# Supplementary material for: Single-Cell Multi-Omics Analysis of In Vitro Post-Ovulatory–Aged Oocytes Revealed Aging-Dependent Protein Degradation
Source: Mol Cell Proteomics. 2024 Nov 20;24(1):100882. doi: 10.1016/j.mcpro.2024.100882 (PMC11728983; doi:10.1016/j.mcpro.2024.100882)
Supplement: Supplementary Table S1 [file mmc4.xlsx]

## Sheet: Boxcar
Supplementary Table S1a. Isolation windows for the BoxCar method
Scan		Quadrupole isolation windows (m/z low, m/z high)
3 BoxCar scans, 30 boxes	BoxCar scan #1	(349, 396.9), (440.24, 459.24), (487.24, 501.94), (528.8, 544.3), (570.67, 586.27), (615.61, 631.81), (664.33, 683.33), (721.87, 744.87), (796.05, 825.45), (893.44, 947.94)
	BoxCar scan #2	(395.88, 421.78), (458.27, 474.27), (500.93, 515.83), (543.27, 557.47), (585.27, 600.87), (630.83, 648.33), (682.3, 702.4), (743.85, 770.65), (824.42, 856.42), (946.95, 1024.55)
	BoxCar scan #3	(420.75, 441.25), (473.26, 488.26), (514.82, 529.82), (556.46, 571.66), (599.83, 616.63), (647.34, 665.34), (701.39, 722.89), (769.66, 797.06), (855.42, 894.42), (1023.53, 1500.03)

## Sheet: DIA
Supplementary Table S1b. Transmission windows for the DIA method.
Scan type	Quadrupole isolation windows (m/z low, m/z high)
DIA Scan	(350, 400), (400, 450), (450, 465), (465, 480), (480, 495), (495, 510), (510, 525), (525, 540), (540, 555), (555, 570), (570, 585), (585, 600), (600, 615), (615, 630), (630, 645), (645, 660), (660, 675), (675, 690), (690, 705), (705, 720), (720, 735), (735, 750), (750, 765), (765, 780), (780, 795), (795, 810), (810, 825), (825, 840), (840, 855), (855, 870), (870, 885), (885, 900), (900, 915), (91…

## Sheet: GO Rank
Supplementary Table S1c. Abundance ranking of GO enrichment of mouse oocyte proteins
Rank	ONTOLOGY	GO term ID	Description	Average abundance	Protein counts
1	CC	GO:0101031	chaperone complex	28.3448	16
2	MF	GO:0015037	peptide disulfide oxidoreductase activity	28.2921	11
3	CC	GO:0034663	endoplasmic reticulum chaperone complex	27.7188	11
4	BP	GO:0015985	energy coupled proton transport, down electrochemical gradient	27.6748	15
5	BP	GO:0015986	ATP synthesis coupled proton transport	27.6748	15
6	CC	GO:0005753	mitochondrial proton-transporting ATP synthase complex	27.6518	15
7	CC	GO:0045277	respiratory chain complex IV	27.4972	11
8	CC	GO:0005790	smooth endoplasmic reticulum	27.4913	18
9	CC	GO:0022625	cytosolic large ribosomal subunit	27.2118	43
10	MF	GO:0015252	proton channel activity	27.1913	11
11	CC	GO:0045259	proton-transporting ATP synthase complex	27.1223	16
12	CC	GO:0022626	cytosolic ribosome	27.1181	76
13	BP	GO:0043901	negative regulation of multi-organism process	27.044	11
14	CC	GO:0022627	cytosolic small ribosomal subunit	27.0389	34
15	CC	GO:0005839	proteasome core complex	27.0331	14
16	BP	GO:0042744	hydrogen peroxide catabolic process	27.0271	13
17	CC	GO:0033178	proton-transporting two-sector ATPase complex, catalytic domain	26.9151	13
18	CC	GO:0098993	anchored component of synaptic vesicle membrane	26.8145	13
19	BP	GO:0019430	removal of superoxide radicals	26.801	11
20	MF	GO:0004298	threonine-type endopeptidase activity	26.7853	15
21	MF	GO:0070003	threonine-type peptidase activity	26.7853	15
22	MF	GO:0004601	peroxidase activity	26.7255	17
23	MF	GO:0016684	oxidoreductase activity, acting on peroxide as acceptor	26.7255	17
24	BP	GO:0010499	proteasomal ubiquitin-independent protein catabolic process	26.7129	15
25	CC	GO:0042788	polysomal ribosome	26.6444	22
26	MF	GO:0004129	cytochrome-c oxidase activity	26.606	14
27	MF	GO:0015002	heme-copper terminal oxidase activity	26.606	14
28	MF	GO:0016676	oxidoreductase activity, acting on a heme group of donors, oxygen as acceptor	26.606	14
29	BP	GO:0098760	response to interleukin-7	26.6045	14
30	BP	GO:0098761	cellular response to interleukin-7	26.6045	14
31	CC	GO:0043209	myelin sheath	26.5925	140
32	BP	GO:0042026	protein refolding	26.5543	21
33	BP	GO:0006754	ATP biosynthetic process	26.5504	32
34	BP	GO:0070200	establishment of protein localization to telomere	26.5485	11
35	BP	GO:0007339	binding of sperm to zona pellucida	26.5407	18
36	CC	GO:0070069	cytochrome complex	26.5349	18
37	CC	GO:0005782	peroxisomal matrix	26.5296	11
38	CC	GO:0031907	microbody lumen	26.5296	11
39	BP	GO:0035036	sperm-egg recognition	26.5077	20
40	MF	GO:0016675	oxidoreductase activity, acting on a heme group of donors	26.4681	15
41	BP	GO:0042743	hydrogen peroxide metabolic process	26.4122	21
42	BP	GO:0071450	cellular response to oxygen radical	26.402	13
43	BP	GO:0071451	cellular response to superoxide	26.402	13
44	BP	GO:0000303	response to superoxide	26.402	13
45	BP	GO:0000305	response to oxygen radical	26.402	13
46	BP	GO:0009145	purine nucleoside triphosphate biosynthetic process	26.3531	36
47	BP	GO:1990748	cellular detoxification	26.348	20
48	BP	GO:0009206	purine ribonucleoside triphosphate biosynthetic process	26.339	35
49	BP	GO:0009201	ribonucleoside triphosphate biosynthetic process	26.3346	37
50	BP	GO:0070199	establishment of protein localization to chromosome	26.3161	13
51	CC	GO:0016469	proton-transporting two-sector ATPase complex	26.2891	31
52	BP	GO:1901998	toxin transport	26.288	19
53	BP	GO:0098869	cellular oxidant detoxification	26.2755	13
54	MF	GO:0016620	oxidoreductase activity, acting on the aldehyde or oxo group of donors, NAD or NADP as acceptor	26.2558	23
55	MF	GO:0051082	unfolded protein binding	26.237	68
56	MF	GO:0003746	translation elongation factor activity	26.1991	15
57	CC	GO:0008540	proteasome regulatory particle, base subcomplex	26.1288	11
58	BP	GO:0017001	antibiotic catabolic process	26.1173	20
59	BP	GO:0009142	nucleoside triphosphate biosynthetic process	26.1055	43
60	BP	GO:0009199	ribonucleoside triphosphate metabolic process	26.0081	47
61	MF	GO:0048156	tau protein binding	26.0033	12
62	BP	GO:0009205	purine ribonucleoside triphosphate metabolic process	25.997	45
63	BP	GO:0051187	cofactor catabolic process	25.9867	23
64	BP	GO:0051156	glucose 6-phosphate metabolic process	25.9716	11
65	MF	GO:0048027	mRNA 5'-UTR binding	25.969	15
66	BP	GO:0016999	antibiotic metabolic process	25.963	41
67	MF	GO:0009055	electron transfer activity	25.9565	45
68	BP	GO:0061077	chaperone-mediated protein folding	25.9485	31
69	BP	GO:0006801	superoxide metabolic process	25.9335	17
70	BP	GO:0043900	regulation of multi-organism process	25.9294	20
71	MF	GO:0004364	glutathione transferase activity	25.8791	12
72	CC	GO:0008180	COP9 signalosome	25.8477	22
73	CC	GO:0005838	proteasome regulatory particle	25.8477	20
74	CC	GO:0022624	proteasome accessory complex	25.8476	21
75	MF	GO:0016209	antioxidant activity	25.8458	30
76	CC	GO:0000502	proteasome complex	25.8321	47
77	MF	GO:0031489	myosin V binding	25.8315	11
78	CC	GO:1905369	endopeptidase complex	25.826	48
79	CC	GO:0030126	COPI vesicle coat	25.8007	11
80	MF	GO:0005504	fatty acid binding	25.7983	15
81	BP	GO:0006099	tricarboxylic acid cycle	25.7822	25
82	CC	GO:0033177	proton-transporting two-sector ATPase complex, proton-transporting domain	25.7568	12
83	BP	GO:0009988	cell-cell recognition	25.7506	25
84	MF	GO:0015036	disulfide oxidoreductase activity	25.7395	27
85	BP	GO:2000242	negative regulation of reproductive process	25.7171	16
86	BP	GO:0009144	purine nucleoside triphosphate metabolic process	25.7094	52
87	BP	GO:0051204	protein insertion into mitochondrial membrane	25.7035	15
88	CC	GO:0005844	polysome	25.69	50
89	BP	GO:0006458	'de novo' protein folding	25.6658	23
90	BP	GO:0002181	cytoplasmic translation	25.6589	57
91	BP	GO:0009141	nucleoside triphosphate metabolic process	25.6374	62
92	CC	GO:0033176	proton-transporting V-type ATPase complex	25.6355	13
93	BP	GO:0006457	protein folding	25.6271	100
94	BP	GO:0006103	2-oxoglutarate metabolic process	25.6244	11
95	BP	GO:0006739	NADP metabolic process	25.623	18
96	MF	GO:0016903	oxidoreductase activity, acting on the aldehyde or oxo group of donors	25.6196	29
97	MF	GO:0016776	phosphotransferase activity, phosphate group as acceptor	25.6154	21
98	BP	GO:0051085	chaperone cofactor-dependent protein refolding	25.6127	19
99	CC	GO:0098563	intrinsic component of synaptic vesicle membrane	25.6026	26
100	BP	GO:0051205	protein insertion into membrane	25.5885	20
101	BP	GO:1903727	positive regulation of phospholipid metabolic process	25.5785	13
102	MF	GO:0070325	lipoprotein particle receptor binding	25.5758	14
103	CC	GO:0030663	COPI-coated vesicle membrane	25.565	13
104	BP	GO:0045454	cell redox homeostasis	25.5582	39
105	MF	GO:0003756	protein disulfide isomerase activity	25.5507	11
106	MF	GO:0016864	intramolecular oxidoreductase activity, transposing S-S bonds	25.5507	11
107	BP	GO:0034605	cellular response to heat	25.5503	28
108	BP	GO:0032272	negative regulation of protein polymerization	25.5472	31
109	BP	GO:0032069	regulation of nuclease activity	25.5385	13
110	BP	GO:0045116	protein neddylation	25.5332	13
111	CC	GO:0030137	COPI-coated vesicle	25.5275	21
112	BP	GO:0017158	regulation of calcium ion-dependent exocytosis	25.521	11
113	MF	GO:0051287	NAD binding	25.5113	40
114	MF	GO:0016645	oxidoreductase activity, acting on the CH-NH group of donors	25.5092	16
115	CC	GO:0005852	eukaryotic translation initiation factor 3 complex	25.4965	15
116	MF	GO:0050750	low-density lipoprotein particle receptor binding	25.4932	13
117	MF	GO:0015078	proton transmembrane transporter activity	25.4913	49
118	BP	GO:0042737	drug catabolic process	25.4867	35
119	MF	GO:0044183	protein folding chaperone	25.4861	14
120	BP	GO:1902600	proton transmembrane transport	25.4691	39
121	BP	GO:0090322	regulation of superoxide metabolic process	25.458	11
122	BP	GO:0051084	'de novo' posttranslational protein folding	25.4532	22
123	CC	GO:0017101	aminoacyl-tRNA synthetase multienzyme complex	25.4388	12
124	BP	GO:0010592	positive regulation of lamellipodium assembly	25.4345	12
125	BP	GO:0140112	extracellular vesicle biogenesis	25.4251	13
126	BP	GO:1990182	exosomal secretion	25.4236	12
127	BP	GO:0097734	extracellular exosome biogenesis	25.4236	12
128	MF	GO:0015035	protein disulfide oxidoreductase activity	25.4168	13
129	MF	GO:0051087	chaperone binding	25.4158	52
130	MF	GO:0016860	intramolecular oxidoreductase activity	25.4102	27
131	MF	GO:0009678	pyrophosphate hydrolysis-driven proton transmembrane transporter activity	25.3915	17
132	BP	GO:0072599	establishment of protein localization to endoplasmic reticulum	25.3907	20
133	BP	GO:0009260	ribonucleotide biosynthetic process	25.3796	76
134	BP	GO:0009152	purine ribonucleotide biosynthetic process	25.3721	70
135	MF	GO:0005200	structural constituent of cytoskeleton	25.3666	34
136	BP	GO:0046390	ribose phosphate biosynthetic process	25.3619	80
137	MF	GO:0031072	heat shock protein binding	25.3146	73
138	BP	GO:0070841	inclusion body assembly	25.3132	11
139	BP	GO:0030837	negative regulation of actin filament polymerization	25.296	25
140	BP	GO:0006164	purine nucleotide biosynthetic process	25.2923	75
141	MF	GO:0051537	2 iron, 2 sulfur cluster binding	25.2904	14
142	BP	GO:0009408	response to heat	25.2883	43
143	CC	GO:1905368	peptidase complex	25.2869	56
144	BP	GO:0090151	establishment of protein localization to mitochondrial membrane	25.2759	17
145	MF	GO:0043531	ADP binding	25.2721	29
146	BP	GO:0098754	detoxification	25.2642	26
147	MF	GO:0017025	TBP-class protein binding	25.2598	13
148	BP	GO:1902745	positive regulation of lamellipodium organization	25.2575	16
149	BP	GO:0007338	single fertilization	25.2568	38
150	MF	GO:0051879	Hsp90 protein binding	25.2555	21
151	BP	GO:1903902	positive regulation of viral life cycle	25.2541	37
152	CC	GO:0005771	multivesicular body	25.2426	14
153	BP	GO:0072522	purine-containing compound biosynthetic process	25.2357	78
154	MF	GO:0019003	GDP binding	25.2189	47
155	BP	GO:0009060	aerobic respiration	25.2146	54
156	BP	GO:0006221	pyrimidine nucleotide biosynthetic process	25.2123	11
157	MF	GO:0097718	disordered domain specific binding	25.2116	19
158	MF	GO:0044769	ATPase activity, coupled to transmembrane movement of ions, rotational mechanism	25.2103	12
159	MF	GO:0046961	proton-transporting ATPase activity, rotational mechanism	25.2103	12
160	CC	GO:0005689	U12-type spliceosomal complex	25.2063	13
161	BP	GO:1902188	positive regulation of viral release from host cell	25.1828	13
162	BP	GO:0009165	nucleotide biosynthetic process	25.1801	100
163	BP	GO:0044794	positive regulation by host of viral process	25.1775	14
164	CC	GO:0042588	zymogen granule	25.1531	11
165	BP	GO:0043403	skeletal muscle tissue regeneration	25.1505	13
166	BP	GO:0046112	nucleobase biosynthetic process	25.1403	12
167	CC	GO:0098800	inner mitochondrial membrane protein complex	25.129	96
168	BP	GO:0051016	barbed-end actin filament capping	25.1258	13
169	BP	GO:1901293	nucleoside phosphate biosynthetic process	25.1222	102
170	BP	GO:0006749	glutathione metabolic process	25.1176	26
171	MF	GO:0016646	oxidoreductase activity, acting on the CH-NH group of donors, NAD or NADP as acceptor	25.114	13
172	BP	GO:0042407	cristae formation	25.1038	11
173	MF	GO:0016667	oxidoreductase activity, acting on a sulfur group of donors	25.0985	35
174	BP	GO:0006085	acetyl-CoA biosynthetic process	25.0963	14
175	BP	GO:0045070	positive regulation of viral genome replication	25.0901	22
176	MF	GO:0051787	misfolded protein binding	25.0664	18
177	BP	GO:0006626	protein targeting to mitochondrion	25.0602	43
178	BP	GO:0009112	nucleobase metabolic process	25.0518	17
179	BP	GO:0035308	negative regulation of protein dephosphorylation	25.0415	18
180	CC	GO:0098803	respiratory chain complex	25.0393	60
181	MF	GO:0042562	hormone binding	25.0346	15
182	BP	GO:0006220	pyrimidine nucleotide metabolic process	25.0321	14
183	BP	GO:0045047	protein targeting to ER	25.0264	17
184	MF	GO:0031369	translation initiation factor binding	25.0189	25
185	BP	GO:0019068	virion assembly	25.015	19
186	BP	GO:0006734	NADH metabolic process	25.0045	17
187	BP	GO:0030104	water homeostasis	24.9946	12
188	BP	GO:0045948	positive regulation of translational initiation	24.9933	11
189	BP	GO:0042100	B cell proliferation	24.9917	12
190	BP	GO:0043648	dicarboxylic acid metabolic process	24.9891	49
191	BP	GO:0006086	acetyl-CoA biosynthetic process from pyruvate	24.9821	11
192	MF	GO:0090079	translation regulator activity, nucleic acid binding	24.9818	77
193	MF	GO:0033293	monocarboxylic acid binding	24.9796	22
194	BP	GO:0071470	cellular response to osmotic stress	24.9755	12
195	BP	GO:0010591	regulation of lamellipodium assembly	24.9693	14
196	BP	GO:0009566	fertilization	24.9603	48
197	BP	GO:0008037	cell recognition	24.958	34
198	CC	GO:1903561	extracellular vesicle	24.9558	35
199	BP	GO:0090659	walking behavior	24.9545	11
200	CC	GO:0070469	respirasome	24.9475	65
201	MF	GO:0008135	translation factor activity, RNA binding	24.946	63
202	BP	GO:1902410	mitotic cytokinetic process	24.9457	18
203	CC	GO:0005834	heterotrimeric G-protein complex	24.9448	12
204	CC	GO:1905360	GTPase complex	24.9448	12
205	CC	GO:0070062	extracellular exosome	24.9415	34
206	BP	GO:2000144	positive regulation of DNA-templated transcription, initiation	24.9331	11
207	CC	GO:0034703	cation channel complex	24.9307	13
208	BP	GO:0061952	midbody abscission	24.9283	14
209	CC	GO:0005788	endoplasmic reticulum lumen	24.916	31
210	BP	GO:1902743	regulation of lamellipodium organization	24.9153	18
211	MF	GO:0019843	rRNA binding	24.9032	42
212	MF	GO:0045505	dynein intermediate chain binding	24.9017	12
213	BP	GO:0016226	iron-sulfur cluster assembly	24.9015	15
214	BP	GO:0031163	metallo-sulfur cluster assembly	24.9015	15
215	BP	GO:1905517	macrophage migration	24.8992	12
216	BP	GO:0032482	Rab protein signal transduction	24.8976	37
217	CC	GO:0002102	podosome	24.896	14
218	BP	GO:0046039	GTP metabolic process	24.8923	13
219	BP	GO:0051693	actin filament capping	24.8884	17
220	MF	GO:0045182	translation regulator activity	24.8846	97
221	BP	GO:1901570	fatty acid derivative biosynthetic process	24.8821	13
222	CC	GO:0045239	tricarboxylic acid cycle enzyme complex	24.8763	12
223	BP	GO:0019076	viral release from host cell	24.8701	19
224	BP	GO:0035890	exit from host	24.8701	19
225	BP	GO:0035891	exit from host cell	24.8701	19
226	BP	GO:2000641	regulation of early endosome to late endosome transport	24.868	16
227	CC	GO:0005746	mitochondrial respirasome	24.866	59
228	MF	GO:0008143	poly(A) binding	24.8491	16
229	BP	GO:0060260	regulation of transcription initiation from RNA polymerase II promoter	24.8445	12
230	BP	GO:0006119	oxidative phosphorylation	24.8443	66
231	BP	GO:0002183	cytoplasmic translational initiation	24.8354	17
232	BP	GO:0032402	melanosome transport	24.8326	11
233	BP	GO:0051904	pigment granule transport	24.8326	11
234	BP	GO:0030970	retrograde protein transport, ER to cytosol	24.8317	20
235	BP	GO:1903513	endoplasmic reticulum to cytosol transport	24.8317	20
236	MF	GO:0016765	transferase activity, transferring alkyl or aryl (other than methyl) groups	24.8265	29
237	BP	GO:0070972	protein localization to endoplasmic reticulum	24.8256	30
238	BP	GO:0006081	cellular aldehyde metabolic process	24.8253	23
239	CC	GO:0071782	endoplasmic reticulum tubular network	24.8242	15
240	CC	GO:0098827	endoplasmic reticulum subcompartment	24.8242	15
241	MF	GO:0003735	structural constituent of ribosome	24.8164	114
242	MF	GO:0097110	scaffold protein binding	24.8157	19
243	CC	GO:1990204	oxidoreductase complex	24.8155	76
244	BP	GO:0035384	thioester biosynthetic process	24.8049	16
245	BP	GO:0071616	acyl-CoA biosynthetic process	24.8049	16
246	BP	GO:0009266	response to temperature stimulus	24.8037	58
247	CC	GO:0005793	endoplasmic reticulum-Golgi intermediate compartment	24.7971	37
248	BP	GO:1901606	alpha-amino acid catabolic process	24.7922	27
249	BP	GO:0042773	ATP synthesis coupled electron transport	24.7879	45
250	BP	GO:0007589	body fluid secretion	24.7866	12
251	MF	GO:0030544	Hsp70 protein binding	24.7755	23
252	BP	GO:0000027	ribosomal large subunit assembly	24.7746	17
253	BP	GO:0001836	release of cytochrome c from mitochondria	24.7743	22
254	BP	GO:0046034	ATP metabolic process	24.773	135
255	BP	GO:0007566	embryo implantation	24.7686	17
256	BP	GO:0007007	inner mitochondrial membrane organization	24.7641	20
257	BP	GO:0043248	proteasome assembly	24.7639	12
258	CC	GO:0005758	mitochondrial intermembrane space	24.7611	42
259	BP	GO:0006414	translational elongation	24.7574	30
260	CC	GO:0005791	rough endoplasmic reticulum	24.7557	32
261	MF	GO:0016408	C-acyltransferase activity	24.7529	11
262	BP	GO:0033866	nucleoside bisphosphate biosynthetic process	24.7444	19
263	BP	GO:0034030	ribonucleoside bisphosphate biosynthetic process	24.7444	19
264	BP	GO:0034033	purine nucleoside bisphosphate biosynthetic process	24.7444	19
265	BP	GO:0048524	positive regulation of viral process	24.741	48
266	BP	GO:0071786	endoplasmic reticulum tubular network organization	24.7305	14
267	BP	GO:0042559	pteridine-containing compound biosynthetic process	24.729	12
268	CC	GO:0015935	small ribosomal subunit	24.7257	59
269	BP	GO:0042274	ribosomal small subunit biogenesis	24.7129	24
270	BP	GO:0043280	positive regulation of cysteine-type endopeptidase activity involved in apoptotic process	24.7112	37
271	BP	GO:0048308	organelle inheritance	24.7106	12
272	BP	GO:0048313	Golgi inheritance	24.7106	12
273	MF	GO:1901567	fatty acid derivative binding	24.7037	19
274	MF	GO:0019829	ATPase-coupled cation transmembrane transporter activity	24.6985	25
275	BP	GO:0000028	ribosomal small subunit assembly	24.6982	12
276	BP	GO:1901068	guanosine-containing compound metabolic process	24.6965	17
277	BP	GO:0017156	calcium-ion regulated exocytosis	24.6958	21
278	BP	GO:0006090	pyruvate metabolic process	24.6948	56
279	BP	GO:0042775	mitochondrial ATP synthesis coupled electron transport	24.6868	42
280	CC	GO:0043230	extracellular organelle	24.6817	37
281	BP	GO:0072528	pyrimidine-containing compound biosynthetic process	24.6792	13
282	BP	GO:0032506	cytokinetic process	24.6784	27
283	MF	GO:0044325	ion channel binding	24.6748	34
284	MF	GO:0016616	oxidoreductase activity, acting on the CH-OH group of donors, NAD or NADP as acceptor	24.6628	69
285	BP	GO:0034063	stress granule assembly	24.6621	12
286	BP	GO:0070585	protein localization to mitochondrion	24.6613	53
287	BP	GO:0006890	retrograde vesicle-mediated transport, Golgi to endoplasmic reticulum	24.6438	26
288	BP	GO:0072527	pyrimidine-containing compound metabolic process	24.6391	21
289	BP	GO:0019081	viral translation	24.6389	14
290	BP	GO:0070198	protein localization to chromosome, telomeric region	24.6345	15
291	BP	GO:0008344	adult locomotory behavior	24.6337	17
292	MF	GO:0016836	hydro-lyase activity	24.633	24
293	BP	GO:0072655	establishment of protein localization to mitochondrion	24.6318	51
294	BP	GO:0061515	myeloid cell development	24.6237	19
295	BP	GO:0042246	tissue regeneration	24.6231	17
296	BP	GO:1903580	positive regulation of ATP metabolic process	24.6202	17
297	BP	GO:0032401	establishment of melanosome localization	24.6091	12
298	BP	GO:0051905	establishment of pigment granule localization	24.6091	12
299	BP	GO:0046755	viral budding	24.6074	14
300	BP	GO:0043243	positive regulation of protein-containing complex disassembly	24.6072	15
301	MF	GO:0005484	SNAP receptor activity	24.6064	19
302	CC	GO:0031201	SNARE complex	24.606	25
303	BP	GO:1904064	positive regulation of cation transmembrane transport	24.6051	29
304	MF	GO:0016614	oxidoreductase activity, acting on CH-OH group of donors	24.5899	76
305	MF	GO:0003743	translation initiation factor activity	24.5899	40
306	BP	GO:0045022	early endosome to late endosome transport	24.5749	27
307	BP	GO:1903725	regulation of phospholipid metabolic process	24.5649	26
308	CC	GO:0031970	organelle envelope lumen	24.5643	46
309	BP	GO:0006805	xenobiotic metabolic process	24.5618	17
310	BP	GO:2001169	regulation of ATP biosynthetic process	24.5572	11
311	BP	GO:0097178	ruffle assembly	24.5546	15
312	BP	GO:1903307	positive regulation of regulated secretory pathway	24.5533	18
313	BP	GO:1990542	mitochondrial transmembrane transport	24.5464	34
314	BP	GO:0042255	ribosome assembly	24.5455	38
315	CC	GO:0030672	synaptic vesicle membrane	24.5439	40
316	CC	GO:0099501	exocytic vesicle membrane	24.5439	40
317	BP	GO:1904358	positive regulation of telomere maintenance via telomere lengthening	24.5434	24
318	BP	GO:0032781	positive regulation of ATPase activity	24.5423	25
319	BP	GO:1902186	regulation of viral release from host cell	24.5386	17
320	BP	GO:0030834	regulation of actin filament depolymerization	24.536	26
321	BP	GO:0030042	actin filament depolymerization	24.536	26
322	BP	GO:0032515	negative regulation of phosphoprotein phosphatase activity	24.5355	11
323	CC	GO:0046540	U4/U6 x U5 tri-snRNP complex	24.5317	27
324	CC	GO:0097526	spliceosomal tri-snRNP complex	24.5317	27
325	MF	GO:0042625	ATPase-coupled ion transmembrane transporter activity	24.5178	27
326	MF	GO:0016651	oxidoreductase activity, acting on NAD(P)H	24.5098	42
327	BP	GO:0032212	positive regulation of telomere maintenance via telomerase	24.5069	22
328	MF	GO:0061608	nuclear import signal receptor activity	24.5052	15
329	BP	GO:1902253	regulation of intrinsic apoptotic signaling pathway by p53 class mediator	24.5041	13
330	BP	GO:0021761	limbic system development	24.5022	20
331	BP	GO:0006839	mitochondrial transport	24.499	92
332	BP	GO:0019079	viral genome replication	24.4972	56
333	CC	GO:0044391	ribosomal subunit	24.4961	138
334	BP	GO:0045324	late endosome to vacuole transport	24.4956	11
335	BP	GO:0034110	regulation of homotypic cell-cell adhesion	24.4912	11
336	BP	GO:1903427	negative regulation of reactive oxygen species biosynthetic process	24.4901	15
337	MF	GO:0070717	poly-purine tract binding	24.4898	21
338	MF	GO:0008187	poly-pyrimidine tract binding	24.4876	16
339	MF	GO:0070182	DNA polymerase binding	24.4813	14
340	MF	GO:0008266	poly(U) RNA binding	24.4794	14
341	BP	GO:0034637	cellular carbohydrate biosynthetic process	24.4777	23
342	BP	GO:0009119	ribonucleoside metabolic process	24.4749	29
343	BP	GO:0006690	icosanoid metabolic process	24.4679	16
344	BP	GO:0009124	nucleoside monophosphate biosynthetic process	24.4632	20
345	BP	GO:0006084	acetyl-CoA metabolic process	24.4607	22
346	CC	GO:0032839	dendrite cytoplasm	24.4593	14
347	BP	GO:0051560	mitochondrial calcium ion homeostasis	24.4564	13
348	MF	GO:0099106	ion channel regulator activity	24.4458	19
349	MF	GO:0003924	GTPase activity	24.441	137
350	BP	GO:0016052	carbohydrate catabolic process	24.4395	58
351	BP	GO:0032527	protein exit from endoplasmic reticulum	24.4394	30
352	BP	GO:1903350	response to dopamine	24.4386	12
353	BP	GO:1903351	cellular response to dopamine	24.4386	12
354	MF	GO:0008137	NADH dehydrogenase (ubiquinone) activity	24.4374	21
355	MF	GO:0050136	NADH dehydrogenase (quinone) activity	24.4374	21
356	MF	GO:0001671	ATPase activator activity	24.4337	21
357	MF	GO:0097602	cullin family protein binding	24.4309	12
358	BP	GO:0043279	response to alkaloid	24.4293	14
359	BP	GO:0045069	regulation of viral genome replication	24.4284	42
360	MF	GO:0016655	oxidoreductase activity, acting on NAD(P)H, quinone or similar compound as acceptor	24.4279	26
361	BP	GO:0050891	multicellular organismal water homeostasis	24.4254	11
362	BP	GO:0006413	translational initiation	24.4239	67
363	CC	GO:0009295	nucleoid	24.4194	29
364	CC	GO:0042645	mitochondrial nucleoid	24.4194	29
365	BP	GO:0021766	hippocampus development	24.4179	17
366	CC	GO:0005840	ribosome	24.4136	154
367	BP	GO:0007405	neuroblast proliferation	24.4123	12
368	BP	GO:0008053	mitochondrial fusion	24.4122	14
369	BP	GO:0022900	electron transport chain	24.4106	57
370	BP	GO:0034341	response to interferon-gamma	24.4092	33
371	BP	GO:1903573	negative regulation of response to endoplasmic reticulum stress	24.4083	19
372	BP	GO:0007565	female pregnancy	24.4046	34
373	BP	GO:0009123	nucleoside monophosphate metabolic process	24.4032	24
374	BP	GO:0051973	positive regulation of telomerase activity	24.3978	21
375	BP	GO:2000378	negative regulation of reactive oxygen species metabolic process	24.3966	25
376	BP	GO:0022904	respiratory electron transport chain	24.3956	55
377	BP	GO:0009167	purine ribonucleoside monophosphate metabolic process	24.3939	19
378	BP	GO:0009126	purine nucleoside monophosphate metabolic process	24.3939	19
379	CC	GO:0001772	immunological synapse	24.3908	14
380	CC	GO:0030285	integral component of synaptic vesicle membrane	24.3906	13
381	BP	GO:0071346	cellular response to interferon-gamma	24.3903	30
382	BP	GO:0072350	tricarboxylic acid metabolic process	24.3897	13
383	BP	GO:0045333	cellular respiration	24.3892	105
384	CC	GO:0008021	synaptic vesicle	24.3858	81
385	BP	GO:0022029	telencephalon cell migration	24.3839	16
386	BP	GO:2000379	positive regulation of reactive oxygen species metabolic process	24.3804	26
387	BP	GO:0009163	nucleoside biosynthetic process	24.3749	12
388	BP	GO:0042451	purine nucleoside biosynthetic process	24.3749	12
389	BP	GO:0042455	ribonucleoside biosynthetic process	24.3749	12
390	BP	GO:0046129	purine ribonucleoside biosynthetic process	24.3749	12
391	BP	GO:1901659	glycosyl compound biosynthetic process	24.3749	12
392	BP	GO:0009161	ribonucleoside monophosphate metabolic process	24.3704	21
393	BP	GO:1903409	reactive oxygen species biosynthetic process	24.3641	36
394	MF	GO:0003954	NADH dehydrogenase activity	24.3628	23
395	BP	GO:0006879	cellular iron ion homeostasis	24.3613	30
396	BP	GO:1901568	fatty acid derivative metabolic process	24.3567	24
397	CC	GO:0015934	large ribosomal subunit	24.3567	81
398	BP	GO:0009262	deoxyribonucleotide metabolic process	24.3546	20
399	BP	GO:1901673	regulation of mitotic spindle assembly	24.3546	12
400	BP	GO:0006888	endoplasmic reticulum to Golgi vesicle-mediated transport	24.3472	79
401	BP	GO:0031333	negative regulation of protein-containing complex assembly	24.3466	55
402	BP	GO:0019674	NAD metabolic process	24.3395	13
403	BP	GO:1901292	nucleoside phosphate catabolic process	24.3395	23
404	BP	GO:0099024	plasma membrane invagination	24.3394	17
405	BP	GO:0045540	regulation of cholesterol biosynthetic process	24.3289	11
406	BP	GO:0106118	regulation of sterol biosynthetic process	24.3289	11
407	BP	GO:0042558	pteridine-containing compound metabolic process	24.3282	16
408	MF	GO:0003729	mRNA binding	24.3269	147
409	BP	GO:0030534	adult behavior	24.3249	23
410	CC	GO:0005685	U1 snRNP	24.3234	13
411	BP	GO:2000573	positive regulation of DNA biosynthetic process	24.3218	38
412	BP	GO:0034767	positive regulation of ion transmembrane transport	24.3197	32
413	BP	GO:0050821	protein stabilization	24.3171	89
414	BP	GO:0001541	ovarian follicle development	24.3148	23
415	BP	GO:0007006	mitochondrial membrane organization	24.3125	48
416	CC	GO:0070382	exocytic vesicle	24.3069	86
417	BP	GO:0009200	deoxyribonucleoside triphosphate metabolic process	24.3043	13
418	BP	GO:0019233	sensory perception of pain	24.2997	15
419	MF	GO:0003727	single-stranded RNA binding	24.2996	44
420	BP	GO:0006692	prostanoid metabolic process	24.2987	13
421	BP	GO:0006693	prostaglandin metabolic process	24.2987	13
422	CC	GO:0031305	integral component of mitochondrial inner membrane	24.2974	23
423	CC	GO:0031304	intrinsic component of mitochondrial inner membrane	24.2974	23
424	MF	GO:0048029	monosaccharide binding	24.2941	33
425	BP	GO:0046931	pore complex assembly	24.294	11
426	MF	GO:0043022	ribosome binding	24.2924	41
427	BP	GO:0034404	nucleobase-containing small molecule biosynthetic process	24.2923	33
428	BP	GO:0009127	purine nucleoside monophosphate biosynthetic process	24.2913	16
429	BP	GO:0009168	purine ribonucleoside monophosphate biosynthetic process	24.2913	16
430	BP	GO:0006613	cotranslational protein targeting to membrane	24.2913	11
431	BP	GO:0001906	cell killing	24.2896	38
432	BP	GO:0006446	regulation of translational initiation	24.2883	33
433	BP	GO:0019748	secondary metabolic process	24.2875	19
434	MF	GO:0051117	ATPase binding	24.285	46
435	BP	GO:0046128	purine ribonucleoside metabolic process	24.2847	27
436	CC	GO:0008287	protein serine/threonine phosphatase complex	24.2835	20
437	CC	GO:1903293	phosphatase complex	24.2835	20
438	BP	GO:0009063	cellular amino acid catabolic process	24.2796	35
439	BP	GO:0006110	regulation of glycolytic process	24.2789	13
440	BP	GO:2000377	regulation of reactive oxygen species metabolic process	24.2771	64
441	BP	GO:0043470	regulation of carbohydrate catabolic process	24.2769	16
442	BP	GO:0009156	ribonucleoside monophosphate biosynthetic process	24.2753	18
443	BP	GO:0002082	regulation of oxidative phosphorylation	24.2751	18
444	BP	GO:0050795	regulation of behavior	24.2694	13
445	BP	GO:0006959	humoral immune response	24.2683	26
446	BP	GO:0097237	cellular response to toxic substance	24.2639	61
447	BP	GO:0019058	viral life cycle	24.2601	103
448	BP	GO:0001885	endothelial cell development	24.2583	14
449	MF	GO:0000062	fatty-acyl-CoA binding	24.256	18
450	BP	GO:0042136	neurotransmitter biosynthetic process	24.2546	23
451	MF	GO:0003725	double-stranded RNA binding	24.2521	43
452	BP	GO:0009132	nucleoside diphosphate metabolic process	24.2516	51
453	BP	GO:0032400	melanosome localization	24.249	14
454	BP	GO:0051875	pigment granule localization	24.249	14
455	MF	GO:0005048	signal sequence binding	24.2416	19
456	CC	GO:0005747	mitochondrial respiratory chain complex I	24.2401	40
457	CC	GO:0030964	NADH dehydrogenase complex	24.2401	40
458	CC	GO:0045271	respiratory chain complex I	24.2401	40
459	BP	GO:1904589	regulation of protein import	24.2398	30
460	BP	GO:1903900	regulation of viral life cycle	24.2397	66
461	BP	GO:0006695	cholesterol biosynthetic process	24.2376	26
462	BP	GO:1902653	secondary alcohol biosynthetic process	24.2376	26
463	BP	GO:0051188	cofactor biosynthetic process	24.2376	95
464	BP	GO:1903649	regulation of cytoplasmic transport	24.2353	18
465	BP	GO:1905897	regulation of response to endoplasmic reticulum stress	24.2336	36
466	BP	GO:0071806	protein transmembrane transport	24.2298	32
467	BP	GO:0006790	sulfur compound metabolic process	24.2297	112
468	BP	GO:0006605	protein targeting	24.2291	132
469	BP	GO:0009394	2'-deoxyribonucleotide metabolic process	24.2283	15
470	BP	GO:0019692	deoxyribose phosphate metabolic process	24.2283	15
471	CC	GO:0031672	A band	24.2282	11
472	BP	GO:0051289	protein homotetramerization	24.2228	44
473	CC	GO:0031941	filamentous actin	24.2211	17
474	MF	GO:0016853	isomerase activity	24.2191	89
475	BP	GO:0098927	vesicle-mediated transport between endosomal compartments	24.2178	28
476	BP	GO:0044706	multi-multicellular organism process	24.2092	38
477	BP	GO:0051972	regulation of telomerase activity	24.2085	24
478	BP	GO:1901032	negative regulation of response to reactive oxygen species	24.2046	11
479	BP	GO:1903206	negative regulation of hydrogen peroxide-induced cell death	24.2046	11
480	BP	GO:2001039	negative regulation of cellular response to drug	24.2046	11
481	BP	GO:0010324	membrane invagination	24.2	22
482	BP	GO:0033522	histone H2A ubiquitination	24.1966	11
483	BP	GO:0021885	forebrain cell migration	24.195	17
484	BP	GO:0007029	endoplasmic reticulum organization	24.1933	36
485	MF	GO:0003730	mRNA 3'-UTR binding	24.1931	51
486	BP	GO:0003073	regulation of systemic arterial blood pressure	24.1925	16
487	BP	GO:0006165	nucleoside diphosphate phosphorylation	24.1899	43
488	BP	GO:0046365	monosaccharide catabolic process	24.1896	21
489	MF	GO:0015662	ion transmembrane transporter activity, phosphorylative mechanism	24.1869	18
490	BP	GO:0071466	cellular response to xenobiotic stimulus	24.1817	24
491	BP	GO:0014074	response to purine-containing compound	24.1811	19
492	MF	GO:0061650	ubiquitin-like protein conjugating enzyme activity	24.1765	22
493	BP	GO:0006637	acyl-CoA metabolic process	24.1754	39
494	BP	GO:0035383	thioester metabolic process	24.1754	39
495	CC	GO:0036126	sperm flagellum	24.1746	25
496	CC	GO:0097729	9+2 motile cilium	24.1746	25
497	MF	GO:0008139	nuclear localization sequence binding	24.174	12
498	BP	GO:0010658	striated muscle cell apoptotic process	24.1731	17
499	BP	GO:1904427	positive regulation of calcium ion transmembrane transport	24.1713	16
500	BP	GO:0006730	one-carbon metabolic process	24.1708	15
501	BP	GO:0034101	erythrocyte homeostasis	24.1705	37
502	BP	GO:0009185	ribonucleoside diphosphate metabolic process	24.17	47
503	BP	GO:0042306	regulation of protein import into nucleus	24.1697	27
504	CC	GO:0030134	COPII-coated ER to Golgi transport vesicle	24.1679	30
505	BP	GO:0021799	cerebral cortex radially oriented cell migration	24.1653	12
506	BP	GO:1902175	regulation of oxidative stress-induced intrinsic apoptotic signaling pathway	24.1652	16
507	BP	GO:0006919	activation of cysteine-type endopeptidase activity involved in apoptotic process	24.1639	21
508	BP	GO:0005978	glycogen biosynthetic process	24.1617	15
509	BP	GO:0009250	glucan biosynthetic process	24.1617	15
510	CC	GO:0030867	rough endoplasmic reticulum membrane	24.16	11
511	BP	GO:2001242	regulation of intrinsic apoptotic signaling pathway	24.1582	71
512	BP	GO:1904591	positive regulation of protein import	24.1565	23
513	BP	GO:0006766	vitamin metabolic process	24.1535	23
514	BP	GO:0015980	energy derivation by oxidation of organic compounds	24.1533	132
515	CC	GO:0005774	vacuolar membrane	24.1494	65
516	BP	GO:0048199	vesicle targeting, to, from or within Golgi	24.1487	13
517	CC	GO:0045335	phagocytic vesicle	24.148	45
518	BP	GO:0030835	negative regulation of actin filament depolymerization	24.1477	21
519	BP	GO:0046939	nucleotide phosphorylation	24.1413	45
520	BP	GO:0045740	positive regulation of DNA replication	24.1386	20
521	BP	GO:0051290	protein heterotetramerization	24.1379	14
522	BP	GO:0006096	glycolytic process	24.1349	38
523	BP	GO:0006757	ATP generation from ADP	24.1349	38
524	BP	GO:0035304	regulation of protein dephosphorylation	24.1337	38
525	BP	GO:2001056	positive regulation of cysteine-type endopeptidase activity	24.1328	43
526	BP	GO:0002455	humoral immune response mediated by circulating immunoglobulin	24.1292	12
527	BP	GO:0001919	regulation of receptor recycling	24.1287	11
528	BP	GO:0019882	antigen processing and presentation	24.1281	20
529	BP	GO:1901657	glycosyl compound metabolic process	24.1274	46
530	MF	GO:0008198	ferrous iron binding	24.126	12
531	MF	GO:0016831	carboxy-lyase activity	24.1254	15
532	BP	GO:0021795	cerebral cortex cell migration	24.1231	15
533	CC	GO:0030017	sarcomere	24.1231	54
534	MF	GO:0016835	carbon-oxygen lyase activity	24.1204	30
535	BP	GO:1903426	regulation of reactive oxygen species biosynthetic process	24.1201	33
536	BP	GO:0042278	purine nucleoside metabolic process	24.1194	29
537	BP	GO:0043462	regulation of ATPase activity	24.1177	35
538	BP	GO:0010458	exit from mitosis	24.1173	16
539	BP	GO:0044275	cellular carbohydrate catabolic process	24.1144	14
540	BP	GO:0048641	regulation of skeletal muscle tissue development	24.1138	15
541	BP	GO:0060236	regulation of mitotic spindle organization	24.1057	24
542	CC	GO:0005682	U5 snRNP	24.1054	14
543	CC	GO:0031902	late endosome membrane	24.0972	27
544	BP	GO:0006900	vesicle budding from membrane	24.0914	33
545	BP	GO:2001243	negative regulation of intrinsic apoptotic signaling pathway	24.0912	43
546	BP	GO:0008637	apoptotic mitochondrial changes	24.0909	48
547	MF	GO:0008200	ion channel inhibitor activity	24.0845	12
548	MF	GO:0016248	channel inhibitor activity	24.0845	12
549	BP	GO:0006089	lactate metabolic process	24.0836	13
550	BP	GO:0032411	positive regulation of transporter activity	24.0825	25
551	CC	GO:0030658	transport vesicle membrane	24.0798	57
552	CC	GO:0005686	U2 snRNP	24.0779	15
553	MF	GO:0005507	copper ion binding	24.0762	14
554	BP	GO:0009116	nucleoside metabolic process	24.0743	37
555	BP	GO:0072347	response to anesthetic	24.0715	11
556	BP	GO:0010950	positive regulation of endopeptidase activity	24.0712	48
557	CC	GO:0005741	mitochondrial outer membrane	24.0647	72
558	BP	GO:0070059	intrinsic apoptotic signaling pathway in response to endoplasmic reticulum stress	24.06	18
559	BP	GO:0000281	mitotic cytokinesis	24.0599	45
560	CC	GO:0032154	cleavage furrow	24.0577	18
561	MF	GO:0003755	peptidyl-prolyl cis-trans isomerase activity	24.0557	23
562	BP	GO:0016126	sterol biosynthetic process	24.0495	27
563	BP	GO:0042307	positive regulation of protein import into nucleus	24.0494	20
564	CC	GO:0032592	integral component of mitochondrial membrane	24.0479	36
565	MF	GO:0061631	ubiquitin conjugating enzyme activity	24.0461	21
566	BP	GO:0009108	coenzyme biosynthetic process	24.0442	60
567	BP	GO:0002262	myeloid cell homeostasis	24.0421	47
568	MF	GO:0140142	nucleocytoplasmic carrier activity	24.0421	24
569	CC	GO:0005798	Golgi-associated vesicle	24.0354	73
570	BP	GO:0045921	positive regulation of exocytosis	24.0352	40
571	BP	GO:0042133	neurotransmitter metabolic process	24.0321	36
572	MF	GO:0043021	ribonucleoprotein complex binding	24.0318	97
573	BP	GO:0009166	nucleotide catabolic process	24.0298	20
574	BP	GO:0006635	fatty acid beta-oxidation	24.0291	39
575	MF	GO:0016859	cis-trans isomerase activity	24.0286	24
576	BP	GO:0009409	response to cold	24.0283	13
577	BP	GO:1902904	negative regulation of supramolecular fiber organization	24.0283	56
578	BP	GO:0046031	ADP metabolic process	24.0243	41
579	BP	GO:0090199	regulation of release of cytochrome c from mitochondria	24.023	16
580	MF	GO:0060590	ATPase regulator activity	24.0225	25
581	BP	GO:0010662	regulation of striated muscle cell apoptotic process	24.0191	16
582	BP	GO:1903578	regulation of ATP metabolic process	24.0129	39
583	CC	GO:0005811	lipid droplet	24.0102	32
584	CC	GO:0031225	anchored component of membrane	24.0101	31
585	BP	GO:0006575	cellular modified amino acid metabolic process	24.0088	72
586	BP	GO:0006120	mitochondrial electron transport, NADH to ubiquinone	24.008	15
587	CC	GO:0120111	neuron projection cytoplasm	24.0055	24
588	BP	GO:0048747	muscle fiber development	24.0023	14
589	BP	GO:0010922	positive regulation of phosphatase activity	24.0016	12
590	BP	GO:0051193	regulation of cofactor metabolic process	24.0011	14
591	BP	GO:0010952	positive regulation of peptidase activity	23.9976	53
592	BP	GO:1900542	regulation of purine nucleotide metabolic process	23.9966	27
593	BP	GO:0006140	regulation of nucleotide metabolic process	23.9966	27
594	BP	GO:0017038	protein import	23.9965	107
595	BP	GO:0045071	negative regulation of viral genome replication	23.9961	21
596	BP	GO:0048284	organelle fusion	23.9943	61
597	CC	GO:0030660	Golgi-associated vesicle membrane	23.994	37
598	CC	GO:0097525	spliceosomal snRNP complex	23.9929	46
599	BP	GO:0006779	porphyrin-containing compound biosynthetic process	23.9923	11
600	BP	GO:0033014	tetrapyrrole biosynthetic process	23.9923	11
601	BP	GO:0032459	regulation of protein oligomerization	23.9898	15
602	BP	GO:0060999	positive regulation of dendritic spine development	23.9854	23
603	MF	GO:0004222	metalloendopeptidase activity	23.9836	16
604	BP	GO:0032413	negative regulation of ion transmembrane transporter activity	23.9818	12
605	BP	GO:0046653	tetrahydrofolate metabolic process	23.9812	12
606	BP	GO:0006760	folic acid-containing compound metabolic process	23.9812	12
607	BP	GO:0044788	modulation by host of viral process	23.9808	20
608	CC	GO:0030662	coated vesicle membrane	23.9798	47
609	BP	GO:1901019	regulation of calcium ion transmembrane transporter activity	23.9791	21
610	CC	GO:0098573	intrinsic component of mitochondrial membrane	23.9786	37
611	BP	GO:0000271	polysaccharide biosynthetic process	23.9779	18
612	BP	GO:0046209	nitric oxide metabolic process	23.9768	20
613	BP	GO:0033962	cytoplasmic mRNA processing body assembly	23.9727	13
614	BP	GO:0051262	protein tetramerization	23.9721	69
615	CC	GO:0030532	small nuclear ribonucleoprotein complex	23.9708	48
616	BP	GO:0071453	cellular response to oxygen levels	23.9677	44
617	BP	GO:0055072	iron ion homeostasis	23.9677	37
618	BP	GO:0044106	cellular amine metabolic process	23.9674	17
619	BP	GO:0009308	amine metabolic process	23.9674	17
620	MF	GO:0016247	channel regulator activity	23.967	24
621	CC	GO:0055038	recycling endosome membrane	23.9645	21
622	BP	GO:0032271	regulation of protein polymerization	23.9623	99
623	BP	GO:0050792	regulation of viral process	23.9619	83
624	BP	GO:0008217	regulation of blood pressure	23.9605	33
625	BP	GO:0046148	pigment biosynthetic process	23.9591	22
626	BP	GO:0048168	regulation of neuronal synaptic plasticity	23.9573	11
627	MF	GO:0030742	GTP-dependent protein binding	23.9548	17
628	BP	GO:0065002	intracellular protein transmembrane transport	23.9546	31
629	BP	GO:0016054	organic acid catabolic process	23.9517	90
630	BP	GO:0046395	carboxylic acid catabolic process	23.9517	90
631	BP	GO:0034976	response to endoplasmic reticulum stress	23.9502	107
632	BP	GO:0009135	purine nucleoside diphosphate metabolic process	23.9495	45
633	BP	GO:0009179	purine ribonucleoside diphosphate metabolic process	23.9495	45
634	BP	GO:0090169	regulation of spindle assembly	23.9493	17
635	BP	GO:0031529	ruffle organization	23.9489	22
636	BP	GO:0006809	nitric oxide biosynthetic process	23.9472	19
637	BP	GO:0060193	positive regulation of lipase activity	23.9468	11
638	CC	GO:0005868	cytoplasmic dynein complex	23.9467	16
639	BP	GO:0048538	thymus development	23.9456	14
640	BP	GO:0036465	synaptic vesicle recycling	23.9442	29
641	MF	GO:0015399	primary active transmembrane transporter activity	23.9441	41
642	CC	GO:0000932	P-body	23.9427	40
643	BP	GO:0043903	regulation of interspecies interactions between organisms	23.9413	86
644	BP	GO:2000765	regulation of cytoplasmic translation	23.941	14
645	BP	GO:0030833	regulation of actin filament polymerization	23.9382	70
646	CC	GO:0000940	condensed chromosome outer kinetochore	23.938	13
647	BP	GO:0006732	coenzyme metabolic process	23.9334	103
648	MF	GO:0043130	ubiquitin binding	23.9308	47
649	BP	GO:0008064	regulation of actin polymerization or depolymerization	23.9304	79
650	BP	GO:0030832	regulation of actin filament length	23.9304	79
651	BP	GO:0050856	regulation of T cell receptor signaling pathway	23.93	12
652	BP	GO:0097242	amyloid-beta clearance	23.9285	12
653	CC	GO:0099738	cell cortex region	23.9273	21
654	BP	GO:0006721	terpenoid metabolic process	23.9262	18
655	BP	GO:0035306	positive regulation of dephosphorylation	23.9256	21
656	BP	GO:2000241	regulation of reproductive process	23.925	45
657	BP	GO:2000142	regulation of DNA-templated transcription, initiation	23.9231	15
658	BP	GO:0006891	intra-Golgi vesicle-mediated transport	23.923	20
659	CC	GO:0030120	vesicle coat	23.9219	38
660	BP	GO:0032414	positive regulation of ion transmembrane transporter activity	23.9204	22
661	BP	GO:0072329	monocarboxylic acid catabolic process	23.9178	54
662	BP	GO:1903364	positive regulation of cellular protein catabolic process	23.9154	55
663	MF	GO:0016829	lyase activity	23.9148	69
664	BP	GO:0055001	muscle cell development	23.9148	52
665	BP	GO:0050671	positive regulation of lymphocyte proliferation	23.9131	18
666	BP	GO:0032946	positive regulation of mononuclear cell proliferation	23.9131	18
667	BP	GO:1904705	regulation of vascular smooth muscle cell proliferation	23.9131	14
668	BP	GO:1990874	vascular smooth muscle cell proliferation	23.9131	14
669	BP	GO:0007040	lysosome organization	23.9119	26
670	BP	GO:0080171	lytic vacuole organization	23.9119	26
671	CC	GO:0042470	melanosome	23.9094	11
672	CC	GO:0048770	pigment granule	23.9094	11
673	BP	GO:0071867	response to monoamine	23.909	14
674	BP	GO:0071868	cellular response to monoamine stimulus	23.909	14
675	BP	GO:0071869	response to catecholamine	23.909	14
676	BP	GO:0071870	cellular response to catecholamine stimulus	23.909	14
677	BP	GO:0060047	heart contraction	23.9083	39
678	MF	GO:0019905	syntaxin binding	23.9055	30
679	CC	GO:0010494	cytoplasmic stress granule	23.904	41
680	BP	GO:0044827	modulation by host of viral genome replication	23.9038	11
681	BP	GO:0043281	regulation of cysteine-type endopeptidase activity involved in apoptotic process	23.9038	66
682	BP	GO:0010390	histone monoubiquitination	23.9018	14
683	BP	GO:0006970	response to osmotic stress	23.9011	26
684	MF	GO:0036002	pre-mRNA binding	23.8993	19
685	BP	GO:0050728	negative regulation of inflammatory response	23.8993	24
686	CC	GO:0030016	myofibril	23.8975	62
687	BP	GO:1904292	regulation of ERAD pathway	23.8967	16
688	BP	GO:0030490	maturation of SSU-rRNA	23.8929	12
689	BP	GO:0090174	organelle membrane fusion	23.8927	48
690	BP	GO:0072524	pyridine-containing compound metabolic process	23.8904	11
691	CC	GO:0019867	outer membrane	23.8899	78
692	CC	GO:0031968	organelle outer membrane	23.8899	78
693	BP	GO:0002711	positive regulation of T cell mediated immunity	23.8881	15
694	BP	GO:0071277	cellular response to calcium ion	23.8877	11
695	BP	GO:0001764	neuron migration	23.8861	42
696	BP	GO:0030150	protein import into mitochondrial matrix	23.886	12
697	CC	GO:0005765	lysosomal membrane	23.8858	39
698	CC	GO:0098852	lytic vacuole membrane	23.8858	39
699	BP	GO:0030808	regulation of nucleotide biosynthetic process	23.8856	15
700	BP	GO:1900371	regulation of purine nucleotide biosynthetic process	23.8856	15
701	BP	GO:0090224	regulation of spindle organization	23.8818	27
702	MF	GO:0016877	ligase activity, forming carbon-sulfur bonds	23.8814	18
703	BP	GO:1903579	negative regulation of ATP metabolic process	23.879	12
704	MF	GO:0030331	estrogen receptor binding	23.8757	18
705	BP	GO:0060997	dendritic spine morphogenesis	23.8743	26
706	BP	GO:0043666	regulation of phosphoprotein phosphatase activity	23.8736	23
707	BP	GO:0044743	protein transmembrane import into intracellular organelle	23.8714	21
708	BP	GO:0009226	nucleotide-sugar biosynthetic process	23.8703	13
709	BP	GO:0051788	response to misfolded protein	23.8697	19
710	BP	GO:0030218	erythrocyte differentiation	23.8693	30
711	BP	GO:0033865	nucleoside bisphosphate metabolic process	23.8688	46
712	BP	GO:0033875	ribonucleoside bisphosphate metabolic process	23.8688	46
713	BP	GO:0034032	purine nucleoside bisphosphate metabolic process	23.8688	46
714	BP	GO:0010833	telomere maintenance via telomere lengthening	23.8673	43
715	BP	GO:0045471	response to ethanol	23.8671	16
716	BP	GO:0055002	striated muscle cell development	23.8669	50
717	BP	GO:0030239	myofibril assembly	23.8653	17
718	BP	GO:0009410	response to xenobiotic stimulus	23.8611	45
719	CC	GO:0030286	dynein complex	23.8603	20
720	BP	GO:0046683	response to organophosphorus	23.8553	16
721	BP	GO:1901796	regulation of signal transduction by p53 class mediator	23.8552	23
722	BP	GO:0045185	maintenance of protein location	23.8551	34
723	BP	GO:0090307	mitotic spindle assembly	23.855	33
724	BP	GO:0018208	peptidyl-proline modification	23.8517	20
725	BP	GO:0022618	ribonucleoprotein complex assembly	23.8505	103
726	BP	GO:0034656	nucleobase-containing small molecule catabolic process	23.8491	11
727	BP	GO:0010659	cardiac muscle cell apoptotic process	23.8478	16
728	BP	GO:0033559	unsaturated fatty acid metabolic process	23.8466	16
729	BP	GO:0032418	lysosome localization	23.8403	27
730	CC	GO:0043186	P granule	23.8387	12
731	CC	GO:0045495	pole plasm	23.8387	12
732	CC	GO:0060293	germ plasm	23.8387	12
733	BP	GO:0001893	maternal placenta development	23.8386	11
734	CC	GO:0030864	cortical actin cytoskeleton	23.8385	42
735	MF	GO:0016830	carbon-carbon lyase activity	23.8333	23
736	BP	GO:0032528	microvillus organization	23.8332	11
737	CC	GO:0030863	cortical cytoskeleton	23.832	52
738	BP	GO:0022406	membrane docking	23.8263	42
739	BP	GO:0034390	smooth muscle cell apoptotic process	23.8258	12
740	BP	GO:0034391	regulation of smooth muscle cell apoptotic process	23.8258	12
741	BP	GO:1900101	regulation of endoplasmic reticulum unfolded protein response	23.8251	11
742	BP	GO:0003015	heart process	23.8239	43
743	BP	GO:0061028	establishment of endothelial barrier	23.8238	12
744	BP	GO:0072523	purine-containing compound catabolic process	23.8237	16
745	BP	GO:0003014	renal system process	23.823	20
746	BP	GO:0043624	cellular protein complex disassembly	23.8216	62
747	BP	GO:0017148	negative regulation of translation	23.8211	65
748	BP	GO:0090181	regulation of cholesterol metabolic process	23.8203	14
749	BP	GO:0009062	fatty acid catabolic process	23.8187	48
750	BP	GO:0006767	water-soluble vitamin metabolic process	23.8173	17
751	BP	GO:0021695	cerebellar cortex development	23.8131	18
752	BP	GO:0045428	regulation of nitric oxide biosynthetic process	23.812	18
753	BP	GO:0061025	membrane fusion	23.8112	60
754	MF	GO:0042626	ATPase-coupled transmembrane transporter activity	23.8053	37
755	BP	GO:0098586	cellular response to virus	23.8026	13
756	BP	GO:0071456	cellular response to hypoxia	23.8023	33
757	BP	GO:0016051	carbohydrate biosynthetic process	23.7996	59
758	MF	GO:0050840	extracellular matrix binding	23.7973	12
759	BP	GO:0042267	natural killer cell mediated cytotoxicity	23.7964	14
760	BP	GO:0002228	natural killer cell mediated immunity	23.7964	14
761	BP	GO:1901031	regulation of response to reactive oxygen species	23.7963	20
762	MF	GO:0005544	calcium-dependent phospholipid binding	23.7937	16
763	BP	GO:0061003	positive regulation of dendritic spine morphogenesis	23.793	12
764	BP	GO:0006278	RNA-dependent DNA biosynthetic process	23.7929	39
765	BP	GO:0007004	telomere maintenance via telomerase	23.7929	39
766	BP	GO:0040014	regulation of multicellular organism growth	23.7928	23
767	BP	GO:0090150	establishment of protein localization to membrane	23.7926	108
768	BP	GO:0035966	response to topologically incorrect protein	23.7926	73
769	BP	GO:0048278	vesicle docking	23.7919	30
770	BP	GO:0051353	positive regulation of oxidoreductase activity	23.7899	19
771	CC	GO:0032153	cell division site	23.7895	22
772	BP	GO:0043473	pigmentation	23.7881	38
773	MF	GO:0050661	NADP binding	23.7878	26
774	BP	GO:0006986	response to unfolded protein	23.7872	56
775	BP	GO:0010257	NADH dehydrogenase complex assembly	23.7847	37
776	BP	GO:0032981	mitochondrial respiratory chain complex I assembly	23.7847	37
777	BP	GO:0034764	positive regulation of transmembrane transport	23.7797	49
778	BP	GO:0045851	pH reduction	23.7796	17
779	CC	GO:0031674	I band	23.7788	39
780	BP	GO:0045214	sarcomere organization	23.7786	13
781	CC	GO:0044306	neuron projection terminus	23.7778	47
782	BP	GO:0070665	positive regulation of leukocyte proliferation	23.7756	19
783	BP	GO:0018279	protein N-linked glycosylation via asparagine	23.7749	16
784	CC	GO:0043073	germ cell nucleus	23.7734	12
785	BP	GO:2001057	reactive nitrogen species metabolic process	23.7729	22
786	BP	GO:0002709	regulation of T cell mediated immunity	23.7721	16
787	BP	GO:0030219	megakaryocyte differentiation	23.772	11
788	BP	GO:0032206	positive regulation of telomere maintenance	23.77	30
789	BP	GO:0019395	fatty acid oxidation	23.7665	47
790	BP	GO:0034440	lipid oxidation	23.7665	47
791	BP	GO:0034249	negative regulation of cellular amide metabolic process	23.7654	70
792	BP	GO:0033119	negative regulation of RNA splicing	23.7653	17
793	BP	GO:0031334	positive regulation of protein-containing complex assembly	23.7648	90
794	BP	GO:0043162	ubiquitin-dependent protein catabolic process via the multivesicular body sorting pathway	23.7641	12
795	BP	GO:0006906	vesicle fusion	23.7632	43
796	BP	GO:0050854	regulation of antigen receptor-mediated signaling pathway	23.7626	13
797	CC	GO:0036464	cytoplasmic ribonucleoprotein granule	23.7615	119
798	CC	GO:0030904	retromer complex	23.7611	11
799	BP	GO:0006515	protein quality control for misfolded or incompletely synthesized proteins	23.7604	22
800	BP	GO:0050931	pigment cell differentiation	23.7604	15
801	MF	GO:0050662	coenzyme binding	23.7547	148
802	BP	GO:0050848	regulation of calcium-mediated signaling	23.7542	18
803	BP	GO:0034308	primary alcohol metabolic process	23.7537	22
804	CC	GO:0098798	mitochondrial protein complex	23.7509	193
805	BP	GO:0031341	regulation of cell killing	23.7501	24
806	BP	GO:0008154	actin polymerization or depolymerization	23.7498	87
807	BP	GO:0018196	peptidyl-asparagine modification	23.7497	17
808	BP	GO:0042440	pigment metabolic process	23.748	27
809	BP	GO:0071826	ribonucleoprotein complex subunit organization	23.7476	109
810	BP	GO:0043266	regulation of potassium ion transport	23.7461	14
811	BP	GO:0061640	cytoskeleton-dependent cytokinesis	23.7424	56
812	BP	GO:0061462	protein localization to lysosome	23.7412	21
813	BP	GO:0050886	endocrine process	23.7395	17
814	CC	GO:0014704	intercalated disc	23.7364	24
815	BP	GO:0045933	positive regulation of muscle contraction	23.7348	12
816	BP	GO:0046916	cellular transition metal ion homeostasis	23.733	46
817	MF	GO:0043177	organic acid binding	23.7329	66
818	BP	GO:0033108	mitochondrial respiratory chain complex assembly	23.7325	52
819	BP	GO:0047496	vesicle transport along microtubule	23.7325	24
820	BP	GO:0099518	vesicle cytoskeletal trafficking	23.7321	28
821	BP	GO:0140056	organelle localization by membrane tethering	23.7316	37
822	BP	GO:0044272	sulfur compound biosynthetic process	23.731	38
823	MF	GO:0031593	polyubiquitin modification-dependent protein binding	23.7304	22
824	BP	GO:0070206	protein trimerization	23.7298	19
825	BP	GO:0099175	regulation of postsynapse organization	23.7279	39
826	BP	GO:1901021	positive regulation of calcium ion transmembrane transporter activity	23.7257	11
827	BP	GO:0045844	positive regulation of striated muscle tissue development	23.7196	22
828	BP	GO:0048636	positive regulation of muscle organ development	23.7196	22
829	BP	GO:1901863	positive regulation of muscle tissue development	23.7196	22
830	BP	GO:0006606	protein import into nucleus	23.717	74
831	BP	GO:0048194	Golgi vesicle budding	23.7162	25
832	MF	GO:0004812	aminoacyl-tRNA ligase activity	23.7156	36
833	MF	GO:0016875	ligase activity, forming carbon-oxygen bonds	23.7156	36
834	BP	GO:0032436	positive regulation of proteasomal ubiquitin-dependent protein catabolic process	23.7155	36
835	BP	GO:0010657	muscle cell apoptotic process	23.7151	33
836	BP	GO:0034620	cellular response to unfolded protein	23.7151	39
837	BP	GO:1902991	regulation of amyloid precursor protein catabolic process	23.7149	11
838	MF	GO:0005244	voltage-gated ion channel activity	23.7136	12
839	MF	GO:0022832	voltage-gated channel activity	23.7136	12
840	CC	GO:0044232	organelle membrane contact site	23.7134	13
841	BP	GO:0032410	negative regulation of transporter activity	23.7117	15
842	BP	GO:0060135	maternal process involved in female pregnancy	23.7102	15
843	BP	GO:0046173	polyol biosynthetic process	23.7098	17
844	BP	GO:0036294	cellular response to decreased oxygen levels	23.709	35
845	CC	GO:0032587	ruffle membrane	23.709	28
846	BP	GO:0002832	negative regulation of response to biotic stimulus	23.7083	32
847	BP	GO:0048488	synaptic vesicle endocytosis	23.7082	22
848	BP	GO:0140238	presynaptic endocytosis	23.7082	22
849	BP	GO:0140029	exocytic process	23.7069	35
850	BP	GO:0050729	positive regulation of inflammatory response	23.7058	25
851	MF	GO:0016627	oxidoreductase activity, acting on the CH-CH group of donors	23.7057	33
852	BP	GO:0042273	ribosomal large subunit biogenesis	23.704	34
853	CC	GO:0030135	coated vesicle	23.7038	103
854	BP	GO:0051170	import into nucleus	23.7035	77
855	BP	GO:0051702	interaction with symbiont	23.7013	40
856	BP	GO:0032649	regulation of interferon-gamma production	23.7007	12
857	BP	GO:0032609	interferon-gamma production	23.7007	12
858	BP	GO:0032467	positive regulation of cytokinesis	23.6976	12
859	BP	GO:0007032	endosome organization	23.6953	27
860	MF	GO:0051536	iron-sulfur cluster binding	23.6945	36
861	MF	GO:0051540	metal cluster binding	23.6945	36
862	CC	GO:0000791	euchromatin	23.6944	19
863	BP	GO:1901605	alpha-amino acid metabolic process	23.6932	74
864	BP	GO:0031952	regulation of protein autophosphorylation	23.6932	16
865	MF	GO:0072341	modified amino acid binding	23.6922	30
866	BP	GO:0072384	organelle transport along microtubule	23.6922	41
867	BP	GO:0051147	regulation of muscle cell differentiation	23.6911	39
868	BP	GO:0030041	actin filament polymerization	23.6907	76
869	BP	GO:0090140	regulation of mitochondrial fission	23.6904	12
870	BP	GO:0090114	COPII-coated vesicle budding	23.6888	17
871	BP	GO:0033059	cellular pigmentation	23.6882	23
872	BP	GO:0048599	oocyte development	23.6878	23
873	BP	GO:0009994	oocyte differentiation	23.6878	23
874	MF	GO:0017056	structural constituent of nuclear pore	23.6872	15
875	BP	GO:0070646	protein modification by small protein removal	23.6869	50
876	MF	GO:0004033	aldo-keto reductase (NADP) activity	23.6846	16
877	BP	GO:0045732	positive regulation of protein catabolic process	23.6843	88
878	BP	GO:0016050	vesicle organization	23.6824	121
879	BP	GO:0000413	protein peptidyl-prolyl isomerization	23.682	16
880	BP	GO:0031113	regulation of microtubule polymerization	23.6808	28
881	BP	GO:0010656	negative regulation of muscle cell apoptotic process	23.6807	20
882	BP	GO:0033692	cellular polysaccharide biosynthetic process	23.6805	17
883	BP	GO:0002532	production of molecular mediator involved in inflammatory response	23.6789	18
884	CC	GO:0099522	region of cytosol	23.6786	20
885	BP	GO:0051647	nucleus localization	23.6767	20
886	MF	GO:0022853	active ion transmembrane transporter activity	23.6751	49
887	CC	GO:0030018	Z disc	23.6742	38
888	BP	GO:0006940	regulation of smooth muscle contraction	23.6734	13
889	BP	GO:0001909	leukocyte mediated cytotoxicity	23.6693	28
890	BP	GO:0016101	diterpenoid metabolic process	23.6687	14
891	BP	GO:0035967	cellular response to topologically incorrect protein	23.6685	55
892	MF	GO:0048306	calcium-dependent protein binding	23.6684	27
893	BP	GO:0046364	monosaccharide biosynthetic process	23.6675	34
894	BP	GO:0051443	positive regulation of ubiquitin-protein transferase activity	23.6651	12
895	CC	GO:0035770	ribonucleoprotein granule	23.665	124
896	CC	GO:0043679	axon terminus	23.6628	42
897	BP	GO:0010665	regulation of cardiac muscle cell apoptotic process	23.6617	15
898	BP	GO:0043467	regulation of generation of precursor metabolites and energy	23.6614	51
899	BP	GO:0021954	central nervous system neuron development	23.6587	22
900	BP	GO:1900407	regulation of cellular response to oxidative stress	23.6577	45
901	BP	GO:1902882	regulation of response to oxidative stress	23.6577	45
902	MF	GO:0016790	thiolester hydrolase activity	23.6563	22
903	BP	GO:0034614	cellular response to reactive oxygen species	23.6558	66
904	BP	GO:0072665	protein localization to vacuole	23.6557	32
905	BP	GO:1903204	negative regulation of oxidative stress-induced neuron death	23.6554	11
906	BP	GO:0055023	positive regulation of cardiac muscle tissue growth	23.6552	11
907	MF	GO:0032182	ubiquitin-like protein binding	23.6543	57
908	BP	GO:0060038	cardiac muscle cell proliferation	23.6536	13
909	BP	GO:0016242	negative regulation of macroautophagy	23.6533	15
910	BP	GO:0010822	positive regulation of mitochondrion organization	23.6527	29
911	BP	GO:1900182	positive regulation of protein localization to nucleus	23.6504	28
912	BP	GO:0031348	negative regulation of defense response	23.6493	52
913	BP	GO:0001825	blastocyst formation	23.6485	17
914	BP	GO:0051494	negative regulation of cytoskeleton organization	23.6461	57
915	BP	GO:0071218	cellular response to misfolded protein	23.646	18
916	BP	GO:1903421	regulation of synaptic vesicle recycling	23.6459	13
917	CC	GO:0099568	cytoplasmic region	23.6454	72
918	BP	GO:0061001	regulation of dendritic spine morphogenesis	23.6446	20
919	BP	GO:2000060	positive regulation of ubiquitin-dependent protein catabolic process	23.6436	37
920	BP	GO:0051651	maintenance of location in cell	23.6428	60
921	BP	GO:0046165	alcohol biosynthetic process	23.6424	47
922	BP	GO:0044003	modulation by symbiont of host process	23.6423	11
923	MF	GO:0020037	heme binding	23.6409	24
924	BP	GO:0099173	postsynapse organization	23.6397	63
925	BP	GO:0043687	post-translational protein modification	23.6364	15
926	BP	GO:0046434	organophosphate catabolic process	23.6353	51
927	BP	GO:0005996	monosaccharide metabolic process	23.634	101
928	BP	GO:0051452	intracellular pH reduction	23.6338	16
929	BP	GO:0001556	oocyte maturation	23.6319	15
930	BP	GO:0097061	dendritic spine organization	23.6311	37
931	BP	GO:0051145	smooth muscle cell differentiation	23.6306	12
932	BP	GO:0050870	positive regulation of T cell activation	23.6305	32
933	BP	GO:0019722	calcium-mediated signaling	23.6238	32
934	BP	GO:0010660	regulation of muscle cell apoptotic process	23.6238	32
935	MF	GO:0016628	oxidoreductase activity, acting on the CH-CH group of donors, NAD or NADP as acceptor	23.6221	12
936	BP	GO:0017157	regulation of exocytosis	23.6213	75
937	BP	GO:0043486	histone exchange	23.6212	11
938	BP	GO:0072595	maintenance of protein localization in organelle	23.6204	15
939	BP	GO:0061912	selective autophagy	23.6191	26
940	BP	GO:0006418	tRNA aminoacylation for protein translation	23.618	35
941	BP	GO:0051438	regulation of ubiquitin-protein transferase activity	23.618	22
942	BP	GO:1903201	regulation of oxidative stress-induced cell death	23.6151	39
943	BP	GO:0042168	heme metabolic process	23.6139	15
944	BP	GO:1903169	regulation of calcium ion transmembrane transport	23.6136	34
945	BP	GO:1990928	response to amino acid starvation	23.611	17
946	BP	GO:0036503	ERAD pathway	23.6094	57
947	BP	GO:0070849	response to epidermal growth factor	23.6083	25
948	BP	GO:0098930	axonal transport	23.6073	27
949	MF	GO:0035258	steroid hormone receptor binding	23.6069	33
950	CC	GO:0005777	peroxisome	23.6068	68
951	CC	GO:0042579	microbody	23.6068	68
952	CC	GO:0071005	U2-type precatalytic spliceosome	23.6052	38
953	BP	GO:0031343	positive regulation of cell killing	23.6016	17
954	CC	GO:0030496	midbody	23.6015	77
955	BP	GO:0030865	cortical cytoskeleton organization	23.6	32
956	BP	GO:0051148	negative regulation of muscle cell differentiation	23.5996	15
957	BP	GO:0006937	regulation of muscle contraction	23.5987	32
958	BP	GO:2001024	negative regulation of response to drug	23.5907	15
959	BP	GO:0051099	positive regulation of binding	23.5905	77
960	CC	GO:0031307	integral component of mitochondrial outer membrane	23.5905	11
961	BP	GO:0046824	positive regulation of nucleocytoplasmic transport	23.5904	34
962	BP	GO:0007035	vacuolar acidification	23.5903	11
963	BP	GO:0007519	skeletal muscle tissue development	23.5876	34
964	BP	GO:2000116	regulation of cysteine-type endopeptidase activity	23.5871	74
965	BP	GO:0006195	purine nucleotide catabolic process	23.5859	12
966	BP	GO:0045582	positive regulation of T cell differentiation	23.5858	12
967	CC	GO:0016529	sarcoplasmic reticulum	23.5827	16
968	BP	GO:0030433	ubiquitin-dependent ERAD pathway	23.5824	45
969	CC	GO:0005884	actin filament	23.5815	59
970	BP	GO:0021987	cerebral cortex development	23.5811	33
971	BP	GO:0016202	regulation of striated muscle tissue development	23.5794	43
972	BP	GO:0048634	regulation of muscle organ development	23.5794	43
973	BP	GO:1903533	regulation of protein targeting	23.5794	26
974	MF	GO:0031406	carboxylic acid binding	23.5781	62
975	BP	GO:0032507	maintenance of protein location in cell	23.5781	24
976	BP	GO:0030522	intracellular receptor signaling pathway	23.5779	67
977	BP	GO:1903362	regulation of cellular protein catabolic process	23.5771	112
978	CC	GO:0031519	PcG protein complex	23.577	15
979	CC	GO:1902562	H4 histone acetyltransferase complex	23.5751	13
980	BP	GO:0060337	type I interferon signaling pathway	23.5749	14
981	BP	GO:0071357	cellular response to type I interferon	23.5749	14
982	BP	GO:0034340	response to type I interferon	23.5749	14
983	BP	GO:0010830	regulation of myotube differentiation	23.5737	11
984	CC	GO:0010008	endosome membrane	23.5733	107
985	BP	GO:0006367	transcription initiation from RNA polymerase II promoter	23.5728	28
986	BP	GO:0000302	response to reactive oxygen species	23.5723	82
987	MF	GO:0005496	steroid binding	23.5722	33
988	MF	GO:0140296	general transcription initiation factor binding	23.5713	24
989	BP	GO:0008585	female gonad development	23.5708	31
990	BP	GO:0046545	development of primary female sexual characteristics	23.5708	31
991	BP	GO:1902930	regulation of alcohol biosynthetic process	23.5698	14
992	CC	GO:0005881	cytoplasmic microtubule	23.5694	31
993	BP	GO:0051650	establishment of vesicle localization	23.569	68
994	MF	GO:0005506	iron ion binding	23.5684	34
995	BP	GO:0000187	activation of MAPK activity	23.5673	22
996	BP	GO:2001244	positive regulation of intrinsic apoptotic signaling pathway	23.5672	25
997	BP	GO:0045843	negative regulation of striated muscle tissue development	23.5653	14
998	BP	GO:0048635	negative regulation of muscle organ development	23.5653	14
999	BP	GO:1900024	regulation of substrate adhesion-dependent cell spreading	23.5647	21
1000	BP	GO:1903039	positive regulation of leukocyte cell-cell adhesion	23.5638	34
1001	BP	GO:0051648	vesicle localization	23.563	71
1002	MF	GO:0000149	SNARE binding	23.5621	46
1003	BP	GO:0039694	viral RNA genome replication	23.5619	18
1004	BP	GO:0032273	positive regulation of protein polymerization	23.5605	61
1005	BP	GO:0046677	response to antibiotic	23.5601	80
1006	BP	GO:1903524	positive regulation of blood circulation	23.5595	15
1007	BP	GO:1903076	regulation of protein localization to plasma membrane	23.557	52
1008	BP	GO:0043200	response to amino acid	23.5562	28
1009	BP	GO:1903052	positive regulation of proteolysis involved in cellular protein catabolic process	23.556	43
1010	BP	GO:0018958	phenol-containing compound metabolic process	23.5552	18
1011	BP	GO:0045727	positive regulation of translation	23.5515	69
1012	BP	GO:0090257	regulation of muscle system process	23.5515	60
1013	BP	GO:0061615	glycolytic process through fructose-6-phosphate	23.5508	11
1014	BP	GO:0048193	Golgi vesicle transport	23.5467	163
1015	CC	GO:0001726	ruffle	23.5461	69
1016	MF	GO:0047485	protein N-terminus binding	23.545	56
1017	BP	GO:0016482	cytosolic transport	23.5441	79
1018	BP	GO:0042542	response to hydrogen peroxide	23.5435	51
1019	BP	GO:0030032	lamellipodium assembly	23.5419	27
1020	BP	GO:0055076	transition metal ion homeostasis	23.5412	53
1021	CC	GO:0071011	precatalytic spliceosome	23.5407	39
1022	BP	GO:0048255	mRNA stabilization	23.5397	20
1023	BP	GO:0034314	Arp2/3 complex-mediated actin nucleation	23.5388	23
1024	CC	GO:0120114	Sm-like protein family complex	23.5381	57
1025	BP	GO:0048167	regulation of synaptic plasticity	23.5371	44
1026	BP	GO:0070861	regulation of protein exit from endoplasmic reticulum	23.5361	16
1027	BP	GO:0008016	regulation of heart contraction	23.5353	30
1028	BP	GO:0060998	regulation of dendritic spine development	23.5339	33
1029	BP	GO:2000785	regulation of autophagosome assembly	23.5329	16
1030	BP	GO:1902373	negative regulation of mRNA catabolic process	23.5317	23
1031	CC	GO:0032838	plasma membrane bounded cell projection cytoplasm	23.5294	51
1032	BP	GO:0000132	establishment of mitotic spindle orientation	23.5287	16
1033	MF	GO:0008083	growth factor activity	23.5279	13
1034	BP	GO:1903428	positive regulation of reactive oxygen species biosynthetic process	23.5278	15
1035	BP	GO:0006612	protein targeting to membrane	23.5271	47
1036	BP	GO:0070482	response to oxygen levels	23.5262	71
1037	BP	GO:0017004	cytochrome complex assembly	23.5259	17
1038	BP	GO:0001523	retinoid metabolic process	23.5232	13
1039	BP	GO:1901861	regulation of muscle tissue development	23.5231	44
1040	BP	GO:1900271	regulation of long-term synaptic potentiation	23.5228	14
1041	BP	GO:0006911	phagocytosis, engulfment	23.5222	13
1042	MF	GO:1990782	protein tyrosine kinase binding	23.5214	30
1043	BP	GO:0006520	cellular amino acid metabolic process	23.5206	118
1044	BP	GO:0031116	positive regulation of microtubule polymerization	23.5198	17
1045	MF	GO:0046906	tetrapyrrole binding	23.5197	28
1046	BP	GO:0034250	positive regulation of cellular amide metabolic process	23.5196	75
1047	MF	GO:0003697	single-stranded DNA binding	23.5194	58
1048	CC	GO:0030132	clathrin coat of coated pit	23.518	14
1049	BP	GO:0021549	cerebellum development	23.5169	28
1050	BP	GO:1903202	negative regulation of oxidative stress-induced cell death	23.5167	26
1051	BP	GO:1900408	negative regulation of cellular response to oxidative stress	23.5167	26
1052	BP	GO:1902883	negative regulation of response to oxidative stress	23.5167	26
1053	BP	GO:0034205	amyloid-beta formation	23.5165	11
1054	BP	GO:0048066	developmental pigmentation	23.516	18
1055	CC	GO:0036452	ESCRT complex	23.5159	16
1056	BP	GO:0050871	positive regulation of B cell activation	23.5144	13
1057	BP	GO:0034198	cellular response to amino acid starvation	23.513	14
1058	BP	GO:0042491	inner ear auditory receptor cell differentiation	23.5118	14
1059	BP	GO:0006611	protein export from nucleus	23.5115	63
1060	BP	GO:1901797	negative regulation of signal transduction by p53 class mediator	23.5113	12
1061	BP	GO:0000423	mitophagy	23.511	11
1062	BP	GO:2000243	positive regulation of reproductive process	23.5095	20
1063	BP	GO:0030838	positive regulation of actin filament polymerization	23.5082	43
1064	BP	GO:0002066	columnar/cuboidal epithelial cell development	23.5081	18
1065	BP	GO:0008631	intrinsic apoptotic signaling pathway in response to oxidative stress	23.5054	24
1066	BP	GO:0046822	regulation of nucleocytoplasmic transport	23.5043	54
1067	BP	GO:1905475	regulation of protein localization to membrane	23.5037	83
1068	BP	GO:0060996	dendritic spine development	23.5021	47
1069	BP	GO:0042987	amyloid precursor protein catabolic process	23.5017	14
1070	BP	GO:0060538	skeletal muscle organ development	23.5008	35
1071	MF	GO:0048487	beta-tubulin binding	23.5004	22
1072	BP	GO:1903050	regulation of proteolysis involved in cellular protein catabolic process	23.5002	96
1073	BP	GO:0009069	serine family amino acid metabolic process	23.4988	13
1074	BP	GO:0106027	neuron projection organization	23.4986	40
1075	BP	GO:2001239	regulation of extrinsic apoptotic signaling pathway in absence of ligand	23.4981	13
1076	BP	GO:0099010	modification of postsynaptic structure	23.4967	17
1077	CC	GO:0099524	postsynaptic cytosol	23.4958	16
1078	BP	GO:1901800	positive regulation of proteasomal protein catabolic process	23.4957	41
1079	BP	GO:1905476	negative regulation of protein localization to membrane	23.4954	14
1080	BP	GO:1904356	regulation of telomere maintenance via telomere lengthening	23.4931	34
1081	BP	GO:0050829	defense response to Gram-negative bacterium	23.4909	11
1082	BP	GO:2000278	regulation of DNA biosynthetic process	23.4904	56
1083	BP	GO:0051279	regulation of release of sequestered calcium ion into cytosol	23.4902	14
1084	BP	GO:1901658	glycosyl compound catabolic process	23.4886	12
1085	CC	GO:0005719	nuclear euchromatin	23.4882	15
1086	MF	GO:0019205	nucleobase-containing compound kinase activity	23.487	14
1087	BP	GO:2000249	regulation of actin cytoskeleton reorganization	23.4849	12
1088	BP	GO:2001234	negative regulation of apoptotic signaling pathway	23.4835	89
1089	BP	GO:0010821	regulation of mitochondrion organization	23.4829	58
1090	BP	GO:0060421	positive regulation of heart growth	23.4827	12
1091	BP	GO:0045055	regulated exocytosis	23.4817	68
1092	BP	GO:0031112	positive regulation of microtubule polymerization or depolymerization	23.4792	19
1093	BP	GO:0060393	regulation of pathway-restricted SMAD protein phosphorylation	23.4786	12
1094	BP	GO:1904888	cranial skeletal system development	23.476	11
1095	MF	GO:0042169	SH2 domain binding	23.4743	13
1096	BP	GO:0036010	protein localization to endosome	23.4743	12
1097	MF	GO:0016874	ligase activity	23.4736	97
1098	CC	GO:0005643	nuclear pore	23.4733	49
1099	BP	GO:0110053	regulation of actin filament organization	23.4732	101
1100	BP	GO:1904375	regulation of protein localization to cell periphery	23.4728	64
1101	BP	GO:1901617	organic hydroxy compound biosynthetic process	23.4719	67
1102	BP	GO:0051261	protein depolymerization	23.4712	52
1103	BP	GO:0021543	pallium development	23.4696	44
1104	BP	GO:0045834	positive regulation of lipid metabolic process	23.4689	44
1105	BP	GO:0120162	positive regulation of cold-induced thermogenesis	23.4686	26
1106	CC	GO:0031514	motile cilium	23.4686	42
1107	BP	GO:0006998	nuclear envelope organization	23.4677	20
1108	BP	GO:0021680	cerebellar Purkinje cell layer development	23.4672	11
1109	CC	GO:0019897	extrinsic component of plasma membrane	23.4671	64
1110	BP	GO:0002821	positive regulation of adaptive immune response	23.466	28
1111	BP	GO:0051341	regulation of oxidoreductase activity	23.4641	28
1112	BP	GO:0060338	regulation of type I interferon-mediated signaling pathway	23.4635	13
1113	BP	GO:0097581	lamellipodium organization	23.462	36
1114	BP	GO:0035307	positive regulation of protein dephosphorylation	23.4619	15
1115	BP	GO:0060395	SMAD protein signal transduction	23.4615	19
1116	BP	GO:0006909	phagocytosis	23.4609	58
1117	BP	GO:0007520	myoblast fusion	23.4598	11
1118	BP	GO:0000768	syncytium formation by plasma membrane fusion	23.4598	11
1119	BP	GO:0140253	cell-cell fusion	23.4598	11
1120	BP	GO:0006949	syncytium formation	23.4598	11
1121	BP	GO:0055025	positive regulation of cardiac muscle tissue development	23.4589	12
1122	CC	GO:0012507	ER to Golgi transport vesicle membrane	23.4584	13
1123	BP	GO:0016574	histone ubiquitination	23.4574	23
1124	BP	GO:1903146	regulation of autophagy of mitochondrion	23.4562	16
1125	BP	GO:0006006	glucose metabolic process	23.4557	75
1126	BP	GO:0071985	multivesicular body sorting pathway	23.4547	21
1127	BP	GO:0002286	T cell activation involved in immune response	23.4537	13
1128	BP	GO:2001038	regulation of cellular response to drug	23.4513	18
1129	MF	GO:0050660	flavin adenine dinucleotide binding	23.4489	39
1130	BP	GO:1990089	response to nerve growth factor	23.4489	14
1131	BP	GO:1990090	cellular response to nerve growth factor stimulus	23.4489	14
1132	MF	GO:0016922	nuclear receptor binding	23.4485	41
1133	BP	GO:0071364	cellular response to epidermal growth factor stimulus	23.446	23
1134	BP	GO:0043039	tRNA aminoacylation	23.4446	36
1135	BP	GO:0043038	amino acid activation	23.4446	36
1136	BP	GO:0098926	postsynaptic signal transduction	23.4425	12
1137	BP	GO:0043299	leukocyte degranulation	23.4386	18
1138	BP	GO:0006913	nucleocytoplasmic transport	23.4368	141
1139	BP	GO:0051169	nuclear transport	23.4368	141
1140	BP	GO:1905244	regulation of modification of synaptic structure	23.4343	11
1141	CC	GO:0000974	Prp19 complex	23.4342	12
1142	BP	GO:0043303	mast cell degranulation	23.4309	12
1143	BP	GO:0002279	mast cell activation involved in immune response	23.4309	12
1144	BP	GO:0002448	mast cell mediated immunity	23.4309	12
1145	BP	GO:1901379	regulation of potassium ion transmembrane transport	23.4285	11
1146	BP	GO:0051881	regulation of mitochondrial membrane potential	23.4272	31
1147	CC	GO:0080008	Cul4-RING E3 ubiquitin ligase complex	23.4269	18
1148	BP	GO:0006984	ER-nucleus signaling pathway	23.4237	12
1149	CC	GO:0030139	endocytic vesicle	23.4235	85
1150	BP	GO:0090317	negative regulation of intracellular protein transport	23.423	22
1151	BP	GO:0042102	positive regulation of T cell proliferation	23.4218	15
1152	BP	GO:1900006	positive regulation of dendrite development	23.4215	37
1153	BP	GO:0040001	establishment of mitotic spindle localization	23.4208	19
1154	BP	GO:0071236	cellular response to antibiotic	23.4204	47
1155	CC	GO:0005770	late endosome	23.4188	97
1156	BP	GO:0000096	sulfur amino acid metabolic process	23.4186	17
1157	MF	GO:0043028	cysteine-type endopeptidase regulator activity involved in apoptotic process	23.4176	11
1158	CC	GO:0098685	Schaffer collateral - CA1 synapse	23.4168	35
1159	BP	GO:0050775	positive regulation of dendrite morphogenesis	23.4153	20
1160	CC	GO:0031306	intrinsic component of mitochondrial outer membrane	23.4152	12
1161	CC	GO:0030125	clathrin vesicle coat	23.415	16
1162	BP	GO:0009225	nucleotide-sugar metabolic process	23.4136	19
1163	BP	GO:0010596	negative regulation of endothelial cell migration	23.4125	13
1164	BP	GO:0030968	endoplasmic reticulum unfolded protein response	23.4121	29
1165	BP	GO:0046622	positive regulation of organ growth	23.411	15
1166	BP	GO:0019935	cyclic-nucleotide-mediated signaling	23.4109	24
1167	BP	GO:0019318	hexose metabolic process	23.4108	90
1168	BP	GO:0071426	ribonucleoprotein complex export from nucleus	23.4108	35
1169	BP	GO:0071166	ribonucleoprotein complex localization	23.4108	35
1170	BP	GO:0021872	forebrain generation of neurons	23.4096	11
1171	CC	GO:0016234	inclusion body	23.4083	35
1172	BP	GO:0006470	protein dephosphorylation	23.4078	92
1173	BP	GO:1901215	negative regulation of neuron death	23.4071	71
1174	BP	GO:0046660	female sex differentiation	23.4067	33
1175	BP	GO:0034504	protein localization to nucleus	23.4038	121
1176	BP	GO:0051149	positive regulation of muscle cell differentiation	23.4035	18
1177	BP	GO:0006536	glutamate metabolic process	23.4014	13
1178	BP	GO:1901862	negative regulation of muscle tissue development	23.4012	15
1179	MF	GO:0035254	glutamate receptor binding	23.4011	22
1180	BP	GO:0000387	spliceosomal snRNP assembly	23.401	25
1181	BP	GO:0050766	positive regulation of phagocytosis	23.4007	20
1182	CC	GO:0031083	BLOC-1 complex	23.3993	12
1183	BP	GO:0033013	tetrapyrrole metabolic process	23.3989	20
1184	BP	GO:0051054	positive regulation of DNA metabolic process	23.3972	92
1185	BP	GO:0040020	regulation of meiotic nuclear division	23.3965	16
1186	BP	GO:0000045	autophagosome assembly	23.3937	49
1187	BP	GO:0090559	regulation of membrane permeability	23.3928	24
1188	CC	GO:0005720	nuclear heterochromatin	23.3891	16
1189	BP	GO:0033157	regulation of intracellular protein transport	23.3887	104
1190	BP	GO:0007097	nuclear migration	23.3883	19
1191	BP	GO:0006541	glutamine metabolic process	23.3881	13
1192	BP	GO:0062013	positive regulation of small molecule metabolic process	23.3867	35
1193	BP	GO:0010823	negative regulation of mitochondrion organization	23.3864	27
1194	BP	GO:0000910	cytokinesis	23.386	87
1195	BP	GO:0030101	natural killer cell activation	23.3849	15
1196	MF	GO:0017069	snRNA binding	23.3848	20
1197	BP	GO:0061050	regulation of cell growth involved in cardiac muscle cell development	23.3841	12
1198	BP	GO:1902850	microtubule cytoskeleton organization involved in mitosis	23.3819	83
1199	BP	GO:2000058	regulation of ubiquitin-dependent protein catabolic process	23.3791	71
1200	BP	GO:0070534	protein K63-linked ubiquitination	23.3791	22
1201	BP	GO:0016579	protein deubiquitination	23.3784	41
1202	BP	GO:1901879	regulation of protein depolymerization	23.3784	40
1203	BP	GO:0010970	transport along microtubule	23.3777	70
1204	BP	GO:0008088	axo-dendritic transport	23.3761	39
1205	BP	GO:0032210	regulation of telomere maintenance via telomerase	23.3748	31
1206	BP	GO:0048025	negative regulation of mRNA splicing, via spliceosome	23.3744	13
1207	BP	GO:0051168	nuclear export	23.3725	71
1208	MF	GO:0030674	protein-macromolecule adaptor activity	23.3724	74
1209	BP	GO:0036473	cell death in response to oxidative stress	23.3718	47
1210	CC	GO:0000177	cytoplasmic exosome (RNase complex)	23.3699	12
1211	BP	GO:0097755	positive regulation of blood vessel diameter	23.3696	17
1212	BP	GO:0010812	negative regulation of cell-substrate adhesion	23.3678	16
1213	BP	GO:0042254	ribosome biogenesis	23.3677	118
1214	BP	GO:0072330	monocarboxylic acid biosynthetic process	23.3671	62
1215	BP	GO:0032509	endosome transport via multivesicular body sorting pathway	23.3666	18
1216	BP	GO:0010765	positive regulation of sodium ion transport	23.3645	14
1217	BP	GO:0001890	placenta development	23.3645	36
1218	BP	GO:0006939	smooth muscle contraction	23.3638	17
1219	BP	GO:0043502	regulation of muscle adaptation	23.3631	32
1220	BP	GO:0042098	T cell proliferation	23.3624	44
1221	BP	GO:1902229	regulation of intrinsic apoptotic signaling pathway in response to DNA damage	23.3611	16
1222	BP	GO:0010633	negative regulation of epithelial cell migration	23.3606	19
1223	BP	GO:1905710	positive regulation of membrane permeability	23.3602	15
1224	BP	GO:0071230	cellular response to amino acid stimulus	23.3602	24
1225	BP	GO:0051017	actin filament bundle assembly	23.3598	64
1226	BP	GO:0022037	metencephalon development	23.3589	30
1227	BP	GO:0055021	regulation of cardiac muscle tissue growth	23.3578	21
1228	BP	GO:0009064	glutamine family amino acid metabolic process	23.3558	28
1229	BP	GO:0051701	interaction with host	23.3539	56
1230	BP	GO:0022409	positive regulation of cell-cell adhesion	23.3507	42
1231	MF	GO:1901681	sulfur compound binding	23.3502	75
1232	BP	GO:1901992	positive regulation of mitotic cell cycle phase transition	23.3499	38
1233	BP	GO:0010971	positive regulation of G2/M transition of mitotic cell cycle	23.3499	11
1234	BP	GO:1902751	positive regulation of cell cycle G2/M phase transition	23.3499	11
1235	BP	GO:0043524	negative regulation of neuron apoptotic process	23.3498	48
1236	BP	GO:0030004	cellular monovalent inorganic cation homeostasis	23.3488	32
1237	BP	GO:0072089	stem cell proliferation	23.3467	26
1238	BP	GO:0002824	positive regulation of adaptive immune response based on somatic recombination of immune receptors built from immunoglobulin superfamily domains	23.3462	25
1239	MF	GO:0035255	ionotropic glutamate receptor binding	23.3459	16
1240	BP	GO:0006778	porphyrin-containing compound metabolic process	23.3451	17
1241	BP	GO:0006623	protein targeting to vacuole	23.3445	22
1242	MF	GO:0060090	molecular adaptor activity	23.3439	101
1243	BP	GO:1902116	negative regulation of organelle assembly	23.3424	13
1244	BP	GO:0001101	response to acid chemical	23.3424	65
1245	BP	GO:1903205	regulation of hydrogen peroxide-induced cell death	23.3423	16
1246	BP	GO:0046631	alpha-beta T cell activation	23.3392	22
1247	BP	GO:0051668	localization within membrane	23.3388	38
1248	MF	GO:0051015	actin filament binding	23.3384	93
1249	MF	GO:0030971	receptor tyrosine kinase binding	23.3378	23
1250	BP	GO:1902808	positive regulation of cell cycle G1/S phase transition	23.3372	20
1251	BP	GO:0032387	negative regulation of intracellular transport	23.3353	32
1252	MF	GO:0008022	protein C-terminus binding	23.3342	99
1253	BP	GO:0043001	Golgi to plasma membrane protein transport	23.3335	22
1254	BP	GO:0032890	regulation of organic acid transport	23.3333	17
1255	BP	GO:0051348	negative regulation of transferase activity	23.3323	82
1256	BP	GO:2001021	negative regulation of response to DNA damage stimulus	23.3314	22
1257	BP	GO:0007163	establishment or maintenance of cell polarity	23.3314	94
1258	BP	GO:1903321	negative regulation of protein modification by small protein conjugation or removal	23.3299	36
1259	BP	GO:0046889	positive regulation of lipid biosynthetic process	23.3279	34
1260	BP	GO:0050715	positive regulation of cytokine secretion	23.3276	29
1261	BP	GO:0099563	modification of synaptic structure	23.3272	20
1262	CC	GO:0032432	actin filament bundle	23.3263	46
1263	MF	GO:0051219	phosphoprotein binding	23.3262	36
1264	BP	GO:0072666	establishment of protein localization to vacuole	23.3235	25
1265	BP	GO:0071156	regulation of cell cycle arrest	23.3232	14
1266	BP	GO:0007052	mitotic spindle organization	23.3231	71
1267	MF	GO:0030246	carbohydrate binding	23.3229	71
1268	BP	GO:0070584	mitochondrion morphogenesis	23.3224	15
1269	BP	GO:0061136	regulation of proteasomal protein catabolic process	23.3222	87
1270	MF	GO:0070491	repressing transcription factor binding	23.3216	19
1271	CC	GO:0042641	actomyosin	23.3204	46
1272	MF	GO:0030170	pyridoxal phosphate binding	23.3193	20
1273	MF	GO:0070279	vitamin B6 binding	23.3193	20
1274	BP	GO:0060291	long-term synaptic potentiation	23.318	20
1275	BP	GO:0021537	telencephalon development	23.3162	55
1276	BP	GO:0061572	actin filament bundle organization	23.3155	66
1277	BP	GO:0007033	vacuole organization	23.3131	82
1278	BP	GO:0070207	protein homotrimerization	23.3123	12
1279	BP	GO:0006904	vesicle docking involved in exocytosis	23.3121	21
1280	BP	GO:0009395	phospholipid catabolic process	23.3118	18
1281	BP	GO:0007080	mitotic metaphase plate congression	23.3116	32
1282	MF	GO:0002020	protease binding	23.3111	50
1283	BP	GO:0034502	protein localization to chromosome	23.3111	41
1284	BP	GO:1905898	positive regulation of response to endoplasmic reticulum stress	23.311	14
1285	BP	GO:0090313	regulation of protein targeting to membrane	23.3094	19
1286	BP	GO:1902369	negative regulation of RNA catabolic process	23.3088	28
1287	CC	GO:0000407	phagophore assembly site	23.3054	20
1288	BP	GO:0032984	protein-containing complex disassembly	23.3053	93
1289	BP	GO:1902305	regulation of sodium ion transmembrane transport	23.3042	16
1290	BP	GO:0030518	intracellular steroid hormone receptor signaling pathway	23.3022	45
1291	BP	GO:0043401	steroid hormone mediated signaling pathway	23.3022	45
1292	BP	GO:0002456	T cell mediated immunity	23.3019	24
1293	BP	GO:0051291	protein heterooligomerization	23.3017	54
1294	BP	GO:0010613	positive regulation of cardiac muscle hypertrophy	23.3008	15
1295	BP	GO:0014742	positive regulation of muscle hypertrophy	23.3008	15
1296	BP	GO:0048639	positive regulation of developmental growth	23.3008	58
1297	BP	GO:0000291	nuclear-transcribed mRNA catabolic process, exonucleolytic	23.3008	13
1298	BP	GO:0060628	regulation of ER to Golgi vesicle-mediated transport	23.2977	12
1299	MF	GO:0016866	intramolecular transferase activity	23.2957	16
1300	BP	GO:0034109	homotypic cell-cell adhesion	23.2955	25
1301	BP	GO:1905037	autophagosome organization	23.2955	51
1302	BP	GO:0099111	microtubule-based transport	23.2952	73
1303	BP	GO:0003158	endothelium development	23.294	25
1304	BP	GO:0007548	sex differentiation	23.2935	64
1305	MF	GO:0071949	FAD binding	23.2928	12
1306	BP	GO:0070613	regulation of protein processing	23.2923	17
1307	BP	GO:1903317	regulation of protein maturation	23.2923	17
1308	BP	GO:0050435	amyloid-beta metabolic process	23.2901	13
1309	BP	GO:0044088	regulation of vacuole organization	23.2849	20
1310	BP	GO:0030261	chromosome condensation	23.2839	24
1311	BP	GO:0008406	gonad development	23.2837	58
1312	BP	GO:0051153	regulation of striated muscle cell differentiation	23.282	27
1313	BP	GO:0045638	negative regulation of myeloid cell differentiation	23.2814	15
1314	BP	GO:0016053	organic acid biosynthetic process	23.2809	104
1315	BP	GO:0006364	rRNA processing	23.2794	70
1316	BP	GO:0060401	cytosolic calcium ion transport	23.2789	34
1317	BP	GO:0043388	positive regulation of DNA binding	23.2775	19
1318	BP	GO:0001666	response to hypoxia	23.2772	59
1319	MF	GO:0000287	magnesium ion binding	23.2771	81
1320	BP	GO:0007030	Golgi organization	23.2767	79
1321	BP	GO:0035249	synaptic transmission, glutamatergic	23.2756	14
1322	MF	GO:0035257	nuclear hormone receptor binding	23.2745	58
1323	BP	GO:0050687	negative regulation of defense response to virus	23.2744	15
1324	BP	GO:2001023	regulation of response to drug	23.2742	29
1325	BP	GO:1901989	positive regulation of cell cycle phase transition	23.2741	41
1326	BP	GO:0008089	anterograde axonal transport	23.273	21
1327	BP	GO:0048026	positive regulation of mRNA splicing, via spliceosome	23.2723	17
1328	BP	GO:0036475	neuron death in response to oxidative stress	23.2722	15
1329	BP	GO:1903203	regulation of oxidative stress-induced neuron death	23.2722	15
1330	CC	GO:0005903	brush border	23.2722	45
1331	CC	GO:0000786	nucleosome	23.2717	16
1332	BP	GO:0019320	hexose catabolic process	23.2716	18
1333	MF	GO:0045309	protein phosphorylated amino acid binding	23.2712	22
1334	BP	GO:0014855	striated muscle cell proliferation	23.2706	16
1335	CC	GO:0098862	cluster of actin-based cell projections	23.2703	54
1336	BP	GO:0033144	negative regulation of intracellular steroid hormone receptor signaling pathway	23.2695	16
1337	MF	GO:0008106	alcohol dehydrogenase (NADP+) activity	23.2686	15
1338	BP	GO:0045137	development of primary sexual characteristics	23.2656	59
1339	BP	GO:0051225	spindle assembly	23.264	60
1340	BP	GO:0046394	carboxylic acid biosynthetic process	23.2634	103
1341	BP	GO:0030705	cytoskeleton-dependent intracellular transport	23.2631	77
1342	BP	GO:0016042	lipid catabolic process	23.2631	112
1343	BP	GO:0051817	modulation of process of other organism involved in symbiotic interaction	23.2619	42
1344	CC	GO:0030140	trans-Golgi network transport vesicle	23.2616	14
1345	BP	GO:1900087	positive regulation of G1/S transition of mitotic cell cycle	23.2613	17
1346	BP	GO:0002708	positive regulation of lymphocyte mediated immunity	23.2602	28
1347	CC	GO:0019005	SCF ubiquitin ligase complex	23.2585	25
1348	BP	GO:0043489	RNA stabilization	23.2584	23
1349	BP	GO:1990823	response to leukemia inhibitory factor	23.2584	35
1350	BP	GO:1990830	cellular response to leukemia inhibitory factor	23.2584	35
1351	BP	GO:0070301	cellular response to hydrogen peroxide	23.2582	36
1352	BP	GO:0030512	negative regulation of transforming growth factor beta receptor signaling pathway	23.2562	13
1353	BP	GO:1903845	negative regulation of cellular response to transforming growth factor beta stimulus	23.2562	13
1354	BP	GO:0090316	positive regulation of intracellular protein transport	23.2553	67
1355	BP	GO:0044242	cellular lipid catabolic process	23.2551	89
1356	MF	GO:0051427	hormone receptor binding	23.2551	64
1357	BP	GO:0033143	regulation of intracellular steroid hormone receptor signaling pathway	23.2547	31
1358	BP	GO:0016072	rRNA metabolic process	23.2542	73
1359	BP	GO:0034315	regulation of Arp2/3 complex-mediated actin nucleation	23.254	11
1360	BP	GO:0006997	nucleus organization	23.2538	60
1361	MF	GO:0043621	protein self-association	23.2536	16
1362	BP	GO:0016925	protein sumoylation	23.2529	12
1363	BP	GO:0052126	movement in host environment	23.2528	42
1364	BP	GO:0046890	regulation of lipid biosynthetic process	23.2527	56
1365	CC	GO:0055037	recycling endosome	23.2526	71
1366	BP	GO:0009755	hormone-mediated signaling pathway	23.2519	49
1367	BP	GO:0051785	positive regulation of nuclear division	23.2507	31
1368	BP	GO:0002706	regulation of lymphocyte mediated immunity	23.2506	36
1369	BP	GO:0042310	vasoconstriction	23.2496	14
1370	BP	GO:0006942	regulation of striated muscle contraction	23.2491	18
1371	BP	GO:0008361	regulation of cell size	23.249	71
1372	BP	GO:0060425	lung morphogenesis	23.249	20
1373	BP	GO:0048489	synaptic vesicle transport	23.2485	22
1374	BP	GO:0097479	synaptic vesicle localization	23.2485	22
1375	BP	GO:0002819	regulation of adaptive immune response	23.2473	34
1376	BP	GO:0001913	T cell mediated cytotoxicity	23.247	16
1377	BP	GO:1900180	regulation of protein localization to nucleus	23.2468	48
1378	BP	GO:0036474	cell death in response to hydrogen peroxide	23.2462	18
1379	BP	GO:0071219	cellular response to molecule of bacterial origin	23.2459	34
1380	BP	GO:0071216	cellular response to biotic stimulus	23.2455	39
1381	BP	GO:1902905	positive regulation of supramolecular fiber organization	23.2429	84
1382	MF	GO:0030371	translation repressor activity	23.2426	16
1383	BP	GO:0032092	positive regulation of protein binding	23.2415	42
1384	BP	GO:1903901	negative regulation of viral life cycle	23.241	31
1385	BP	GO:0036293	response to decreased oxygen levels	23.2409	61
1386	BP	GO:0099504	synaptic vesicle cycle	23.2389	58
1387	BP	GO:0010799	regulation of peptidyl-threonine phosphorylation	23.2387	15
1388	CC	GO:0051233	spindle midzone	23.2382	16
1389	BP	GO:0032388	positive regulation of intracellular transport	23.2376	98
1390	BP	GO:0031397	negative regulation of protein ubiquitination	23.2374	33
1391	BP	GO:0120032	regulation of plasma membrane bounded cell projection assembly	23.2371	63
1392	BP	GO:0060491	regulation of cell projection assembly	23.2371	63
1393	BP	GO:0006402	mRNA catabolic process	23.2359	111
1394	BP	GO:0002685	regulation of leukocyte migration	23.2349	40
1395	BP	GO:0048260	positive regulation of receptor-mediated endocytosis	23.2349	26
1396	BP	GO:0032008	positive regulation of TOR signaling	23.2341	24
1397	BP	GO:0010611	regulation of cardiac muscle hypertrophy	23.234	28
1398	BP	GO:0014743	regulation of muscle hypertrophy	23.234	28
1399	MF	GO:0008536	Ran GTPase binding	23.2338	26
1400	BP	GO:0006622	protein targeting to lysosome	23.2326	13
1401	CC	GO:0016528	sarcoplasm	23.2326	19
1402	BP	GO:1903008	organelle disassembly	23.2311	50
1403	BP	GO:0006999	nuclear pore organization	23.2289	11
1404	BP	GO:0002822	regulation of adaptive immune response based on somatic recombination of immune receptors built from immunoglobulin superfamily domains	23.2277	30
1405	BP	GO:0006405	RNA export from nucleus	23.2272	44
1406	BP	GO:0042398	cellular modified amino acid biosynthetic process	23.2254	24
1407	BP	GO:1903670	regulation of sprouting angiogenesis	23.2252	15
1408	BP	GO:0070663	regulation of leukocyte proliferation	23.2249	36
1409	BP	GO:0035821	modulation of process of other organism	23.2247	43
1410	BP	GO:0006720	isoprenoid metabolic process	23.2246	27
1411	BP	GO:0030317	flagellated sperm motility	23.2245	17
1412	BP	GO:0097722	sperm motility	23.2245	17
1413	BP	GO:0051928	positive regulation of calcium ion transport	23.2241	24
1414	BP	GO:0046503	glycerolipid catabolic process	23.2241	19
1415	BP	GO:0032350	regulation of hormone metabolic process	23.2234	12
1416	BP	GO:0046632	alpha-beta T cell differentiation	23.2233	15
1417	BP	GO:0048713	regulation of oligodendrocyte differentiation	23.2191	13
1418	BP	GO:0022600	digestive system process	23.2182	23
1419	BP	GO:1903305	regulation of regulated secretory pathway	23.2165	45
1420	CC	GO:0030665	clathrin-coated vesicle membrane	23.2165	20
1421	BP	GO:0032760	positive regulation of tumor necrosis factor production	23.2148	21
1422	BP	GO:1903557	positive regulation of tumor necrosis factor superfamily cytokine production	23.2148	21
1423	BP	GO:0050879	multicellular organismal movement	23.2145	11
1424	BP	GO:0050881	musculoskeletal movement	23.2145	11
1425	BP	GO:0007088	regulation of mitotic nuclear division	23.2145	74
1426	BP	GO:0002699	positive regulation of immune effector process	23.2137	58
1427	BP	GO:0071222	cellular response to lipopolysaccharide	23.2125	33
1428	BP	GO:0010522	regulation of calcium ion transport into cytosol	23.2123	16
1429	CC	GO:0005776	autophagosome	23.2118	37
1430	CC	GO:0030117	membrane coat	23.2083	59
1431	CC	GO:0048475	coated membrane	23.2083	59
1432	BP	GO:1901616	organic hydroxy compound catabolic process	23.2058	22
1433	BP	GO:0007031	peroxisome organization	23.2055	22
1434	BP	GO:0050707	regulation of cytokine secretion	23.2048	42
1435	MF	GO:0000049	tRNA binding	23.2045	39
1436	BP	GO:0000422	autophagy of mitochondrion	23.2045	34
1437	BP	GO:0061726	mitochondrion disassembly	23.2045	34
1438	CC	GO:0071013	catalytic step 2 spliceosome	23.204	62
1439	BP	GO:0046621	negative regulation of organ growth	23.204	13
1440	BP	GO:0045010	actin nucleation	23.1994	25
1441	BP	GO:0051653	spindle localization	23.1992	31
1442	BP	GO:0006401	RNA catabolic process	23.1983	121
1443	BP	GO:0032434	regulation of proteasomal ubiquitin-dependent protein catabolic process	23.1979	63
1444	BP	GO:0034724	DNA replication-independent nucleosome organization	23.1964	14
1445	BP	GO:0010469	regulation of signaling receptor activity	23.1956	19
1446	BP	GO:0001910	regulation of leukocyte mediated cytotoxicity	23.195	19
1447	BP	GO:0001659	temperature homeostasis	23.1918	44
1448	BP	GO:0010827	regulation of glucose transmembrane transport	23.1901	22
1449	BP	GO:0014902	myotube differentiation	23.1899	24
1450	BP	GO:0030866	cortical actin cytoskeleton organization	23.1886	27
1451	BP	GO:0070936	protein K48-linked ubiquitination	23.1879	24
1452	BP	GO:1900026	positive regulation of substrate adhesion-dependent cell spreading	23.1872	17
1453	BP	GO:0030048	actin filament-based movement	23.1849	28
1454	BP	GO:0050777	negative regulation of immune response	23.1829	28
1455	CC	GO:0016459	myosin complex	23.1818	19
1456	BP	GO:0006513	protein monoubiquitination	23.1807	38
1457	BP	GO:0071383	cellular response to steroid hormone stimulus	23.1803	54
1458	BP	GO:0045429	positive regulation of nitric oxide biosynthetic process	23.1802	11
1459	BP	GO:1904407	positive regulation of nitric oxide metabolic process	23.1802	11
1460	BP	GO:0048469	cell maturation	23.1778	39
1461	CC	GO:0048786	presynaptic active zone	23.1754	19
1462	BP	GO:0034763	negative regulation of transmembrane transport	23.1753	29
1463	BP	GO:0030010	establishment of cell polarity	23.1751	68
1464	BP	GO:0055067	monovalent inorganic cation homeostasis	23.1748	43
1465	BP	GO:0033120	positive regulation of RNA splicing	23.1744	27
1466	BP	GO:0044070	regulation of anion transport	23.1736	31
1467	BP	GO:0032231	regulation of actin filament bundle assembly	23.1733	37
1468	MF	GO:0019903	protein phosphatase binding	23.1726	74
1469	BP	GO:0060191	regulation of lipase activity	23.1723	17
1470	BP	GO:0043094	cellular metabolic compound salvage	23.1697	15
1471	BP	GO:0051495	positive regulation of cytoskeleton organization	23.1692	99
1472	MF	GO:0042826	histone deacetylase binding	23.1689	40
1473	BP	GO:0045840	positive regulation of mitotic nuclear division	23.168	23
1474	BP	GO:0046324	regulation of glucose import	23.1675	16
1475	BP	GO:0019751	polyol metabolic process	23.1672	34
1476	MF	GO:0019888	protein phosphatase regulator activity	23.1672	22
1477	CC	GO:0000139	Golgi membrane	23.1667	85
1478	BP	GO:0006301	postreplication repair	23.1653	13
1479	BP	GO:0050892	intestinal absorption	23.1651	15
1480	CC	GO:0017053	transcription repressor complex	23.1649	19
1481	BP	GO:0050764	regulation of phagocytosis	23.1644	30
1482	BP	GO:0051851	modulation by host of symbiont process	23.1639	33
1483	BP	GO:0046164	alcohol catabolic process	23.1625	18
1484	MF	GO:0035591	signaling adaptor activity	23.1618	12
1485	BP	GO:1901222	regulation of NIK/NF-kappaB signaling	23.1605	26
1486	BP	GO:0048545	response to steroid hormone	23.1587	66
1487	CC	GO:0097038	perinuclear endoplasmic reticulum	23.1586	12
1488	BP	GO:0002028	regulation of sodium ion transport	23.1582	24
1489	BP	GO:0055017	cardiac muscle tissue growth	23.1572	30
1490	BP	GO:0010614	negative regulation of cardiac muscle hypertrophy	23.157	13
1491	BP	GO:0014741	negative regulation of muscle hypertrophy	23.157	13
1492	BP	GO:0097305	response to alcohol	23.1564	36
1493	BP	GO:0060711	labyrinthine layer development	23.1553	12
1494	BP	GO:0002705	positive regulation of leukocyte mediated immunity	23.1532	38
1495	BP	GO:1905477	positive regulation of protein localization to membrane	23.1488	46
1496	BP	GO:0060389	pathway-restricted SMAD protein phosphorylation	23.1481	13
1497	BP	GO:0070252	actin-mediated cell contraction	23.1471	18
1498	MF	GO:0052866	phosphatidylinositol phosphate phosphatase activity	23.1463	12
1499	CC	GO:0005801	cis-Golgi network	23.1461	23
1500	CC	GO:0043198	dendritic shaft	23.1447	14
1501	BP	GO:0043244	regulation of protein-containing complex disassembly	23.1446	49
1502	BP	GO:0060415	muscle tissue morphogenesis	23.1445	15
1503	BP	GO:0048644	muscle organ morphogenesis	23.1445	15
1504	BP	GO:0007051	spindle organization	23.1427	107
1505	MF	GO:0004721	phosphoprotein phosphatase activity	23.1414	65
1506	BP	GO:0030521	androgen receptor signaling pathway	23.1367	16
1507	BP	GO:0045576	mast cell activation	23.1358	13
1508	BP	GO:1903828	negative regulation of cellular protein localization	23.1355	52
1509	BP	GO:0006633	fatty acid biosynthetic process	23.1336	49
1510	BP	GO:0006487	protein N-linked glycosylation	23.1307	35
1511	CC	GO:0016235	aggresome	23.1297	16
1512	MF	GO:0043539	protein serine/threonine kinase activator activity	23.1278	18
1513	BP	GO:0002444	myeloid leukocyte mediated immunity	23.1278	22
1514	BP	GO:0071229	cellular response to acid chemical	23.1278	45
1515	BP	GO:1904063	negative regulation of cation transmembrane transport	23.1272	19
1516	BP	GO:1901880	negative regulation of protein depolymerization	23.1268	33
1517	MF	GO:0015485	cholesterol binding	23.1266	21
1518	MF	GO:0003684	damaged DNA binding	23.1259	26
1519	CC	GO:0098982	GABA-ergic synapse	23.1232	15
1520	BP	GO:0048709	oligodendrocyte differentiation	23.123	27
1521	BP	GO:0031146	SCF-dependent proteasomal ubiquitin-dependent protein catabolic process	23.1227	20
1522	BP	GO:0051604	protein maturation	23.1221	96
1523	BP	GO:0019933	cAMP-mediated signaling	23.1218	18
1524	BP	GO:0051283	negative regulation of sequestering of calcium ion	23.1213	23
1525	BP	GO:0051282	regulation of sequestering of calcium ion	23.1213	23
1526	BP	GO:0051208	sequestering of calcium ion	23.1213	23
1527	BP	GO:0031639	plasminogen activation	23.1211	11
1528	BP	GO:1902108	regulation of mitochondrial membrane permeability involved in apoptotic process	23.1196	15
1529	BP	GO:1902686	mitochondrial outer membrane permeabilization involved in programmed cell death	23.1176	13
1530	BP	GO:0051783	regulation of nuclear division	23.1174	88
1531	MF	GO:0015248	sterol transporter activity	23.1169	12
1532	BP	GO:0010517	regulation of phospholipase activity	23.1157	11
1533	BP	GO:0050670	regulation of lymphocyte proliferation	23.1156	34
1534	BP	GO:0032944	regulation of mononuclear cell proliferation	23.1156	34
1535	CC	GO:0031256	leading edge membrane	23.1138	37
1536	CC	GO:0000778	heterochromatin	23.1136	11
1537	BP	GO:0009065	glutamine family amino acid catabolic process	23.1134	11
1538	BP	GO:0060420	regulation of heart growth	23.1134	23
1539	CC	GO:0044309	neuron spine	23.113	62
1540	CC	GO:0044815	DNA packaging complex	23.1123	21
1541	CC	GO:0001725	stress fiber	23.1118	39
1542	CC	GO:0097517	contractile actin filament bundle	23.1118	39
1543	BP	GO:0048525	negative regulation of viral process	23.111	38
1544	BP	GO:0002718	regulation of cytokine production involved in immune response	23.1107	18
1545	BP	GO:0010771	negative regulation of cell morphogenesis involved in differentiation	23.1104	19
1546	BP	GO:0000266	mitochondrial fission	23.1081	19
1547	BP	GO:0009615	response to virus	23.1074	70
1548	CC	GO:0043197	dendritic spine	23.1073	60
1549	BP	GO:1903051	negative regulation of proteolysis involved in cellular protein catabolic process	23.1065	40
1550	BP	GO:0006112	energy reserve metabolic process	23.1036	25
1551	BP	GO:0035088	establishment or maintenance of apical/basal cell polarity	23.1034	25
1552	BP	GO:0061245	establishment or maintenance of bipolar cell polarity	23.1034	25
1553	MF	GO:0031435	mitogen-activated protein kinase kinase kinase binding	23.1033	11
1554	BP	GO:1903432	regulation of TORC1 signaling	23.1031	11
1555	CC	GO:0005759	mitochondrial matrix	23.1019	174
1556	CC	GO:0032421	stereocilium bundle	23.1017	12
1557	BP	GO:0045446	endothelial cell differentiation	23.1008	20
1558	BP	GO:0034766	negative regulation of ion transmembrane transport	23.1	24
1559	BP	GO:0001894	tissue homeostasis	23.0993	42
1560	BP	GO:0030100	regulation of endocytosis	23.0983	86
1561	BP	GO:0001539	cilium or flagellum-dependent cell motility	23.0981	18
1562	BP	GO:0060285	cilium-dependent cell motility	23.0981	18
1563	MF	GO:0002161	aminoacyl-tRNA editing activity	23.0972	12
1564	BP	GO:1903312	negative regulation of mRNA metabolic process	23.097	41
1565	BP	GO:0001889	liver development	23.0961	30
1566	BP	GO:0061008	hepaticobiliary system development	23.0961	30
1567	BP	GO:0031349	positive regulation of defense response	23.0947	59
1568	BP	GO:0050657	nucleic acid transport	23.0934	88
1569	BP	GO:0050658	RNA transport	23.0934	88
1570	BP	GO:0002526	acute inflammatory response	23.0929	16
1571	BP	GO:0038034	signal transduction in absence of ligand	23.0927	18
1572	BP	GO:0097192	extrinsic apoptotic signaling pathway in absence of ligand	23.0927	18
1573	CC	GO:0000118	histone deacetylase complex	23.0915	22
1574	BP	GO:0050663	cytokine secretion	23.0901	47
1575	BP	GO:0006403	RNA localization	23.089	102
1576	BP	GO:0009066	aspartate family amino acid metabolic process	23.0887	22
1577	BP	GO:0090314	positive regulation of protein targeting to membrane	23.0878	15
1578	BP	GO:0002027	regulation of heart rate	23.0875	15
1579	BP	GO:2000725	regulation of cardiac muscle cell differentiation	23.0875	14
1580	BP	GO:0050688	regulation of defense response to virus	23.0868	24
1581	MF	GO:0004722	protein serine/threonine phosphatase activity	23.0865	32
1582	BP	GO:0051293	establishment of spindle localization	23.0859	27
1583	BP	GO:0043488	regulation of mRNA stability	23.0856	45
1584	BP	GO:0030641	regulation of cellular pH	23.0849	29
1585	BP	GO:0035270	endocrine system development	23.0828	20
1586	BP	GO:0051496	positive regulation of stress fiber assembly	23.0825	19
1587	BP	GO:0043484	regulation of RNA splicing	23.0806	63
1588	BP	GO:1903363	negative regulation of cellular protein catabolic process	23.0782	45
1589	BP	GO:0060428	lung epithelium development	23.0782	11
1590	BP	GO:0030316	osteoclast differentiation	23.0779	24
1591	CC	GO:0071007	U2-type catalytic step 2 spliceosome	23.0779	22
1592	MF	GO:0052689	carboxylic ester hydrolase activity	23.0763	53
1593	BP	GO:0044030	regulation of DNA methylation	23.0756	13
1594	BP	GO:0042147	retrograde transport, endosome to Golgi	23.0752	41
1595	BP	GO:0034629	cellular protein-containing complex localization	23.075	13
1596	BP	GO:0001912	positive regulation of leukocyte mediated cytotoxicity	23.0743	15
1597	CC	GO:0001669	acrosomal vesicle	23.0731	30
1598	BP	GO:0010939	regulation of necrotic cell death	23.0726	11
1599	CC	GO:0000792	heterochromatin	23.0725	37
1600	BP	GO:0043457	regulation of cellular respiration	23.0722	16
1601	BP	GO:0021587	cerebellum morphogenesis	23.0714	13
1602	BP	GO:0021575	hindbrain morphogenesis	23.0714	13
1603	BP	GO:0006094	gluconeogenesis	23.0711	26
1604	BP	GO:0048268	clathrin coat assembly	23.0711	11
1605	BP	GO:0007586	digestion	23.0711	24
1606	BP	GO:0042742	defense response to bacterium	23.0702	39
1607	BP	GO:0051781	positive regulation of cell division	23.0682	19
1608	MF	GO:0061134	peptidase regulator activity	23.064	54
1609	BP	GO:0033146	regulation of intracellular estrogen receptor signaling pathway	23.063	15
1610	BP	GO:0071897	DNA biosynthetic process	23.0625	79
1611	BP	GO:0043954	cellular component maintenance	23.0606	24
1612	BP	GO:0048024	regulation of mRNA splicing, via spliceosome	23.0606	45
1613	BP	GO:0099003	vesicle-mediated transport in synapse	23.0602	71
1614	BP	GO:0032024	positive regulation of insulin secretion	23.0588	28
1615	BP	GO:0031032	actomyosin structure organization	23.0581	67
1616	BP	GO:0033673	negative regulation of kinase activity	23.0575	71
1617	BP	GO:0045806	negative regulation of endocytosis	23.0569	11
1618	BP	GO:0019218	regulation of steroid metabolic process	23.0555	28
1619	BP	GO:1990126	retrograde transport, endosome to plasma membrane	23.0554	15
1620	BP	GO:0120034	positive regulation of plasma membrane bounded cell projection assembly	23.0538	37
1621	BP	GO:0106106	cold-induced thermogenesis	23.0537	39
1622	BP	GO:0120161	regulation of cold-induced thermogenesis	23.0537	39
1623	BP	GO:1903522	regulation of blood circulation	23.0537	40
1624	BP	GO:0005976	polysaccharide metabolic process	23.0527	27
1625	BP	GO:0005977	glycogen metabolic process	23.052	24
1626	BP	GO:0006073	cellular glucan metabolic process	23.052	24
1627	BP	GO:0044042	glucan metabolic process	23.052	24
1628	MF	GO:0004843	thiol-dependent ubiquitin-specific protease activity	23.0517	35
1629	BP	GO:0050805	negative regulation of synaptic transmission	23.0508	12
1630	CC	GO:0098562	cytoplasmic side of membrane	23.0506	73
1631	BP	GO:0046580	negative regulation of Ras protein signal transduction	23.0506	16
1632	CC	GO:0043195	terminal bouton	23.0503	16
1633	BP	GO:0046470	phosphatidylcholine metabolic process	23.0502	16
1634	MF	GO:0070402	NADPH binding	23.0485	12
1635	BP	GO:0030902	hindbrain development	23.048	40
1636	BP	GO:0051592	response to calcium ion	23.0464	28
1637	BP	GO:0045815	positive regulation of gene expression, epigenetic	23.0452	15
1638	BP	GO:0051028	mRNA transport	23.045	66
1639	BP	GO:0046635	positive regulation of alpha-beta T cell activation	23.0436	12
1640	BP	GO:0000380	alternative mRNA splicing, via spliceosome	23.0425	28
1641	CC	GO:0005684	U2-type spliceosomal complex	23.0402	68
1642	BP	GO:0006898	receptor-mediated endocytosis	23.0401	82
1643	BP	GO:0035914	skeletal muscle cell differentiation	23.0399	12
1644	BP	GO:0055024	regulation of cardiac muscle tissue development	23.0387	24
1645	MF	GO:0019902	phosphatase binding	23.0382	87
1646	CC	GO:0043204	perikaryon	23.0382	37
1647	BP	GO:0046174	polyol catabolic process	23.0364	11
1648	BP	GO:0051236	establishment of RNA localization	23.0364	89
1649	BP	GO:0045824	negative regulation of innate immune response	23.0338	15
1650	BP	GO:0098885	modification of postsynaptic actin cytoskeleton	23.0335	11
1651	BP	GO:0046634	regulation of alpha-beta T cell activation	23.0328	15
1652	BP	GO:0045931	positive regulation of mitotic cell cycle	23.0318	66
1653	BP	GO:0055081	anion homeostasis	23.0295	19
1654	BP	GO:0045913	positive regulation of carbohydrate metabolic process	23.0286	20
1655	BP	GO:0007568	aging	23.0285	64
1656	BP	GO:0051445	regulation of meiotic cell cycle	23.0278	23
1657	BP	GO:0033138	positive regulation of peptidyl-serine phosphorylation	23.0275	34
1658	BP	GO:0048477	oogenesis	23.0263	36
1659	CC	GO:0031234	extrinsic component of cytoplasmic side of plasma membrane	23.0252	36
1660	BP	GO:0097352	autophagosome maturation	23.0236	16
1661	BP	GO:0071709	membrane assembly	23.0232	11
1662	BP	GO:0060324	face development	23.0209	14
1663	MF	GO:0019783	ubiquitin-like protein-specific protease activity	23.0199	43
1664	BP	GO:0006109	regulation of carbohydrate metabolic process	23.0191	48
1665	BP	GO:0045621	positive regulation of lymphocyte differentiation	23.0185	16
1666	BP	GO:0007034	vacuolar transport	23.0172	79
1667	BP	GO:0043154	negative regulation of cysteine-type endopeptidase activity involved in apoptotic process	23.0167	29
1668	CC	GO:0031082	BLOC complex	23.0153	15
1669	BP	GO:0006336	DNA replication-independent nucleosome assembly	23.0152	13
1670	BP	GO:0061013	regulation of mRNA catabolic process	23.0135	59
1671	BP	GO:1903707	negative regulation of hemopoiesis	23.0129	21
1672	MF	GO:0001784	phosphotyrosine residue binding	23.0129	15
1673	BP	GO:0010661	positive regulation of muscle cell apoptotic process	23.0125	12
1674	BP	GO:0001881	receptor recycling	23.0125	17
1675	BP	GO:0061951	establishment of protein localization to plasma membrane	23.0121	33
1676	BP	GO:0002703	regulation of leukocyte mediated immunity	23.0119	50
1677	BP	GO:1902806	regulation of cell cycle G1/S phase transition	23.0115	35
1678	BP	GO:0043534	blood vessel endothelial cell migration	23.0059	29
1679	BP	GO:0042698	ovulation cycle	23.0045	14
1680	BP	GO:0097345	mitochondrial outer membrane permeabilization	23.003	12
1681	BP	GO:1902110	positive regulation of mitochondrial membrane permeability involved in apoptotic process	23.003	12
1682	BP	GO:0032465	regulation of cytokinesis	23.0028	35
1683	MF	GO:0032934	sterol binding	23.0012	23
1684	BP	GO:0006813	potassium ion transport	23.0009	29
1685	BP	GO:0035303	regulation of dephosphorylation	23.0008	65
1686	BP	GO:0044262	cellular carbohydrate metabolic process	23.0007	84
1687	BP	GO:0097529	myeloid leukocyte migration	22.9998	30
1688	BP	GO:0061351	neural precursor cell proliferation	22.9977	47
1689	BP	GO:0015893	drug transport	22.9974	34
1690	BP	GO:0043271	negative regulation of ion transport	22.9951	34
1691	BP	GO:0060419	heart growth	22.9941	32
1692	CC	GO:0045334	clathrin-coated endocytic vesicle	22.9898	14
1693	BP	GO:0030193	regulation of blood coagulation	22.9895	23
1694	BP	GO:1900046	regulation of hemostasis	22.9895	23
1695	BP	GO:0038061	NIK/NF-kappaB signaling	22.9895	30
1696	BP	GO:0034394	protein localization to cell surface	22.9891	32
1697	BP	GO:0032204	regulation of telomere maintenance	22.9889	44
1698	MF	GO:0036459	thiol-dependent ubiquitinyl hydrolase activity	22.9884	39
1699	MF	GO:0101005	ubiquitinyl hydrolase activity	22.9884	39
1700	BP	GO:0015919	peroxisomal membrane transport	22.9855	12
1701	BP	GO:0046717	acid secretion	22.9837	16
1702	BP	GO:0007094	mitotic spindle assembly checkpoint	22.9836	21
1703	BP	GO:0071173	spindle assembly checkpoint	22.9836	21
1704	BP	GO:0071174	mitotic spindle checkpoint	22.9836	21
1705	BP	GO:0031577	spindle checkpoint	22.9836	21
1706	BP	GO:0006469	negative regulation of protein kinase activity	22.9828	66
1707	BP	GO:0006694	steroid biosynthetic process	22.9826	51
1708	BP	GO:0031330	negative regulation of cellular catabolic process	22.9811	112
1709	BP	GO:0071214	cellular response to abiotic stimulus	22.9797	85
1710	BP	GO:0104004	cellular response to environmental stimulus	22.9797	85
1711	BP	GO:0032801	receptor catabolic process	22.9791	14
1712	BP	GO:0007631	feeding behavior	22.9784	21
1713	BP	GO:0006650	glycerophospholipid metabolic process	22.9779	95
1714	BP	GO:0006941	striated muscle contraction	22.9778	29
1715	MF	GO:0030145	manganese ion binding	22.9773	28
1716	CC	GO:0030427	site of polarized growth	22.9768	78
1717	BP	GO:0034446	substrate adhesion-dependent cell spreading	22.9761	34
1718	BP	GO:0046685	response to arsenic-containing substance	22.9757	13
1719	BP	GO:0071025	RNA surveillance	22.9754	11
1720	CC	GO:0001650	fibrillar center	22.974	51
1721	MF	GO:0070840	dynein complex binding	22.9736	11
1722	BP	GO:0070507	regulation of microtubule cytoskeleton organization	22.9724	99
1723	BP	GO:0046323	glucose import	22.9722	18
1724	BP	GO:0043393	regulation of protein binding	22.9721	94
1725	BP	GO:0043297	apical junction assembly	22.9721	23
1726	BP	GO:0000956	nuclear-transcribed mRNA catabolic process	22.9721	64
1727	BP	GO:0008643	carbohydrate transport	22.9714	33
1728	BP	GO:0015931	nucleobase-containing compound transport	22.971	96
1729	BP	GO:0046902	regulation of mitochondrial membrane permeability	22.9708	19
1730	MF	GO:0004869	cysteine-type endopeptidase inhibitor activity	22.9699	15
1731	BP	GO:0046785	microtubule polymerization	22.9694	36
1732	BP	GO:0098693	regulation of synaptic vesicle cycle	22.9681	37
1733	BP	GO:0046620	regulation of organ growth	22.9681	32
1734	BP	GO:0001824	blastocyst development	22.9664	54
1735	BP	GO:0006956	complement activation	22.9663	11
1736	CC	GO:0005802	trans-Golgi network	22.9658	95
1737	BP	GO:0046326	positive regulation of glucose import	22.9653	14
1738	BP	GO:2000117	negative regulation of cysteine-type endopeptidase activity	22.9642	31
1739	BP	GO:0035296	regulation of tube diameter	22.9633	33
1740	BP	GO:0097746	regulation of blood vessel diameter	22.9633	33
1741	BP	GO:0035150	regulation of tube size	22.9633	33
1742	BP	GO:0001914	regulation of T cell mediated cytotoxicity	22.9629	11
1743	BP	GO:0045807	positive regulation of endocytosis	22.9618	49
1744	BP	GO:0043500	muscle adaptation	22.961	36
1745	CC	GO:0009898	cytoplasmic side of plasma membrane	22.9609	66
1746	BP	GO:0042157	lipoprotein metabolic process	22.9608	43
1747	BP	GO:0006903	vesicle targeting	22.9592	23
1748	BP	GO:0098876	vesicle-mediated transport to the plasma membrane	22.9591	54
1749	BP	GO:0050680	negative regulation of epithelial cell proliferation	22.9585	29
1750	BP	GO:0002687	positive regulation of leukocyte migration	22.9574	25
1751	BP	GO:0035725	sodium ion transmembrane transport	22.9568	20
1752	BP	GO:0007286	spermatid development	22.9561	35
1753	CC	GO:0030176	integral component of endoplasmic reticulum membrane	22.9561	56
1754	BP	GO:0016236	macroautophagy	22.9558	98
1755	BP	GO:0042445	hormone metabolic process	22.9554	45
1756	BP	GO:0008360	regulation of cell shape	22.955	53
1757	BP	GO:0042158	lipoprotein biosynthetic process	22.955	34
1758	BP	GO:0033135	regulation of peptidyl-serine phosphorylation	22.9549	45
1759	BP	GO:0015909	long-chain fatty acid transport	22.9544	19
1760	BP	GO:0031623	receptor internalization	22.9537	41
1761	BP	GO:1901136	carbohydrate derivative catabolic process	22.9528	44
1762	BP	GO:0019319	hexose biosynthetic process	22.9525	28
1763	BP	GO:0015749	monosaccharide transmembrane transport	22.9519	26
1764	BP	GO:0034219	carbohydrate transmembrane transport	22.9519	26
1765	MF	GO:0061135	endopeptidase regulator activity	22.9479	47
1766	BP	GO:0006892	post-Golgi vesicle-mediated transport	22.9477	59
1767	BP	GO:0022408	negative regulation of cell-cell adhesion	22.9468	36
1768	BP	GO:0007043	cell-cell junction assembly	22.9467	33
1769	CC	GO:0030175	filopodium	22.9465	35
1770	BP	GO:0043124	negative regulation of I-kappaB kinase/NF-kappaB signaling	22.9459	11
1771	CC	GO:0030426	growth cone	22.9453	77
1772	BP	GO:0016064	immunoglobulin mediated immune response	22.9451	30
1773	BP	GO:0019724	B cell mediated immunity	22.9451	30
1774	BP	GO:0140014	mitotic nuclear division	22.9441	127
1775	BP	GO:0045739	positive regulation of DNA repair	22.9433	27
1776	BP	GO:0008535	respiratory chain complex IV assembly	22.9419	11
1777	CC	GO:0031227	intrinsic component of endoplasmic reticulum membrane	22.9418	57
1778	BP	GO:0050685	positive regulation of mRNA processing	22.9408	27
1779	BP	GO:0072583	clathrin-dependent endocytosis	22.9399	20
1780	BP	GO:0000723	telomere maintenance	22.9397	66
1781	BP	GO:0032200	telomere organization	22.9397	66
1782	BP	GO:0051607	defense response to virus	22.9393	64
1783	BP	GO:0010569	regulation of double-strand break repair via homologous recombination	22.9389	13
1784	MF	GO:0005178	integrin binding	22.9376	35
1785	BP	GO:0002064	epithelial cell development	22.9372	62
1786	BP	GO:0048515	spermatid differentiation	22.9364	39
1787	CC	GO:0016363	nuclear matrix	22.9347	41
1788	BP	GO:0035265	organ growth	22.9346	52
1789	MF	GO:0019207	kinase regulator activity	22.9345	61
1790	BP	GO:0016241	regulation of macroautophagy	22.9338	46
1791	BP	GO:0042752	regulation of circadian rhythm	22.9337	39
1792	BP	GO:0019080	viral gene expression	22.9336	32
1793	BP	GO:0000381	regulation of alternative mRNA splicing, via spliceosome	22.9325	22
1794	BP	GO:0016197	endosomal transport	22.9305	114
1795	BP	GO:0046825	regulation of protein export from nucleus	22.9295	20
1796	BP	GO:0090068	positive regulation of cell cycle process	22.9293	96
1797	BP	GO:0051058	negative regulation of small GTPase mediated signal transduction	22.927	19
1798	BP	GO:0030258	lipid modification	22.9267	91
1799	MF	GO:0015293	symporter activity	22.9251	15
1800	BP	GO:0048259	regulation of receptor-mediated endocytosis	22.9249	46
1801	BP	GO:1903320	regulation of protein modification by small protein conjugation or removal	22.9241	109
1802	BP	GO:0006406	mRNA export from nucleus	22.9229	27
1803	BP	GO:0071427	mRNA-containing ribonucleoprotein complex export from nucleus	22.9229	27
1804	BP	GO:0051302	regulation of cell division	22.922	44
1805	BP	GO:0065004	protein-DNA complex assembly	22.9212	65
1806	BP	GO:0043113	receptor clustering	22.9212	20
1807	BP	GO:1904659	glucose transmembrane transport	22.9208	25
1808	BP	GO:0008645	hexose transmembrane transport	22.9208	25
1809	MF	GO:0017022	myosin binding	22.9198	31
1810	BP	GO:0007569	cell aging	22.9191	38
1811	BP	GO:0033028	myeloid cell apoptotic process	22.9185	11
1812	BP	GO:0002285	lymphocyte activation involved in immune response	22.915	38
1813	BP	GO:0002888	positive regulation of myeloid leukocyte mediated immunity	22.9146	11
1814	BP	GO:0031532	actin cytoskeleton reorganization	22.9126	33
1815	BP	GO:1903018	regulation of glycoprotein metabolic process	22.9117	17
1816	CC	GO:0005902	microvillus	22.9086	34
1817	CC	GO:0005778	peroxisomal membrane	22.9083	22
1818	CC	GO:0031903	microbody membrane	22.9083	22
1819	BP	GO:0055026	negative regulation of cardiac muscle tissue development	22.9071	11
1820	BP	GO:0010332	response to gamma radiation	22.9047	24
1821	CC	GO:0031526	brush border membrane	22.9042	16
1822	BP	GO:0050851	antigen receptor-mediated signaling pathway	22.9035	36
1823	BP	GO:0048640	negative regulation of developmental growth	22.9031	27
1824	BP	GO:0051492	regulation of stress fiber assembly	22.9015	31
1825	BP	GO:0021953	central nervous system neuron differentiation	22.9012	33
1826	MF	GO:0019842	vitamin binding	22.9005	49
1827	MF	GO:0008237	metallopeptidase activity	22.9005	41
1828	MF	GO:0017116	single-stranded DNA helicase activity	22.9	13
1829	BP	GO:0071824	protein-DNA complex subunit organization	22.8998	80
1830	BP	GO:0045940	positive regulation of steroid metabolic process	22.8957	13
1831	MF	GO:0019208	phosphatase regulator activity	22.8943	26
1832	BP	GO:0046661	male sex differentiation	22.8925	34
1833	BP	GO:0072332	intrinsic apoptotic signaling pathway by p53 class mediator	22.8924	28
1834	BP	GO:0006352	DNA-templated transcription, initiation	22.8921	36
1835	BP	GO:0043242	negative regulation of protein-containing complex disassembly	22.8909	36
1836	BP	GO:0043112	receptor metabolic process	22.8886	76
1837	BP	GO:0051101	regulation of DNA binding	22.8875	34
1838	BP	GO:0032611	interleukin-1 beta production	22.8875	15
1839	BP	GO:0055008	cardiac muscle tissue morphogenesis	22.8852	14
1840	BP	GO:1990845	adaptive thermogenesis	22.8839	41
1841	MF	GO:0016791	phosphatase activity	22.8827	104
1842	MF	GO:0120013	lipid transfer activity	22.8824	15
1843	BP	GO:0051055	negative regulation of lipid biosynthetic process	22.8822	16
1844	BP	GO:0035305	negative regulation of dephosphorylation	22.8812	37
1845	BP	GO:0071248	cellular response to metal ion	22.8797	36
1846	CC	GO:0044291	cell-cell contact zone	22.8796	34
1847	BP	GO:0090342	regulation of cell aging	22.8791	19
1848	BP	GO:0002698	negative regulation of immune effector process	22.8785	30
1849	BP	GO:0050852	T cell receptor signaling pathway	22.8774	33
1850	BP	GO:0043487	regulation of RNA stability	22.8762	48
1851	BP	GO:0055013	cardiac muscle cell development	22.8751	31
1852	CC	GO:0030014	CCR4-NOT complex	22.8737	12
1853	BP	GO:0070374	positive regulation of ERK1 and ERK2 cascade	22.8732	34
1854	BP	GO:0032373	positive regulation of sterol transport	22.8714	11
1855	BP	GO:0032376	positive regulation of cholesterol transport	22.8714	11
1856	CC	GO:0005769	early endosome	22.8703	124
1857	BP	GO:0097306	cellular response to alcohol	22.8688	17
1858	BP	GO:0046856	phosphatidylinositol dephosphorylation	22.8677	12
1859	BP	GO:0030307	positive regulation of cell growth	22.8671	70
1860	BP	GO:0050773	regulation of dendrite development	22.8663	64
1861	BP	GO:0043618	regulation of transcription from RNA polymerase II promoter in response to stress	22.8663	12
1862	BP	GO:0051306	mitotic sister chromatid separation	22.865	32
1863	BP	GO:0071375	cellular response to peptide hormone stimulus	22.8636	85
1864	BP	GO:0031396	regulation of protein ubiquitination	22.8631	97
1865	BP	GO:0071901	negative regulation of protein serine/threonine kinase activity	22.8619	36
1866	BP	GO:0002688	regulation of leukocyte chemotaxis	22.8607	21
1867	BP	GO:1901216	positive regulation of neuron death	22.8602	37
1868	MF	GO:0051539	4 iron, 4 sulfur cluster binding	22.8596	23
1869	CC	GO:0098858	actin-based cell projection	22.8569	68
1870	CC	GO:0090734	site of DNA damage	22.8565	27
1871	BP	GO:1903078	positive regulation of protein localization to plasma membrane	22.8563	29
1872	CC	GO:0031901	early endosome membrane	22.856	24
1873	BP	GO:0032680	regulation of tumor necrosis factor production	22.8555	33
1874	BP	GO:1903555	regulation of tumor necrosis factor superfamily cytokine production	22.8555	33
1875	MF	GO:0001103	RNA polymerase II repressing transcription factor binding	22.855	12
1876	BP	GO:0050818	regulation of coagulation	22.8479	24
1877	BP	GO:0051209	release of sequestered calcium ion into cytosol	22.8467	20
1878	BP	GO:0070527	platelet aggregation	22.8447	16
1879	CC	GO:0005681	spliceosomal complex	22.8438	127
1880	BP	GO:0002040	sprouting angiogenesis	22.8437	22
1881	BP	GO:0070536	protein K63-linked deubiquitination	22.8414	12
1882	BP	GO:2000177	regulation of neural precursor cell proliferation	22.8413	27
1883	BP	GO:0016458	gene silencing	22.8413	66
1884	CC	GO:0005847	mRNA cleavage and polyadenylation specificity factor complex	22.8395	15
1885	BP	GO:1902652	secondary alcohol metabolic process	22.8368	57
1886	BP	GO:0000460	maturation of 5.8S rRNA	22.8351	11
1887	BP	GO:0010507	negative regulation of autophagy	22.834	31
1888	BP	GO:0008630	intrinsic apoptotic signaling pathway in response to DNA damage	22.8339	39
1889	MF	GO:0016229	steroid dehydrogenase activity	22.8332	13
1890	BP	GO:0015807	L-amino acid transport	22.8322	16
1891	BP	GO:0042304	regulation of fatty acid biosynthetic process	22.8321	17
1892	BP	GO:0030330	DNA damage response, signal transduction by p53 class mediator	22.8312	17
1893	CC	GO:0034399	nuclear periphery	22.8305	56
1894	BP	GO:2000045	regulation of G1/S transition of mitotic cell cycle	22.8296	31
1895	CC	GO:0045111	intermediate filament cytoskeleton	22.8285	33
1896	BP	GO:0010828	positive regulation of glucose transmembrane transport	22.8277	16
1897	BP	GO:0006338	chromatin remodeling	22.8268	58
1898	BP	GO:0043535	regulation of blood vessel endothelial cell migration	22.8247	23
1899	BP	GO:0044264	cellular polysaccharide metabolic process	22.8227	26
1900	BP	GO:1905818	regulation of chromosome separation	22.8226	35
1901	CC	GO:0005849	mRNA cleavage factor complex	22.821	16
1902	BP	GO:0002253	activation of immune response	22.8208	66
1903	BP	GO:0006893	Golgi to plasma membrane transport	22.8207	39
1904	BP	GO:0000041	transition metal ion transport	22.8181	35
1905	BP	GO:0051952	regulation of amine transport	22.8178	13
1906	CC	GO:0000176	nuclear exosome (RNase complex)	22.815	12
1907	BP	GO:0000375	RNA splicing, via transesterification reactions	22.815	142
1908	BP	GO:0000377	RNA splicing, via transesterification reactions with bulged adenosine as nucleophile	22.815	142
1909	BP	GO:0000398	mRNA splicing, via spliceosome	22.815	142
1910	BP	GO:0016075	rRNA catabolic process	22.8149	11
1911	BP	GO:0003018	vascular process in circulatory system	22.8142	40
1912	BP	GO:0042982	amyloid precursor protein metabolic process	22.8142	20
1913	CC	GO:0031616	spindle pole centrosome	22.8132	11
1914	BP	GO:0046474	glycerophospholipid biosynthetic process	22.8122	47
1915	BP	GO:0006885	regulation of pH	22.8117	33
1916	BP	GO:0045197	establishment or maintenance of epithelial cell apical/basal polarity	22.8101	19
1917	BP	GO:0008277	regulation of G protein-coupled receptor signaling pathway	22.8099	25
1918	BP	GO:0030308	negative regulation of cell growth	22.8099	53
1919	BP	GO:0016485	protein processing	22.8097	63
1920	BP	GO:0031110	regulation of microtubule polymerization or depolymerization	22.8096	42
1921	BP	GO:0032768	regulation of monooxygenase activity	22.8087	11
1922	BP	GO:0006368	transcription elongation from RNA polymerase II promoter	22.8085	20
1923	BP	GO:0072331	signal transduction by p53 class mediator	22.8024	42
1924	BP	GO:0006334	nucleosome assembly	22.8021	36
1925	BP	GO:0042129	regulation of T cell proliferation	22.8007	31
1926	CC	GO:0005905	clathrin-coated pit	22.8007	31
1927	BP	GO:0070664	negative regulation of leukocyte proliferation	22.7997	14
1928	CC	GO:0005875	microtubule associated complex	22.7979	64
1929	MF	GO:0031490	chromatin DNA binding	22.7977	24
1930	BP	GO:0008584	male gonad development	22.7969	31
1931	BP	GO:0046546	development of primary male sexual characteristics	22.7969	31
1932	BP	GO:0051899	membrane depolarization	22.7958	16
1933	BP	GO:0002429	immune response-activating cell surface receptor signaling pathway	22.7944	42
1934	BP	GO:0002757	immune response-activating signal transduction	22.7944	42
1935	BP	GO:2001235	positive regulation of apoptotic signaling pathway	22.7935	61
1936	BP	GO:0043574	peroxisomal transport	22.7928	13
1937	BP	GO:0045841	negative regulation of mitotic metaphase/anaphase transition	22.7926	22
1938	BP	GO:2000816	negative regulation of mitotic sister chromatid separation	22.7926	22
1939	BP	GO:1902100	negative regulation of metaphase/anaphase transition of cell cycle	22.7926	22
1940	BP	GO:1905819	negative regulation of chromosome separation	22.7926	22
1941	MF	GO:0019887	protein kinase regulator activity	22.7926	52
1942	BP	GO:0032366	intracellular sterol transport	22.7923	13
1943	BP	GO:0032367	intracellular cholesterol transport	22.7923	13
1944	CC	GO:0000178	exosome (RNase complex)	22.791	17
1945	CC	GO:1905354	exoribonuclease complex	22.791	17
1946	BP	GO:0071480	cellular response to gamma radiation	22.791	12
1947	MF	GO:0004712	protein serine/threonine/tyrosine kinase activity	22.7908	13
1948	BP	GO:0032886	regulation of microtubule-based process	22.7907	112
1949	BP	GO:2000008	regulation of protein localization to cell surface	22.7897	23
1950	BP	GO:1904029	regulation of cyclin-dependent protein kinase activity	22.7897	23
1951	BP	GO:0008608	attachment of spindle microtubules to kinetochore	22.7895	18
1952	BP	GO:0051310	metaphase plate congression	22.7895	42
1953	BP	GO:0043525	positive regulation of neuron apoptotic process	22.7876	26
1954	BP	GO:1901264	carbohydrate derivative transport	22.7849	17
1955	BP	GO:0051453	regulation of intracellular pH	22.7847	26
1956	BP	GO:2000179	positive regulation of neural precursor cell proliferation	22.7843	15
1957	BP	GO:0045088	regulation of innate immune response	22.7838	50
1958	BP	GO:0002218	activation of innate immune response	22.7831	13
1959	CC	GO:0005882	intermediate filament	22.7826	19
1960	BP	GO:0045685	regulation of glial cell differentiation	22.7823	22
1961	MF	GO:0046966	thyroid hormone receptor binding	22.7821	11
1962	BP	GO:0048813	dendrite morphogenesis	22.7819	57
1963	CC	GO:0005795	Golgi stack	22.7808	34
1964	BP	GO:1901799	negative regulation of proteasomal protein catabolic process	22.7799	33
1965	BP	GO:0006625	protein targeting to peroxisome	22.7781	11
1966	BP	GO:0072662	protein localization to peroxisome	22.7781	11
1967	BP	GO:0072663	establishment of protein localization to peroxisome	22.7781	11
1968	BP	GO:0003298	physiological muscle hypertrophy	22.7777	17
1969	BP	GO:0003301	physiological cardiac muscle hypertrophy	22.7777	17
1970	BP	GO:0061049	cell growth involved in cardiac muscle cell development	22.7777	17
1971	BP	GO:0030038	contractile actin filament bundle assembly	22.7776	36
1972	BP	GO:0043149	stress fiber assembly	22.7776	36
1973	MF	GO:0019210	kinase inhibitor activity	22.777	16
1974	BP	GO:0061041	regulation of wound healing	22.7769	42
1975	BP	GO:0035637	multicellular organismal signaling	22.7765	17
1976	BP	GO:0045646	regulation of erythrocyte differentiation	22.7759	13
1977	MF	GO:0016597	amino acid binding	22.7758	19
1978	MF	GO:0008081	phosphoric diester hydrolase activity	22.7756	25
1979	BP	GO:0046887	positive regulation of hormone secretion	22.7746	40
1980	BP	GO:0010762	regulation of fibroblast migration	22.7736	15
1981	BP	GO:0045453	bone resorption	22.7732	17
1982	BP	GO:0110110	positive regulation of animal organ morphogenesis	22.7713	15
1983	BP	GO:0051489	regulation of filopodium assembly	22.7707	18
1984	MF	GO:0008234	cysteine-type peptidase activity	22.7693	59
1985	BP	GO:1904377	positive regulation of protein localization to cell periphery	22.7683	32
1986	BP	GO:0030520	intracellular estrogen receptor signaling pathway	22.7671	22
1987	BP	GO:0051294	establishment of spindle orientation	22.7653	22
1988	BP	GO:2001259	positive regulation of cation channel activity	22.7649	11
1989	BP	GO:0031099	regeneration	22.7636	46
1990	BP	GO:0050864	regulation of B cell activation	22.7635	19
1991	BP	GO:1901661	quinone metabolic process	22.7633	14
1992	BP	GO:0046605	regulation of centrosome cycle	22.7623	35
1993	CC	GO:0005901	caveola	22.7617	31
1994	MF	GO:0004866	endopeptidase inhibitor activity	22.7611	44
1995	MF	GO:0030414	peptidase inhibitor activity	22.7611	44
1996	BP	GO:0060148	positive regulation of posttranscriptional gene silencing	22.7606	13
1997	BP	GO:0043433	negative regulation of DNA-binding transcription factor activity	22.7604	44
1998	BP	GO:0001892	embryonic placenta development	22.7601	17
[truncated: 1,386 more rows]
