# Supplementary material for: Single-Cell Multi-Omics Analysis of In Vitro Post-Ovulatory–Aged Oocytes Revealed Aging-Dependent Protein Degradation
Source: Mol Cell Proteomics. 2024 Nov 20;24(1):100882. doi: 10.1016/j.mcpro.2024.100882 (PMC11728983; doi:10.1016/j.mcpro.2024.100882)
Supplement: Supplementary Table S2 [file mmc5.xlsx]

## Sheet: Header annotation
Colum name	Annotation
Fresh_mean	Mean Log2 quantitative values of Fresh group oocytes by single-cell RNA-seq
Aged_mean	Mean Log2 quantitative values of Aged group oocytes by single-cell RNA-seq
Melatonin_mean	Mean Log2 Normalized quantitative values of Melatonin group oocytes by single-cell RNA-seq
Log2FC (Aged/Fresh)	Log2 fold change of ratio of gene quantitative values in the Aged/Fresh group oocyte
Log2FC (Melatonin/Fresh)	Log2 fold change of ratio of gene quantitative values in the Melatonin/Fresh group oocyte
Log2FC (Aged/Melatonin)	Log2 fold change of ratio of gene quantitative values in the Aged/Melatonin group oocyte
MaxFC	Maximal ratio between groups of quantitative values of genes in oocytes
FDR-q	FDR q value of one-way ANOVA test adjusted by the Benjamini-Hochberg method
Aged/Fresh-posthoc	p value of post-hoc Tukey’s Honestly Significant Difference (HSD) test performed between Aged/Fresh group
Melatonin/Fresh-posthoc	p value of post-hoc Tukey’s Honestly Significant Difference (HSD) test performed between Melatonin/Fresh group
Aged/Melatonin-posthoc	p value of post-hoc Tukey’s Honestly Significant Difference (HSD) test performed between Aged/Melatonin group
DE_groups	The group of differential gene that filtered based on p value of post-hoc Tukey’s Honestly Significant Difference (HSD) test and Log2FC
	for instance, "Fresh vs. Aged" means that the gene is a differential gene between the Fresh and Aged groups,
	and the "Fresh & Melatonin vs. Aged" refers to genes that are differentially expressed between Fresh and Aged groups and between Melatonin and Aged groups, but are not differentially expressed between Fresh and Melatonin groups.
Cluster	Cluster corresponding to patterns of differentially expressed genes in the heatmap
Diff	Differential genes

## Sheet: S2
Supplementary Table S2. Quantification of mouse fresh, aged and melatonin-treated oocyte genes by single-cell RNA-seq
ENSEMBL	SYMBOL	GENENAME	GENETYPE	ENTREZID	Length	Fresh.R1	Fresh.R2	Fresh.R3	Fresh.R4	Fresh.R5	Fresh.R6	Fresh.R7	Aged.R1	Aged.R2	Aged.R3	Aged.R4	Aged.R5	Aged.R6	Aged.R7	Melatonin.R1	Melatonin.R2	Melatonin.R3	Melatonin.R4	Melatonin.R5	Melatonin.R6	Melatonin.R7	Fresh_mean	Aged_mean	Melatonin_mean	Log2FC (Aged/Fresh)	Log2FC (Melatonin/Fresh)	Log2FC (Aged/Melatonin)	MaxFC	FDR-q	Aged/Fresh-posthoc	Melatonin/Fresh-posthoc	Aged/Melatonin-posthoc	DE_groups	Cluster	Diff
ENSMUSG00000000001	Gnai3	guanine nucleotide binding protein (G protein), alpha inhibiting 3 [Source:MGI Symbol;Acc:MGI:95773]	protein_coding	14679	3262	7.62151	7.58859	7.62695	7.6237	7.72407	7.98114	7.61252	7.45018	7.52344	7.63921	7.78308	7.68887	7.75102	7.53661	7.86611	7.87161	7.87693	7.88968	7.96514	7.83231	7.9878	7.68264	7.62463	7.89851	-0.0580105	0.215871	-0.273882	0.273882	0.000601026	0.607799	0.00564964	0.000685198	not sig		NO
ENSMUSG00000000028	Cdc45	cell division cycle 45 [Source:MGI Symbol;Acc:MGI:1338073]	protein_coding	12544	2252	6.29711	6.22568	6.39978	6.61845	5.87313	6.4275	6.5241	6.60254	7.13158	6.75211	6.89032	6.60446	6.54271	6.63842	6.39475	7.11037	6.68369	7.0237	6.27848	7.04923	6.92672	6.33796	6.73745	6.78099	0.399483	0.443027	-0.0435439	0.443027	0.0112019	0.03081	0.0163252	0.95037	not sig		NO
ENSMUSG00000000037	Scml2	Scm polycomb group protein like 2 [Source:MGI Symbol;Acc:MGI:1340042]	protein_coding	107815	6079	5.20532	4.90524	5.11098	5.22259	4.82252	4.87929	5.01785	5.97158	4.62244	5.06154	5.25095	5.83936	5.23399	5.6336	5.48263	6.62403	5.39099	6.51277	6.43446	6.43217	6.07985	5.0234	5.37335	6.1367	0.349953	1.1133	-0.763349	1.1133	0.000267262	0.273569	0.000224041	0.00720739	Fresh vs. Melatonin	Cluster 5	YES
ENSMUSG00000000056	Narf	nuclear prelamin A recognition factor [Source:MGI Symbol;Acc:MGI:1914858]	protein_coding	67608	4806	3.27276	3.49365	3.50748	3.49508	2.61514	3.56761	3.99472	3.40149	3.3703	3.64305	3.76843	3.4079	3.37362	3.33058	3.6146	3.5982	3.51641	3.91951	3.83578	4.01427	4.04045	3.42092	3.47077	3.79132	0.0498442	0.370395	-0.32055	0.370395	0.0543766	0.94358	0.0653004	0.11992	not sig		NO
ENSMUSG00000000078	Klf6	Kruppel-like factor 6 [Source:MGI Symbol;Acc:MGI:1346318]	protein_coding	23849	4217	1.44036	1.5542	1.67011	1.47915	1.79284	1.64459	0	2.12326	0	1.60117	1.94686	2.02006	0	0	1.98901	1.44556	1.88264	2.4677	2.32304	2.09307	1.71153	1.36875	1.09876	1.98751	-0.269986	0.618758	-0.888744	0.888744	0.0904883	0.769217	0.273859	0.0832666	not sig		NO
ENSMUSG00000000085	Scmh1	sex comb on midleg homolog 1 [Source:MGI Symbol;Acc:MGI:1352762]	protein_coding	29871	7731	4.36058	4.29535	4.20629	4.57409	4.13201	3.87862	4.18438	3.25123	3.48801	2.95331	3.08338	3.81259	2.84129	3.38421	3.17947	3.48513	3.39336	3.50526	3.77185	3.12451	3.51706	4.23305	3.25915	3.42523	-0.9739	-0.807814	-0.166086	0.9739	3.29e-06	4.97e-06	5.26e-05	0.477288	not sig		NO
ENSMUSG00000000088	Cox5a	cytochrome c oxidase subunit 5A [Source:MGI Symbol;Acc:MGI:88474]	protein_coding	12858	690	8.21083	7.83452	8.12059	8.08445	8.40804	8.3113	8.28851	9.29751	9.65687	9.98205	9.52498	9.33954	10.1036	9.82453	9.17772	9.44854	9.02893	9.22297	9.15699	9.24453	9.02098	8.17975	9.67558	9.18581	1.49583	1.00606	0.489767	1.49583	1.13e-09	8.81e-10	3.96e-07	0.00203762	Fresh vs. Aged&Melatonin	Cluster 5	YES
ENSMUSG00000000094	Tbx4	T-box 4 [Source:MGI Symbol;Acc:MGI:102556]	protein_coding	21387	3401	5.90193	5.95854	6.13167	6.19946	6.06843	5.88289	5.82488	6.19739	6.00096	5.91443	6.37989	6.23645	6.13956	5.88558	6.43009	6.59764	6.1647	6.33091	6.37282	6.38121	6.37486	5.9954	6.10775	6.37889	0.112353	0.383489	-0.271136	0.383489	0.000524294	0.368706	0.0004663	0.00959198	not sig		NO
ENSMUSG00000000127	Fer	fer (fms/fps related) protein kinase [Source:MGI Symbol;Acc:MGI:105917]	protein_coding	14158	3473	5.33419	5.08416	5.09271	5.00681	5.18436	5.12114	5.4721	5.09676	4.89472	5.30472	5.21707	5.28248	5.16759	5.31417	4.73295	5.16412	5.17962	4.95606	5.02133	4.91104	4.87468	5.18507	5.1825	4.97711	-0.00256801	-0.207955	0.205387	0.207955	0.0359435	0.999486	0.058575	0.0621685	not sig		NO
ENSMUSG00000000131	Xpo6	exportin 6 [Source:MGI Symbol;Acc:MGI:2429950]	protein_coding	74204	9692	2.52566	2.98364	2.76054	2.62596	2.16851	2.35663	2.73188	3.14238	3.04664	2.91621	2.62486	2.75973	2.69361	2.94308	3.30555	3.41456	2.75412	3.33807	3.4135	3.34473	2.87862	2.59326	2.87522	3.20702	0.281956	0.613762	-0.331806	0.613762	0.000832278	0.111391	0.000568173	0.0545003	not sig		NO
ENSMUSG00000000134	Tfe3	transcription factor E3 [Source:MGI Symbol;Acc:MGI:98511]	protein_coding	209446	9261	3.84957	3.79079	3.93406	4.16128	3.95884	3.72644	4.19184	4.07255	3.52959	3.70074	3.95996	3.96295	3.54741	4.00776	3.7228	4.13032	3.97452	4.12762	4.29296	4.03007	4.23101	3.94469	3.82585	4.07276	-0.118838	0.12807	-0.246908	0.246908	0.0950116	0.516746	0.46669	0.0786354	not sig		NO
ENSMUSG00000000142	Axin2	axin 2 [Source:MGI Symbol;Acc:MGI:1270862]	protein_coding	12006	5506	6.58887	6.36464	6.38059	6.41297	6.62777	5.62697	6.44444	6.50383	6.68214	6.4935	6.29789	6.69228	6.45661	6.34277	6.51885	6.52895	6.72276	6.79726	6.48905	6.56073	6.7716	6.34947	6.49558	6.62703	0.14611	0.277563	-0.131453	0.277563	0.0970687	0.460337	0.0805277	0.530808	not sig		NO
ENSMUSG00000000149	Gna12	guanine nucleotide binding protein, alpha 12 [Source:MGI Symbol;Acc:MGI:95767]	protein_coding	14673	3416	5.24699	4.99933	4.93713	5.23409	4.76272	4.41184	4.84671	4.79999	4.77552	4.75015	4.30396	4.51143	4.62165	5.09965	4.54557	4.69374	4.63182	4.87152	4.68446	4.93835	4.82583	4.91983	4.69462	4.74161	-0.22521	-0.178217	-0.0469931	0.22521	0.195998	0.200565	0.353086	0.926169	not sig		NO
ENSMUSG00000000168	Dlat	dihydrolipoamide S-acetyltransferase (E2 component of pyruvate dehydrogenase complex) [Source:MGI Symbol;Acc:MGI:2385311]	protein_coding	235339	4886	4.65712	4.62461	4.68052	4.62561	4.83286	4.43897	4.73674	4.80793	4.73224	4.77247	4.65819	4.75777	4.54723	4.62022	4.84579	4.82238	4.76784	5.23977	4.99926	4.59205	4.49416	4.65663	4.69944	4.82304	0.0428028	0.166403	-0.123601	0.166403	0.186704	0.883497	0.182244	0.374907	not sig		NO
ENSMUSG00000000171	Sdhd	succinate dehydrogenase complex, subunit D, integral membrane protein [Source:MGI Symbol;Acc:MGI:1914175]	protein_coding	66925	1287	6.17792	6.24566	5.77951	5.966	5.86135	6.30223	6.09507	4.32341	4.2584	3.54385	3.31928	4.13811	4.0022	4.32088	4.70911	4.89111	4.73675	4.22168	4.01081	4.12197	4.15647	6.06111	3.98659	4.40684	-2.07452	-1.65426	-0.420255	2.07452	1.51e-09	2.1e-09	7.12e-08	0.0703346	Fresh vs. Aged&Melatonin	Cluster 1	YES
ENSMUSG00000000194	Gpr107	G protein-coupled receptor 107 [Source:MGI Symbol;Acc:MGI:2139054]	protein_coding	277463	12766	1.3582	0	1.3907	1.45534	1.39425	1.30382	1.31406	0	0	0	1.34872	0	1.01328	1.10656	0	1.16881	1.09856	1.06513	1.482	0	0	1.17377	0.495508	0.687785	-0.678257	-0.48598	-0.192277	0.678257	0.124487	0.117802	0.312006	0.824248	not sig		NO
ENSMUSG00000000202	Btbd17	BTB (POZ) domain containing 17 [Source:MGI Symbol;Acc:MGI:1919264]	protein_coding	72014	3187	2.08396	2.26083	1.71638	1.59015	1.42826	1.72346	2.47328	2.73203	1.93253	2.43659	1.63959	2.08904	1.41885	1.66104	2.09036	2.72556	3.1077	3.60669	3.38245	3.36693	3.03317	1.89662	1.9871	3.04469	0.0904788	1.14808	-1.0576	1.14808	0.000241846	0.927236	0.00049075	0.00110135	Fresh&Aged vs. Melatonin	Cluster 5	YES
ENSMUSG00000000214	Th	tyrosine hydroxylase [Source:MGI Symbol;Acc:MGI:98735]	protein_coding	21823	2364	5.27451	5.55936	5.44828	5.03967	5.10373	5.42873	5.58674	6.17623	6.87307	6.68071	5.88922	6.25278	5.96875	6.85329	6.12919	6.22029	6.38534	6.60185	6.48368	6.49948	6.35128	5.34872	6.38486	6.38158	1.03615	1.03287	0.0032787	1.03615	1.6e-06	6.69e-06	6.97e-06	0.999746	Fresh vs. Aged&Melatonin	Cluster 5	YES
ENSMUSG00000000215	Ins2	insulin II [Source:MGI Symbol;Acc:MGI:96573]	protein_coding	16334	810	3.59063	3.993	3.38795	3.94739	4.71099	2.59275	4.37516	1.12604	3.23639	2.87839	1.47708	2.76993	0	0	0	0	1.58438	0	0	1.09339	0	3.7997	1.64112	0.382538	-2.15858	-3.41716	1.25858	3.41716	1.21e-05	0.00146916	8.67e-06	0.0609081	Fresh vs. Aged&Melatonin	Cluster 2	YES
ENSMUSG00000000247	Lhx2	LIM homeobox protein 2 [Source:MGI Symbol;Acc:MGI:96785]	protein_coding	16870	4393	4.05907	3.30003	3.08864	3.73019	3.69139	3.62299	4.06638	1.9751	1.39784	2.36151	3.1705	2.86719	3.07677	2.12152	3.33746	2.86796	3.12754	2.49671	2.5731	3.1152	3.26226	3.65124	2.42435	2.96861	-1.22689	-0.682636	-0.544258	1.22689	0.00049225	0.000335018	0.0358641	0.104495	Fresh vs. Aged	Cluster 1	YES
ENSMUSG00000000253	Gmpr	guanosine monophosphate reductase [Source:MGI Symbol;Acc:MGI:1913605]	protein_coding	66355	1871	3.61126	2.89924	3.61734	3.30232	3.23825	2.9138	3.25565	2.38115	2.94829	2.61688	2.28136	2.28211	1.64995	1.87926	2.29807	1.40252	1.44924	0	1.96573	2.25187	2.57588	3.26255	2.29129	1.70619	-0.971266	-1.55636	0.585098	1.55636	0.0003758	0.0160854	0.000276993	0.17629	Fresh vs. Melatonin	Cluster 2	YES
ENSMUSG00000000276	Dgke	diacylglycerol kinase, epsilon [Source:MGI Symbol;Acc:MGI:1889276]	protein_coding	56077	8387	2.79704	2.34763	2.65619	2.90155	3.39259	2.34557	3.07185	1.50593	2.04473	1.56729	1.95284	1.59634	1.72488	1.74549	2.31313	2.36924	2.50374	2.22159	1.87242	2.12362	2.65003	2.78749	1.73393	2.29339	-1.05356	-0.494095	-0.559466	1.05356	9.94e-06	6.17e-06	0.0129852	0.00519781	Fresh vs. Aged	Cluster 1	YES
ENSMUSG00000000278	Scpep1	serine carboxypeptidase 1 [Source:MGI Symbol;Acc:MGI:1921867]	protein_coding	74617	2097	7.62897	7.49558	7.58977	7.86799	7.70235	7.57533	7.74686	7.72921	7.85501	7.75472	7.45957	7.62027	7.69488	7.70284	7.81296	7.64032	7.37964	7.7175	7.6128	7.68	7.47656	7.65812	7.68807	7.61711	0.0299517	-0.0410064	0.0709581	0.0709581	0.608297	0.905731	0.831403	0.58206	not sig		NO
ENSMUSG00000000282	Mnt	max binding protein [Source:MGI Symbol;Acc:MGI:109150]	protein_coding	17428	4627	1.84934	1.35235	1.41007	2.14463	1.36788	0	1.38308	1.77199	0	0	0	2.02039	0	0	1.81084	1.32799	1.66422	1.29343	1.98868	0	1.85143	1.35819	0.541769	1.41951	-0.816424	0.0613216	-0.877745	0.877745	0.0844617	0.144181	0.987806	0.11051	not sig		NO
ENSMUSG00000000295	Hddc2	HD domain containing 2 [Source:MGI Symbol;Acc:MGI:1916942]	protein_coding	69692	3509	1.94273	1.95831	2.16895	2.25096	1.94583	2.00732	1.82569	1.12626	1.91204	2.17624	2.10239	1.73507	2.93558	2.07513	1.3102	1.98107	2.04874	1.74631	2.45562	1.7835	1.86629	2.01426	2.00896	1.88453	-0.00529738	-0.129723	0.124426	0.129723	0.774032	0.999627	0.801961	0.816074	not sig		NO
ENSMUSG00000000296	Tpd52l1	tumor protein D52-like 1 [Source:MGI Symbol;Acc:MGI:1298386]	protein_coding	21987	1267	2.68543	3.8995	3.09869	3.96151	3.2023	4.38868	3.91606	3.63511	3.37213	1.99225	4.50259	3.69019	2.76317	2.79366	1.86861	2.31376	1.93026	2.55868	2.57751	2.28263	1.78353	3.59317	3.24987	2.18785	-0.343295	-1.40531	1.06202	1.40531	0.00122061	0.558535	0.00124251	0.0121331	Fresh&Aged vs. Melatonin	Cluster 4	YES
ENSMUSG00000000301	Pemt	phosphatidylethanolamine N-methyltransferase [Source:MGI Symbol;Acc:MGI:104535]	protein_coding	18618	2104	2.56249	2.6858	2.73333	2.96501	2.22021	2.16586	3.13436	3.76509	4.13401	4.02924	3.85859	4.13607	4.4643	4.4093	3.07103	3.58839	3.31123	3.90613	3.77076	3.94519	3.49781	2.63815	4.1138	3.58436	1.47565	0.946212	0.529434	1.47565	2.65e-07	1.9e-07	7.06e-05	0.0147641	Fresh vs. Aged	Cluster 5	YES
ENSMUSG00000000303	Cdh1	cadherin 1 [Source:MGI Symbol;Acc:MGI:88354]	protein_coding	12550	4574	7.38814	7.41651	7.43069	7.41734	7.43218	7.17118	7.39858	5.44798	4.94658	4.84183	4.79968	5.2442	5.08203	5.24988	5.77318	5.98512	6.06257	5.97449	6.20239	6.12373	6.50978	7.37923	5.08745	6.09018	-2.29178	-1.28905	-1.00273	2.29178	1.32e-13	1.11e-13	1.24e-09	6.29e-08	Fresh vs. Aged vs. Melatonin	Cluster 1	YES
ENSMUSG00000000305	Cdh4	cadherin 4 [Source:MGI Symbol;Acc:MGI:99218]	protein_coding	12561	7257	3.2889	3.75162	3.78528	3.5421	3.44898	2.97321	3.79377	2.90915	3.18058	3.29178	3.26723	3.5321	2.82985	3.35581	3.27983	3.97771	3.81491	3.50076	4.00575	3.24466	3.37011	3.51198	3.19522	3.5991	-0.316764	0.0871225	-0.403886	0.403886	0.0475825	0.139393	0.846889	0.0494368	not sig		NO
ENSMUSG00000000318	Clec10a	C-type lectin domain family 10, member A [Source:MGI Symbol;Acc:MGI:96975]	protein_coding	17312	2899	4.25135	3.64318	4.12119	4.20355	4.32125	4.1136	4.14442	2.94145	3.44768	2.51947	2.65912	1.9332	2.93923	2.35225	2.52136	3.6632	3.12217	3.86196	2.63967	3.15695	3.5053	4.11408	2.68463	3.21009	-1.42945	-0.903993	-0.525456	1.42945	2.39e-05	1.73e-05	0.00236135	0.078733	Fresh vs. Aged	Cluster 1	YES
ENSMUSG00000000320	Alox12	arachidonate 12-lipoxygenase [Source:MGI Symbol;Acc:MGI:87998]	protein_coding	11684	4085	2.42788	2.8714	2.13072	2.60299	2.30985	2.92333	2.96921	2.79502	3.52983	2.90049	1.6426	2.7093	2.78159	3.1904	3.21717	3.72796	2.52506	3.16435	2.56165	2.95312	2.60313	2.60505	2.79275	2.96463	0.187693	0.35958	-0.171887	0.35958	0.368855	0.732841	0.336654	0.769932	not sig		NO
ENSMUSG00000000326	Comt	catechol-O-methyltransferase [Source:MGI Symbol;Acc:MGI:88470]	protein_coding	12846	2532	1.23833	1.34951	0	0	1.64557	0	1.0205	1.6134	1.09405	0	1.62874	2.51533	1.69527	0	1.06052	2.31467	1.48046	0	2.05819	1.61129	1.88325	0.750559	1.22097	1.48691	0.470412	0.736354	-0.265942	0.736354	0.257284	0.538239	0.235923	0.816286	not sig		NO
ENSMUSG00000000339	Rtca	RNA 3'-terminal phosphate cyclase [Source:MGI Symbol;Acc:MGI:1913618]	protein_coding	66368	1880	3.84437	3.51425	3.0954	3.61221	3.70953	3.06558	3.83389	4.49992	4.35652	4.1078	3.89087	4.30199	3.56283	4.14264	3.08296	4.76407	4.1179	4.67738	4.58408	4.25351	3.15409	3.52503	4.12322	4.09057	0.598192	0.565536	0.0326553	0.598192	0.0559173	0.0786744	0.0997085	0.99121	not sig		NO
ENSMUSG00000000340	Dbt	dihydrolipoamide branched chain transacylase E2 [Source:MGI Symbol;Acc:MGI:105386]	protein_coding	13171	3348	8.39194	8.46414	8.57419	7.96937	8.40497	8.20414	8.50453	5.94242	6.53141	5.7543	5.7417	6.48281	5.72465	5.91235	5.78636	6.0491	6.64856	6.67958	6.01333	6.38162	7.10653	8.35904	6.01281	6.38073	-2.34623	-1.97831	-0.367921	2.34623	4.95e-10	9.19e-10	1.38e-08	0.157038	Fresh vs. Aged&Melatonin	Cluster 1	YES
ENSMUSG00000000346	Dazap2	DAZ associated protein 2 [Source:MGI Symbol;Acc:MGI:1344344]	protein_coding	23994	1826	8.56926	8.90399	9.01043	8.82569	8.62977	8.87177	8.61926	9.09303	8.84752	9.00224	9.15469	8.97031	9.019	9.03078	9.4561	9.28039	9.12272	9.19841	9.22993	9.17706	9.20326	8.77574	9.0168	9.23827	0.241054	0.462526	-0.221472	0.462526	1.2e-05	0.00669789	7.41e-06	0.0123871	not sig		NO
ENSMUSG00000000355	Mcts1	malignant T cell amplified sequence 1 [Source:MGI Symbol;Acc:MGI:1916245]	protein_coding	68995	1571	1.85952	2.30771	1.15085	2.4112	2.49983	0	2.32946	2.63613	1.61234	3.07467	1.50563	2.96395	2.79534	0	0	1.56438	0	1.48963	2.84669	2.10852	1.90996	1.79408	2.08401	1.41703	0.289927	-0.377056	0.666983	0.666983	0.496251	0.861041	0.777627	0.466177	not sig		NO
ENSMUSG00000000365	Rnf17	ring finger protein 17 [Source:MGI Symbol;Acc:MGI:1353419]	protein_coding	30054	5148	7.70678	7.52962	7.57081	7.66242	7.54219	7.60261	7.72327	7.76832	7.73809	7.68925	7.6104	7.57749	7.67534	7.99774	7.97543	8.0298	7.71433	8.07131	7.88827	7.95631	7.73332	7.61967	7.72237	7.90982	0.102704	0.290153	-0.187449	0.290153	0.00111918	0.28262	0.000873879	0.0262251	not sig		NO
ENSMUSG00000000374	Trappc10	trafficking protein particle complex 10 [Source:MGI Symbol;Acc:MGI:1336209]	protein_coding	216131	5048	5.38677	5.35962	5.59017	5.43519	5.65594	5.24117	5.70465	5.70109	5.81819	5.86187	5.84509	5.93573	5.61121	5.78107	6.08321	6.1543	6.13365	6.13896	6.36073	6.1419	6.07593	5.48193	5.79346	6.15553	0.311537	0.673599	-0.362061	0.673599	6.44e-08	0.000752684	3.81e-08	0.000155614	not sig		NO
ENSMUSG00000000378	Ccm2	cerebral cavernous malformation 2 [Source:MGI Symbol;Acc:MGI:2384924]	protein_coding	216527	3666	0	1.69054	1.57889	1.02025	1.30465	0	0	1.0726	1.36034	0	1.03636	0	0	0	1.05875	1.15066	1.04258	1.08887	0	0	0	0.799192	0.495614	0.620123	-0.303578	-0.179069	-0.124509	0.303578	0.69815	0.676604	0.871097	0.935193	not sig		NO
ENSMUSG00000000384	Tbrg4	transforming growth factor beta regulated gene 4 [Source:MGI Symbol;Acc:MGI:1100868]	protein_coding	21379	3696	1.65155	1.4219	1.96534	1.1531	1.84964	1.46709	1.38443	1.76134	1.40702	1.51424	1.49794	1.52153	0	1.64104	0	1.09397	2.40404	1.95035	1.43478	1.5385	1.84631	1.55615	1.33473	1.46685	-0.221419	-0.0892977	-0.132121	0.221419	0.779482	0.762857	0.956354	0.907208	not sig		NO
ENSMUSG00000000386	Mx1	MX dynamin-like GTPase 1 [Source:MGI Symbol;Acc:MGI:97243]	polymorphic_pseudogene	17857	3646	0	1.05325	1.24322	0	0	0	1.08578	1.73783	1.12567	1.37831	1.69854	0	0	1.19458	1.59004	0	0	0	0	0	1.01336	0.483179	1.01928	0.371914	0.536096	-0.111266	0.647362	0.647362	0.180763	0.312916	0.947914	0.192945	not sig		NO
ENSMUSG00000000399	Ndufa9	NADH:ubiquinone oxidoreductase subunit A9 [Source:MGI Symbol;Acc:MGI:1913358]	protein_coding	66108	1800	3.97476	3.48071	3.59429	2.64054	4.229	4.47815	3.80966	2.71329	2.37573	2.42861	1.87805	2.27551	2.05264	2.99301	1.33754	0	1.65933	0	1.28147	2.1926	2.15015	3.74387	2.38812	1.23158	-1.35575	-2.51229	1.15654	2.51229	6.53e-06	0.00352856	4.05e-06	0.0118672	Fresh vs. Aged vs. Melatonin	Cluster 2	YES
ENSMUSG00000000402	Egfl6	EGF-like-domain, multiple 6 [Source:MGI Symbol;Acc:MGI:1858599]	protein_coding	54156	2704	5.05319	4.65323	4.97682	4.84512	5.14214	4.34313	4.95403	4.94284	5.16717	4.7756	5.83563	5.41721	4.99202	4.8248	5.78417	4.53142	4.67518	5.47734	4.90682	5.4526	5.15703	4.85252	5.13647	5.14065	0.283946	0.288127	-0.00418181	0.288127	0.287553	0.359057	0.348941	0.999764	not sig		NO
ENSMUSG00000000416	Cttnbp2	cortactin binding protein 2 [Source:MGI Symbol;Acc:MGI:1353467]	protein_coding	30785	8829	3.19944	3.07677	1.76077	2.31347	2.75615	3.5153	3.31848	3.81429	1.56195	2.99899	3.36091	3.14277	1.74034	2.62765	3.39893	2.43333	4.32704	3.17221	2.91598	3.09147	2.76953	2.84862	2.74956	3.15836	-0.0990665	0.309732	-0.408799	0.408799	0.527741	0.96145	0.686192	0.524386	not sig		NO
ENSMUSG00000000420	Galnt1	polypeptide N-acetylgalactosaminyltransferase 1 [Source:MGI Symbol;Acc:MGI:894693]	protein_coding	14423	5519	5.13384	4.87835	5.12255	4.97872	4.94423	4.94669	5.08316	4.12195	3.86794	3.76095	4.04736	3.96687	3.95959	4.10238	4.31267	4.32163	4.5849	4.31157	4.53561	4.42402	4.5189	5.01251	3.97529	4.4299	-1.03722	-0.582608	-0.454608	1.03722	1.07e-11	6.07e-12	6.92e-08	2.46e-06	Fresh vs. Aged	Cluster 1	YES
ENSMUSG00000000439	Mkrn2	makorin, ring finger protein, 2 [Source:MGI Symbol;Acc:MGI:1914277]	protein_coding	67027	2240	6.08723	6.1409	5.82802	6.13271	5.6234	5.81561	6.05045	6.39327	6.36261	6.01942	5.98049	5.80751	5.43525	6.11947	5.65033	6.25047	6.14019	6.15866	5.64922	5.95301	6.05505	5.95404	6.01686	5.97956	0.0628142	0.025515	0.0372991	0.0628142	0.904703	0.89669	0.982072	0.962124	not sig		NO
ENSMUSG00000000440	Pparg	peroxisome proliferator activated receptor gamma [Source:MGI Symbol;Acc:MGI:97747]	protein_coding	19016	1984	6.2168	6.45574	6.42698	6.42511	6.30746	6.48135	6.48709	4.26599	5.07743	4.59523	4.24522	3.87034	4.5138	4.99046	4.87416	5.49972	5.29843	4.93908	4.87141	5.44573	5.11011	6.40008	4.50835	5.14838	-1.89172	-1.2517	-0.640023	1.89172	2.23e-09	1.67e-09	8.84e-07	0.00216974	Fresh vs. Aged&Melatonin	Cluster 1	YES
ENSMUSG00000000441	Raf1	v-raf-leukemia viral oncogene 1 [Source:MGI Symbol;Acc:MGI:97847]	protein_coding	110157	6363	6.87726	6.89335	7.05702	6.85123	6.80925	6.88863	7.02488	6.54894	7.06403	6.76027	6.98473	6.41652	6.76521	6.73475	7.06211	7.15279	6.85681	6.91703	7.16787	6.96215	6.95822	6.91452	6.75349	7.011	-0.161025	0.0964824	-0.257507	0.257507	0.0208545	0.160539	0.495138	0.0169753	not sig		NO
ENSMUSG00000000486	Septin1	septin 1 [Source:MGI Symbol;Acc:MGI:1858916]	protein_coding	54204	2060	0	0	0	0	0	0	0	0	0	1.66223	0	1.04829	0	1.24404	0	1.39427	1.52919	1.64668	1.33806	0	0	0	0.564937	0.844028	0.564937	0.844028	-0.279091	0.844028	0.0583441	0.233063	0.0515291	0.68436	not sig		NO
ENSMUSG00000000489	Pdgfb	platelet derived growth factor, B polypeptide [Source:MGI Symbol;Acc:MGI:97528]	protein_coding	18591	2918	2.71004	3.42492	3.25427	3.21225	3.13492	2.4516	2.77933	2.44622	1.98327	2.2156	1.79738	2.87879	0	2.62129	1.52814	2.05716	2.18617	1.72289	1.74577	1.93826	1.8685	2.99534	1.99179	1.86384	-1.00354	-1.13149	0.127952	1.13149	0.00435407	0.0152263	0.00645705	0.916404	Fresh vs. Aged&Melatonin	Cluster 2	YES
ENSMUSG00000000532	Acvr1b	activin A receptor, type 1B [Source:MGI Symbol;Acc:MGI:1338944]	protein_coding	11479	4413	5.067	4.59075	4.71624	5.07538	5.01432	4.6341	5.03498	3.37934	3.48192	1.89568	3.05528	3.09592	2.46801	2.84313	4.1665	3.13622	3.8434	3.64034	3.67101	3.69275	3.79013	4.87611	2.88847	3.70577	-1.98764	-1.17035	-0.817298	1.98764	7.3e-08	4.61e-08	6.32e-05	0.00251116	Fresh vs. Aged&Melatonin	Cluster 1	YES
ENSMUSG00000000538	Tom1l2	target of myb1-like 2 (chicken) [Source:MGI Symbol;Acc:MGI:2443306]	protein_coding	216810	8764	3.68917	3.34092	3.15697	3.7382	3.51237	3.52503	3.86644	3.76098	3.63136	3.17392	3.09239	3.1109	2.97219	3.52017	3.52235	3.77569	3.56833	3.81889	3.81031	3.71754	3.49971	3.54701	3.32313	3.67326	-0.223884	0.126246	-0.35013	0.35013	0.0418027	0.217355	0.597046	0.0353838	not sig		NO
ENSMUSG00000000544	Gpa33	glycoprotein A33 (transmembrane) [Source:MGI Symbol;Acc:MGI:1891703]	protein_coding	59290	2742	0	1.47877	0	1.85283	0	1.31418	1.2369	0	0	0	0	0	0	0	1.35586	0	0	0	1.10302	0	0	0.840384	0	0.351269	-0.840384	-0.489115	-0.351269	0.840384	0.0462069	0.0375177	0.284212	0.510604	not sig		NO
ENSMUSG00000000552	Zfp385a	zinc finger protein 385A [Source:MGI Symbol;Acc:MGI:1352495]	protein_coding	29813	2291	3.71898	3.21264	3.46502	3.80723	3.04018	1.94367	3.10986	3.95368	4.01845	3.81026	3.83234	3.6308	3.5389	3.67347	4.07598	4.06537	3.82215	3.66935	4.14879	4.02078	3.49399	3.18537	3.7797	3.89949	0.594331	0.714119	-0.119787	0.714119	0.00775635	0.0309787	0.0094625	0.841597	not sig		NO
ENSMUSG00000000563	Atp5pb	ATP synthase peripheral stalk-membrane subunit b [Source:MGI Symbol;Acc:MGI:1100495]	protein_coding	11950	4105	5.91349	5.79062	6.01588	5.71219	5.91344	6.03005	5.99984	5.7268	6.14244	5.6383	5.69825	6.05458	5.20543	5.68059	5.71396	5.91616	5.8607	6.0022	5.95742	6.12882	5.56579	5.91079	5.7352	5.87786	-0.17559	-0.032923	-0.142667	0.17559	0.303208	0.313139	0.957285	0.456524	not sig		NO
ENSMUSG00000000568	Hnrnpd	heterogeneous nuclear ribonucleoprotein D [Source:MGI Symbol;Acc:MGI:101947]	protein_coding	11991	7354	3.8228	4.09431	3.98741	3.90631	3.82173	3.65995	4.03391	3.46141	4.03416	3.82332	3.98796	3.71103	3.90768	3.73911	3.77709	4.02524	3.86409	3.67794	4.22542	3.86078	3.88787	3.90377	3.80924	3.90263	-0.094534	-0.00114111	-0.0933929	0.094534	0.521848	0.579076	0.999918	0.586479	not sig		NO
ENSMUSG00000000579	Dynlt1c	dynein light chain Tctex-type 1C [Source:MGI Symbol;Acc:MGI:3807476]	protein_coding	100040563	3777	2.73324	1.57982	2.28036	1.76355	2.12556	2.90216	2.0539	0	0	0	0	1.16883	0	0	0	0	0	0	0	0	0	2.20551	0.166976	0	-2.03854	-2.20551	0.166976	2.20551	2e-09	2.16e-08	6.34e-09	0.690408	Fresh vs. Aged&Melatonin	Cluster 2	YES
ENSMUSG00000000581	C1d	C1D nuclear receptor co-repressor [Source:MGI Symbol;Acc:MGI:1927354]	protein_coding	57316	3995	1.65705	1.15484	0	1.09242	0	1.6044	0	1.42138	0	0	0	1.07142	0	1.31606	0	0	0	0	0	1.15444	1.35014	0.786959	0.544121	0.357797	-0.242838	-0.429162	0.186325	0.429162	0.519847	0.790674	0.490258	0.870169	not sig		NO
ENSMUSG00000000600	Krit1	KRIT1, ankyrin repeat containing [Source:MGI Symbol;Acc:MGI:1930618]	protein_coding	79264	21853	1.65162	1.39476	1.22256	1.77189	1.68697	1.64454	1.19785	1.17101	1.30982	1.04792	0	1.17998	1.02673	1.14956	1.9401	1.55177	1.82121	1.10975	1.50917	1.61313	1.66947	1.51003	0.983573	1.60208	-0.526453	0.0920579	-0.618511	0.618511	0.00487889	0.0197703	0.859925	0.00641593	not sig		NO
ENSMUSG00000000605	Clcn4	chloride channel, voltage-sensitive 4 [Source:MGI Symbol;Acc:MGI:104571]	protein_coding	12727	4578	0	1.47715	1.41967	1.92587	1.12257	0	1.39257	0	1.81163	0	2.16087	1.93169	1.06513	1.15814	1.18121	2.60137	1.35393	2.16908	1.72809	1.48819	0	1.04826	1.16106	1.50312	0.112803	0.454862	-0.342059	0.454862	0.570873	0.964559	0.566479	0.721737	not sig		NO
ENSMUSG00000000628	Hk2	hexokinase 2 [Source:MGI Symbol;Acc:MGI:1315197]	protein_coding	15277	5969	2.83022	2.49877	2.02986	2.14088	3.13821	3.13507	2.4398	2.17967	2.94085	2.42444	2.23626	2.56005	1.69337	2.39258	2.67196	2.11283	2.05184	1.60093	0	1.76991	1.66796	2.60183	2.34675	1.69649	-0.255084	-0.905338	0.650255	0.905338	0.0275285	0.700645	0.0256086	0.124561	not sig		NO
ENSMUSG00000000631	Myo18a	myosin XVIIIA [Source:MGI Symbol;Acc:MGI:2667185]	protein_coding	360013	14864	3.62321	3.55964	3.38435	3.39722	3.38238	2.75682	3.23811	3.25001	3.1461	3.21865	3.13369	3.07785	2.74351	2.97645	2.88572	3.27922	3.6715	3.40229	3.55137	3.49525	3.35091	3.33453	3.07804	3.37661	-0.256496	0.0420739	-0.29857	0.29857	0.0677017	0.143805	0.943233	0.0793229	not sig		NO
ENSMUSG00000000701	Tcl1b5	T cell leukemia/lymphoma 1B, 5 [Source:MGI Symbol;Acc:MGI:1351635]	protein_coding	27382	1039	8.10991	8.46157	8.87905	8.38242	8.01417	8.34109	8.14924	9.18925	7.906	8.99015	8.82328	8.30482	8.97948	8.86485	8.43393	8.42656	8.59436	8.35794	8.74305	8.59492	8.12212	8.33392	8.72255	8.46755	0.388626	0.133634	0.254992	0.388626	0.110896	0.0988865	0.734323	0.341696	not sig		NO
ENSMUSG00000000706	Btn1a1	butyrophilin, subfamily 1, member A1 [Source:MGI Symbol;Acc:MGI:103118]	protein_coding	12231	3933	4.54314	4.99919	4.29443	4.61368	4.32122	4.89787	4.37655	4.53208	3.98953	4.1496	3.94958	4.14592	4.02307	4.21123	4.36251	4.81888	4.65564	5.17242	4.78441	5.05745	4.88578	4.57801	4.143	4.81959	-0.435008	0.241576	-0.676584	0.676584	0.0002971	0.0115644	0.19481	0.000226056	not sig		NO
ENSMUSG00000000711	Rab5b	RAB5B, member RAS oncogene family [Source:MGI Symbol;Acc:MGI:105938]	protein_coding	19344	3166	1.71494	1.40651	1.2948	1.99156	2.45924	1.73012	2.21509	1.85685	2.55527	2.35552	1.71455	3.07827	1.17863	2.77352	2.44304	2.0933	1.78852	2.321	2.72338	1.99903	1.74247	1.83032	2.21609	2.15867	0.385764	0.328351	0.0574125	0.385764	0.318267	0.338474	0.450036	0.974756	not sig		NO
ENSMUSG00000000730	Dnmt3l	DNA (cytosine-5-)-methyltransferase 3-like [Source:MGI Symbol;Acc:MGI:1859287]	protein_coding	54427	2988	4.7442	4.81883	4.09101	4.32554	4.80368	4.96743	4.13432	3.70482	3.50293	2.84803	3.37143	3.9161	3.31121	3.81812	3.30646	3.55579	3.36732	3.92352	3.55173	3.56796	3.06245	4.555	3.49609	3.47646	-1.05891	-1.07854	0.0196331	1.07854	8.59e-06	3.7e-05	2.96e-05	0.993358	Fresh vs. Aged&Melatonin	Cluster 2	YES
ENSMUSG00000000731	Aire	autoimmune regulator (autoimmune polyendocrinopathy candidiasis ectodermal dystrophy) [Source:MGI Symbol;Acc:MGI:1338803]	protein_coding	11634	3825	2.20135	2.53177	2.53906	2.30513	0	2.06939	1.45991	1.79762	1.02349	1.61492	2.13744	1.44662	1.98675	1.25838	2.19957	1.01668	0	1.62897	1.698	1.18933	1.47511	1.87237	1.60932	1.31538	-0.263057	-0.556994	0.293937	0.556994	0.347668	0.76262	0.315917	0.713897	not sig		NO
ENSMUSG00000000732	Icosl	icos ligand [Source:MGI Symbol;Acc:MGI:1354701]	protein_coding	50723	2756	6.2724	6.21441	5.60245	6.26772	6.38712	5.76145	6.3858	6.61029	6.59079	6.47589	5.49871	6.60035	6.03821	6.5525	6.59295	6.76325	6.71072	6.5781	7.04825	6.64013	6.88004	6.12734	6.33811	6.74478	0.210771	0.617442	-0.40667	0.617442	0.00640223	0.448102	0.00527621	0.0693373	not sig		NO
ENSMUSG00000000738	Spg7	SPG7, paraplegin matrix AAA peptidase subunit [Source:MGI Symbol;Acc:MGI:2385906]	protein_coding	234847	4188	1.57157	1.48238	1.00518	1.17642	1.68089	1.35464	1.27588	1.3791	0	0	1.5632	1.32253	0	0	1.0151	1.00095	0	0	1.40052	1.42284	1.30915	1.36385	0.609262	0.878367	-0.754589	-0.485484	-0.269105	0.754589	0.0754796	0.0655762	0.290952	0.671065	not sig		NO
ENSMUSG00000000739	Sult5a1	sulfotransferase family 5A, member 1 [Source:MGI Symbol;Acc:MGI:1931463]	protein_coding	57429	1764	1.11811	1.41508	0	1.43808	0	1.25489	0	0	1.94498	0	1.06499	1.47605	1.86628	1.0465	0	0	1.07133	2.68181	2.08563	0	1.26517	0.746595	1.05697	1.01485	0.310377	0.268255	0.042122	0.310377	0.776598	0.789109	0.837315	0.995586	not sig		NO
ENSMUSG00000000740	Rpl13	ribosomal protein L13 [Source:MGI Symbol;Acc:MGI:105922]	protein_coding	270106	2352	7.99615	7.84748	7.94374	7.7415	7.65006	6.80185	7.88406	6.80447	6.58232	6.64868	6.1295	6.61897	6.03642	6.5804	6.14704	6.76093	6.50182	6.63962	6.50839	6.76505	6.34458	7.69498	6.48582	6.52392	-1.20915	-1.17106	-0.0380973	1.20915	9.72e-07	3.45e-06	5.3e-06	0.972563	Fresh vs. Aged&Melatonin	Cluster 1	YES
ENSMUSG00000000743	Chmp1a	charged multivesicular body protein 1A [Source:MGI Symbol;Acc:MGI:1920159]	protein_coding	234852	3260	2.95542	3.09013	3.07219	2.78603	2.76271	3.52398	3.34063	4.09002	4.31022	3.87587	4.47735	3.95968	3.59033	4.05857	3.51095	4.06861	3.82887	3.99744	4.00099	3.33746	3.77833	3.07587	4.05172	3.78895	0.975849	0.71308	0.262769	0.975849	1.22e-05	1.17e-05	0.000446385	0.214249	not sig		NO
ENSMUSG00000000751	Rpa1	replication protein A1 [Source:MGI Symbol;Acc:MGI:1915525]	protein_coding	68275	5578	5.55924	5.44552	5.62836	5.56972	5.39697	5.48223	5.40221	5.94084	6.28906	5.95164	5.9613	5.83746	5.77114	6.17638	5.88237	6.06085	5.64034	6.13747	5.98258	6.47791	5.66428	5.49775	5.98969	5.97797	0.49194	0.480221	0.0117191	0.49194	0.000295858	0.000767108	0.000969463	0.99368	not sig		NO
ENSMUSG00000000759	Tubgcp3	tubulin, gamma complex associated protein 3 [Source:MGI Symbol;Acc:MGI:2183752]	protein_coding	259279	8568	0	1.35798	1.25545	1.15828	0	1.03328	0	1.19654	0	0	0	1.04536	0	0	1.14539	0	1.72479	1.29085	1.34279	1.51491	1.0591	0.686427	0.320271	1.15398	-0.366156	0.467551	-0.833707	0.833707	0.0499796	0.486455	0.318126	0.0403025	not sig		NO
ENSMUSG00000000776	Polr3d	polymerase (RNA) III (DNA directed) polypeptide D [Source:MGI Symbol;Acc:MGI:1914315]	protein_coding	67065	2156	5.61615	4.91857	5.61011	5.29613	5.40085	4.49529	5.4528	5.76197	5.8023	6.07373	5.93821	5.64342	5.69694	5.76737	5.88471	6.06613	5.69804	5.45551	5.886	5.99127	5.76551	5.2557	5.81199	5.82102	0.55629	0.565323	-0.00903325	0.565323	0.00151653	0.00400932	0.00350986	0.997962	not sig		NO
ENSMUSG00000000782	Tcf7	transcription factor 7, T cell specific [Source:MGI Symbol;Acc:MGI:98507]	protein_coding	21414	2625	5.38004	4.91867	4.94489	5.08871	5.24638	4.44682	5.28489	5.33231	4.86711	4.83677	5.00038	4.87669	4.86765	4.40381	5.00304	4.13868	5.08996	5.19814	4.92766	4.51875	5.00564	5.04434	4.88353	4.84027	-0.160812	-0.204075	0.0432639	0.204075	0.477558	0.630077	0.480983	0.966281	not sig		NO
ENSMUSG00000000787	Ddx3x	DEAD box helicase 3, X-linked [Source:MGI Symbol;Acc:MGI:103064]	protein_coding	13205	5277	8.95765	8.98979	9.09238	8.8045	8.90699	8.98926	8.8598	8.47621	8.58252	8.46053	8.56276	8.44254	8.57584	8.53139	9.05686	8.76047	8.70379	8.74698	8.82513	8.77739	8.94904	8.94291	8.51882	8.83138	-0.424086	-0.11153	-0.312556	0.424086	5.48e-07	5.48e-07	0.109265	3.19e-05	not sig		NO
ENSMUSG00000000804	Usp32	ubiquitin specific peptidase 32 [Source:MGI Symbol;Acc:MGI:2144475]	protein_coding	237898	7680	4.33485	4.4603	4.33079	4.62401	4.08672	4.79445	4.42252	3.97939	3.69726	3.54553	3.85007	4.03101	3.46305	3.98986	3.67493	4.05454	4.06769	3.61244	4.02811	4.30838	4.24892	4.43624	3.79374	3.99929	-0.642496	-0.436948	-0.205548	0.642496	0.000318225	0.000263353	0.00856233	0.271848	not sig		NO
ENSMUSG00000000811	Txnrd3	thioredoxin reductase 3 [Source:MGI Symbol;Acc:MGI:2386711]	protein_coding	232223	2836	5.90638	6.00799	5.75498	5.73799	6.06556	5.60643	5.85971	5.4597	5.55753	5.3462	5.04125	5.31438	5.40128	5.39163	5.88914	5.94083	5.82573	6.03073	6.08323	5.58679	5.90518	5.84843	5.35885	5.89452	-0.48958	0.0460866	-0.535666	0.535666	8.87e-06	6.13e-05	0.855127	2.05e-05	not sig		NO
ENSMUSG00000000823	Zfp512b	zinc finger protein 512B [Source:MGI Symbol;Acc:MGI:2685478]	protein_coding	269401	6810	4.24728	3.90762	4.23217	4.22601	4.06805	3.78759	4.22511	3.61504	3.5229	3.04518	3.23516	3.2677	2.71829	3.27023	3.42997	3.08263	3.98938	3.05636	3.25891	2.92746	3.62246	4.09912	3.23921	3.33817	-0.859905	-0.760952	-0.0989533	0.859905	5.53e-05	0.000101681	0.000386937	0.807652	not sig		NO
ENSMUSG00000000826	Dnajc5	DnaJ heat shock protein family (Hsp40) member C5 [Source:MGI Symbol;Acc:MGI:892995]	protein_coding	13002	6953	4.06527	4.06115	4.09161	3.71638	4.18747	3.89102	3.8985	3.77503	3.91165	3.80498	4.13387	4.2576	4.05582	3.91665	4.44483	4.2181	4.36174	3.91066	4.32894	4.10815	4.19143	3.98734	3.97937	4.22341	-0.00797166	0.236063	-0.244035	0.244035	0.0251529	0.995863	0.0484359	0.040716	not sig		NO
ENSMUSG00000000827	Tpd52l2	tumor protein D52-like 2 [Source:MGI Symbol;Acc:MGI:1913564]	protein_coding	66314	4982	7.61585	7.65338	7.59506	7.60177	7.44569	7.47223	7.70316	7.72549	7.7633	7.92186	7.81563	7.53805	7.78808	7.67666	7.93993	7.93261	7.65144	7.63293	7.87698	7.7437	8.03428	7.58388	7.74701	7.83027	0.163133	0.24639	-0.0832563	0.24639	0.00566613	0.0631173	0.00468489	0.44483	not sig		NO
ENSMUSG00000000838	Fmr1	FMRP translational regulator 1 [Source:MGI Symbol;Acc:MGI:95564]	protein_coding	14265	8966	2.73176	2.72489	2.75996	2.12549	2.89547	2.71075	2.53946	2.48387	2.20321	2.56951	2.58396	3.00205	2.81985	2.72032	2.77809	3.08994	2.85755	2.80547	3.14596	2.8439	2.42861	2.64111	2.62611	2.84993	-0.0150023	0.20882	-0.223822	0.223822	0.19409	0.992901	0.278399	0.233729	not sig		NO
ENSMUSG00000000869	Il4	interleukin 4 [Source:MGI Symbol;Acc:MGI:96556]	protein_coding	16189	1227	0	1.04613	1.35761	1.78986	2.04882	1.58174	1.14596	1.4965	1.11822	2.89354	1.5669	1.93277	0	1.60523	1.4555	2.1433	1.36927	0	0	1.58296	1.81652	1.28144	1.51617	1.19536	0.234722	-0.0860818	0.320804	0.320804	0.744616	0.849143	0.978063	0.738654	not sig		NO
ENSMUSG00000000876	Pxmp4	peroxisomal membrane protein 4 [Source:MGI Symbol;Acc:MGI:1891701]	protein_coding	59038	3114	2.84583	2.46232	3.11016	2.68874	1.98812	1.62968	2.64552	2.27143	2.60278	1.99083	2.81396	2.27371	1.87834	1.8938	3.29686	3.29252	3.22012	2.43169	2.85781	2.61157	3.06255	2.48148	2.24641	2.96759	-0.235075	0.486108	-0.721183	0.721183	0.0130264	0.545659	0.0969706	0.0111605	not sig		NO
ENSMUSG00000000884	Gnb1l	guanine nucleotide binding protein (G protein), beta polypeptide 1-like [Source:MGI Symbol;Acc:MGI:1338057]	protein_coding	13972	4164	1.99113	1.12222	0	1.53661	2.01831	0	2.1935	1.80937	2.1538	1.49191	2.71195	1.41179	1.28756	2.36111	0	1.7149	1.77004	1.45233	2.58904	2.33436	1.62343	1.26597	1.88964	1.64059	0.623675	0.374619	0.249055	0.623675	0.348546	0.321005	0.651929	0.825484	not sig		NO
ENSMUSG00000000902	Smarcb1	SWI/SNF related, matrix associated, actin dependent regulator of chromatin, subfamily b, member 1 [Source:MGI Symbol;Acc:MGI:1328366]	protein_coding	20587	7930	3.65893	3.89559	3.77796	3.6443	3.62198	3.8952	3.74777	4.09188	4.22209	3.92918	4.22767	4.32378	4.04921	4.24294	3.6234	4.11166	4.13235	4.10579	4.00761	4.26454	3.81096	3.74882	4.15525	4.00805	0.406431	0.259227	0.147204	0.406431	0.000714283	0.000545322	0.0212239	0.23698	not sig		NO
ENSMUSG00000000915	Hip1r	huntingtin interacting protein 1 related [Source:MGI Symbol;Acc:MGI:1352504]	protein_coding	29816	7369	3.41519	3.42667	3.38112	3.39437	3.2183	3.19958	3.53644	3.15622	3.14513	2.98858	3.02224	2.46502	3.01845	2.44985	2.97069	2.96881	3.55111	3.7296	3.6343	3.15262	3.41408	3.36738	2.89221	3.34589	-0.475167	-0.0214928	-0.453674	0.475167	0.00468073	0.00869192	0.987124	0.0120865	not sig		NO
ENSMUSG00000000916	Nsun5	NOL1/NOP2/Sun domain family, member 5 [Source:MGI Symbol;Acc:MGI:2140844]	protein_coding	100609	4317	1.28393	1.45443	1.22181	1.26131	1.42998	1.53031	1.25035	0	0	0	0	1.01388	0	0	0	1.35289	1.44634	0	0	0	1.32509	1.34745	0.14484	0.589188	-1.20261	-0.758259	-0.444348	1.20261	0.0007408	0.000558676	0.0231239	0.226052	Fresh vs. Aged	Cluster 1	YES
ENSMUSG00000000934	Top1mt	DNA topoisomerase 1, mitochondrial [Source:MGI Symbol;Acc:MGI:1920210]	protein_coding	72960	1903	1.06013	1.44184	1.93398	0	2.08302	0	0	0	0	0	1.59682	0	0	1.2122	1.69913	0	0	1.31772	0	0	1.56148	0.931281	0.401289	0.654048	-0.529992	-0.277233	-0.252759	0.529992	0.49677	0.465017	0.805311	0.834957	not sig		NO
ENSMUSG00000000959	Oxa1l	oxidase assembly 1-like [Source:MGI Symbol;Acc:MGI:1916339]	protein_coding	69089	3815	2.85294	3.09348	2.98833	3.1546	2.6433	3.04715	2.50623	3.14396	2.46433	2.41049	2.94321	3.24584	1.82141	3.0257	3.1187	3.48363	2.9137	2.99497	3.06199	3.30838	2.84104	2.898	2.72213	3.1032	-0.175871	0.205199	-0.38107	0.38107	0.15683	0.625737	0.531527	0.134522	not sig		NO
ENSMUSG00000000976	Heatr6	HEAT repeat containing 6 [Source:MGI Symbol;Acc:MGI:1919790]	protein_coding	217026	6419	5.19804	5.12494	5.1845	5.01089	4.93681	5.28448	4.90601	4.0861	4.29508	4.10835	4.17254	4.27521	3.61099	4.11675	4.40432	4.78717	5.01012	4.64951	4.82421	4.77461	4.6107	5.09224	4.095	4.72295	-0.997237	-0.369291	-0.627946	0.997237	5.34e-08	3.68e-08	0.00528996	2.35e-05	not sig		NO
ENSMUSG00000000982	Ccl3	chemokine (C-C motif) ligand 3 [Source:MGI Symbol;Acc:MGI:98260]	protein_coding	20302	766	2.77419	0	2.17129	1.56973	0	1.64553	1.96878	0	2.09828	1.69573	0	1.95322	1.66728	1.9496	1.13504	0	3.10584	3.33664	0	1.37768	0	1.44707	1.33773	1.27931	-0.109342	-0.167759	0.0584169	0.167759	0.963403	0.983181	0.960911	0.995167	not sig		NO
ENSMUSG00000001016	Ilf2	interleukin enhancer binding factor 2 [Source:MGI Symbol;Acc:MGI:1915031]	protein_coding	67781	8580	4.01457	3.98634	4.09503	4.02587	3.74248	4.24478	4.30574	3.72856	3.63543	4.05609	3.97338	3.73433	3.84854	3.83322	3.66003	3.70664	3.51775	3.92373	4.01577	3.87775	3.66116	4.05926	3.82994	3.76612	-0.229322	-0.293139	0.0638173	0.293139	0.0117959	0.0532779	0.0125099	0.765781	not sig		NO
ENSMUSG00000001017	Chtop	chromatin target of PRMT1 [Source:MGI Symbol;Acc:MGI:1913761]	protein_coding	66511	3637	5.16663	5.15305	4.87068	5.02276	4.96691	4.22562	4.97662	4.15833	4.67181	4.6792	4.31739	4.27215	4.4945	4.86616	4.99191	4.53697	4.78299	5.03917	5.04202	5.01013	4.56285	4.91175	4.49422	4.85229	-0.417532	-0.0594606	-0.358071	0.417532	0.0202087	0.0252246	0.911381	0.0579349	not sig		NO
ENSMUSG00000001018	Snapin	SNAP-associated protein [Source:MGI Symbol;Acc:MGI:1333745]	protein_coding	20615	2290	4.90718	5.36059	5.31039	5.44741	5.57195	5.57402	5.0936	4.94229	5.05095	5.29839	2.95053	4.97596	5.08329	5.42153	3.19159	4.87996	5.0731	5.60254	5.29425	5.01255	5.03384	5.32359	4.81756	4.86969	-0.506025	-0.453901	-0.0521247	0.506025	0.328507	0.362091	0.437484	0.988617	not sig		NO
ENSMUSG00000001025	S100a6	S100 calcium binding protein A6 (calcyclin) [Source:MGI Symbol;Acc:MGI:1339467]	protein_coding	20200	1367	2.40054	0	2.21621	1.40848	2.1308	1.13276	1.53866	0	2.14254	0	1.04054	0	1.15017	1.50247	0	1.15515	1.85023	1.70793	1.97483	2.19625	0	1.54678	0.833675	1.2692	-0.713102	-0.277577	-0.435525	0.713102	0.325315	0.299136	0.823383	0.624651	not sig		NO
ENSMUSG00000001036	Epn2	epsin 2 [Source:MGI Symbol;Acc:MGI:1333766]	protein_coding	13855	5228	8.29474	8.15294	8.30727	8.05286	8.22872	7.66936	8.16001	8.54084	8.29925	8.4468	8.35372	8.44729	8.28483	8.50705	8.49822	8.74542	8.90302	8.76566	8.84407	8.69685	8.62037	8.1237	8.4114	8.7248	0.287696	0.6011	-0.313404	0.6011	6.72e-06	0.0090867	4.13e-06	0.00472636	not sig		NO
ENSMUSG00000001039	B9d1	B9 protein domain 1 [Source:MGI Symbol;Acc:MGI:1351471]	protein_coding	27078	1593	7.80292	7.80151	7.83287	7.83548	7.83858	7.41709	7.70809	8.00051	8.17442	8.20865	8.14974	7.94288	8.2902	8.391	8.35549	8.13941	8.03115	8.04408	7.93745	7.92211	7.9994	7.74808	8.16534	8.0613	0.417264	0.313218	0.104046	0.417264	0.000196946	0.000200382	0.00322555	0.42529	not sig		NO
ENSMUSG00000001052	Sec24b	Sec24 related gene family, member B (S. cerevisiae) [Source:MGI Symbol;Acc:MGI:2139764]	protein_coding	99683	6020	3.53312	3.94303	3.6101	4.23622	4.07554	4.06258	3.7198	3.69308	3.69283	3.39468	3.54113	4.02665	3.16586	3.80829	3.86766	4.39339	3.80353	3.80713	4.74229	4.34862	4.11244	3.88291	3.6175	4.15358	-0.26541	0.270665	-0.536075	0.536075	0.0141903	0.257851	0.245286	0.0106034	not sig		NO
ENSMUSG00000001054	Rmnd5b	required for meiotic nuclear division 5 homolog B [Source:MGI Symbol;Acc:MGI:1913339]	protein_coding	66089	2161	0	1.77347	1.56166	2.16633	2.07272	1.32714	2.54123	1.77118	2.31864	1.28026	2.44826	1.29544	2.60669	1.85171	1.70552	1.55608	2.45817	2.15883	2.38892	2.5045	1.0018	1.63465	1.93888	1.96769	0.304233	0.333041	-0.028808	0.333041	0.583758	0.666534	0.616404	0.996281	not sig		NO
ENSMUSG00000001056	Nhp2	NHP2 ribonucleoprotein [Source:MGI Symbol;Acc:MGI:1098547]	protein_coding	52530	1146	3.3233	3.25579	3.00483	2.56903	2.00845	3.85962	3.5896	2.5886	2.66165	2.86527	2.49136	2.81436	1.73435	3.36372	3.2921	2.72484	2.90664	2.51908	2.5836	2.83665	2.4831	3.08723	2.64562	2.76371	-0.441616	-0.323518	-0.118098	0.441616	0.243033	0.235892	0.446822	0.894122	not sig		NO
ENSMUSG00000001062	Vps9d1	VPS9 domain containing 1 [Source:MGI Symbol;Acc:MGI:1914143]	protein_coding	72325	5153	2.52156	2.01544	1.96429	1.50022	1.76162	1.6848	1.59537	1.90575	1.72245	0	1.77828	2.34677	0	2.05699	1.16656	1.39375	1.93648	1.61103	2.30539	1.92296	1.39045	1.86333	1.40146	1.67523	-0.461866	-0.188097	-0.273769	0.461866	0.417664	0.388906	0.848615	0.708924	not sig		NO
ENSMUSG00000001065	Zfp276	zinc finger protein (C2H2 type) 276 [Source:MGI Symbol;Acc:MGI:1888495]	protein_coding	57247	5530	1.97272	1.82383	1.45078	1.66964	1.78101	0	1.56128	1.77612	1.65222	1.27911	0	1.65987	1.74467	0	1.68227	2.08253	1.60852	2.06194	2.31751	2.28535	2.1959	1.46561	1.15886	2.03343	-0.306754	0.567822	-0.874575	0.874575	0.0518544	0.638051	0.234658	0.0446691	not sig		NO
ENSMUSG00000001082	Mfsd10	major facilitator superfamily domain containing 10 [Source:MGI Symbol;Acc:MGI:1915544]	protein_coding	68294	2894	4.43913	4.31935	4.10143	4.77147	4.11793	3.54904	4.09344	3.41082	2.48327	2.76741	2.83952	2.77926	1.72421	2.68082	1.4269	3.27713	3.02871	2.90958	2.87355	2.57807	3.49394	4.19883	2.66933	2.79827	-1.5295	-1.40056	-0.128939	1.5295	5.42e-05	0.000116317	0.000305853	0.893462	Fresh vs. Aged&Melatonin	Cluster 1	YES
ENSMUSG00000001089	Luzp1	leucine zipper protein 1 [Source:MGI Symbol;Acc:MGI:107629]	protein_coding	269593	8112	6.91966	6.71841	6.64842	6.77795	6.75707	6.64085	6.91047	6.96972	6.85549	6.73784	7.10329	6.57868	6.63142	6.76167	7.11383	6.89569	7.37066	7.16385	7.29201	7.09365	7.06974	6.76755	6.80544	7.14278	0.0378971	0.375228	-0.337331	0.375228	0.000380463	0.89049	0.000680756	0.00186233	not sig		NO
ENSMUSG00000001098	Kctd10	potassium channel tetramerisation domain containing 10 [Source:MGI Symbol;Acc:MGI:2141207]	protein_coding	330171	4039	3.77572	3.98935	4.08321	4.36454	4.41942	4.01244	3.81566	4.42988	4.34307	4.27406	4.05497	4.74194	3.96439	4.48583	4.22463	4.94962	4.16315	5.16886	4.7626	4.7867	4.27723	4.06576	4.32773	4.61897	0.261972	0.553207	-0.291236	0.553207	0.0129561	0.278538	0.00967348	0.211477	not sig		NO
ENSMUSG00000001100	Poldip2	polymerase (DNA-directed), delta interacting protein 2 [Source:MGI Symbol;Acc:MGI:1915061]	protein_coding	67811	3783	2.34878	2.62792	1.59803	2.76119	2.53185	2.40875	2.78684	2.45243	2.87984	2.58205	1.66193	2.65938	2.52579	2.33844	1.77493	2.34044	2.30373	2.24929	2.48916	2.35806	2.00969	2.43762	2.44284	2.2179	0.00521382	-0.219723	0.224937	0.224937	0.411644	0.999576	0.48613	0.470287	not sig		NO
ENSMUSG00000001103	Sebox	SEBOX homeobox [Source:MGI Symbol;Acc:MGI:108012]	protein_coding	18292	1359	5.90095	5.84525	5.46504	6.10186	6.27063	5.34317	6.2378	7.06674	7.11291	6.80509	7.69039	7.18771	6.46888	7.38937	6.30359	7.45658	6.09654	7.73386	7.03261	7.51925	6.64804	5.88067	7.10301	6.97007	1.22234	1.0894	0.132945	1.22234	0.000247962	0.000438419	0.00135479	0.863756	Fresh vs. Aged&Melatonin	Cluster 5	YES
ENSMUSG00000001105	Ift20	intraflagellar transport 20 [Source:MGI Symbol;Acc:MGI:1915585]	protein_coding	55978	1525	6.99556	6.88742	6.63398	6.77501	7.01398	6.55489	6.59089	6.98124	7.07178	7.32037	6.86535	6.72671	7.28335	7.34938	7.05735	6.9922	7.08565	6.86614	6.98774	6.95006	6.92296	6.77882	7.08545	6.9803	0.306633	0.20148	0.105153	0.306633	0.0182968	0.0154129	0.128475	0.543454	not sig		NO
ENSMUSG00000001120	Pcbp3	poly(rC) binding protein 3 [Source:MGI Symbol;Acc:MGI:1890470]	protein_coding	59093	2933	4.7323	4.99838	4.84384	4.93967	4.6971	4.25304	5.2591	5.69799	5.54074	5.76391	5.12897	5.65239	5.64358	5.63836	5.31251	5.62707	5.07847	5.58547	5.67118	5.7442	5.12397	4.81763	5.58085	5.44898	0.763217	0.63135	0.131867	0.763217	9.59e-05	0.000132586	0.000960523	0.635703	not sig		NO
ENSMUSG00000001127	Araf	Araf proto-oncogene, serine/threonine kinase [Source:MGI Symbol;Acc:MGI:88065]	protein_coding	11836	6541	1.96122	1.4584	1.90895	2.19318	1.97926	1.45677	2.10406	1.69118	1.43408	1.99626	1.68213	1.9211	2.07417	1.39414	1.5662	2.41056	1.50164	1.22794	1.74955	1.05407	0	1.86598	1.74187	1.35857	-0.124111	-0.507411	0.3833	0.507411	0.153348	0.881991	0.151447	0.323765	not sig		NO
ENSMUSG00000001134	Uxt	ubiquitously expressed prefoldin like chaperone [Source:MGI Symbol;Acc:MGI:1277988]	protein_coding	22294	1639	2.8678	3.16555	2.17295	2.07723	2.56871	3.38555	2.63719	1.24104	0	1.30173	0	2.09092	0	1.87806	0	1.76044	0	1.9977	1.26112	1.31854	0	2.69643	0.930249	0.905401	-1.76618	-1.79102	0.0248477	1.79102	0.000507261	0.00149651	0.00131499	0.99808	Fresh vs. Aged&Melatonin	Cluster 2	YES
ENSMUSG00000001143	Lman2l	lectin, mannose-binding 2-like [Source:MGI Symbol;Acc:MGI:2443010]	protein_coding	214895	7359	2.916	3.3236	2.67065	3.11832	3.02058	2.73335	3.11853	2.36886	2.26503	2.58216	2.53052	2.27623	2.27821	2.92563	2.76782	2.86163	2.51301	3.39848	3.2796	2.7617	2.54507	2.98586	2.46095	2.87533	-0.524914	-0.110532	-0.414382	0.524914	0.00550965	0.00603654	0.737809	0.0297094	not sig		NO
ENSMUSG00000001150	Mcm3ap	minichromosome maintenance complex component 3 associated protein [Source:MGI Symbol;Acc:MGI:1930089]	protein_coding	54387	6382	6.77694	6.7081	6.87141	6.72981	6.55768	6.44035	6.6638	5.78092	5.8651	5.67225	5.41477	5.74018	5.53753	5.70856	5.94911	6.20479	6.35266	6.13492	6.23202	6.38038	6.2335	6.6783	5.67419	6.21248	-1.00411	-0.465815	-0.538294	1.00411	8.58e-10	4.94e-10	3.52e-05	5.6e-06	Fresh vs. Aged	Cluster 1	YES
ENSMUSG00000001151	Pcnt	pericentrin (kendrin) [Source:MGI Symbol;Acc:MGI:102722]	protein_coding	18541	9530	6.87832	7.21901	7.25528	6.96997	6.9983	6.48033	7.04209	5.37915	5.75148	5.50651	5.67339	5.52834	5.20798	5.39986	6.06591	6.40219	6.58037	6.44577	6.15821	6.29121	6.33959	6.97762	5.49239	6.32618	-1.48523	-0.651437	-0.833791	1.48523	4.56e-10	2.7e-10	4.43e-05	1.82e-06	Fresh vs. Aged	Cluster 1	YES
ENSMUSG00000001156	Mxd1	MAX dimerization protein 1 [Source:MGI Symbol;Acc:MGI:96908]	protein_coding	17119	4662	7.67096	7.87594	7.76644	7.70882	7.78733	7.32314	7.72203	7.26277	7.22201	7.02322	6.81477	7.22754	7.25162	7.45314	7.70113	7.60729	7.46875	7.60763	7.66937	7.61867	7.58238	7.69352	7.1793	7.60789	-0.514227	-0.0856358	-0.428592	0.514227	2.31e-05	3.41e-05	0.589728	0.000274811	not sig		NO
ENSMUSG00000001157	Gmcl1	germ cell-less, spermatogenesis associated 1 [Source:MGI Symbol;Acc:MGI:1345156]	protein_coding	23885	3823	5.5519	6.15291	6.09602	5.72696	5.98036	5.90346	5.85876	4.60631	4.746	4.73205	4.18062	4.10408	4.92544	4.67244	6.10666	5.9454	5.8022	6.0366	5.74278	5.98949	6.30154	5.89577	4.56671	5.98924	-1.32906	0.0934716	-1.42253	1.42253	1.51e-09	1.5e-08	0.749982	5.18e-09	Fresh&Melatonin vs. Aged	Cluster 3	YES
ENSMUSG00000001158	Snrnp27	small nuclear ribonucleoprotein 27 (U4/U6.U5) [Source:MGI Symbol;Acc:MGI:1913868]	protein_coding	66618	1767	9.48305	9.39097	9.52404	9.42525	9.52295	9.09491	9.34187	9.47279	9.41682	9.23435	9.10748	9.23889	9.08997	9.09688	9.06654	9.15268	8.93476	9.2398	8.96947	9.16247	9.07475	9.39758	9.23674	9.08578	-0.160836	-0.311796	0.15096	0.311796	0.00225231	0.107051	0.00157005	0.135728	not sig		NO
ENSMUSG00000001166	Oas1c	2'-5' oligoadenylate synthetase 1C [Source:MGI Symbol;Acc:MGI:2149633]	protein_coding	114643	2405	9.79178	9.83875	9.57672	9.7677	9.64695	9.63525	9.80532	9.70315	9.76059	9.57616	9.48775	9.49855	9.11545	9.67104	9.7759	9.86293	9.81784	9.81749	9.92794	9.76774	9.83241	9.72321	9.54467	9.82889	-0.178542	0.105684	-0.284227	0.284227	0.00485813	0.0714907	0.360693	0.00380052	not sig		NO
ENSMUSG00000001168	Oas1h	2'-5' oligoadenylate synthetase 1H [Source:MGI Symbol;Acc:MGI:2180853]	protein_coding	246729	1703	8.96802	9.06042	8.83311	9.0833	8.96949	8.69895	8.99079	9.89806	9.60815	9.69554	9.37304	9.77029	9.23876	9.6423	9.07191	9.25741	9.18549	9.40173	9.4244	9.29288	9.23792	8.94344	9.60373	9.26739	0.660294	0.323953	0.336341	0.660294	3.81e-06	2.32e-06	0.00546019	0.00404187	not sig		NO
ENSMUSG00000001173	Ocrl	OCRL, inositol polyphosphate-5-phosphatase [Source:MGI Symbol;Acc:MGI:109589]	protein_coding	320634	9486	4.18277	4.68133	4.73493	4.41592	4.65935	4.39402	4.3008	4.69284	4.31413	4.15229	4.53532	4.45122	4.37515	4.8182	4.56683	4.48899	4.49217	4.86267	4.47302	4.79618	4.54122	4.4813	4.47702	4.60301	-0.00428405	0.121707	-0.125991	0.125991	0.431111	0.999128	0.508748	0.485683	not sig		NO
ENSMUSG00000001175	Calm1	calmodulin 1 [Source:MGI Symbol;Acc:MGI:88251]	protein_coding	12313	4698	10.3637	10.1807	10.2645	10.2541	10.3079	10.3207	10.3478	9.89671	9.72548	10.0151	10.0667	9.9574	9.93226	9.97421	9.96815	9.90845	10.0546	10.036	9.99155	9.9687	9.91472	10.2913	9.93826	9.97747	-0.353081	-0.313875	-0.0392062	0.353081	1.78e-07	4.03e-07	2.12e-06	0.632588	not sig		NO
ENSMUSG00000001211	Agpat3	1-acylglycerol-3-phosphate O-acyltransferase 3 [Source:MGI Symbol;Acc:MGI:1336186]	protein_coding	28169	7577	1.93213	2.29967	1.33243	1.53134	1.44761	1.38623	1.56764	1.44771	1.51023	1.31857	0	1.49839	1.00863	1.33897	1.75633	1.04964	1.48278	1.78823	1.23859	1.55543	1.54584	1.64244	1.16036	1.48812	-0.482079	-0.154318	-0.327761	0.482079	0.0995311	0.0903085	0.755682	0.302398	not sig		NO
ENSMUSG00000001228	Uhrf1	ubiquitin-like, containing PHD and RING finger domains, 1 [Source:MGI Symbol;Acc:MGI:1338889]	protein_coding	18140	4259	8.3669	8.43021	8.37297	8.49503	8.15812	8.23433	8.41661	8.14357	7.97701	7.8815	8.00071	8.13065	7.69804	8.34625	7.93862	8.14698	8.20271	7.91392	8.45701	8.31435	8.34792	8.35345	8.02539	8.18879	-0.328065	-0.164663	-0.163401	0.328065	0.0120852	0.00896581	0.234295	0.239123	not sig		NO
ENSMUSG00000001229	Dpp9	dipeptidylpeptidase 9 [Source:MGI Symbol;Acc:MGI:2443967]	protein_coding	224897	3509	2.97556	3.17096	2.76381	3.07254	2.24194	3.19088	1.4311	0	1.08803	0	0	0	0	0	1.14967	0	0	0	0	1.20698	1.0415	2.6924	0.155433	0.48545	-2.53697	-2.20695	-0.330017	2.53697	1.71e-07	3.44e-07	2.45e-06	0.529629	Fresh vs. Aged&Melatonin	Cluster 1	YES
ENSMUSG00000001247	Lsr	lipolysis stimulated lipoprotein receptor [Source:MGI Symbol;Acc:MGI:1927471]	protein_coding	54135	2167	3.16044	2.75031	3.13522	3.40158	3.30496	3.02646	2.94414	1.66041	1.86857	1.61266	0	2.0165	1.72583	2.73071	1.87895	1.89112	2.37404	1.99249	2.05985	2.85109	3.30081	3.1033	1.65924	2.33548	-1.44406	-0.767824	-0.67624	1.44406	0.000881061	0.000599832	0.0606491	0.105536	Fresh vs. Aged	Cluster 1	YES
ENSMUSG00000001270	Ckb	creatine kinase, brain [Source:MGI Symbol;Acc:MGI:88407]	protein_coding	12709	1478	2.8185	3.23253	2.85335	2.77951	3.13987	3.03047	3.56373	4.14033	4.48435	3.70823	3.99911	4.15385	4.08875	3.63752	2.84794	3.62634	4.08687	4.19358	3.80454	2.47417	2.77885	3.05971	4.03031	3.40176	0.970597	0.342047	0.62855	0.970597	0.00331606	0.00264839	0.368204	0.0503099	not sig		NO
ENSMUSG00000001280	Sp1	trans-acting transcription factor 1 [Source:MGI Symbol;Acc:MGI:98372]	protein_coding	20683	8325	4.28999	4.15023	4.3002	4.05502	4.12626	4.55604	4.39078	3.76478	3.641	3.49858	4.37354	3.85212	3.42375	3.42065	4.46574	4.12834	4.2749	3.7682	4.40217	3.98688	3.97466	4.26693	3.71063	4.14299	-0.556301	-0.123947	-0.432354	0.556301	0.00230744	0.00248176	0.657194	0.0168167	not sig		NO
ENSMUSG00000001289	Pfdn5	prefoldin 5 [Source:MGI Symbol;Acc:MGI:1928753]	protein_coding	56612	1394	7.38931	7.05969	7.26628	7.27993	7.25382	6.94522	7.10492	8.40808	8.5688	8.62938	8.25453	8.43363	8.23545	8.46316	7.3226	7.97664	7.84277	7.85458	7.85	7.89312	7.68592	7.1856	8.42757	7.77509	1.24198	0.589494	0.652484	1.24198	5.25e-10	3.01e-10	1.82e-05	4.88e-06	Fresh vs. Aged	Cluster 5	YES
ENSMUSG00000001300	Efnb2	ephrin B2 [Source:MGI Symbol;Acc:MGI:105097]	protein_coding	13642	4324	5.19919	5.76191	6.14011	5.91783	5.32826	5.45284	6.02279	5.20218	5.45476	5.18534	5.45563	5.06893	5.14201	4.79729	5.7562	5.53366	4.78185	5.52453	5.66964	5.32729	4.98012	5.68899	5.18659	5.36761	-0.502398	-0.321374	-0.181023	0.502398	0.0298694	0.0249961	0.181895	0.560608	not sig		NO
ENSMUSG00000001305	Rrp15	ribosomal RNA processing 15 homolog [Source:MGI Symbol;Acc:MGI:1914473]	protein_coding	67223	3239	4.16146	3.947	3.97088	3.91479	4.53774	3.76395	4.17917	4.75797	4.75792	4.47833	5.01684	4.45688	4.86292	4.4775	4.82033	4.52958	3.7862	4.51887	3.88587	4.23741	4.06744	4.06786	4.68691	4.26367	0.619053	0.195814	0.423239	0.619053	0.0028526	0.00242945	0.436252	0.0358297	not sig		NO
ENSMUSG00000001323	Srr	serine racemase [Source:MGI Symbol;Acc:MGI:1351636]	protein_coding	27364	4560	1.5295	1.14919	0	1.16351	1.47144	1.38353	1.44014	0	1.17642	1.32465	1.18109	1.64931	1.49967	1.4053	1.82592	0	0	1.49171	0	0	1.66531	1.16247	1.17663	0.711849	0.0141586	-0.450625	0.464784	0.464784	0.365973	0.999159	0.444228	0.422885	not sig		NO
ENSMUSG00000001348	Acp5	acid phosphatase 5, tartrate resistant [Source:MGI Symbol;Acc:MGI:87883]	protein_coding	11433	1612	2.14275	3.30989	1.94657	2.67323	2.9866	2.92118	3.06797	2.29145	1.58743	1.99261	1.88325	3.31751	2.03641	1.89554	1.0955	2.78588	0	3.29439	2.06884	1.71314	1.44779	2.72117	2.14346	1.77222	-0.577712	-0.948949	0.371237	0.948949	0.0916505	0.355268	0.0782755	0.642223	not sig		NO
ENSMUSG00000001349	Cnn1	calponin 1 [Source:MGI Symbol;Acc:MGI:104979]	protein_coding	12797	2368	4.82394	5.37231	4.4198	4.86676	4.8399	4.26656	4.48341	4.37998	4.3189	4.53398	2.45278	4.16915	3.84548	4.22702	3.19001	3.30079	3.30571	4.30432	3.77498	3.3836	2.29891	4.72467	3.98961	3.36547	-0.735056	-1.3592	0.624141	1.3592	0.0014567	0.0718178	0.00101055	0.138572	Fresh vs. Melatonin	Cluster 2	YES
ENSMUSG00000001366	Fbxo9	f-box protein 9 [Source:MGI Symbol;Acc:MGI:1918788]	protein_coding	71538	3103	5.77592	5.62112	5.2647	5.85739	5.58565	5.7285	5.44515	5.27793	5.56717	5.42302	5.43877	4.86593	5.51735	5.91312	5.78499	5.575	5.52933	5.31404	5.56649	5.61015	5.9458	5.6112	5.42904	5.61797	-0.182159	0.00676992	-0.188929	0.188929	0.290202	0.36977	0.998542	0.344506	not sig		NO
ENSMUSG00000001376	Vps50	VPS50 EARP/GARPII complex subunit [Source:MGI Symbol;Acc:MGI:1920538]	protein_coding	73288	10856	5.1129	5.13935	4.87945	4.79738	4.99337	5.23161	5.02982	4.46073	4.33541	4.47283	4.05073	4.21303	4.67105	4.4712	5.21217	5.0594	4.85391	4.78508	4.76708	4.90897	4.86199	5.02627	4.38214	4.92123	-0.644129	-0.10504	-0.539089	0.644129	3.01e-06	4.74e-06	0.504829	4.53e-05	not sig		NO
ENSMUSG00000001380	Hars	histidyl-tRNA synthetase [Source:MGI Symbol;Acc:MGI:108087]	protein_coding	15115	1987	4.95256	4.6999	5.19781	5.39809	4.67846	5.16492	4.87159	5.32945	4.84974	4.777	5.13659	4.69129	4.50106	4.98117	4.93865	5.33109	5.2538	4.46299	4.95888	5.11846	5.35309	4.99476	4.89519	5.05957	-0.0995758	0.0648058	-0.164382	0.164382	0.569252	0.795605	0.907001	0.543858	not sig		NO
ENSMUSG00000001383	Zmat2	zinc finger, matrin type 2 [Source:MGI Symbol;Acc:MGI:1913742]	protein_coding	66492	2257	8.10259	8.28964	8.16632	7.98509	8.44558	8.02232	8.29182	8.64025	8.48475	8.72751	8.48903	8.46092	8.72959	8.6172	8.45072	8.4448	8.35737	8.45205	8.40204	8.39057	8.40167	8.18619	8.59275	8.41417	0.406557	0.227979	0.178578	0.406557	2.07e-05	1.33e-05	0.00539478	0.0285883	not sig		NO
ENSMUSG00000001403	Ube2c	ubiquitin-conjugating enzyme E2C [Source:MGI Symbol;Acc:MGI:1915862]	protein_coding	68612	2600	7.17614	7.42526	7.30982	7.17385	6.91461	7.34694	6.98952	4.14915	4.20199	4.2337	4.3671	4.46964	3.29977	3.84537	3.99273	3.86278	3.5343	4.38299	4.29288	4.40942	2.74708	7.19088	4.08096	3.88888	-3.10992	-3.30199	0.192076	3.30199	1.72e-11	1.83e-10	6.81e-11	0.681926	Fresh vs. Aged&Melatonin	Cluster 2	YES
ENSMUSG00000001415	Smg5	SMG5 nonsense mediated mRNA decay factor [Source:MGI Symbol;Acc:MGI:2447364]	protein_coding	229512	6956	1.3692	1.45295	0	1.63855	1.68431	1.3355	1.32059	1.44837	0	1.09382	0	1.2361	1.31369	1.11829	1.3678	1.88471	1.97551	1.92005	1.381	1.69793	0	1.2573	0.88718	1.461	-0.37012	0.2037	-0.573819	0.573819	0.250209	0.525663	0.818699	0.229796	not sig		NO
ENSMUSG00000001416	Cct3	chaperonin containing Tcp1, subunit 3 (gamma) [Source:MGI Symbol;Acc:MGI:104708]	protein_coding	12462	6370	6.10673	5.87643	5.81718	5.97907	6.1678	6.13158	6.06991	6.02407	5.95033	5.77905	5.69727	6.0887	5.58019	5.8725	5.98929	6.04148	6.04027	5.85595	5.97618	5.80547	6.10179	6.02124	5.85602	5.97292	-0.165226	-0.0483241	-0.116902	0.165226	0.116416	0.109014	0.807402	0.306893	not sig		NO
ENSMUSG00000001419	Mef2d	myocyte enhancer factor 2D [Source:MGI Symbol;Acc:MGI:99533]	protein_coding	17261	5985	2.29581	1.94048	1.884	1.93897	2.18204	1.39759	2.14377	2.00193	1.32203	1.56021	1.73715	2.28875	1.11755	1.72377	1.42445	1.4231	2.02993	2.00732	2.29891	2.078	1.77837	1.96895	1.67877	1.86287	-0.290182	-0.106084	-0.184099	0.290182	0.304105	0.280919	0.834299	0.586152	not sig		NO
ENSMUSG00000001420	Tmem79	transmembrane protein 79 [Source:MGI Symbol;Acc:MGI:1919163]	protein_coding	71913	2912	1.27397	0	0	1.1982	0	1.56548	0	1.14152	0	0	1.99174	1.05616	1.02175	1.12653	1.53008	1.03988	1.22302	1.04557	0	0	1.25195	0.576806	0.905387	0.870072	0.328581	0.293266	0.0353151	0.328581	0.622425	0.647971	0.706489	0.994871	not sig		NO
ENSMUSG00000001424	Snd1	staphylococcal nuclease and tudor domain containing 1 [Source:MGI Symbol;Acc:MGI:1929266]	protein_coding	56463	9757	4.40198	4.43238	4.4378	4.16368	4.29746	3.36103	4.15517	3.9761	4.50571	4.11689	3.57402	3.87055	3.66514	3.99942	3.43692	4.21223	4.08431	4.22139	3.72581	4.36736	3.98303	4.1785	3.95826	4.00444	-0.22024	-0.174066	-0.0461737	0.22024	0.454345	0.458435	0.609217	0.964789	not sig		NO
ENSMUSG00000001436	Slc19a1	solute carrier family 19 (folate transporter), member 1 [Source:MGI Symbol;Acc:MGI:103182]	protein_coding	20509	4644	2.50307	3.28137	2.95808	2.55345	2.81799	2.87181	3.37487	0	0	0	0	0	0	0	0	0	0	0	0	0	0	2.90866	0	0	-2.90866	-2.90866	0	2.90866	8.66e-17	2.6e-14	2.6e-14	1	Fresh vs. Aged&Melatonin	Cluster 1	YES
ENSMUSG00000001440	Kpnb1	karyopherin (importin) beta 1 [Source:MGI Symbol;Acc:MGI:107532]	protein_coding	16211	6590	6.21677	6.21756	6.17323	6.12546	6.1672	6.17755	6.28977	5.02495	5.34412	5.19413	5.09822	4.92962	5.34382	5.43176	6.27395	6.13498	6.28895	6.12216	6.13738	6.01327	6.22818	6.19536	5.19523	6.17127	-1.00013	-0.0240976	-0.976033	1.00013	7.96e-12	4.17e-11	0.931484	6.27e-11	Fresh vs. Aged	Cluster 3	YES
ENSMUSG00000001441	Npepps	aminopeptidase puromycin sensitive [Source:MGI Symbol;Acc:MGI:1101358]	protein_coding	19155	7206	2.6447	2.53742	3.06067	2.37435	2.65288	2.17224	2.8368	1.29996	2.10077	1.62986	1.85068	1.47943	2.03554	1.88568	1.5812	1.92347	2.14244	1.48122	1.90312	2.19167	2.121	2.6113	1.75456	1.9063	-0.856733	-0.704992	-0.151742	0.856733	5.97e-05	8.2e-05	0.000670483	0.596982	not sig		NO
ENSMUSG00000001445	Mrpl10	mitochondrial ribosomal protein L10 [Source:MGI Symbol;Acc:MGI:1333801]	protein_coding	107732	1708	4.58322	4.98197	4.99921	5.00538	5.47584	4.29392	5.03581	5.51543	5.5561	5.26156	4.75185	5.89978	4.46471	5.03252	5.14303	5.43395	4.71228	5.83142	5.17733	5.24488	5.26028	4.91076	5.21171	5.2576	0.300941	0.346832	-0.0458907	0.346832	0.252842	0.373458	0.276705	0.976029	not sig		NO
ENSMUSG00000001467	Cyp51	cytochrome P450, family 51 [Source:MGI Symbol;Acc:MGI:106040]	protein_coding	13121	4415	2.01442	2.48223	2.48628	2.0563	1.58766	2.33984	2.12794	0	0	0	1.06414	0	0	1.4345	1.33457	1.47146	1.67818	1.92888	1.92113	1.74733	2.17151	2.15638	0.356948	1.75044	-1.79943	-0.405943	-1.39349	1.79943	9.42e-07	1.11e-06	0.215068	3.2e-05	Fresh&Melatonin vs. Aged	Cluster 3	YES
ENSMUSG00000001472	Tcf25	transcription factor 25 (basic helix-loop-helix) [Source:MGI Symbol;Acc:MGI:1914105]	protein_coding	66855	3765	6.15758	6.17293	6.00331	5.92775	6.14858	5.35201	6.11038	6.0274	6.1028	6.2988	5.60254	5.86469	5.86301	5.8137	6.11833	6.04866	6.02589	6.32221	6.28956	6.34858	6.18998	5.98179	5.93899	6.19189	-0.0428015	0.210093	-0.252895	0.252895	0.109493	0.933485	0.218757	0.119671	not sig		NO
ENSMUSG00000001473	Tubb6	tubulin, beta 6 class V [Source:MGI Symbol;Acc:MGI:1915201]	protein_coding	67951	1757	6.27415	5.74467	5.74997	5.84365	5.70196	5.76449	5.42388	6.06539	5.67467	4.67825	5.85844	6.50471	4.42578	5.55457	5.16761	5.32706	5.79574	5.97785	5.68627	6.1681	5.15073	5.78611	5.5374	5.61048	-0.24871	-0.17563	-0.0730799	0.24871	0.650094	0.638833	0.79736	0.961127	not sig		NO
ENSMUSG00000001482	Def8	differentially expressed in FDCP 8 [Source:MGI Symbol;Acc:MGI:1346331]	protein_coding	23854	3988	1.08535	1.44374	0	1.21621	0	1.01588	1.47126	0	0	0	0	0	0	0	0	0	0	0	0	0	0	0.890349	0	0	-0.890349	-0.890349	0	0.890349	0.000220569	0.000658945	0.000658945	1	not sig		NO
ENSMUSG00000001494	Sost	sclerostin [Source:MGI Symbol;Acc:MGI:1921749]	protein_coding	74499	2066	1.58449	1.81966	1.771	0	1.08276	1.12686	0	1.61384	1.25742	1.21938	1.6314	1.04613	1.38608	1.49545	1.02495	0	0	1.3219	1.07596	0	1.40479	1.05496	1.37853	0.689657	0.323562	-0.365308	0.68887	0.68887	0.12845	0.581496	0.50401	0.108564	not sig		NO
ENSMUSG00000001508	Sgca	sarcoglycan, alpha (dystrophin-associated glycoprotein) [Source:MGI Symbol;Acc:MGI:894698]	protein_coding	20391	1735	1.47783	0	1.57974	0	0	1.26884	1.05119	2.45368	0	0	0	0	0	0	0	1.62982	0	0	0	0	1.56665	0.768227	0.350526	0.456638	-0.417701	-0.311589	-0.106112	0.417701	0.619465	0.614199	0.759784	0.96819	not sig		NO
ENSMUSG00000001517	Foxm1	forkhead box M1 [Source:MGI Symbol;Acc:MGI:1347487]	protein_coding	14235	5498	4.53354	4.46555	4.18803	4.26074	4.45069	4.3205	4.19035	4.66297	4.74076	4.85264	4.4262	4.45445	5.14986	5.06755	4.75487	4.93518	4.61118	4.853	5.04942	4.78439	4.83421	4.3442	4.76492	4.83175	0.420719	0.487549	-0.0668307	0.487549	0.000389389	0.00238263	0.000597092	0.804128	not sig		NO
ENSMUSG00000001521	Tulp3	tubby-like protein 3 [Source:MGI Symbol;Acc:MGI:1329045]	protein_coding	22158	6704	6.4731	6.74457	6.75973	6.52237	6.49939	6.56805	6.74898	6.04118	6.41574	6.17361	6.26429	5.74935	5.99455	6.26112	6.28536	6.62203	6.64547	6.22877	6.66452	6.46217	6.6173	6.6166	6.12855	6.50366	-0.488051	-0.11294	-0.375111	0.488051	0.000215514	0.000233087	0.485813	0.00297068	not sig		NO
ENSMUSG00000001524	Gtf2h4	general transcription factor II H, polypeptide 4 [Source:MGI Symbol;Acc:MGI:1338799]	protein_coding	14885	3313	2.39484	2.27669	2.00338	2.21446	1.83048	1.8902	1.08614	1.54969	1.71215	1.92447	1.53103	1.03113	1.6843	1.79011	1.30749	1.42637	1.30221	1.44087	1.6986	1.87952	1.7777	1.9566	1.60327	1.54754	-0.353329	-0.40906	0.0557313	0.40906	0.066705	0.140489	0.0788851	0.946696	not sig		NO
ENSMUSG00000001525	Tubb5	tubulin, beta 5 class I [Source:MGI Symbol;Acc:MGI:107812]	protein_coding	22154	3327	5.20942	5.4039	5.06621	5.16583	5.41475	4.96071	4.91056	4.20186	4.27434	4.24357	3.81035	4.40076	3.46213	4.38965	4.14639	4.81894	5.01085	4.53601	4.57254	5.42169	5.05249	5.16163	4.11181	4.79413	-1.04982	-0.367498	-0.68232	1.04982	5.4e-05	4.09e-05	0.126904	0.00339169	Fresh vs. Aged	Cluster 3	YES
ENSMUSG00000001542	Ell2	elongation factor for RNA polymerase II 2 [Source:MGI Symbol;Acc:MGI:2183438]	protein_coding	192657	3647	3.43488	2.52294	3.02678	3.42171	3.28715	3.17753	2.53479	2.93067	3.3585	2.43865	3.65783	3.47037	3.39328	3.40875	3.09383	3.77874	4.15223	3.51209	4.28677	4.0022	3.19323	3.05797	3.23687	3.71701	0.178898	0.659046	-0.480148	0.659046	0.0256611	0.714255	0.0242764	0.11417	not sig		NO
ENSMUSG00000001552	Jup	junction plakoglobin [Source:MGI Symbol;Acc:MGI:96650]	protein_coding	16480	6436	1.93891	1.64702	2.035	1.60881	1.31931	2.30066	1.95996	1.13137	1.44883	1.18862	1.13578	1.01835	0	1.75915	1.43749	1.51996	1.10913	2.03195	1.47435	1.9102	1.52375	1.82995	1.09744	1.57241	-0.732512	-0.257547	-0.474966	0.732512	0.0112586	0.00925575	0.478586	0.102021	not sig		NO
ENSMUSG00000001569	Nom1	nucleolar protein with MIF4G domain 1 [Source:MGI Symbol;Acc:MGI:1861749]	protein_coding	433864	9232	3.02155	2.59936	2.84578	2.73892	3.26788	2.73373	2.83307	2.03605	2.10657	2.36796	2.32687	2.19374	1.41205	2.21123	1.90537	1.87376	2.19458	2.45301	1.8245	2.17463	2.73669	2.8629	2.0935	2.16608	-0.769401	-0.696821	-0.0725809	0.769401	0.000192877	0.000368929	0.000995239	0.892142	not sig		NO
ENSMUSG00000001576	Ergic1	endoplasmic reticulum-golgi intermediate compartment (ERGIC) 1 [Source:MGI Symbol;Acc:MGI:1914708]	protein_coding	67458	6456	2.3214	1.59648	1.67702	2.37964	1.44856	2.01103	1.56533	2.11989	1.96078	1.40456	2.60242	2.21769	1.64026	1.50784	1.40919	2.26625	1.61182	1.926	1.93995	1.96063	1.90012	1.85707	1.92192	1.85914	0.0648511	0.0020685	0.0627826	0.0648511	0.932147	0.941784	0.999939	0.945325	not sig		NO
ENSMUSG00000001604	Tcea3	transcription elongation factor A (SII), 3 [Source:MGI Symbol;Acc:MGI:1196908]	protein_coding	21401	1400	7.49943	7.15151	7.3379	7.53064	7.39636	6.83253	7.4342	7.44759	7.3014	7.42049	6.83958	7.27419	7.38968	7.36056	7.46457	7.09371	7.0635	7.31194	7.59507	6.97054	7.19652	7.3118	7.2905	7.24226	-0.021299	-0.0695334	0.0482344	0.0695334	0.843391	0.983217	0.836402	0.91719	not sig		NO
ENSMUSG00000001627	Ifrd1	interferon-related developmental regulator 1 [Source:MGI Symbol;Acc:MGI:1316717]	protein_coding	15982	5858	6.21113	6.33134	6.37541	6.17079	6.09377	6.36726	6.32214	6.2678	5.88108	6.30609	6.2523	6.23074	6.57788	6.23824	6.47341	6.38066	6.68083	6.24599	6.22243	6.38299	6.65306	6.26741	6.25059	6.4342	-0.0168194	0.166789	-0.183608	0.183608	0.108364	0.981122	0.183709	0.133461	not sig		NO
ENSMUSG00000001630	Stk38l	serine/threonine kinase 38 like [Source:MGI Symbol;Acc:MGI:1922250]	protein_coding	232533	4571	5.20612	4.76707	4.77745	4.95123	4.8893	5.30468	4.83351	4.83047	4.44764	4.37952	4.97988	4.45314	4.45499	4.57417	5.04179	5.05184	5.32309	5.0058	5.0792	4.91958	5.18628	4.96134	4.58854	5.0868	-0.372793	0.12546	-0.498253	0.498253	0.000423309	0.00586707	0.467086	0.000424793	not sig		NO
ENSMUSG00000001632	Brpf1	bromodomain and PHD finger containing, 1 [Source:MGI Symbol;Acc:MGI:1926033]	protein_coding	78783	6714	2.40759	2.10724	2.21888	1.88558	2.51147	1.5572	1.99729	1.07701	1.15724	2.00534	1.86958	1.26572	1.95606	1.42206	1.62886	2.01424	1.29092	1.585	1.96288	2.23052	1.53103	2.09789	1.53614	1.74906	-0.561751	-0.34883	-0.212921	0.561751	0.0250495	0.0204311	0.180125	0.506744	not sig		NO
ENSMUSG00000001642	Akr1b3	aldo-keto reductase family 1, member B3 (aldose reductase) [Source:MGI Symbol;Acc:MGI:1353494]	protein_coding	11677	8384	4.22122	4.16589	4.09975	4.3898	4.30606	4.10761	4.68971	5.38414	6.03274	5.90706	5.70241	5.33771	5.57542	5.76535	5.24708	6.04491	5.3236	6.12219	5.79115	5.73564	5.05583	4.28286	5.67212	5.6172	1.38926	1.33434	0.0549185	1.38926	7.81e-08	2.91e-07	5.21e-07	0.939722	Fresh vs. Aged&Melatonin	Cluster 5	YES
ENSMUSG00000001665	Gstt3	glutathione S-transferase, theta 3 [Source:MGI Symbol;Acc:MGI:2143526]	protein_coding	103140	2627	1.90736	2.27948	1.85896	1.44465	2.26614	0	2.09002	0	0	0	0	1.95293	0	0	0	0	0	0	0	0	0	1.69237	0.27899	0	-1.41338	-1.69237	0.27899	1.69237	0.000170018	0.00145334	0.000239201	0.689114	Fresh vs. Aged&Melatonin	Cluster 2	YES
ENSMUSG00000001666	Ddt	D-dopachrome tautomerase [Source:MGI Symbol;Acc:MGI:1298381]	protein_coding	13202	773	3.54665	3.53174	3.94356	3.72155	2.902	3.06741	3.47351	1.85442	0	2.55632	2.04103	3.25385	0	3.18666	2.41859	1.961	1.97535	0	2.6283	2.62013	1.58585	3.45521	1.84176	1.88418	-1.61345	-1.57103	-0.04242	1.61345	0.00850959	0.0158437	0.0188315	0.996321	Fresh vs. Aged&Melatonin	Cluster 1	YES
ENSMUSG00000001674	Ddx18	DEAD box helicase 18 [Source:MGI Symbol;Acc:MGI:1914192]	protein_coding	66942	2483	7.81638	7.62039	7.72343	7.5514	7.7563	7.8238	7.79845	7.99128	8.02505	8.10397	8.17809	8.19246	8.23725	8.2258	8.17601	8.07613	8.0735	8.02277	8.03369	7.90271	8.11611	7.72716	8.13627	8.05728	0.409108	0.330111	0.0789965	0.409108	5.6e-07	7.77e-07	1.4e-05	0.298859	not sig		NO
ENSMUSG00000001687	Ubl3	ubiquitin-like 3 [Source:MGI Symbol;Acc:MGI:1344373]	protein_coding	24109	8098	5.19603	5.22605	5.42792	5.31385	5.35694	5.1387	5.38065	4.74768	4.59132	4.81756	4.9778	4.59064	4.97945	4.68475	4.69873	4.74169	4.72851	4.68271	4.85388	4.64406	4.90355	5.29145	4.76989	4.75045	-0.521562	-0.541	0.0194377	0.541	1.66e-07	1.04e-06	6.17e-07	0.954737	not sig		NO
ENSMUSG00000001707	Eef1e1	eukaryotic translation elongation factor 1 epsilon 1 [Source:MGI Symbol;Acc:MGI:1913393]	protein_coding	66143	1032	8.19544	8.01676	7.80939	8.19044	8.30313	8.09563	8.07658	6.86938	7.07662	7.64719	6.9888	7.18054	7.62508	7.15126	7.25301	7.23397	6.84812	7.18373	7.02176	6.87739	6.93257	8.0982	7.21984	7.05008	-0.878355	-1.04812	0.169763	1.04812	9.29e-08	1.96e-06	1.57e-07	0.343419	Fresh vs. Melatonin	Cluster 2	YES
ENSMUSG00000001729	Akt1	thymoma viral proto-oncogene 1 [Source:MGI Symbol;Acc:MGI:87986]	protein_coding	11651	4098	5.42598	5.39145	5.33609	5.61252	5.11407	4.51624	5.09719	5.54567	5.42261	5.94317	5.81652	5.53388	5.6337	5.72947	5.04004	5.58713	5.68402	6.0032	5.83127	5.88727	5.84523	5.21336	5.66072	5.69688	0.447356	0.483519	-0.0361629	0.483519	0.0112239	0.0282643	0.0175174	0.971531	not sig		NO
ENSMUSG00000001739	Cldn15	claudin 15 [Source:MGI Symbol;Acc:MGI:1913103]	protein_coding	60363	2124	4.59521	4.5984	3.62923	5.20362	3.77485	3.73147	3.45744	3.43582	1.82225	1.38694	2.964	3.91251	1.87513	1.2187	3.26727	3.42494	1.71666	3.11431	3.38285	3.9859	2.83183	4.14146	2.37362	3.1034	-1.76784	-1.03807	-0.729775	1.76784	0.00308563	0.00226923	0.0737495	0.24968	Fresh vs. Aged	Cluster 1	YES
ENSMUSG00000001755	Coasy	Coenzyme A synthase [Source:MGI Symbol;Acc:MGI:1918993]	protein_coding	71743	2867	3.63274	2.8154	3.13053	3.17321	3.37849	2.61317	3.04744	3.26493	4.17284	3.86017	3.3561	4.12475	3.01673	3.21786	2.20859	2.93184	3.26056	3.39887	3.49584	3.64746	2.9435	3.113	3.57334	3.12667	0.46034	0.0136658	0.446674	0.46034	0.108122	0.147376	0.998108	0.163026	not sig		NO
ENSMUSG00000001763	Tspan33	tetraspanin 33 [Source:MGI Symbol;Acc:MGI:1919012]	protein_coding	232670	5195	2.25586	2.38218	1.47069	1.82363	2.50305	2.34489	1.86788	2.3728	2.36399	2.8627	2.31806	2.61891	2.84011	3.22055	1.08209	2.59898	2.22573	2.16339	2.49243	2.42234	2.41924	2.0926	2.65673	2.2006	0.564137	0.108004	0.456133	0.564137	0.0477821	0.0518352	0.879187	0.129266	not sig		NO
ENSMUSG00000001767	Crnkl1	crooked neck pre-mRNA splicing factor 1 [Source:MGI Symbol;Acc:MGI:1914127]	protein_coding	66877	3844	9.29214	9.1676	9.21105	9.15104	9.31782	9.10297	9.28775	9.22755	9.41087	9.42823	9.15221	9.08992	9.37079	9.28242	9.62518	9.67614	9.67938	9.54322	9.64433	9.60035	9.58199	9.21863	9.28028	9.62151	0.0616593	0.402886	-0.341227	0.402886	3.8e-07	0.451195	6.6e-07	6.44e-06	not sig		NO
ENSMUSG00000001768	Rin2	Ras and Rab interactor 2 [Source:MGI Symbol;Acc:MGI:1921280]	protein_coding	74030	5399	2.87004	2.75452	3.09232	2.54044	2.83441	3.19442	2.67249	3.01384	2.26052	3.16077	2.87457	2.43951	3.05075	3.17105	2.63337	0	2.14358	1.07047	0	0	2.18714	2.85123	2.853	1.14779	0.00176817	-1.70344	1.70521	1.70521	0.000311962	0.999988	0.000907425	0.000898368	Fresh&Aged vs. Melatonin	Cluster 4	YES
ENSMUSG00000001774	Chordc1	cysteine and histidine-rich domain (CHORD)-containing, zinc-binding protein 1 [Source:MGI Symbol;Acc:MGI:1914167]	protein_coding	66917	2205	6.34111	6.25571	6.40342	6.47368	6.69091	6.68715	6.31527	6.86068	6.28313	7.01353	6.65568	6.82437	6.69574	6.59624	6.66825	6.73969	6.80948	6.4267	6.81358	6.73669	6.71237	6.45246	6.7042	6.70097	0.251733	0.248503	0.00322995	0.251733	0.0302138	0.0502988	0.0536586	0.99941	not sig		NO
ENSMUSG00000001783	Rtcb	RNA 2',3'-cyclic phosphate and 5'-OH ligase [Source:MGI Symbol;Acc:MGI:106379]	protein_coding	28088	2615	4.01215	3.94172	3.8424	4.22736	4.01472	4.15666	4.05754	3.53384	3.63217	4.11005	2.4384	3.7159	4.15613	3.62998	4.02691	4.19529	3.91801	4.00095	3.96942	3.86581	3.38791	4.03608	3.60235	3.90919	-0.433726	-0.126892	-0.306834	0.433726	0.102644	0.0958614	0.796069	0.28542	not sig		NO
ENSMUSG00000001785	Pwp1	PWP1 homolog, endonuclein [Source:MGI Symbol;Acc:MGI:1914735]	protein_coding	103136	2730	2.00921	2.16036	0	2.79443	2.63641	2.19647	1.54005	1.85283	2.00925	1.86356	2.65369	1.67246	0	0	1.83726	1.08846	2.15045	1.38299	1.93746	1.83954	2.58208	1.90527	1.43597	1.83118	-0.469304	-0.0740968	-0.395207	0.469304	0.55127	0.566885	0.98548	0.666025	not sig		NO
ENSMUSG00000001786	Fbxo7	F-box protein 7 [Source:MGI Symbol;Acc:MGI:1917004]	protein_coding	69754	6180	4.05252	3.90259	4.08293	3.85604	4.25293	4.07299	3.90956	4.13908	3.83875	3.55019	4.01073	4.25599	3.354	3.96334	3.45078	4.26873	3.97961	4.50646	3.95363	4.63661	3.59901	4.01851	3.87315	4.05641	-0.145355	0.0378975	-0.183252	0.183252	0.550598	0.686964	0.974273	0.55478	not sig		NO
ENSMUSG00000001794	Capns1	calpain, small subunit 1 [Source:MGI Symbol;Acc:MGI:88266]	protein_coding	12336	2397	1.51932	1.72983	2.65059	1.60618	1.5496	1.01461	2.28704	1.82005	2.60744	1.4423	1.6827	1.80384	0	2.13681	1.77446	1.1909	1.8882	1.92642	2.37256	2.41738	1.42141	1.76531	1.64188	1.85591	-0.123435	0.0905947	-0.214029	0.214029	0.813172	0.927016	0.959917	0.797866	not sig		NO
ENSMUSG00000001819	Hoxd13	homeobox D13 [Source:MGI Symbol;Acc:MGI:96205]	protein_coding	15433	2483	2.54875	2.10071	1.91833	1.84033	3.65865	3.15057	2.20047	0	0	1.16577	1.55569	0	0	0	0	0	0	1.23392	0	0	1.85498	2.48826	0.388781	0.441271	-2.09948	-2.04699	-0.0524906	2.09948	2.82e-05	8.66e-05	0.000115708	0.989558	Fresh vs. Aged&Melatonin	Cluster 1	YES
ENSMUSG00000001829	Clpb	ClpB caseinolytic peptidase B [Source:MGI Symbol;Acc:MGI:1100517]	protein_coding	20480	7855	3.13014	2.62224	2.98771	2.30312	3.03647	3.08284	3.04389	3.21605	2.7766	2.48182	3.22327	2.77447	2.92193	2.67442	2.37839	2.60633	2.98648	3.15755	2.95232	2.80765	3.13122	2.88663	2.86694	2.85999	-0.0196929	-0.026638	0.00694508	0.026638	0.984158	0.991096	0.983775	0.998888	not sig		NO
ENSMUSG00000001833	Septin7	septin 7 [Source:MGI Symbol;Acc:MGI:1335094]	protein_coding	235072	2538	8.07775	8.05752	7.8496	8.07991	7.91092	8.07092	7.94403	7.03342	7.18465	7.06186	6.88373	6.70442	6.91959	7.13415	7.34327	7.52068	7.13519	7.32956	7.04094	7.27407	7.29427	7.99866	6.98883	7.27686	-1.00983	-0.721809	-0.288024	1.00983	2.83e-10	2.63e-10	5.33e-08	0.00351573	Fresh vs. Aged	Cluster 1	YES
ENSMUSG00000001844	Zdhhc4	zinc finger, DHHC domain containing 4 [Source:MGI Symbol;Acc:MGI:1920131]	protein_coding	72881	2864	2.04418	1.55538	2.28772	1.43887	1.45813	1.27697	1.84729	1.72424	2.1735	1.4838	1.22981	1.34283	1.92362	1.20948	1.18889	1.05225	1.0126	1.34076	0	1.38031	0	1.70122	1.5839	0.853544	-0.117324	-0.847676	0.730352	0.847676	0.00552462	0.881958	0.00745768	0.0207448	not sig		NO
ENSMUSG00000001847	Rac1	Rac family small GTPase 1 [Source:MGI Symbol;Acc:MGI:97845]	protein_coding	19353	4496	7.37538	7.05081	7.50022	7.12337	7.34276	7.24321	7.63326	7.0527	6.99289	6.88238	6.96886	7.85267	7.21708	6.84009	7.34294	7.9454	7.93157	7.80125	7.40771	8.1195	7.46096	7.32415	7.11524	7.71562	-0.208907	0.391474	-0.600381	0.600381	0.00408994	0.395105	0.0553505	0.0033044	not sig		NO
ENSMUSG00000001855	Nup214	nucleoporin 214 [Source:MGI Symbol;Acc:MGI:1095411]	protein_coding	227720	9659	5.83771	5.95531	5.84134	6.11718	5.91431	5.86359	5.92194	6.3793	6.36898	6.06519	6.11196	6.51824	5.93453	6.54933	6.31264	6.60517	6.45327	6.63577	6.72994	6.45204	6.24748	5.92163	6.27536	6.4909	0.353737	0.569275	-0.215538	0.569275	5.28e-05	0.00463741	3.77e-05	0.0908475	not sig		NO
ENSMUSG00000001891	Ugp2	UDP-glucose pyrophosphorylase 2 [Source:MGI Symbol;Acc:MGI:2183447]	protein_coding	216558	3069	4.10941	3.87037	3.72736	3.94215	2.88708	4.21198	3.40292	3.62531	3.55656	3.4819	3.17053	4.11992	3.71881	3.07917	4.16343	2.86503	3.63167	3.08558	3.67232	3.52017	3.85926	3.7359	3.53603	3.54249	-0.199869	-0.193404	-0.00646499	0.199869	0.606907	0.652268	0.669824	0.999541	not sig		NO
ENSMUSG00000001909	Trmt1	tRNA methyltransferase 1 [Source:MGI Symbol;Acc:MGI:1289155]	protein_coding	212528	6306	1.59424	1.56978	2.21679	1.3529	1.73117	0	1.86991	1.69812	1.37555	1.06219	0	0	1.48415	1.25758	0	1.35145	1.51023	1.33068	1.26713	1.50824	1.12292	1.4764	0.982511	1.15581	-0.493887	-0.320592	-0.173294	0.493887	0.372708	0.350321	0.632578	0.872484	not sig		NO
ENSMUSG00000001910	Nacc1	nucleus accumbens associated 1, BEN and BTB (POZ) domain containing [Source:MGI Symbol;Acc:MGI:1914080]	protein_coding	66830	4300	2.80794	2.49425	2.62581	3.13788	2.89654	2.07831	2.9859	3.15713	3.13216	2.66576	3.04974	3.16473	2.53778	3.17211	2.69365	3.40017	3.11785	3.30572	3.3388	3.59758	3.47874	2.71809	2.98277	3.27607	0.264683	0.557985	-0.293302	0.557985	0.0117775	0.268382	0.00875559	0.204192	not sig		NO
ENSMUSG00000001911	Nfix	nuclear factor I/X [Source:MGI Symbol;Acc:MGI:97311]	protein_coding	18032	7351	3.22245	2.64247	2.34166	3.24984	2.65298	2.3825	2.57537	2.68795	2.62732	2.13978	2.44768	2.11609	2.34532	2.44146	2.36599	2.64347	3.15847	3.06042	3.16682	2.62378	3.3354	2.72389	2.4008	2.90776	-0.323095	0.18387	-0.506964	0.506964	0.0280463	0.177721	0.549414	0.0233605	not sig		NO
ENSMUSG00000001924	Uba1	ubiquitin-like modifier activating enzyme 1 [Source:MGI Symbol;Acc:MGI:98890]	protein_coding	22201	4819	6.36861	6.55368	6.61822	6.70832	6.65511	6.41076	6.54444	7.09646	7.45994	7.43166	7.25473	7.5395	6.95988	7.33071	6.9277	7.6838	7.18719	7.62928	7.22306	7.76602	7.01403	6.55131	7.29613	7.3473	0.74482	0.795991	-0.0511705	0.795991	8.75e-06	5.15e-05	2.29e-05	0.91741	not sig		NO
ENSMUSG00000001942	Siae	sialic acid acetylesterase [Source:MGI Symbol;Acc:MGI:104803]	protein_coding	22619	3433	3.50156	3.60094	4.0564	3.69698	3.61052	3.90796	3.97633	3.73423	3.70384	3.32108	4.17921	3.5834	3.10009	3.71547	3.28084	4.14521	3.86614	3.92763	4.51351	4.07654	4.173	3.76439	3.61962	3.99755	-0.144766	0.233166	-0.377932	0.377932	0.110844	0.679196	0.379448	0.0960731	not sig		NO
ENSMUSG00000001948	Spa17	sperm autoantigenic protein 17 [Source:MGI Symbol;Acc:MGI:1333778]	protein_coding	20686	689	5.12791	4.8567	5.23773	4.48141	5.47845	3.80898	4.05834	4.63163	4.01045	4.90112	3.76371	5.08092	5.78642	4.77453	4.08399	3.96415	4.12504	4.24722	4.20513	3.59778	3.6123	4.72136	4.70697	3.97651	-0.0143942	-0.744847	0.730453	0.744847	0.0330845	0.998696	0.0535828	0.0589525	not sig		NO
ENSMUSG00000001962	Fam50a	family with sequence similarity 50, member A [Source:MGI Symbol;Acc:MGI:1351626]	protein_coding	108160	2288	6.18787	6.14025	6.08117	6.18001	6.29282	5.92746	6.33998	6.25911	6.23654	6.7151	6.09068	6.19497	6.51088	5.85689	6.09061	6.37059	6.27731	6.42798	6.50469	5.9637	5.96995	6.16422	6.26631	6.22926	0.102086	0.0650364	0.0370496	0.102086	0.685364	0.666904	0.846382	0.946966	not sig		NO
ENSMUSG00000001964	Emd	emerin [Source:MGI Symbol;Acc:MGI:108117]	protein_coding	13726	2517	3.95364	4.05092	4.10006	4.27958	4.38435	2.90266	3.96665	4.67626	4.28904	4.42261	3.86653	4.17859	3.98503	4.08156	4.5365	4.23898	4.43185	3.97008	4.6693	4.55454	4.08615	3.94827	4.21423	4.35534	0.265965	0.407079	-0.141114	0.407079	0.124185	0.364788	0.110997	0.743569	not sig		NO
ENSMUSG00000001983	Taco1	translational activator of mitochondrially encoded cytochrome c oxidase I [Source:MGI Symbol;Acc:MGI:1917457]	protein_coding	70207	1383	3.31596	2.68547	2.88308	3.15454	3.87188	2.35795	2.40721	1.82359	1.73862	2.69097	2.55474	2.34793	1.42622	2.58091	2.84476	2.14942	2.56481	3.42085	3.47758	2.2518	2.86112	2.95373	2.16614	2.79576	-0.787587	-0.157965	-0.629623	0.787587	0.0258905	0.0280502	0.838036	0.0865233	not sig		NO
ENSMUSG00000001995	Sipa1l2	signal-induced proliferation-associated 1 like 2 [Source:MGI Symbol;Acc:MGI:2676970]	protein_coding	244668	6365	4.48969	4.80189	4.84061	4.66342	4.62705	4.41721	4.6112	4.34317	4.50611	4.22337	4.11012	4.59457	4.33041	3.9696	4.33592	4.65039	4.22917	4.61658	4.42036	4.70888	4.25458	4.63587	4.29676	4.45941	-0.339103	-0.176457	-0.162646	0.339103	0.0136291	0.0101847	0.2229	0.274855	not sig		NO
ENSMUSG00000001998	Ap4e1	adaptor-related protein complex AP-4, epsilon 1 [Source:MGI Symbol;Acc:MGI:1336993]	protein_coding	108011	9810	3.21406	3.05766	2.55732	3.2232	3.23242	3.05541	2.71706	1.64954	2.63194	1.81475	2.11723	2.52959	2.14809	2.31024	3.39609	2.86188	2.71771	2.89713	3.12606	2.19801	2.32383	3.00816	2.17162	2.78867	-0.836537	-0.219489	-0.617048	0.836537	0.000964197	0.000932921	0.492479	0.0116448	not sig		NO
ENSMUSG00000001999	Blvra	biliverdin reductase A [Source:MGI Symbol;Acc:MGI:88170]	protein_coding	109778	2446	6.72169	6.87113	6.37217	6.93233	6.45751	6.68637	6.71695	4.908	5.88616	3.8119	3.92386	4.78661	4.28811	4.71314	5.83776	5.45862	5.7677	4.95835	5.45739	5.58287	4.93581	6.67974	4.61682	5.42836	-2.06291	-1.25138	-0.811533	2.06291	7.54e-07	5e-07	0.000277018	0.0124183	Fresh vs. Aged&Melatonin	Cluster 1	YES
ENSMUSG00000002010	Idh3g	isocitrate dehydrogenase 3 (NAD+), gamma [Source:MGI Symbol;Acc:MGI:1099463]	protein_coding	15929	2701	1.4771	1.91908	2.39483	1.56263	1.99757	2.38563	2.67182	1.87952	1.92307	1.18281	0	1.83195	0	0	1.23696	1.88407	0	0	0	1.43295	0	2.05838	0.973907	0.650568	-1.08447	-1.40781	0.323339	1.40781	0.0079939	0.0428943	0.00828887	0.717438	Fresh vs. Aged&Melatonin	Cluster 2	YES
ENSMUSG00000002014	Ssr4	signal sequence receptor, delta [Source:MGI Symbol;Acc:MGI:1099464]	protein_coding	20832	3096	2.80794	2.1298	1.08047	2.52321	1.63876	3.42534	2.38023	2.53924	2.16352	3.41152	2.85255	2.21875	2.49323	2.49937	1.4207	1.5785	1.3611	1.87545	1.01205	1.31214	1.58461	2.28368	2.59688	1.44922	0.313204	-0.834456	1.14766	1.14766	0.00218258	0.522641	0.0223425	0.00204916	Aged vs. Melatonin	Cluster 4	YES
ENSMUSG00000002015	Bcap31	B cell receptor associated protein 31 [Source:MGI Symbol;Acc:MGI:1350933]	protein_coding	27061	1219	8.172	7.59158	7.90356	8.03682	7.89785	7.96458	7.96438	7.69508	7.55974	7.94825	7.65336	7.4622	8.02538	7.80774	7.36519	7.4018	7.24677	7.39902	7.53179	7.34847	7.35526	7.93297	7.73596	7.37833	-0.197004	-0.55464	0.357636	0.55464	2.13e-05	0.0885788	1.58e-05	0.00186879	not sig		NO
ENSMUSG00000002017	Fam98a	family with sequence similarity 98, member A [Source:MGI Symbol;Acc:MGI:1919972]	protein_coding	72722	3479	5.41105	5.39995	5.52265	5.46353	5.19071	5.33517	5.32321	5.45284	5.7892	5.41329	5.38683	5.46553	4.83303	5.09321	5.98292	5.78349	6.362	5.97173	5.84163	5.65173	5.69226	5.37804	5.3477	5.89797	-0.0303345	0.519931	-0.550265	0.550265	0.000411849	0.967724	0.00153443	0.000899363	not sig		NO
ENSMUSG00000002020	Ltbp2	latent transforming growth factor beta binding protein 2 [Source:MGI Symbol;Acc:MGI:99502]	protein_coding	16997	8184	1.70968	1.44172	1.47535	2.10983	1.05795	1.7186	2.17013	1.69459	1.71455	1.55008	2.48296	1.72439	1.01322	1.42449	1.76068	1.70247	1.86825	1.09488	2.01513	1.3197	1.41354	1.66904	1.65775	1.59638	-0.0112834	-0.0726567	0.0613733	0.0726567	0.932187	0.998383	0.93535	0.953379	not sig		NO
ENSMUSG00000002031	Ift46	intraflagellar transport 46 [Source:MGI Symbol;Acc:MGI:1923818]	protein_coding	76568	5658	3.83395	3.93181	3.7075	4.09789	4.02164	4.19304	3.97546	3.82069	4.04888	3.04898	2.72646	3.54427	2.42231	3.67727	4.52176	4.50408	4.1278	4.07362	4.61285	4.24092	3.90717	3.9659	3.32698	4.28403	-0.638918	0.318131	-0.957049	0.957049	0.000832412	0.0182061	0.307166	0.000675554	not sig		NO
ENSMUSG00000002043	Trappc6a	trafficking protein particle complex 6A [Source:MGI Symbol;Acc:MGI:1914341]	protein_coding	67091	1317	4.89461	5.4236	4.33749	4.96995	3.73093	3.74207	4.5434	2.62576	3.60651	2.3696	2.10145	2.52939	3.26405	3.29289	1.62634	2.79571	1.68382	2.65403	2.9105	2.86307	2.32045	4.52029	2.82709	2.4077	-1.6932	-2.11259	0.41939	2.11259	5.21e-06	0.000103663	6.81e-06	0.389048	Fresh vs. Aged&Melatonin	Cluster 2	YES
ENSMUSG00000002052	Supt6	SPT6, histone chaperone and transcription elongation factor [Source:MGI Symbol;Acc:MGI:107726]	protein_coding	20926	7095	6.30025	6.25675	6.19604	6.09978	6.24362	5.9492	6.16476	5.45378	5.61879	5.54669	5.14085	5.16808	5.41069	5.53706	5.69245	6.10131	6.20898	5.93978	6.05536	6.06354	6.04903	6.17291	5.41085	6.01578	-0.762064	-0.157134	-0.60493	0.762064	1.03e-07	1.36e-07	0.182704	3.59e-06	not sig		NO
ENSMUSG00000002055	Spag5	sperm associated antigen 5 [Source:MGI Symbol;Acc:MGI:1927470]	protein_coding	54141	5624	4.72226	4.95294	4.9574	4.70052	4.74088	5.08963	4.75487	4.10747	4.00636	4.2932	4.19372	3.81537	4.17572	3.71006	3.99906	4.17793	3.36031	4.25833	4.28326	4.25328	4.46802	4.8455	4.04313	4.11431	-0.802372	-0.731188	-0.0711838	0.802372	2.03e-05	4.47e-05	0.000131811	0.863598	not sig		NO
ENSMUSG00000002059	Rab34	RAB34, member RAS oncogene family [Source:MGI Symbol;Acc:MGI:104606]	protein_coding	19376	2385	1.662	1.3258	0	2.21267	0	0	1.4415	0	0	0	0	0	0	0	0	0	0	0	0	0	0	0.948852	0	0	-0.948852	-0.948852	0	0.948852	0.00481303	0.0104487	0.0104487	1	not sig		NO
ENSMUSG00000002064	Sdf2	stromal cell derived factor 2 [Source:MGI Symbol;Acc:MGI:108019]	protein_coding	20316	1515	7.97742	7.88814	7.65075	7.96476	7.67631	7.49342	7.6038	7.01437	6.73458	7.03075	6.28421	6.84165	6.2403	6.48712	5.49674	6.34796	6.17765	6.62206	6.27264	6.97578	6.65669	7.75066	6.66185	6.36422	-1.0888	-1.38644	0.297637	1.38644	1.6e-06	4.47e-05	1.97e-06	0.272708	Fresh vs. Aged&Melatonin	Cluster 2	YES
ENSMUSG00000002068	Ccne1	cyclin E1 [Source:MGI Symbol;Acc:MGI:88316]	protein_coding	12447	2662	3.23323	2.70541	3.62995	3.68877	2.88039	3.82468	2.41491	2.45365	2.79415	3.08321	3.71396	3.07704	2.67475	2.25269	2.91461	3.15001	2.6946	3.09875	2.99778	2.62637	2.6663	3.19676	2.86421	2.87835	-0.332554	-0.318415	-0.0141386	0.332554	0.299815	0.352155	0.382292	0.997994	not sig		NO
ENSMUSG00000002076	Hsf2bp	heat shock transcription factor 2 binding protein [Source:MGI Symbol;Acc:MGI:1921627]	protein_coding	74377	2973	6.34177	6.53531	6.42625	6.45914	6.32646	6.485	6.31003	6.3666	6.27776	5.89217	6.3259	6.23707	6.33303	5.93712	6.27686	6.10236	6.20892	6.3945	6.1649	6.10976	6.56036	6.412	6.19566	6.25966	-0.216332	-0.152332	-0.0639998	0.216332	0.0523299	0.048076	0.194266	0.731064	not sig		NO
ENSMUSG00000002102	Psmc3	proteasome (prosome, macropain) 26S subunit, ATPase 3 [Source:MGI Symbol;Acc:MGI:1098754]	protein_coding	19182	2607	5.41227	5.21293	4.51831	5.02976	5.27267	4.34969	5.13965	3.42725	3.71402	3.92719	3.03654	3.65243	4.14994	3.6617	3.77119	3.68967	3.54617	3.40715	3.93266	4.28057	3.60396	4.99075	3.65273	3.74734	-1.33803	-1.24342	-0.0946133	1.33803	1.28e-06	3.51e-06	9.26e-06	0.870351	Fresh vs. Aged&Melatonin	Cluster 1	YES
ENSMUSG00000002104	Rapsn	receptor-associated protein of the synapse [Source:MGI Symbol;Acc:MGI:99422]	protein_coding	19400	1802	2.90567	2.60314	1.99248	2.0489	2.84715	1.49041	3.24267	1.23785	0	1.33519	1.64996	0	0	1.70484	0	0	1.0553	0	1.07838	1.60335	0	2.4472	0.846833	0.533861	-1.60037	-1.91334	0.312972	1.91334	0.000169961	0.00143917	0.000240409	0.693233	Fresh vs. Aged&Melatonin	Cluster 2	YES
ENSMUSG00000002107	Celf2	CUGBP, Elav-like family member 2 [Source:MGI Symbol;Acc:MGI:1338822]	protein_coding	14007	25884	4.34008	4.39694	4.39942	4.12693	4.32148	4.05505	4.31695	4.82602	4.6921	4.34612	4.31913	4.88148	4.35485	4.84128	4.4324	4.78106	4.71189	4.62265	4.92117	4.5062	4.42343	4.27955	4.60871	4.6284	0.329163	0.348851	-0.0196885	0.348851	0.00660429	0.0169295	0.0114372	0.981494	not sig		NO
ENSMUSG00000002109	Ddb2	damage specific DNA binding protein 2 [Source:MGI Symbol;Acc:MGI:1355314]	protein_coding	107986	2736	4.80319	5.05478	5.13166	5.03075	4.84401	4.90225	4.83824	5.41095	4.76138	5.16428	4.92592	4.96943	5.1882	4.89425	5.19865	5.33413	5.4307	5.02348	4.97441	5.18851	5.26034	4.94355	5.04492	5.20146	0.101363	0.257906	-0.156543	0.257906	0.0393699	0.533202	0.0322864	0.239481	not sig		NO
ENSMUSG00000002129	Sf3a1	splicing factor 3a, subunit 1 [Source:MGI Symbol;Acc:MGI:1914715]	protein_coding	67465	6147	5.8425	5.89899	5.71158	5.83883	6.06637	5.73844	5.90434	5.63081	5.08791	5.33839	5.31983	5.42219	5.0702	5.41398	5.14911	5.73736	5.77843	5.47512	5.73556	5.71265	5.52705	5.85729	5.32619	5.5879	-0.531105	-0.269395	-0.26171	0.531105	0.000190346	0.00012384	0.0361318	0.0422508	not sig		NO
ENSMUSG00000002147	Stat6	signal transducer and activator of transcription 6 [Source:MGI Symbol;Acc:MGI:103034]	protein_coding	20852	4402	5.3196	5.15912	5.20515	5.59307	5.38692	4.91943	5.29604	5.60953	5.6187	5.3514	5.37064	5.69995	5.19061	5.53833	5.64348	5.33995	5.42632	5.75419	5.65743	5.58939	5.85142	5.26848	5.48274	5.60888	0.214262	0.340407	-0.126146	0.340407	0.0117928	0.116003	0.00946973	0.4449	not sig		NO
ENSMUSG00000002205	Vrk3	vaccinia related kinase 3 [Source:MGI Symbol;Acc:MGI:2182465]	protein_coding	101568	3098	3.03931	2.78768	3.58692	3.1553	3.60696	3.82353	3.323	2.7885	3.25981	2.70864	3.62634	2.94416	3.01836	3.73728	2.90826	3.68051	3.17761	4.10193	3.56166	3.1222	2.58374	3.33181	3.15473	3.30513	-0.177085	-0.0266855	-0.1504	0.177085	0.713124	0.725763	0.992611	0.792605	not sig		NO
ENSMUSG00000002221	Paxip1	PAX interacting (with transcription-activation domain) protein 1 [Source:MGI Symbol;Acc:MGI:1890430]	protein_coding	55982	10271	3.91714	3.83101	3.94241	3.72884	3.85365	4.01441	3.72332	3.71982	3.5867	3.55937	3.83024	3.71691	3.67244	3.25857	3.59246	4.01445	3.98342	3.94078	3.65429	3.79132	3.91376	3.85868	3.62058	3.8415	-0.238103	-0.017184	-0.220919	0.238103	0.0177813	0.0268561	0.97684	0.0409314	not sig		NO
ENSMUSG00000002222	Rmnd5a	required for meiotic nuclear division 5 homolog A [Source:MGI Symbol;Acc:MGI:1915727]	protein_coding	68477	6783	7.06814	7.05958	7.23986	6.87634	7.08112	6.98824	7.18198	7.15357	7.30029	7.15194	7.45386	7.00331	7.38396	7.04109	7.3777	7.10811	7.28411	7.02771	7.19156	7.24752	7.2386	7.07075	7.21257	7.21076	0.141823	0.140007	0.00181697	0.141823	0.115049	0.159879	0.166755	0.999664	not sig		NO
ENSMUSG00000002227	Mov10	Mov10 RISC complex RNA helicase [Source:MGI Symbol;Acc:MGI:97054]	protein_coding	17454	5607	1.1555	1.36351	0	1.0536	1.11588	0	0	1.77008	0	0	0	1.15917	0	1.19219	0	0	0	0	0	1.13821	0	0.669785	0.588777	0.162602	-0.0810079	-0.507183	0.426175	0.507183	0.287265	0.967985	0.304273	0.424386	not sig		NO
ENSMUSG00000002233	Rhoc	ras homolog family member C [Source:MGI Symbol;Acc:MGI:106028]	protein_coding	11853	1618	0	0	0	0	1.27957	0	0	1.21139	0	1.1841	0	1.11476	1.28826	0	0	0	0	1.54362	0	0	1.54239	0.182795	0.685502	0.440859	0.502707	0.258064	0.244643	0.502707	0.356557	0.324388	0.7323	0.755389	not sig		NO
ENSMUSG00000002240	Prr27	proline rich 27 [Source:MGI Symbol;Acc:MGI:1921029]	protein_coding	73779	1337	1.72976	1.67765	0	1.42851	1.28674	1.50045	1.91947	1.46012	2.07841	2.27769	1.95677	0	0	1.63631	2.06981	2.58938	1.66888	1.64369	1.19172	1.24715	1.8263	1.36323	1.34419	1.74813	-0.0190398	0.384908	-0.403947	0.403947	0.508635	0.99865	0.585934	0.556052	not sig		NO
ENSMUSG00000002250	Ppard	peroxisome proliferator activator receptor delta [Source:MGI Symbol;Acc:MGI:101884]	protein_coding	19015	4631	3.72116	3.61073	4.21369	3.58365	3.56162	2.90951	3.12315	3.77467	3.78618	3.57169	2.97531	3.44751	3.38276	2.85265	3.2789	3.98097	3.77143	3.77759	3.86128	3.9018	3.90374	3.53193	3.39868	3.78224	-0.133248	0.250314	-0.383562	0.383562	0.142296	0.758518	0.391645	0.127846	not sig		NO
ENSMUSG00000002257	Def6	differentially expressed in FDCP 6 [Source:MGI Symbol;Acc:MGI:1346328]	protein_coding	23853	2524	1.54052	2.32549	1.24327	2.60359	2.66417	1.96607	2.39915	2.40631	2.23253	2.34419	2.48021	2.80272	2.34899	3.31268	1.96508	1.956	2.52274	2.9547	3.0846	2.60734	1.15456	2.10604	2.56109	2.32072	0.455051	0.21468	0.240371	0.455051	0.318914	0.287804	0.745623	0.693233	not sig		NO
ENSMUSG00000002265	Peg3	paternally expressed 3 [Source:MGI Symbol;Acc:MGI:104748]	protein_coding	18616	13314	2.50559	2.42426	2.69428	2.48202	2.52162	2.59003	2.8765	2.17037	1.92804	2.27484	2.11375	2.10606	2.07216	2.40755	2.29279	1.81548	2.75267	2.05039	2.3026	2.54306	2.25971	2.5849	2.15325	2.2881	-0.431647	-0.2968	-0.134847	0.431647	0.0048749	0.00421108	0.0491491	0.489197	not sig		NO
ENSMUSG00000002266	Zim1	zinc finger, imprinted 1 [Source:MGI Symbol;Acc:MGI:1341879]	protein_coding	22776	3641	1.09376	0	1.11003	0	1.04081	1.08376	1.0157	1.33345	0	0	0	0	1.06955	0	0	0	0	0	0	0	0	0.763437	0.343285	0	-0.420152	-0.763437	0.343285	0.763437	0.0195933	0.223139	0.015026	0.356959	not sig		NO
ENSMUSG00000002297	Dbf4	DBF4 zinc finger [Source:MGI Symbol;Acc:MGI:1351328]	protein_coding	27214	8728	7.23878	7.28189	7.42216	7.35223	7.39875	7.33516	7.49799	7.30503	7.20244	7.40088	7.22665	7.4743	7.42089	7.44885	7.60666	7.64208	7.66907	7.62067	7.82723	7.76999	7.34632	7.36099	7.35415	7.64029	-0.00684543	0.279294	-0.286139	0.286139	0.000319526	0.993717	0.00103928	0.000822797	not sig		NO
ENSMUSG00000002307	Daxx	Fas death domain-associated protein [Source:MGI Symbol;Acc:MGI:1197015]	protein_coding	13163	3058	5.31572	5.63248	5.92931	5.51174	6.16499	5.39425	5.39241	4.54286	4.75875	4.31091	4.51682	4.62298	4.53177	4.34046	4.53443	4.40628	4.92774	4.96496	4.52305	4.78801	4.67195	5.62013	4.51779	4.68806	-1.10233	-0.932067	-0.170266	1.10233	1.27e-07	2.22e-07	2.4e-06	0.39276	Fresh vs. Aged	Cluster 1	YES
ENSMUSG00000002308	Cd320	CD320 antigen [Source:MGI Symbol;Acc:MGI:1860083]	protein_coding	54219	2592	4.99117	4.29669	4.3904	4.32567	4.41608	4.42253	4.37914	5.18893	5.01409	5.41146	5.44468	5.70526	5.11145	5.79458	5.52771	6.05228	6.01595	6.11367	6.04745	5.95277	5.96558	4.46024	5.38149	5.95363	0.921253	1.49339	-0.572138	1.49339	5.66e-09	4.62e-06	3.74e-09	0.00110115	Fresh vs. Melatonin	Cluster 5	YES
ENSMUSG00000002319	Ipo4	importin 4 [Source:MGI Symbol;Acc:MGI:1923001]	protein_coding	75751	5362	1.51671	1.22673	0	1.9306	1.0545	0	0	1.99183	1.65229	2.29365	2.01936	2.11814	1.60966	1.97126	1.60914	1.93187	2.17074	2.38907	1.97651	2.06935	1.38742	0.818363	1.95088	1.93344	1.13252	1.11508	0.0174421	1.13252	0.000904793	0.00220731	0.00252805	0.99789	Fresh vs. Aged&Melatonin	Cluster 5	YES
ENSMUSG00000002332	Dhrs1	dehydrogenase/reductase (SDR family) member 1 [Source:MGI Symbol;Acc:MGI:1196314]	protein_coding	52585	2760	6.90342	6.8438	7.09677	7.33646	6.92173	6.84942	7.12636	7.2233	7.30788	7.42869	7.25735	6.89876	7.11208	7.36539	7.08525	7.15385	7.19684	7.4116	7.2077	7.15278	7.51386	7.01114	7.22764	7.24598	0.2165	0.234847	-0.0183468	0.234847	0.0359936	0.0740737	0.0502551	0.978393	not sig		NO
ENSMUSG00000002345	Borcs8	BLOC-1 related complex subunit 8 [Source:MGI Symbol;Acc:MGI:1919618]	protein_coding	72368	2743	1.25106	1.34951	2.55898	1.54794	1.92869	1.47679	1.94429	2.2638	2.78489	2.95493	2.22878	2.35762	1.96974	2.28774	2.32443	2.05642	2.73688	2.41432	2.0461	2.29452	1.846	1.72247	2.40679	2.24552	0.684319	0.523058	0.161261	0.684319	0.00727175	0.00744033	0.0413906	0.69817	not sig		NO
ENSMUSG00000002365	Snx9	sorting nexin 9 [Source:MGI Symbol;Acc:MGI:1913866]	protein_coding	66616	2411	8.09617	8.27581	8.38596	8.26568	8.42289	8.34703	8.46795	8.27474	8.32292	8.25509	8.47244	8.25584	8.47051	8.52427	8.75949	9.05234	9.03298	9.00728	9.1337	8.91878	8.64647	8.32307	8.36797	8.93586	0.0449019	0.61279	-0.567888	0.61279	1.91e-07	0.823642	5.5e-07	1.61e-06	not sig		NO
ENSMUSG00000002372	Ranbp3	RAN binding protein 3 [Source:MGI Symbol;Acc:MGI:1919060]	protein_coding	71810	2511	5.02345	5.21599	4.78514	5.06941	4.96368	4.28588	5.34208	5.34151	5.49811	5.35388	4.84864	5.25938	4.59901	5.16717	5.03869	5.44765	5.1985	5.85993	5.42426	5.46053	5.16015	4.95509	5.15253	5.36996	0.197436	0.414869	-0.217434	0.414869	0.0704658	0.478764	0.057309	0.412569	not sig		NO
ENSMUSG00000002379	Ndufa11	NADH:ubiquinone oxidoreductase subunit A11 [Source:MGI Symbol;Acc:MGI:1917125]	protein_coding	69875	2661	5.39674	4.87574	4.18178	4.73558	4.42925	5.38362	3.76384	2.15048	2.51697	2.62225	1.06074	2.60388	1.39436	2.10307	1.31741	1.42276	1.49839	1.89426	1.92453	2.32949	1.73382	4.68094	2.06454	1.73152	-2.6164	-2.94941	0.333012	2.94941	7.42e-09	1.1e-07	1.77e-08	0.492693	Fresh vs. Aged&Melatonin	Cluster 2	YES
ENSMUSG00000002395	Use1	unconventional SNARE in the ER 1 homolog (S. cerevisiae) [Source:MGI Symbol;Acc:MGI:1914273]	protein_coding	67023	2203	1.59976	2.04057	1.03167	2.14479	1.78518	1.3105	1.67608	2.09938	2.09102	0	1.67188	1.99864	2.61949	1.71156	0	1.40585	1.61248	0	1.35548	1.33827	0	1.65551	1.74171	0.816011	0.0862018	-0.839497	0.925698	0.925698	0.0409007	0.970438	0.0856097	0.0546059	not sig		NO
ENSMUSG00000002409	Dyrk1b	dual-specificity tyrosine-(Y)-phosphorylation regulated kinase 1b [Source:MGI Symbol;Acc:MGI:1330302]	protein_coding	13549	2695	1.47916	2.63514	1.51083	2.55965	2.28008	1.64042	1.96319	1.2282	2.86063	1.87709	1.88	2.24251	2.54214	2.12792	2.71225	3.00971	1.7668	3.01629	2.42053	2.24741	1.5618	2.00978	2.10835	2.39069	0.0985726	0.380904	-0.282332	0.380904	0.397139	0.935775	0.390419	0.58881	not sig		NO
ENSMUSG00000002413	Braf	Braf transforming gene [Source:MGI Symbol;Acc:MGI:88190]	protein_coding	109880	13862	2.27008	1.98033	2.02524	1.91602	1.81859	2.40417	1.97293	2.22818	1.97366	2.51781	2.83793	2.10026	1.9583	2.44076	2.31214	2.14683	2.35366	2.25754	2.5437	2.06348	2.22079	2.05534	2.29385	2.27116	0.238508	0.215825	0.0226826	0.238508	0.147856	0.176243	0.235385	0.98274	not sig		NO
ENSMUSG00000002416	Ndufb2	NADH:ubiquinone oxidoreductase subunit B2 [Source:MGI Symbol;Acc:MGI:1915448]	protein_coding	68198	5628	0	1.07236	0	1.38268	1.47434	1.29194	1.21549	1.70063	2.34598	1.92756	1.83486	2.1579	1.98618	2.34006	1.39404	1.55449	1.61882	1.52671	1.84529	1.33511	1.54827	0.919546	2.04188	1.54611	1.12234	0.626559	0.495777	1.12234	0.000283779	0.000190965	0.0260636	0.0857241	Fresh vs. Aged	Cluster 5	YES
ENSMUSG00000002428	Hltf	helicase-like transcription factor [Source:MGI Symbol;Acc:MGI:1196437]	protein_coding	20585	5931	4.38568	4.35745	4.52651	3.53783	4.27091	4.30973	4.24825	4.10019	4.32728	4.54041	4.61766	4.40542	4.83792	4.44692	4.71339	4.48846	4.76873	4.36716	4.48692	4.46321	4.68266	4.23377	4.46797	4.56722	0.234203	0.333453	-0.0992505	0.333453	0.0548956	0.201083	0.0503569	0.732429	not sig		NO
ENSMUSG00000002455	Prpf6	pre-mRNA splicing factor 6 [Source:MGI Symbol;Acc:MGI:1922946]	protein_coding	68879	3859	7.75624	7.76518	7.96875	7.72991	8.02563	7.40768	7.72039	7.47604	7.65505	7.86441	7.30843	7.38157	7.73475	7.74806	7.54813	7.56994	7.97567	7.67785	7.65373	7.77415	7.83721	7.76768	7.59547	7.71953	-0.17221	-0.048157	-0.124053	0.17221	0.239226	0.229995	0.882838	0.451875	not sig		NO
ENSMUSG00000002458	Rgs19	regulator of G-protein signaling 19 [Source:MGI Symbol;Acc:MGI:1915153]	protein_coding	56470	2230	3.67009	3.81127	3.60611	3.87701	3.59085	3.28896	3.82587	2.3917	2.6587	2.52838	1.05652	2.13186	1.62901	1.56884	2.27355	0	2.16507	1.25679	1.78168	1.67641	1.9688	3.66717	1.995	1.5889	-1.67216	-2.07827	0.4061	2.07827	5.41e-06	0.000103744	7.17e-06	0.402786	Fresh vs. Aged&Melatonin	Cluster 2	YES
ENSMUSG00000002475	Abhd3	abhydrolase domain containing 3 [Source:MGI Symbol;Acc:MGI:2147183]	protein_coding	106861	1962	4.60467	4.73562	4.27589	4.25252	4.52213	3.65932	5.23991	4.36719	4.5778	4.67132	4.16498	4.15554	4.44164	4.35607	4.85132	4.67291	3.70573	4.31857	4.9359	4.52349	4.31678	4.47001	4.39065	4.47495	-0.0793602	0.00494581	-0.084306	0.084306	0.900925	0.922192	0.999684	0.912692	not sig		NO
ENSMUSG00000002477	Snrpd1	small nuclear ribonucleoprotein D1 [Source:MGI Symbol;Acc:MGI:98344]	protein_coding	20641	837	10.4271	10.2773	10.3708	10.4187	10.5481	10.3185	10.4159	10.8665	10.8662	11.1156	10.9403	10.8665	10.8336	11.0716	10.0293	10.1824	10.4491	10.2358	10.2509	10.2817	10.5824	10.3966	10.9372	10.2874	0.54056	-0.109246	0.649805	0.649805	5.88e-08	1.38e-06	0.295746	9.65e-08	not sig		NO
ENSMUSG00000002486	Tchp	trichoplein, keratin filament binding [Source:MGI Symbol;Acc:MGI:1925082]	protein_coding	77832	7397	2.16657	2.5285	1.80254	2.10853	2.35381	2.34425	1.96989	2.61069	2.27371	2.27786	2.38746	2.0949	2.08579	2.21476	1.47279	2.26822	1.94312	1.93653	2.0742	2.21466	2.53892	2.18201	2.27788	2.06406	0.0958655	-0.117954	0.213819	0.213819	0.33368	0.775747	0.682839	0.303058	not sig		NO
ENSMUSG00000002489	Tiam1	T cell lymphoma invasion and metastasis 1 [Source:MGI Symbol;Acc:MGI:103306]	protein_coding	21844	9911	8.14539	8.3109	8.36576	8.07815	8.39498	7.75119	8.18861	7.10025	7.3746	7.21665	7.48154	7.11355	7.18563	7.14073	7.57739	7.87953	8.23214	7.75568	7.78937	7.76125	7.86678	8.17643	7.23042	7.83745	-0.946005	-0.338977	-0.607028	0.946005	1.19e-07	8.48e-08	0.0102398	3.66e-05	not sig		NO
ENSMUSG00000002496	Tsc2	TSC complex subunit 2 [Source:MGI Symbol;Acc:MGI:102548]	protein_coding	22084	6018	1.92686	1.97502	2.02096	2.00242	1.7238	2.74195	2.27298	2.14187	2.15747	0	1.46505	1.03182	0	1.78514	1.04673	2.87143	2.2529	1.41875	2.08189	2.61764	2.04859	2.09486	1.22591	2.04828	-0.868948	-0.0465776	-0.82237	0.868948	0.0461372	0.0664109	0.990868	0.084945	not sig		NO
ENSMUSG00000002504	Slc9a3r2	solute carrier family 9 (sodium/hydrogen exchanger), member 3 regulator 2 [Source:MGI Symbol;Acc:MGI:1890662]	protein_coding	65962	2257	2.17223	1.45254	1.89468	0	1.76047	1.95966	1.21338	1.24339	1.37364	1.41795	1.4368	2.16402	1.39223	1.07749	0	1.74566	0	1.24672	1.3343	1.60142	1.67535	1.49328	1.44364	1.08621	-0.0496376	-0.407076	0.357438	0.407076	0.448794	0.988535	0.47603	0.561038	not sig		NO
ENSMUSG00000002524	Puf60	poly-U binding splicing factor 60 [Source:MGI Symbol;Acc:MGI:1915209]	protein_coding	67959	1912	5.76714	5.63006	5.10823	5.65218	5.43578	5.70506	5.45962	3.80427	3.52592	2.99962	2.86742	3.50548	2.55636	3.48001	3.78449	3.96548	3.68423	4.31534	4.26754	3.88446	3.76823	5.53687	3.24844	3.95283	-2.28843	-1.58404	-0.704386	2.28843	3.29e-10	2.78e-10	9.1e-08	0.00187313	Fresh vs. Aged&Melatonin	Cluster 1	YES
ENSMUSG00000002546	Golga2	golgi autoantigen, golgin subfamily a, 2 [Source:MGI Symbol;Acc:MGI:2139395]	protein_coding	99412	5500	5.40684	5.54278	5.36802	5.35367	5.23838	4.59238	5.27856	5.43765	5.70039	5.42769	5.18849	5.30862	4.95159	5.43311	5.36287	5.84608	5.56658	5.80325	5.90072	5.62218	5.47015	5.25438	5.34965	5.65312	0.0952746	0.398742	-0.303468	0.398742	0.0217694	0.762748	0.0218765	0.0894609	not sig		NO
ENSMUSG00000002565	Scin	scinderin [Source:MGI Symbol;Acc:MGI:1306794]	protein_coding	20259	2999	4.96263	4.9773	5.1192	5.0467	5.29009	5.09445	4.93787	5.05724	4.8045	4.74705	5.01422	4.90842	4.91291	4.89867	5.19961	5.24825	5.39331	4.96061	4.66294	5.00134	5.21407	5.06118	4.90615	5.09716	-0.155032	0.0359839	-0.191015	0.191015	0.106444	0.224228	0.916071	0.11331	not sig		NO
ENSMUSG00000002578	Ikzf4	IKAROS family zinc finger 4 [Source:MGI Symbol;Acc:MGI:1343139]	protein_coding	22781	5995	4.63035	4.71614	4.8428	4.6231	4.58052	4.37285	4.28041	4.56181	4.19008	4.40996	4.40364	4.32802	4.06024	5.09732	4.66991	4.65016	5.20203	4.38848	4.88021	4.55256	4.89504	4.57802	4.43587	4.74834	-0.142157	0.170316	-0.312473	0.312473	0.12551	0.597431	0.481947	0.106228	not sig		NO
ENSMUSG00000002608	Ccdc97	coiled-coil domain containing 97 [Source:MGI Symbol;Acc:MGI:1196455]	protein_coding	52132	3939	2.8487	2.65715	2.4791	2.62477	2.71613	2.03723	3.01512	3.57485	2.71408	2.34868	3.03812	3.24161	3.093	3.18774	2.63118	2.79947	2.75581	3.12699	3.29143	2.92706	2.83358	2.62546	3.0283	2.90936	0.402839	0.283903	0.118935	0.402839	0.0775463	0.0718076	0.244341	0.767251	not sig		NO
ENSMUSG00000002617	Zfp40	zinc finger protein 40 [Source:MGI Symbol;Acc:MGI:99185]	protein_coding	22700	4482	3.58264	3.21866	3.35616	3.19509	3.33701	4.17778	2.73225	2.81873	3.0793	3.03479	3.12717	2.7993	2.54471	2.9597	3.42562	3.22625	3.67536	2.68168	3.43734	3.21164	2.64336	3.37137	2.9091	3.18589	-0.46227	-0.185475	-0.276795	0.46227	0.078465	0.066078	0.606404	0.340922	not sig		NO
ENSMUSG00000002625	Akap8l	A kinase (PRKA) anchor protein 8-like [Source:MGI Symbol;Acc:MGI:1860606]	protein_coding	54194	2075	4.46365	4.85917	4.47588	4.85685	5.06476	4.47355	4.49295	3.73447	3.84068	3.38187	2.61036	3.49833	3.2257	2.84593	3.94725	4.15716	3.71939	4.03846	3.78932	4.33472	2.83089	4.66954	3.30533	3.83103	-1.36421	-0.838518	-0.525693	1.36421	2.9e-05	2.02e-05	0.00335267	0.0673164	Fresh vs. Aged	Cluster 1	YES
ENSMUSG00000002633	Shh	sonic hedgehog [Source:MGI Symbol;Acc:MGI:98297]	protein_coding	20423	2847	2.63183	2.8005	2.40874	2.10775	2.51928	2.62163	2.4445	1.83976	2.59596	1.76981	3.31705	1.57883	2.67506	0	1.49766	2.21204	1.85436	3.21012	2.66162	2.34647	2.68601	2.50489	1.96807	2.35261	-0.536824	-0.152279	-0.384545	0.536824	0.364236	0.352735	0.915039	0.576523	not sig		NO
ENSMUSG00000002635	Pdcd2l	programmed cell death 2-like [Source:MGI Symbol;Acc:MGI:1915329]	protein_coding	68079	1315	8.75943	8.35177	8.47172	8.49835	8.67948	8.1514	8.58215	7.92338	7.17103	7.44488	6.83512	7.93691	7.11545	7.80412	6.66309	7.28329	7.80477	7.35406	7.34794	7.73358	7.27756	8.49919	7.46156	7.35204	-1.03763	-1.14714	0.109513	1.14714	1.25e-05	8.97e-05	2.71e-05	0.831962	Fresh vs. Aged&Melatonin	Cluster 2	YES
ENSMUSG00000002658	Gtf2f1	general transcription factor IIF, polypeptide 1 [Source:MGI Symbol;Acc:MGI:1923848]	protein_coding	98053	1717	6.90525	6.88512	6.75756	6.79148	7.03644	6.51869	6.82059	6.49208	6.5654	6.86655	6.27761	6.31682	6.7855	5.99048	6.55516	6.837	6.55418	6.70496	6.81168	6.43292	6.08091	6.81645	6.47063	6.56811	-0.345812	-0.248332	-0.0974798	0.345812	0.0488681	0.0457167	0.177586	0.74796	not sig		NO
ENSMUSG00000002660	Clpp	caseinolytic mitochondrial matrix peptidase proteolytic subunit [Source:MGI Symbol;Acc:MGI:1858213]	protein_coding	53895	1207	2.61648	0	1.8244	1.80675	0	1.59757	0	0	0	0	0	2.57237	0	0	1.00879	0	0	0	0	0	0	1.12074	0.367482	0.144113	-0.753261	-0.976629	0.223369	0.976629	0.119061	0.265969	0.119873	0.882354	not sig		NO
ENSMUSG00000002661	Alkbh7	alkB homolog 7 [Source:MGI Symbol;Acc:MGI:1913650]	protein_coding	66400	1029	4.79479	4.94686	5.28581	4.52234	5.01916	5.45231	4.95472	5.28008	5.38665	5.17024	4.49384	5.70922	4.35328	4.88833	4.38458	4.13529	4.60206	4.44823	5.13781	4.61478	4.05656	4.99657	5.04024	4.48276	0.0436656	-0.51381	0.557476	0.557476	0.0283765	0.976418	0.0611393	0.0404571	not sig		NO
ENSMUSG00000002668	Dennd1c	DENN/MADD domain containing 1C [Source:MGI Symbol;Acc:MGI:1918035]	protein_coding	70785	2520	2.83709	2.32732	2.39526	2.19854	3.05887	1.84323	2.55393	2.66029	2.04801	0	1.87805	2.24547	1.21596	2.41976	2.13546	2.22064	0	1.87357	2.41016	2.13791	2.53348	2.45918	1.78108	1.9016	-0.678098	-0.557574	-0.120524	0.678098	0.233231	0.245044	0.376873	0.952937	not sig		NO
ENSMUSG00000002679	Med6	mediator complex subunit 6 [Source:MGI Symbol;Acc:MGI:1917042]	protein_coding	69792	1447	8.74365	8.77431	8.58869	8.64707	8.73347	8.99368	8.59217	8.41348	8.32498	8.40152	8.14599	8.35145	8.3774	8.23076	8.08652	8.02178	7.97387	8.06985	7.95888	7.93988	7.99607	8.72472	8.3208	8.00669	-0.403925	-0.718028	0.314103	0.718028	7.28e-10	2.62e-06	4.31e-10	6.43e-05	not sig		NO
ENSMUSG00000002688	Prkd1	protein kinase D1 [Source:MGI Symbol;Acc:MGI:99879]	protein_coding	18760	3778	5.05915	5.25155	5.09979	5.01037	5.23983	5.01301	5.33955	5.78886	5.83507	5.89875	5.69319	6.0439	5.03421	5.79595	5.72309	6.00439	5.66908	6.06231	5.9816	6.03689	5.19189	5.14475	5.72713	5.80989	0.582384	0.665144	-0.0827597	0.665144	0.000397343	0.00223392	0.000641712	0.837381	not sig		NO
ENSMUSG00000002699	Lcp2	lymphocyte cytosolic protein 2 [Source:MGI Symbol;Acc:MGI:1321402]	protein_coding	16822	4459	0	0	0	0	0	0	1.11649	1.58737	0	1.85438	3.23652	1.0408	1.62923	0	0	1.78459	1.2508	1.48303	0	0	1.48778	0.159498	1.33547	0.858029	1.17597	0.698531	0.477442	1.17597	0.0537882	0.0443248	0.29141	0.54966	not sig		NO
ENSMUSG00000002718	Cse1l	chromosome segregation 1-like (S. cerevisiae) [Source:MGI Symbol;Acc:MGI:1339951]	protein_coding	110750	5273	4.20374	4.22163	4.39721	5.05493	4.62386	4.71158	4.57662	4.45624	4.45349	4.3497	4.02272	4.58193	3.91035	4.63704	4.95982	4.94965	4.66556	4.87559	4.87696	4.92755	4.77052	4.54137	4.34449	4.86081	-0.196872	0.319441	-0.516313	0.516313	0.00321137	0.307988	0.0603144	0.00245405	not sig		NO
ENSMUSG00000002728	Naa20	N(alpha)-acetyltransferase 20, NatB catalytic subunit [Source:MGI Symbol;Acc:MGI:1915127]	protein_coding	67877	3705	5.93531	5.90023	5.70687	6.05138	6.13989	5.72602	6.25014	4.85268	5.20041	4.63214	4.49695	4.72525	4.68118	5.14961	4.4982	4.14372	4.89074	4.72849	4.34412	4.69775	4.28866	5.95855	4.81974	4.5131	-1.1388	-1.44545	0.306648	1.44545	5.22e-09	2.57e-07	6.84e-09	0.0797915	Fresh vs. Aged&Melatonin	Cluster 2	YES
ENSMUSG00000002733	Plekha3	pleckstrin homology domain-containing, family A (phosphoinositide binding specific) member 3 [Source:MGI Symbol;Acc:MGI:1932515]	protein_coding	83435	3126	6.34253	6.64488	6.94605	6.40412	6.55056	6.4697	6.44581	6.17107	6.11601	6.46712	6.56496	6.42568	6.41187	6.59696	6.33505	5.99508	6.55963	6.24184	6.27844	6.25183	6.26	6.54338	6.39338	6.27455	-0.149997	-0.268824	0.118827	0.268824	0.0447118	0.3068	0.0358028	0.467407	not sig		NO
ENSMUSG00000002741	Ykt6	YKT6 v-SNARE homolog (S. cerevisiae) [Source:MGI Symbol;Acc:MGI:1927550]	protein_coding	56418	2984	2.94289	1.67336	3.05743	3.01336	3.74263	3.4377	3.16671	2.79836	3.48932	3.14047	2.89846	3.01032	3.53777	2.54326	2.91667	2.74739	2.16106	3.01729	2.43604	2.48962	2.33482	3.00487	3.05971	2.58613	0.0548399	-0.418745	0.473585	0.473585	0.144461	0.973728	0.240044	0.167643	not sig		NO
ENSMUSG00000002748	Baz1b	bromodomain adjacent to zinc finger domain, 1B [Source:MGI Symbol;Acc:MGI:1353499]	protein_coding	22385	13667	6.036	5.97793	6.23129	5.79089	5.94336	5.89092	6.00358	5.70671	5.82016	6.02039	5.83907	5.68921	6.0371	5.92492	6.07559	6.33075	6.34968	6.24891	6.50374	6.31783	6.41075	5.982	5.86251	6.31961	-0.119487	0.337613	-0.457099	0.457099	1.91e-05	0.256262	0.000586362	1.89e-05	not sig		NO
ENSMUSG00000002767	Mrpl2	mitochondrial ribosomal protein L2 [Source:MGI Symbol;Acc:MGI:1351622]	protein_coding	27398	1170	5.77691	5.74878	5.54092	5.56669	5.68216	5.5327	5.80774	5.45137	6.30319	5.80306	5.46676	5.60143	5.65236	5.85204	4.88047	5.76249	5.48308	5.4535	5.23607	5.77864	5.27895	5.66513	5.73289	5.41046	0.0677589	-0.254671	0.32243	0.32243	0.0726333	0.876108	0.182663	0.0755691	not sig		NO
ENSMUSG00000002768	Mea1	male enhanced antigen 1 [Source:MGI Symbol;Acc:MGI:96957]	protein_coding	17256	840	6.98622	7.13164	6.44001	7.06432	7.0098	6.29726	6.87642	7.97802	8.79839	7.92112	7.89712	8.58841	8.47821	8.10968	7.22262	7.70974	7.72169	8.15359	7.9322	8.04101	6.98874	6.82938	8.25299	7.68137	1.42361	0.851987	0.571624	1.42361	5.69e-06	3.79e-06	0.00135703	0.0275849	Fresh vs. Aged	Cluster 5	YES
ENSMUSG00000002778	Kdelr1	KDEL (Lys-Asp-Glu-Leu) endoplasmic reticulum protein retention receptor 1 [Source:MGI Symbol;Acc:MGI:1915387]	protein_coding	68137	1873	5.56392	5.23372	4.98686	5.38738	5.69977	5.28053	5.19211	5.21933	5.08663	5.10936	5.05066	5.39626	4.52804	5.37996	4.51425	5.17299	4.8754	5.62224	5.13852	5.16892	4.96523	5.3349	5.11003	5.06536	-0.224864	-0.269534	0.0446702	0.269534	0.209462	0.343215	0.223734	0.956112	not sig		NO
ENSMUSG00000002781	Tmem143	transmembrane protein 143 [Source:MGI Symbol;Acc:MGI:1917459]	protein_coding	70209	5636	1.64952	1.42274	1.60462	1.55566	1.95196	0	1.21433	1.25009	1.37466	1.46743	1.48265	1.4483	1.37692	1.32234	1.16766	0	0	1.79671	1.75979	1.42424	1.31187	1.34269	1.38891	1.06575	0.0462255	-0.276936	0.323162	0.323162	0.534626	0.987581	0.645803	0.554336	not sig		NO
ENSMUSG00000002797	Ggct	gamma-glutamyl cyclotransferase [Source:MGI Symbol;Acc:MGI:95700]	protein_coding	110175	4437	10.2356	10.1522	10.127	10.1003	10.0574	10.1758	10.2344	10.3456	10.3371	10.4894	10.1399	10.2164	10.4509	10.6059	10.4524	10.4458	10.4269	10.4366	10.4402	10.4496	10.3826	10.1547	10.3693	10.4334	0.214616	0.278755	-0.0641393	0.278755	0.000174247	0.00248983	0.000189844	0.476971	not sig		NO
ENSMUSG00000002799	Jag2	jagged 2 [Source:MGI Symbol;Acc:MGI:1098270]	protein_coding	16450	4054	5.43272	5.41213	5.41023	5.41159	5.38337	4.67436	5.56243	4.48691	4.42386	4.31265	3.82655	3.79395	3.60693	4.01993	4.70954	4.69075	4.75267	4.88449	4.80194	4.5913	4.69841	5.32669	4.06725	4.73273	-1.25944	-0.593962	-0.665474	1.25944	2.81e-07	1.67e-07	0.00159129	0.000531992	Fresh vs. Aged	Cluster 1	YES
ENSMUSG00000002804	Nudt14	nudix (nucleoside diphosphate linked moiety X)-type motif 14 [Source:MGI Symbol;Acc:MGI:1913424]	protein_coding	66174	793	5.96874	5.08562	5.73402	5.5868	5.94687	5.1681	5.49518	6.16453	6.58657	6.62607	6.37494	6.51992	6.4179	6.52751	5.61901	6.04921	6.20325	6.73485	6.44707	6.39882	5.54417	5.56933	6.45963	6.14234	0.8903	0.573007	0.317293	0.8903	0.000374368	0.000286136	0.0133554	0.208814	not sig		NO
ENSMUSG00000002808	Epdr1	ependymin related protein 1 (zebrafish) [Source:MGI Symbol;Acc:MGI:2145369]	protein_coding	105298	2386	1.3711	1.06718	1.70044	0	2.13371	1.01796	0	0	1.48864	2.62675	2.38931	0	1.26139	0	2.02585	1.03881	0	1.20087	1.54549	1.01889	0	1.04148	1.10944	0.9757	0.067958	-0.0657835	0.133741	0.133741	0.963431	0.989436	0.990097	0.959773	not sig		NO
ENSMUSG00000002812	Flii	flightless I actin binding protein [Source:MGI Symbol;Acc:MGI:1342286]	protein_coding	14248	5039	4.81327	4.69821	4.80814	4.75269	4.51419	4.50334	4.81998	3.81716	3.78963	3.75054	3.67318	3.87388	3.39605	3.77421	3.68032	4.41694	4.33725	3.84042	4.06937	4.66794	4.43539	4.7014	3.72495	4.20681	-0.976453	-0.494598	-0.481855	0.976453	2.11e-06	1.27e-06	0.00295019	0.00367325	not sig		NO
ENSMUSG00000002814	Top3a	topoisomerase (DNA) III alpha [Source:MGI Symbol;Acc:MGI:1197527]	protein_coding	21975	4599	2.60614	2.5783	2.58564	2.54499	2.17502	2.81294	2.46741	2.19028	2.22351	1.35984	1.17423	2.46226	1.96334	1.7294	2.53153	1.94751	2.24233	1.77168	2.38718	2.37665	2.64361	2.53863	1.87184	2.2715	-0.666796	-0.267136	-0.39966	0.666796	0.00718426	0.0054911	0.340755	0.105919	not sig		NO
ENSMUSG00000002833	Hdgfl2	HDGF like 2 [Source:MGI Symbol;Acc:MGI:1194492]	protein_coding	15193	2251	3.1864	3.34242	3.30135	3.68819	3.53654	3.69509	3.65194	3.38632	3.91075	3.8027	2.21333	3.20766	3.74856	3.38725	2.77288	3.56134	3.6937	3.41098	4.38955	3.51994	4.24876	3.48599	3.37951	3.65674	-0.10648	0.170746	-0.277226	0.277226	0.55143	0.90686	0.779481	0.526527	not sig		NO
ENSMUSG00000002835	Chaf1a	chromatin assembly factor 1, subunit A (p150) [Source:MGI Symbol;Acc:MGI:1351331]	protein_coding	27221	3308	7.7807	7.63952	7.70549	7.54407	7.6623	7.2203	7.56183	7.05819	7.37051	7.05217	6.73551	6.43332	6.78724	5.9692	7.61001	7.8108	7.96984	7.63983	7.76337	7.86927	7.78759	7.58774	6.7723	7.77867	-0.81544	0.19093	-1.00637	1.00637	1.12e-05	0.000183426	0.463	1.51e-05	Aged vs. Melatonin	Cluster 3	YES
ENSMUSG00000002844	Adprh	ADP-ribosylarginine hydrolase [Source:MGI Symbol;Acc:MGI:1098234]	protein_coding	11544	1583	5.76198	5.24565	5.40677	5.8137	5.25589	5.62676	4.85647	4.37154	5.06363	4.67186	4.87263	5.11089	3.50075	4.52141	3.30388	4.68509	4.39547	4.24372	4.11021	5.26733	3.77693	5.42389	4.58753	4.25466	-0.836358	-1.16922	0.332867	1.16922	0.00164875	0.0199742	0.00150255	0.471596	Fresh vs. Melatonin	Cluster 2	YES
ENSMUSG00000002845	Tmem39a	transmembrane protein 39a [Source:MGI Symbol;Acc:MGI:1915096]	protein_coding	67846	4094	5.36986	5.53368	5.91385	5.41343	5.6518	5.41343	5.58998	5.47804	5.41807	5.1233	5.30698	4.9551	5.12753	5.46452	5.49482	5.82585	5.78809	5.72899	5.58206	5.95797	5.7137	5.55515	5.26765	5.72735	-0.287499	0.172206	-0.459705	0.459705	0.000661947	0.0225642	0.210307	0.000493895	not sig		NO
ENSMUSG00000002846	Timmdc1	translocase of inner mitochondrial membrane domain containing 1 [Source:MGI Symbol;Acc:MGI:1922139]	protein_coding	76916	1784	4.75722	5.01405	4.42088	4.48166	4.49699	4.16257	4.27449	4.28499	4.50727	4.4185	3.65639	3.57576	3.44684	4.21408	4.0954	4.35275	4.27291	4.24409	4.52208	3.70167	3.61778	4.51541	4.01483	4.11524	-0.500578	-0.40017	-0.100408	0.500578	0.0429208	0.0459187	0.123497	0.862386	not sig		NO
ENSMUSG00000002847	Pla1a	phospholipase A1 member A [Source:MGI Symbol;Acc:MGI:1934677]	protein_coding	85031	1972	2.82952	2.31494	2.10626	3.17452	3.00509	2.76296	2.99656	3.12399	2.03423	2.32233	2.22144	3.16504	1.95383	2.71367	2.28458	2.96438	3.43989	1.85562	2.88464	1.26127	1.2705	2.74141	2.50493	2.28013	-0.236472	-0.46128	0.224808	0.46128	0.394097	0.756155	0.361519	0.776456	not sig		NO
ENSMUSG00000002870	Mcm2	minichromosome maintenance complex component 2 [Source:MGI Symbol;Acc:MGI:105380]	protein_coding	17216	3370	7.06794	7.15708	6.96085	7.23308	6.89495	6.79849	7.05218	7.14282	6.81752	7.07761	6.90063	7.05807	6.93877	6.87733	7.42422	7.32593	7.2263	7.31644	7.29613	7.16692	7.2142	7.02351	6.97325	7.28145	-0.0502603	0.257939	-0.308199	0.308199	0.000333224	0.724354	0.00249719	0.000462327	not sig		NO
ENSMUSG00000002871	Tpra1	transmembrane protein, adipocyte asscociated 1 [Source:MGI Symbol;Acc:MGI:1345190]	protein_coding	24100	3026	7.72468	7.78309	7.83585	7.79034	7.73014	7.08151	7.48018	3.4672	2.8423	3.36413	1.69079	3.38577	2.31216	3.2927	3.24471	4.24912	4.61716	4.17537	3.83188	4.02461	5.2055	7.63226	2.90786	4.19262	-4.72439	-3.43963	-1.28476	4.72439	1.19e-11	1.17e-11	2.19e-09	0.00101772	Fresh vs. Aged vs. Melatonin	Cluster 1	YES
ENSMUSG00000002881	Nab1	Ngfi-A binding protein 1 [Source:MGI Symbol;Acc:MGI:107564]	protein_coding	17936	4100	5.28325	4.80793	5.52901	5.12246	5.12119	5.06228	5.01382	4.96303	5.49939	5.11777	5.28767	4.97432	5.37201	4.8562	5.25734	5.11905	4.97659	5.48462	5.49099	5.1943	4.69122	5.13428	5.15291	5.17344	0.0186358	0.0391678	-0.020532	0.0391678	0.958106	0.989364	0.95396	0.987106	not sig		NO
ENSMUSG00000002897	Il17ra	interleukin 17 receptor A [Source:MGI Symbol;Acc:MGI:107399]	protein_coding	16172	3970	3.94399	3.8575	4.16992	4.22198	4.4302	3.9425	4.20413	1.94177	2.02707	2.06951	2.32295	2.37746	1.63199	2.63409	3.08115	3.40288	3.94828	3.28043	3.72052	3.49251	4.08585	4.11003	2.14355	3.57309	-1.96648	-0.536945	-1.42954	1.96648	1.46e-09	1.42e-09	0.0109445	1.96e-07	Fresh&Melatonin vs. Aged	Cluster 3	YES
ENSMUSG00000002900	Lamb1	laminin B1 [Source:MGI Symbol;Acc:MGI:96743]	protein_coding	16777	9917	8.34676	8.23188	8.1956	8.01738	8.12573	8.22125	8.18829	5.02567	5.1576	4.86934	4.68486	4.85732	5.04604	5.02488	5.92118	5.87822	5.95175	5.57955	5.78642	5.82253	6.10855	8.18955	4.95224	5.86403	-3.23731	-2.32553	-0.911784	3.23731	5.69e-19	2.53e-14	2.55e-14	1.68e-09	Fresh vs. Aged&Melatonin	Cluster 1	YES
ENSMUSG00000002910	Arrdc2	arrestin domain containing 2 [Source:MGI Symbol;Acc:MGI:1918057]	protein_coding	70807	2329	7.56425	7.7504	7.72172	7.76208	7.74309	6.96077	7.82789	7.15419	7.1663	7.22243	6.82392	6.66213	7.27902	7.06635	8.02463	7.45955	7.71304	7.63525	7.61291	7.87057	8.01714	7.6186	7.05348	7.76187	-0.565124	0.143271	-0.708395	0.708395	0.000115559	0.00142245	0.544221	0.000140837	not sig		NO
ENSMUSG00000002944	Cd36	CD36 molecule [Source:MGI Symbol;Acc:MGI:107899]	protein_coding	12491	3590	6.19543	6.02577	5.85096	6.02819	6.24515	6.69867	6.20264	5.89609	6.12365	5.45956	5.76899	6.03017	5.68181	5.95406	6.79343	6.9021	6.6816	6.4291	6.46543	6.5445	6.26097	6.17812	5.8449	6.58245	-0.333211	0.404333	-0.737544	0.737544	8.18e-05	0.0454888	0.0144255	5.32e-05	not sig		NO
ENSMUSG00000002948	Map2k7	mitogen-activated protein kinase kinase 7 [Source:MGI Symbol;Acc:MGI:1346871]	protein_coding	26400	5359	1.58057	1.59056	1.32346	2.10638	1.24182	0	0	0	1.49029	0	0	1.08025	0	0	0	0	2.0918	1.0086	1.54717	0	1.18302	1.1204	0.367219	0.832941	-0.753179	-0.287458	-0.465721	0.753179	0.211785	0.190237	0.76879	0.509981	not sig		NO
ENSMUSG00000002949	Timm44	translocase of inner mitochondrial membrane 44 [Source:MGI Symbol;Acc:MGI:1343262]	protein_coding	21856	3664	5.24112	5.05254	5.23782	5.30675	4.96631	4.33167	4.98491	5.40082	5.41806	5.45256	4.99509	5.40425	5.4029	5.2871	5.52144	5.43023	5.30169	5.43356	5.23982	5.36406	5.45088	5.0173	5.33726	5.39167	0.319953	0.374367	-0.0544139	0.374367	0.0103354	0.0349582	0.0132494	0.888676	not sig		NO
ENSMUSG00000002957	Ap2a2	adaptor-related protein complex 2, alpha 2 subunit [Source:MGI Symbol;Acc:MGI:101920]	protein_coding	11772	5663	2.05667	1.35476	1.66305	1.67658	2.26516	0	1.50571	1.75193	1.82243	1.87405	1.82843	1.97883	1.46787	2.18278	1.98786	2.00411	1.50066	2.17355	2.31967	2.06668	1.45881	1.50313	1.84376	1.93019	0.340626	0.427058	-0.0864317	0.427058	0.240016	0.399232	0.246148	0.939661	not sig		NO
ENSMUSG00000002968	Med25	mediator complex subunit 25 [Source:MGI Symbol;Acc:MGI:1922863]	protein_coding	75613	2297	5.37866	5.59997	5.37736	5.95535	5.23672	4.6918	5.2758	5.82161	5.68655	5.04276	4.44351	5.50258	4.76926	5.18817	5.30605	5.49374	5.39306	5.55748	5.5267	5.78414	5.76434	5.35938	5.20778	5.5465	-0.151601	0.187123	-0.338723	0.338723	0.269135	0.73687	0.630727	0.240508	not sig		NO
ENSMUSG00000002981	Clptm1	cleft lip and palate associated transmembrane protein 1 [Source:MGI Symbol;Acc:MGI:1927155]	protein_coding	56457	4130	3.89076	4.26251	3.33616	4.27398	3.44376	3.49375	3.53984	4.13931	4.3251	3.79449	3.43244	4.38293	3.28067	4.16915	3.5784	3.60516	3.99064	3.82078	4.26481	3.70125	3.87168	3.74868	3.93201	3.83325	0.183334	0.084566	0.0987676	0.183334	0.65277	0.626625	0.903343	0.870787	not sig		NO
ENSMUSG00000002983	Relb	avian reticuloendotheliosis viral (v-rel) oncogene related B [Source:MGI Symbol;Acc:MGI:103289]	protein_coding	19698	3885	1.76208	1.22984	1.75227	2.00287	1.47703	1.30389	1.44565	2.35314	2.01814	2.06319	1.69222	2.08279	1.53002	2.5254	1.56828	2.351	2.29787	2.29919	1.6825	1.57038	2.53099	1.56766	2.03784	2.04289	0.470181	0.475224	-0.0050431	0.475224	0.0315668	0.0553937	0.0525425	0.999604	not sig		NO
ENSMUSG00000002984	Tomm40	translocase of outer mitochondrial membrane 40 [Source:MGI Symbol;Acc:MGI:1858259]	protein_coding	53333	4239	0	1.51075	1.06042	1.16671	0	0	1.26565	1.8118	0	0	1.0162	0	1.40686	1.12591	1.2443	1.25398	0	1.46816	1.4264	1.37222	0	0.71479	0.765824	0.966437	0.0510344	0.251647	-0.200612	0.251647	0.78119	0.9899	0.783959	0.855985	not sig		NO
ENSMUSG00000002985	Apoe	apolipoprotein E [Source:MGI Symbol;Acc:MGI:88057]	protein_coding	11816	1980	3.57902	2.79487	2.34115	3.95134	3.72789	3.38822	3.21228	1.29358	1.8235	1.14594	0	1.45745	1.42426	0	1.72855	2.85052	2.48002	1.20429	1.5962	3.04724	2.91931	3.28497	1.02067	2.26088	-2.26429	-1.02409	-1.2402	2.26429	3.19e-05	2.04e-05	0.0293495	0.0083447	Fresh vs. Aged vs. Melatonin	Cluster 1	YES
ENSMUSG00000002996	Hbp1	high mobility group box transcription factor 1 [Source:MGI Symbol;Acc:MGI:894659]	protein_coding	73389	6167	5.21797	5.03257	5.12467	5.04036	5.13537	5.5219	4.82428	5.16091	4.55331	4.6585	4.87145	5.3453	4.80332	4.93133	4.70383	5.16069	5.38352	4.5173	5.24379	5.42769	4.73846	5.12816	4.90344	5.02504	-0.224715	-0.103118	-0.121597	0.224715	0.372693	0.341001	0.78801	0.719301	not sig		NO
ENSMUSG00000002997	Prkar2b	protein kinase, cAMP dependent regulatory, type II beta [Source:MGI Symbol;Acc:MGI:97760]	protein_coding	19088	3652	6.01793	6.00547	5.84262	6.02002	5.56635	6.01894	5.59921	6.0788	5.65441	6.00502	5.99197	6.00585	5.63922	5.60053	6.06765	5.96512	5.71707	5.98568	5.97511	5.74972	6.02572	5.86722	5.85369	5.92658	-0.0135328	0.0593629	-0.0728957	0.0728957	0.743622	0.989945	0.825016	0.749473	not sig		NO
ENSMUSG00000003031	Cdkn1b	cyclin-dependent kinase inhibitor 1B [Source:MGI Symbol;Acc:MGI:104565]	protein_coding	12576	4552	4.48522	4.71095	4.62478	4.78571	4.49073	4.09752	4.60744	4.24643	3.94844	4.07918	4.09448	4.07739	3.55658	3.65881	4.02074	4.57573	4.38173	4.58353	4.30724	4.48877	3.98382	4.54319	3.95162	4.33451	-0.591577	-0.208682	-0.382895	0.591577	0.00083556	0.000650828	0.265149	0.0216145	not sig		NO
ENSMUSG00000003032	Klf4	Kruppel-like factor 4 (gut) [Source:MGI Symbol;Acc:MGI:1342287]	protein_coding	16600	3049	2.0954	2.18134	1.91337	2.54146	3.22245	1.3809	2.87686	1.69335	0	1.6498	1.27602	2.88588	2.02205	2.26347	2.26506	2.35787	1.82733	3.03549	2.43599	2.03995	1.21385	2.31597	1.68437	2.16793	-0.631605	-0.148039	-0.483566	0.631605	0.247478	0.246692	0.920146	0.428208	not sig		NO
ENSMUSG00000003033	Ap1m1	adaptor-related protein complex AP-1, mu subunit 1 [Source:MGI Symbol;Acc:MGI:102776]	protein_coding	11767	3150	4.87273	4.77851	4.82733	5.15804	5.05598	4.82955	4.79766	5.49701	5.42482	5.31372	5.1948	5.15886	4.96179	5.7064	5.05699	5.47247	5.33155	5.46075	5.65077	5.37247	5.01093	4.90283	5.32248	5.33656	0.419656	0.433732	-0.014076	0.433732	0.00153688	0.00436004	0.00332185	0.991511	not sig		NO
ENSMUSG00000003037	Rab8a	RAB8A, member RAS oncogene family [Source:MGI Symbol;Acc:MGI:96960]	protein_coding	17274	4678	4.45247	4.54515	4.4638	4.64464	4.45311	5.37267	4.5404	4.05575	3.59159	3.37675	4.02129	3.70346	3.35962	3.92566	4.34066	3.8225	4.08068	3.94561	4.66028	4.18664	4.47057	4.63889	3.71916	4.21528	-0.919733	-0.423616	-0.496117	0.919733	0.00010993	7.15e-05	0.0468491	0.0188835	not sig		NO
ENSMUSG00000003038	Hmgn2	high mobility group nucleosomal binding domain 2 [Source:MGI Symbol;Acc:MGI:96136]	protein_coding	15331	3060	3.11238	3.50534	3.44624	3.17112	3.96296	2.59981	2.96515	2.62819	2.31917	2.56879	2.66711	2.35297	2.61368	2.37775	2.78434	2.00538	2.49978	1.95209	2.27333	2.60925	2.62248	3.25186	2.50395	2.39238	-0.747904	-0.85948	0.111576	0.85948	0.000175779	0.00116212	0.000287422	0.798429	not sig		NO
ENSMUSG00000003039	Fam32a	family with sequence similarity 32, member A [Source:MGI Symbol;Acc:MGI:1915172]	protein_coding	67922	1910	5.61797	5.26519	5.43835	5.48591	5.68911	4.96834	5.4547	5.54859	6.24125	5.18529	5.76711	5.65448	5.1663	5.43131	5.22731	5.54435	5.20713	5.39118	5.43968	5.2966	5.01224	5.41708	5.57062	5.30264	0.153537	-0.114438	0.267974	0.267974	0.214498	0.558363	0.719852	0.18953	not sig		NO
ENSMUSG00000003051	Elf3	E74-like factor 3 [Source:MGI Symbol;Acc:MGI:1101781]	protein_coding	13710	2217	0	1.30657	0	0	1.45236	0	0	0	0	1.1622	1.20382	0	0	1.18377	1.61663	1.25527	0	1.39547	1.02336	1.25141	1.62945	0.394133	0.507113	1.16737	0.11298	0.773239	-0.660259	0.773239	0.0675567	0.938816	0.0784309	0.145554	not sig		NO
ENSMUSG00000003053	Cyp2c29	cytochrome P450, family 2, subfamily c, polypeptide 29 [Source:MGI Symbol;Acc:MGI:103238]	protein_coding	13095	3061	1.48489	2.17693	1.80961	2.19263	1.25309	1.04639	1.7266	1.80879	0	1.22956	0	0	1.206	1.95065	2.40347	1.29943	1.18231	1.47075	1.26445	1.88756	1.49565	1.67002	0.885	1.57195	-0.78502	-0.0980733	-0.686946	0.78502	0.0570727	0.0696148	0.952453	0.121159	not sig		NO
ENSMUSG00000003062	Stard3nl	STARD3 N-terminal like [Source:MGI Symbol;Acc:MGI:1923455]	protein_coding	76205	5580	6.23382	6.16671	6.21579	6.16046	6.03213	6.16125	6.06635	6.22491	6.19025	6.32314	6.3324	6.03213	6.17429	6.09168	6.20986	6.21915	6.24412	6.35247	6.01905	6.03373	6.32056	6.14807	6.19554	6.19985	0.0474715	0.0517791	-0.00430755	0.0517791	0.613487	0.691033	0.645402	0.996894	not sig		NO
ENSMUSG00000003068	Stk11	serine/threonine kinase 11 [Source:MGI Symbol;Acc:MGI:1341870]	protein_coding	20869	4580	3.30263	3.25692	3.58112	3.39884	3.61635	2.81806	3.65729	4.2818	4.23869	4.56663	4.0591	3.90692	4.22968	4.18873	3.65581	4.12772	3.89308	4.13098	3.64351	4.21033	3.81857	3.37589	4.21022	3.92571	0.834333	0.549826	0.284507	0.834333	2.07e-05	1.59e-05	0.00153863	0.104821	not sig		NO
ENSMUSG00000003070	Efna2	ephrin A2 [Source:MGI Symbol;Acc:MGI:102707]	protein_coding	13637	2131	4.14036	3.97424	4.17751	3.7423	3.47471	3.45245	3.74378	2.21598	1.74822	1.77184	2.1343	2.69097	1.17093	2.58449	2.55417	2.18338	2.6938	2.45517	3.60243	3.30832	3.36383	3.81505	2.04525	2.88016	-1.7698	-0.934891	-0.834908	1.7698	6.25e-06	3.85e-06	0.00407701	0.00971529	Fresh vs. Aged	Cluster 1	YES
ENSMUSG00000003072	Atp5d	ATP synthase, H+ transporting, mitochondrial F1 complex, delta subunit [Source:MGI Symbol;Acc:MGI:1913293]	protein_coding	66043	1928	3.57155	2.99043	2.8806	2.97145	2.58307	2.87633	3.51361	1.43899	1.92378	0	1.69969	1.64126	0	1.91155	0	1.11105	1.32857	2.1643	0	0	0	3.05529	1.23075	0.657703	-1.82454	-2.39759	0.57305	2.39759	2.6e-05	0.000596276	2.8e-05	0.337363	Fresh vs. Aged&Melatonin	Cluster 2	YES
ENSMUSG00000003099	Ppp5c	protein phosphatase 5, catalytic subunit [Source:MGI Symbol;Acc:MGI:102666]	protein_coding	19060	3136	3.02388	3.41792	2.97225	3.30673	3.0432	3.09408	3.18075	3.35014	3.09735	2.85515	3.03887	3.35348	2.70666	2.82647	3.16778	3.38539	3.57832	3.75668	3.39101	3.49176	3.92705	3.1484	3.03259	3.52828	-0.115812	0.379883	-0.495695	0.495695	0.00186523	0.615312	0.0154046	0.00194981	not sig		NO
ENSMUSG00000003119	Cdk12	cyclin-dependent kinase 12 [Source:MGI Symbol;Acc:MGI:1098802]	protein_coding	69131	11730	5.31107	5.31352	5.42323	5.50504	5.34278	5.06126	5.31558	5.31332	5.32106	5.29162	5.24151	5.13278	5.24704	5.4819	5.55093	5.61263	5.62537	5.55023	5.69268	5.68201	5.58546	5.32464	5.28989	5.61419	-0.0347503	0.289547	-0.324297	0.324297	2.64e-05	0.812422	0.000190923	5.22e-05	not sig		NO
ENSMUSG00000003123	Lipe	lipase, hormone sensitive [Source:MGI Symbol;Acc:MGI:96790]	protein_coding	16890	4518	0	1.10897	0	0	0	0	0	0	0	0	0	1.17138	0	1.37558	1.05775	0	1.23984	0	1.18067	1.19366	1.286	0.158424	0.363852	0.851131	0.205428	0.692707	-0.487279	0.692707	0.0793375	0.767398	0.0733865	0.248592	not sig		NO
ENSMUSG00000003131	Pafah1b2	platelet-activating factor acetylhydrolase, isoform 1b, subunit 2 [Source:MGI Symbol;Acc:MGI:108415]	protein_coding	18475	4241	4.43379	4.22031	4.50465	4.27794	4.29349	4.29621	4.7343	3.9024	4.11635	4.34007	4.12659	4.1437	4.40619	4.2938	4.03037	4.34912	4.40823	3.83535	4.47171	4.02697	4.26631	4.39438	4.18987	4.1983	-0.204513	-0.196088	-0.0084256	0.204513	0.119042	0.157331	0.180115	0.996498	not sig		NO
ENSMUSG00000003134	Tbc1d8	TBC1 domain family, member 8 [Source:MGI Symbol;Acc:MGI:1927225]	protein_coding	54610	5239	6.50569	6.3858	6.46588	6.63565	6.61365	6.3031	6.51535	6.15935	6.2229	6.06769	6.07022	6.19919	6.06038	6.25776	6.23969	6.30213	6.43013	6.34949	6.43713	6.501	6.43428	6.4893	6.14821	6.38484	-0.341089	-0.104465	-0.236623	0.341089	1.43e-05	1.21e-05	0.144256	0.000771618	not sig		NO
ENSMUSG00000003135	Cnot11	CCR4-NOT transcription complex, subunit 11 [Source:MGI Symbol;Acc:MGI:106580]	protein_coding	52846	3508	6.56669	6.49974	6.76238	6.61839	6.85953	6.53241	6.65997	5.12598	5.23463	4.88543	5.12567	5.29826	4.55603	5.32277	4.62034	5.04602	4.69097	5.33308	5.22433	5.95815	4.75626	6.64273	5.0784	5.08988	-1.56433	-1.55285	-0.0114798	1.56433	2.3e-08	1.13e-07	1.26e-07	0.997558	Fresh vs. Aged&Melatonin	Cluster 2	YES
ENSMUSG00000003154	Foxj2	forkhead box J2 [Source:MGI Symbol;Acc:MGI:1926805]	protein_coding	60611	5283	2.19629	2.27318	1.96473	2.51334	2.32425	2.67832	2.05978	1.49219	1.75673	0	1.86547	1.62404	0	1.00578	1.22018	1.53857	1.76144	1.35851	1.36227	1.51307	0	2.28713	1.10632	1.25058	-1.18081	-1.03655	-0.144261	1.18081	0.00269062	0.00397894	0.0107518	0.891418	Fresh vs. Aged&Melatonin	Cluster 2	YES
ENSMUSG00000003161	Sri	sorcin [Source:MGI Symbol;Acc:MGI:98419]	protein_coding	109552	4852	2.78396	3.35391	3.26521	2.65148	3.14655	2.67284	2.34034	3.57048	2.90952	2.88044	3.34092	4.11478	2.81692	2.88591	2.93976	3.30354	2.64896	3.94208	3.31688	3.75401	3.08115	2.88775	3.217	3.28377	0.329242	0.396013	-0.0667706	0.396013	0.224168	0.36152	0.238042	0.956607	not sig		NO
ENSMUSG00000003166	Dgcr2	DiGeorge syndrome critical region gene 2 [Source:MGI Symbol;Acc:MGI:892866]	protein_coding	13356	6638	4.27069	3.98308	4.48376	4.21759	4.38897	3.80927	4.19974	2.63109	2.60544	2.27041	2.91269	3.22248	3.07607	3.54416	3.77123	3.40059	3.76398	3.32001	3.60987	3.55395	4.25473	4.1933	2.89462	3.66777	-1.29868	-0.525535	-0.773146	1.29868	3.92e-06	2.58e-06	0.0222076	0.00109368	Fresh vs. Aged	Cluster 3	YES
ENSMUSG00000003178	NA	NA	NA	NA	2893	4.11254	4.18302	4.1019	4.30477	4.48706	3.96844	4.48215	4.54647	3.81094	3.91762	3.58352	3.87673	3.86772	4.14367	4.70167	4.87353	4.80603	4.54325	4.79225	4.7337	4.12718	4.23427	3.96381	4.65394	-0.270459	0.419673	-0.690132	0.690132	0.000338012	0.147635	0.0175571	0.000242283	not sig		NO
ENSMUSG00000003184	Irf3	interferon regulatory factor 3 [Source:MGI Symbol;Acc:MGI:1859179]	protein_coding	54131	3187	1.26536	0	1.21632	1.64574	0	0	1.3321	1.26461	1.42779	0	0	1.47262	1.17332	0	0	0	0	1.038	1.52891	0	1.17786	0.779931	0.76262	0.534968	-0.0173107	-0.244963	0.227653	0.244963	0.777294	0.998871	0.799999	0.824425	not sig		NO
ENSMUSG00000003190	Bcl2l12	BCL2-like 12 (proline rich) [Source:MGI Symbol;Acc:MGI:1922986]	protein_coding	75736	1976	0	0	1.73497	1.10073	1.65222	1.40617	2.25274	0	0	0	0	0	0	0	0	0	0	0	0	0	0	1.16383	0	0	-1.16383	-1.16383	0	1.16383	0.000381679	0.00108395	0.00108395	1	Fresh vs. Aged&Melatonin	Cluster 1	YES
ENSMUSG00000003198	Zfp959	zinc finger protein 959 [Source:MGI Symbol;Acc:MGI:2385058]	protein_coding	224893	2028	3.64847	5.1746	4.23066	4.68494	4.95394	4.6275	4.36672	4.54903	4.03624	3.66365	4.21526	4.12341	1.31006	4.07981	4.36313	3.71492	4.65931	4.64771	4.11844	3.64058	3.78857	4.52669	3.71107	4.13324	-0.815621	-0.393451	-0.42217	0.815621	0.146424	0.124656	0.587378	0.543487	not sig		NO
ENSMUSG00000003200	Sh3gl1	SH3-domain GRB2-like 1 [Source:MGI Symbol;Acc:MGI:700010]	protein_coding	20405	2072	4.12467	4.06751	3.66214	3.53009	4.03756	3.92265	3.7813	2.77733	2.89011	2.4517	2.90855	2.39165	2.95565	2.54547	3.25549	2.29657	3.48	2.75128	2.67502	3.38615	2.83269	3.87513	2.70292	2.95388	-1.17221	-0.921245	-0.250961	1.17221	3.47e-06	4.24e-06	8.62e-05	0.312307	Fresh vs. Aged	Cluster 1	YES
ENSMUSG00000003208	Yju2	YJU2 splicing factor [Source:MGI Symbol;Acc:MGI:1920136]	protein_coding	72886	1311	2.30387	3.80299	1.73984	2.48559	2.89929	3.74816	2.22942	1.29943	3.36655	2.915	2.33377	1.42131	2.66455	2.11944	2.16824	2.5088	4.25022	2.46742	3.21644	3.26893	0	2.74417	2.30286	2.55429	-0.441301	-0.189874	-0.251427	0.441301	0.709522	0.687489	0.931795	0.883842	not sig		NO
ENSMUSG00000003226	Ranbp2	RAN binding protein 2 [Source:MGI Symbol;Acc:MGI:894323]	protein_coding	19386	9477	5.40475	5.2343	5.27166	5.57345	5.35806	5.52328	5.50347	4.19957	4.76681	4.5355	4.47202	4.69533	4.29088	4.56734	5.25767	5.20904	5.27503	4.73265	5.19027	5.41288	5.23921	5.40985	4.50392	5.18811	-0.905931	-0.221745	-0.684186	0.905931	9.9e-08	1.08e-07	0.0933691	5.7e-06	not sig		NO
ENSMUSG00000003227	Edar	ectodysplasin-A receptor [Source:MGI Symbol;Acc:MGI:1343498]	protein_coding	13608	3637	2.98329	2.84754	2.71984	2.89261	2.85707	3.21627	2.95454	1.0585	0	0	0	0	0	0	1.06471	1.42819	1.4754	1.31677	0	1.17791	1.43396	2.92445	0.151214	1.12814	-2.77324	-1.79632	-0.976921	2.77324	3.68e-10	2.64e-10	2.33e-07	0.000499301	Fresh vs. Aged&Melatonin	Cluster 1	YES
ENSMUSG00000003228	Grk5	G protein-coupled receptor kinase 5 [Source:MGI Symbol;Acc:MGI:109161]	protein_coding	14773	3165	3.80117	3.19443	3.9121	3.27719	3.26851	2.55928	3.56257	3.48837	3.53019	3.20761	3.29664	3.12867	3.18758	3.26467	3.07569	3.52499	2.72834	3.94113	3.54466	3.23488	3.10888	3.36789	3.30053	3.30837	-0.0673584	-0.0595263	-0.00783207	0.0673584	0.928731	0.934121	0.948124	0.999075	not sig		NO
ENSMUSG00000003233	Dvl3	dishevelled segment polarity protein 3 [Source:MGI Symbol;Acc:MGI:108100]	protein_coding	13544	4899	5.34917	5.39496	5.20969	5.26867	5.34367	5.27088	5.60795	5.4699	5.53993	5.30948	5.53976	5.48611	5.26411	5.64699	5.26569	5.86529	5.87857	5.69824	5.67581	5.87155	5.86694	5.34929	5.46518	5.73173	0.115898	0.382443	-0.266545	0.382443	0.001514	0.419067	0.00131962	0.0215256	not sig		NO
ENSMUSG00000003234	Abcf3	ATP-binding cassette, sub-family F (GCN20), member 3 [Source:MGI Symbol;Acc:MGI:1351656]	protein_coding	27406	3557	6.96292	6.99813	6.87301	6.81365	6.88927	7.00746	6.98562	6.13544	6.57599	6.3881	6.2012	5.71958	5.94802	6.20446	6.33887	6.75133	6.72863	6.59959	6.68672	6.6668	6.72698	6.93286	6.16754	6.6427	-0.765324	-0.290163	-0.47516	0.765324	1.8e-06	1.24e-06	0.0238666	0.000424917	not sig		NO
ENSMUSG00000003235	Eif2b5	eukaryotic translation initiation factor 2B, subunit 5 epsilon [Source:MGI Symbol;Acc:MGI:2446176]	protein_coding	224045	3209	1.603	1.60219	1.99545	2.48062	2.50562	1.92395	2.30513	2.05341	2.1235	2.0729	1.88816	2.46092	1.46788	1.86224	1.1618	2.79164	2.11432	1.90154	1.94625	2.78958	2.1609	2.05942	1.98986	2.12372	-0.0695649	0.0642953	-0.13386	0.13386	0.845075	0.950829	0.957825	0.830941	not sig		NO
ENSMUSG00000003269	Cyth2	cytohesin 2 [Source:MGI Symbol;Acc:MGI:1334255]	protein_coding	19158	3515	4.21912	3.91904	3.87152	4.07658	4.17683	3.89881	4.2232	3.18823	3.04516	3.03961	2.56873	2.87755	3.10228	3.1151	3.67027	3.67483	3.48869	3.34817	4.04879	3.68301	3.88121	4.05501	2.99095	3.68499	-1.06407	-0.37002	-0.694045	1.06407	4.38e-08	3.21e-08	0.00799583	1.35e-05	Fresh vs. Aged	Cluster 3	YES
ENSMUSG00000003279	Dlgap1	DLG associated protein 1 [Source:MGI Symbol;Acc:MGI:1346065]	protein_coding	224997	16992	1.44447	1.08072	1.17873	1.06147	1.19627	1.00544	1.11138	1.37698	1.6089	1.44158	1.40273	1.13906	1.06952	1.37043	1.47486	1.31078	1.30295	1.60961	1.03153	1.53186	1.41004	1.15407	1.34417	1.38166	0.190102	0.227593	-0.0374907	0.227593	0.0541206	0.130266	0.0613978	0.914705	not sig		NO
ENSMUSG00000003282	Plag1	pleiomorphic adenoma gene 1 [Source:MGI Symbol;Acc:MGI:1891916]	protein_coding	56711	8487	5.36411	5.16021	5.28869	5.07808	5.30259	5.28687	5.18154	5.65133	5.5336	5.16371	5.58805	5.56133	5.43913	5.51989	5.99876	5.46764	5.81855	5.70625	5.93121	5.69142	5.54171	5.23744	5.49386	5.73651	0.256423	0.499065	-0.242642	0.499065	5.29e-05	0.0171808	3.35e-05	0.0242889	not sig		NO
ENSMUSG00000003299	Mrpl4	mitochondrial ribosomal protein L4 [Source:MGI Symbol;Acc:MGI:2137210]	protein_coding	66163	1285	4.61878	4.80468	3.85087	4.44814	4.3767	4.5364	4.66231	4.29543	3.60638	2.83606	3.42563	4.41294	4.0043	3.92023	2.6931	3.79037	1.81552	3.91338	3.93102	3.7428	3.97191	4.47113	3.78585	3.4083	-0.685272	-1.06282	0.377552	1.06282	0.0126611	0.111141	0.010389	0.482492	Fresh vs. Melatonin	Cluster 2	YES
ENSMUSG00000003308	Keap1	kelch-like ECH-associated protein 1 [Source:MGI Symbol;Acc:MGI:1858732]	protein_coding	50868	4664	1.0751	0	1.26165	1.47412	0	1.15289	0	0	1.54847	0	0	0	0	1.14338	0	1.25015	0	0	0	0	0	0.70911	0.38455	0.178593	-0.324559	-0.530517	0.205958	0.530517	0.287398	0.590936	0.262259	0.805889	not sig		NO
ENSMUSG00000003309	Ap1m2	adaptor protein complex AP-1, mu 2 subunit [Source:MGI Symbol;Acc:MGI:1336974]	protein_coding	11768	1738	6.59462	6.24073	5.74771	6.37858	6.39728	6.35194	6.53999	6.02902	5.65498	5.17539	5.84632	6.55948	5.05424	5.62892	4.94842	5.82006	5.63304	5.78359	5.50121	6.04035	4.73563	6.32155	5.70691	5.49461	-0.614641	-0.826935	0.212295	0.826935	0.00630287	0.0419977	0.00614119	0.640088	not sig		NO
ENSMUSG00000003316	Glg1	golgi apparatus protein 1 [Source:MGI Symbol;Acc:MGI:104967]	protein_coding	20340	7090	3.7154	3.48322	2.90501	3.61727	3.07711	3.58962	3.48969	2.60619	2.44827	2.08476	2.67054	2.59788	1.74464	2.88017	2.47678	3.07938	3.176	3.27333	2.83495	3.05252	3.2431	3.41105	2.43321	3.01944	-0.97784	-0.391609	-0.586231	0.97784	0.000107784	7.48e-05	0.091409	0.00945489	not sig		NO
ENSMUSG00000003344	Btbd2	BTB (POZ) domain containing 2 [Source:MGI Symbol;Acc:MGI:1933831]	protein_coding	208198	3586	5.17882	4.89663	5.16862	5.3704	5.24124	3.9376	4.80078	5.47223	5.52569	5.03399	5.21971	5.48626	4.90719	5.64153	4.6252	5.1607	5.02297	5.57921	5.07891	5.26582	5.27481	4.94201	5.32666	5.14395	0.384646	0.201934	0.182712	0.384646	0.169743	0.146102	0.562663	0.622708	not sig		NO
ENSMUSG00000003345	Csnk1g2	casein kinase 1, gamma 2 [Source:MGI Symbol;Acc:MGI:1920014]	protein_coding	103236	2511	4.28566	4.3309	4.60675	4.39003	4.3338	3.33499	3.73319	3.75532	4.31322	4.00263	3.90711	3.88455	3.20661	3.86773	3.94051	3.90963	3.82307	3.94468	3.78287	4.3232	3.28553	4.14505	3.84817	3.8585	-0.29688	-0.286546	-0.0103338	0.29688	0.254764	0.308062	0.332233	0.99847	not sig		NO
ENSMUSG00000003346	Abhd17a	abhydrolase domain containing 17A [Source:MGI Symbol;Acc:MGI:106388]	protein_coding	216169	1547	3.95053	3.30293	3.74349	3.87242	3.12346	2.87262	3.47267	0	0	0	0	2.08776	0	0	0	0	0	0	0	0	0	3.47687	0.298252	0	-3.17862	-3.47687	0.298252	3.47687	1.88e-10	2.44e-09	5.75e-10	0.531611	Fresh vs. Aged&Melatonin	Cluster 2	YES
ENSMUSG00000003352	Cacnb3	calcium channel, voltage-dependent, beta 3 subunit [Source:MGI Symbol;Acc:MGI:103307]	protein_coding	12297	3120	2.72808	2.18903	2.19038	2.68639	1.68756	2.21978	1.59803	0	0	0	1.25662	1.076	0	1.00291	0	1.17279	0	1.05381	0	0	0	2.18561	0.476503	0.318085	-1.7091	-1.86752	0.158418	1.86752	4.17e-06	3.06e-05	1e-05	0.843522	Fresh vs. Aged&Melatonin	Cluster 2	YES
ENSMUSG00000003354	Ccdc65	coiled-coil domain containing 65 [Source:MGI Symbol;Acc:MGI:2146001]	protein_coding	105833	1890	2.77127	2.78174	2.64966	2.62895	2.98655	3.44905	3.24261	2.65385	2.5237	0	2.41474	2.62188	1.71946	2.5377	2.42315	2.0889	3.17828	3.7478	1.70983	3.05109	2.91647	2.92998	2.06733	2.73079	-0.862644	-0.199189	-0.663455	0.862644	0.0858035	0.0863835	0.86069	0.216193	not sig		NO
ENSMUSG00000003360	Ddx23	DEAD box helicase 23 [Source:MGI Symbol;Acc:MGI:1921601]	protein_coding	74351	5452	2.61193	2.74252	2.60029	2.43966	2.98555	2.28921	2.47829	1.50337	1.75337	2.00737	1.51358	0	1.70599	1.35127	1.94755	2.29194	1.00695	2.38283	2.42133	2.5977	2.33066	2.59249	1.40499	2.13985	-1.1875	-0.452641	-0.73486	1.1875	0.00130572	0.000977262	0.242083	0.0358689	Fresh vs. Aged	Cluster 3	YES
ENSMUSG00000003363	Pld3	phospholipase D family, member 3 [Source:MGI Symbol;Acc:MGI:1333782]	protein_coding	18807	2924	2.38883	1.96526	0	1.83932	0	2.02396	1.9733	1.16194	1.5071	0	0	1.75057	1.49788	1.74715	1.36002	0	2.2186	1.04251	0	0	0	1.45581	1.09495	0.660162	-0.360861	-0.795648	0.434787	0.795648	0.277238	0.736255	0.248046	0.643457	not sig		NO
ENSMUSG00000003380	Rabac1	Rab acceptor 1 (prenylated) [Source:MGI Symbol;Acc:MGI:1201692]	protein_coding	14470	875	6.24284	6.29064	5.58172	6.08272	6.4899	5.83045	5.56526	5.60531	6.24225	6.6182	6.65293	6.21493	6.33327	6.80714	6.14598	5.87849	5.7227	5.63508	5.34248	5.84108	5.69856	6.01193	6.35343	5.75205	0.341501	-0.259879	0.60138	0.60138	0.0141138	0.176442	0.350909	0.0107734	not sig		NO
ENSMUSG00000003402	Prkcsh	protein kinase C substrate 80K-H [Source:MGI Symbol;Acc:MGI:107877]	protein_coding	19089	2013	3.22921	3.50923	2.90242	3.11734	3.70586	2.08406	3.66043	3.42338	3.71501	2.72775	3.72274	3.08661	3.78162	3.45412	3.20063	3.3457	3.22721	2.81341	3.59559	3.44419	3.79851	3.17265	3.41589	3.34646	0.243239	0.173813	0.0694262	0.243239	0.568724	0.55752	0.738303	0.952039	not sig		NO
ENSMUSG00000003410	Elavl3	ELAV like RNA binding protein 3 [Source:MGI Symbol;Acc:MGI:109157]	protein_coding	15571	5027	5.46598	5.34025	5.65839	5.22667	5.44563	4.39985	5.3899	5.68638	5.55047	5.51417	5.30786	5.66593	5.1026	5.55997	5.47192	5.68173	5.7483	5.66175	6.0208	5.48093	5.50032	5.27524	5.48391	5.65225	0.208672	0.377013	-0.168341	0.377013	0.0742667	0.383737	0.0610298	0.529651	not sig		NO
ENSMUSG00000003411	Rab3b	RAB3B, member RAS oncogene family [Source:MGI Symbol;Acc:MGI:1917158]	protein_coding	69908	3524	5.02003	4.90319	4.52916	4.66006	4.89925	5.20393	5.27398	4.97885	4.1468	4.90745	4.82451	4.83597	4.92704	4.1824	4.26315	4.3305	4.34312	4.53174	3.87212	4.20632	4.88041	4.92709	4.68615	4.34676	-0.240939	-0.580321	0.339382	0.580321	0.0101141	0.346815	0.00771688	0.137183	not sig		NO
ENSMUSG00000003418	St8sia6	ST8 alpha-N-acetyl-neuraminide alpha-2,8-sialyltransferase 6 [Source:MGI Symbol;Acc:MGI:2386797]	protein_coding	241230	7664	2.19929	2.57157	2.85884	2.6008	1.93096	2.55907	2.81145	2.52691	2.27578	2.15279	2.38144	2.26729	2.48827	2.20067	2.66458	2.22783	2.94026	2.69123	1.82339	2.02697	2.75151	2.50457	2.32759	2.44654	-0.176975	-0.0580286	-0.118946	0.176975	0.581693	0.564164	0.938523	0.768426	not sig		NO
ENSMUSG00000003421	Nosip	nitric oxide synthase interacting protein [Source:MGI Symbol;Acc:MGI:1913644]	protein_coding	66394	2920	3.43065	2.90475	2.76091	3.06326	3.42716	2.52265	2.95481	3.80864	2.9796	2.98769	2.89392	2.87794	3.15023	3.26039	2.84229	3.38936	3.55539	3.52659	3.3243	3.23061	2.99914	3.00917	3.13691	3.26681	0.127745	0.25764	-0.129895	0.25764	0.321615	0.725074	0.290089	0.717357	not sig		NO
ENSMUSG00000003423	Pih1d1	PIH1 domain containing 1 [Source:MGI Symbol;Acc:MGI:1916095]	protein_coding	68845	2024	0	0	0	0	0	1.14299	0	1.68193	0	1.12864	0	1.73528	0	0	1.41143	0	1.76542	1.18643	0	1.2395	0	0.163285	0.649408	0.800397	0.486123	0.637112	-0.150989	0.637112	0.233636	0.41487	0.232404	0.914847	not sig		NO
ENSMUSG00000003429	Rps11	ribosomal protein S11 [Source:MGI Symbol;Acc:MGI:1351329]	protein_coding	27207	602	7.64351	7.17256	7.26563	7.40467	7.21655	7.36514	7.54238	7.65329	7.55251	8.1937	6.69221	7.52565	7.31638	7.54913	5.69314	6.16166	6.59608	6.48169	6.02625	6.79886	5.63921	7.37292	7.49755	6.19955	0.124637	-1.17336	1.298	1.298	6.2e-06	0.812972	4.79e-05	1.38e-05	Fresh&Aged vs. Melatonin	Cluster 4	YES
ENSMUSG00000003435	Supt5	suppressor of Ty 5, DSIF elongation factor subunit [Source:MGI Symbol;Acc:MGI:1202400]	protein_coding	20924	3509	5.52107	5.41958	5.20763	5.15782	5.41218	5.0871	5.32646	4.31223	4.77642	4.80151	4.3472	4.30168	4.53805	4.73451	4.42328	4.56721	5.11225	4.89604	4.85258	5.14805	5.09805	5.30455	4.54452	4.87106	-0.760034	-0.433485	-0.326549	0.760034	3.11e-05	2.03e-05	0.00613342	0.0390519	not sig		NO
ENSMUSG00000003436	Dll3	delta like canonical Notch ligand 3 [Source:MGI Symbol;Acc:MGI:1096877]	protein_coding	13389	2850	3.12575	3.15529	2.5469	3.18085	3.12099	3.12491	3.07747	2.36324	2.62448	0	2.01505	2.24786	1.39927	1.2803	0	0	0	2.49087	0	2.04083	0	3.04745	1.70432	0.647385	-1.34314	-2.40007	1.05693	2.40007	0.000178135	0.0197819	0.000118821	0.072059	Fresh vs. Aged&Melatonin	Cluster 2	YES
ENSMUSG00000003437	Paf1	Paf1, RNA polymerase II complex component [Source:MGI Symbol;Acc:MGI:1923988]	protein_coding	54624	3438	5.35904	5.19507	5.42043	5.29524	5.30048	5.31794	5.01723	4.53006	4.83155	4.65243	3.79583	4.54274	4.48739	4.48035	4.80777	4.86874	4.80408	4.48106	4.8564	5.01927	4.33443	5.2722	4.47434	4.73882	-0.797866	-0.533382	-0.264484	0.797866	3.36e-05	2.66e-05	0.00195836	0.136007	not sig		NO
ENSMUSG00000003438	Timm50	translocase of inner mitochondrial membrane 50 [Source:MGI Symbol;Acc:MGI:1913775]	protein_coding	66525	2684	2.64555	2.66799	3.02565	2.30234	2.24167	2.82272	2.44254	3.09328	3.53242	2.55023	2.6332	2.41495	3.25862	1.97006	2.83698	2.48106	3.14433	3.53402	2.9874	3.01277	2.98522	2.59264	2.77897	2.9974	0.186328	0.404758	-0.21843	0.404758	0.19028	0.6607	0.165447	0.568664	not sig		NO
ENSMUSG00000003444	Med29	mediator complex subunit 29 [Source:MGI Symbol;Acc:MGI:1914474]	protein_coding	67224	1281	1.05288	1.33921	0	2.51308	1.32349	1.54066	1.11223	1.49972	0	0	0	0	0	0	0	0	0	1.26972	1.35828	0	1.29253	1.26879	0.214246	0.560077	-1.05455	-0.708717	-0.345831	1.05455	0.0267804	0.0232401	0.148996	0.610431	Fresh vs. Aged	Cluster 1	YES
ENSMUSG00000003458	Ncstn	nicastrin [Source:MGI Symbol;Acc:MGI:1891700]	protein_coding	59287	3975	4.20864	4.41275	4.30122	4.41882	3.87345	4.64365	4.46339	4.36267	3.3399	3.66125	3.92378	3.98786	2.993	4.17801	4.45289	4.61001	4.21054	4.48374	4.2478	4.31232	4.57364	4.3317	3.77807	4.41299	-0.553634	0.0812916	-0.634926	0.634926	0.00336564	0.0132766	0.886606	0.00481993	not sig		NO
ENSMUSG00000003464	Pex19	peroxisomal biogenesis factor 19 [Source:MGI Symbol;Acc:MGI:1334458]	protein_coding	19298	3815	3.2311	3.60075	3.39902	3.0891	3.24441	3.11988	3.05564	3.89119	3.97138	3.79283	4.11154	4.18088	3.72622	4.16971	3.78765	4.05388	3.70625	3.71333	3.88043	3.68654	3.78842	3.24856	3.97768	3.80236	0.72912	0.553799	0.175321	0.72912	6.81e-07	7.5e-07	2.89e-05	0.162953	not sig		NO
ENSMUSG00000003526	Prodh	proline dehydrogenase [Source:MGI Symbol;Acc:MGI:97770]	protein_coding	19125	3461	2.7156	2.19749	2.35034	2.53416	2.50385	2.25366	2.49124	2.28533	2.14547	2.47504	2.25017	2.47012	2.06308	3.05856	2.69413	2.86801	3.10067	2.90525	2.79771	2.50783	2.78697	2.43519	2.39254	2.80865	-0.0426553	0.37346	-0.416115	0.416115	0.00857884	0.941952	0.0252336	0.0125846	not sig		NO
ENSMUSG00000003527	Ess2	ess-2 splicing factor [Source:MGI Symbol;Acc:MGI:107854]	protein_coding	27886	2819	3.55381	3.59992	3.0373	3.37304	3.68724	3.92323	3.95591	3.68851	3.9564	4.18268	3.55629	3.9116	3.0381	4.00016	4.46074	4.22132	3.79336	4.3126	3.99303	3.99867	4.40603	3.59006	3.76196	4.16939	0.171899	0.579327	-0.407428	0.579327	0.00970332	0.582674	0.00870451	0.0694238	not sig		NO
ENSMUSG00000003528	Slc25a1	solute carrier family 25 (mitochondrial carrier, citrate transporter), member 1 [Source:MGI Symbol;Acc:MGI:1345283]	protein_coding	13358	2176	2.56146	2.98294	1.86527	2.88943	2.00279	3.47454	2.90641	1.90268	2.15898	0	1.07499	2.96145	1.15425	0	2.45727	1.93603	2.23884	2.88919	2.76269	3.05574	2.7108	2.66898	1.32176	2.57865	-1.34722	-0.0903278	-1.25689	1.34722	0.00558058	0.00947039	0.972597	0.0153151	Fresh&Melatonin vs. Aged	Cluster 3	YES
ENSMUSG00000003531	Dgcr6	DiGeorge syndrome critical region gene 6 [Source:MGI Symbol;Acc:MGI:1202877]	protein_coding	13353	2985	1.72507	1.62264	0	2.22105	1.67472	1.78997	2.16674	2.23517	2.53919	1.77129	1.77412	1.7297	1.47871	0	1.60715	1.20865	2.26204	2.56833	0	1.34383	2.33443	1.60003	1.64689	1.61778	0.0468584	0.0177496	0.0291088	0.0468584	0.994112	0.993634	0.999084	0.997538	not sig		NO
ENSMUSG00000003534	Ddr1	discoidin domain receptor family, member 1 [Source:MGI Symbol;Acc:MGI:99216]	protein_coding	12305	4774	3.28141	3.22472	2.95367	2.99071	2.98829	2.08564	2.77509	2.46033	2.50187	1.98054	1.64092	2.32661	1.94979	1.85787	2.00254	1.58066	2.32244	1.91025	2.08304	2.02779	1.70883	2.89993	2.10256	1.94793	-0.797375	-0.952	0.154625	0.952	7.68e-05	0.000734742	0.000111779	0.661276	not sig		NO
ENSMUSG00000003545	Fosb	FBJ osteosarcoma oncogene B [Source:MGI Symbol;Acc:MGI:95575]	protein_coding	14282	3751	1.50337	1.78181	1.91081	1.58974	1.61011	1.06124	2.06147	1.3881	1.44542	1.40399	1.61091	1.77825	1.2223	1.22417	1.56281	2.04626	2.45651	1.67945	1.64902	0	2.01891	1.64551	1.43902	1.63042	-0.206487	-0.0150854	-0.191401	0.206487	0.697465	0.726215	0.998261	0.759114	not sig		NO
ENSMUSG00000003546	Klc4	kinesin light chain 4 [Source:MGI Symbol;Acc:MGI:1922014]	protein_coding	74764	2322	2.44534	3.03125	3.23609	2.4285	2.90039	2.28159	2.61531	2.45733	3.12655	3.09344	2.57971	2.21875	3.53912	1.98841	2.81781	2.16723	2.16551	3.37045	2.65524	2.8734	1.76516	2.7055	2.71476	2.54497	0.00926298	-0.160524	0.169787	0.169787	0.77223	0.99932	0.817156	0.798052	not sig		NO
ENSMUSG00000003559	As3mt	arsenite methyltransferase [Source:MGI Symbol;Acc:MGI:1929882]	protein_coding	57344	1751	0	1.42176	1.06694	1.19643	0	0	1.18582	0	0	0	0	0	0	0	0	0	0	0	0	0	0	0.69585	0	0	-0.69585	-0.69585	0	0.69585	0.00363794	0.0081595	0.0081595	1	not sig		NO
ENSMUSG00000003575	Crtc1	CREB regulated transcription coactivator 1 [Source:MGI Symbol;Acc:MGI:2142523]	protein_coding	382056	11182	1.07589	1.68721	1.3072	1.71914	1.46253	0	1.41342	1.49952	1.23202	0	1.59666	1.37975	1.24578	1.55238	1.48687	1.26309	1.81529	1.98407	1.71269	1.93345	1.07525	1.23791	1.21516	1.6101	-0.0227542	0.372188	-0.394942	0.394942	0.288081	0.996134	0.376264	0.33521	not sig		NO
ENSMUSG00000003581	Rnf215	ring finger protein 215 [Source:MGI Symbol;Acc:MGI:1918923]	protein_coding	71673	2232	3.68628	3.58222	3.9952	3.26506	3.72755	3.96444	3.82467	0	1.19361	0	1.65896	1.70186	1.76123	1.69848	0	0	1.20518	1.1844	2.02756	0	2.71069	3.72077	1.14488	1.01826	-2.5759	-2.70251	0.126615	2.70251	5.04e-06	2.74e-05	1.5e-05	0.952114	Fresh vs. Aged&Melatonin	Cluster 1	YES
ENSMUSG00000003585	Sec14l2	SEC14-like lipid binding 2 [Source:MGI Symbol;Acc:MGI:1915065]	protein_coding	67815	3505	1.05666	1.42099	0	0	0	1.39407	1.11616	1.60147	0	0	0	1.22969	0	1.47897	0	0	0	0	0	0	1.2169	0.712554	0.615732	0.173843	-0.0968214	-0.53871	0.441889	0.53871	0.282212	0.958436	0.294003	0.430495	not sig		NO
ENSMUSG00000003604	Aven	apoptosis, caspase activation inhibitor [Source:MGI Symbol;Acc:MGI:1921518]	protein_coding	74268	5001	5.25407	5.32656	5.22876	5.2934	5.38812	5.07754	5.10142	5.57184	5.77958	5.79363	5.34963	5.47347	5.58891	5.18303	5.29626	5.33068	5.32581	5.3121	5.53002	5.13315	5.15855	5.23855	5.5343	5.29808	0.295746	0.0595278	0.236218	0.295746	0.00746542	0.00832674	0.774229	0.0353843	not sig		NO
ENSMUSG00000003623	Crot	carnitine O-octanoyltransferase [Source:MGI Symbol;Acc:MGI:1921364]	protein_coding	74114	5456	1.94058	1.57333	2.08169	2.22091	2.17892	2.28837	2.34813	2.19829	2.34516	1.88903	2.38882	1.86792	1.5024	2.01544	2.37814	2.39313	2.26252	2.57768	2.75908	2.26759	2.71346	2.09028	2.02958	2.4788	-0.0606952	0.388526	-0.449221	0.449221	0.0102597	0.903535	0.0332899	0.0135376	not sig		NO
ENSMUSG00000003644	Rps6ka1	ribosomal protein S6 kinase polypeptide 1 [Source:MGI Symbol;Acc:MGI:104558]	protein_coding	20111	4258	3.13084	2.73929	2.08477	2.95016	2.90881	2.43395	3.148	3.13319	2.47369	2.41978	2.05908	2.75657	2.31994	2.75241	2.1516	3.02797	2.8399	2.98439	3.15876	2.85888	2.76864	2.77083	2.55924	2.82716	-0.211594	0.0563317	-0.267926	0.267926	0.353979	0.519626	0.953023	0.358296	not sig		NO
ENSMUSG00000003660	Snrnp200	small nuclear ribonucleoprotein 200 (U5) [Source:MGI Symbol;Acc:MGI:2444401]	protein_coding	320632	7819	5.46676	5.42311	5.22457	5.41137	5.3482	5.23656	5.48932	4.57372	4.84744	4.52246	4.33322	4.80393	4.08292	4.72687	4.43467	5.22629	5.10863	4.91155	5.07084	5.24333	5.31862	5.37141	4.5558	5.04485	-0.815616	-0.326564	-0.489052	0.815616	2.65e-05	1.8e-05	0.0535512	0.00380999	not sig		NO
ENSMUSG00000003662	Ciao1	cytosolic iron-sulfur protein assembly 1 [Source:MGI Symbol;Acc:MGI:1346998]	protein_coding	26371	3197	3.21556	2.70442	2.92543	2.92659	3.4745	3.235	3.24728	4.0914	3.51694	3.72613	3.37024	3.94978	3.90435	4.00807	3.23381	3.5337	3.75038	3.88087	4.26087	3.72857	3.25079	3.10411	3.79527	3.66271	0.691163	0.558601	0.132562	0.691163	0.000994235	0.00120076	0.00727634	0.693241	not sig		NO
ENSMUSG00000003680	Taf6l	TATA-box binding protein associated factor 6 like [Source:MGI Symbol;Acc:MGI:2444957]	protein_coding	225895	5884	2.80036	2.6748	2.11227	2.90124	2.83803	2.11281	2.4567	1.38398	0	0	0	1.6976	0	0	0	1.53632	0	1.03796	1.11588	0	0	2.5566	0.440226	0.527165	-2.11637	-2.02944	-0.0869389	2.11637	4.48e-06	1.39e-05	2.36e-05	0.962505	Fresh vs. Aged&Melatonin	Cluster 1	YES
ENSMUSG00000003721	Insig2	insulin induced gene 2 [Source:MGI Symbol;Acc:MGI:1920249]	protein_coding	72999	3473	2.54985	1.5267	2.21525	1.33319	2.1129	2.44893	2.43092	1.65315	2.44536	2.77152	2.11382	2.20794	2.38508	1.99152	1.93142	2.30579	2.35115	1.51547	2.01749	2.59072	1.97845	2.08825	2.22405	2.09864	0.135805	0.0103922	0.125413	0.135805	0.780682	0.802156	0.998693	0.828311	not sig		NO
ENSMUSG00000003731	Kpna6	karyopherin (importin) alpha 6 [Source:MGI Symbol;Acc:MGI:1100836]	protein_coding	16650	6729	4.4027	4.5973	4.26572	4.52458	4.53243	4.1862	4.60488	4.20401	4.19319	3.89906	4.13798	4.25025	4.07504	4.22781	4.29021	4.36818	4.4165	4.37603	4.43755	4.42127	4.06829	4.44483	4.14105	4.33972	-0.303781	-0.105111	-0.19867	0.303781	0.00252517	0.00202842	0.3598	0.0408045	not sig		NO
ENSMUSG00000003746	Man1a	mannosidase 1, alpha [Source:MGI Symbol;Acc:MGI:104677]	protein_coding	17155	9058	3.23802	3.3703	3.34259	2.64241	2.73398	3.20013	2.55779	2.38032	1.18191	1.72701	1.64474	1.89012	2.18058	2.25388	2.4104	1.11958	1.80832	1.67593	2.18221	1.61422	2.85168	3.01217	1.89408	1.95176	-1.11809	-1.06041	-0.0576835	1.11809	0.00028873	0.000657514	0.0011003	0.969832	Fresh vs. Aged&Melatonin	Cluster 1	YES
ENSMUSG00000003778	Brd8	bromodomain containing 8 [Source:MGI Symbol;Acc:MGI:1925906]	protein_coding	78656	10633	5.14727	5.22762	5.1444	4.90177	5.12624	5.1898	5.15691	4.79679	4.27858	5.20977	4.60454	4.99374	4.922	4.9205	5.34488	4.88141	4.48596	4.98855	5.04206	5.01445	4.84489	5.12772	4.81799	4.94317	-0.309727	-0.184544	-0.125183	0.309727	0.0734776	0.0615619	0.333976	0.593112	not sig		NO
ENSMUSG00000003779	Kif20a	kinesin family member 20A [Source:MGI Symbol;Acc:MGI:1201682]	protein_coding	19348	3796	5.53958	5.81158	5.3997	5.86049	5.47932	5.97884	5.69955	5.18301	5.19273	5.31041	5.22554	5.1306	5.26355	4.79806	5.91797	6.00262	5.40791	5.82569	5.85782	5.84824	5.97642	5.68129	5.1577	5.83381	-0.523595	0.152515	-0.67611	0.67611	1.08e-05	0.000254148	0.332773	1.24e-05	not sig		NO
ENSMUSG00000003808	Farsa	phenylalanyl-tRNA synthetase, alpha subunit [Source:MGI Symbol;Acc:MGI:1913840]	protein_coding	66590	4538	3.58458	3.58667	3.49941	4.00319	3.65795	3.39528	3.56347	3.8589	4.15201	4.37903	3.81297	3.78079	3.72996	4.3057	3.50656	4.54995	4.04297	4.48522	4.29302	4.64077	4.21156	3.61294	4.00277	4.24715	0.389829	0.634215	-0.244386	0.634215	0.0027763	0.0571722	0.0021024	0.289067	not sig		NO
ENSMUSG00000003809	Gcdh	glutaryl-Coenzyme A dehydrogenase [Source:MGI Symbol;Acc:MGI:104541]	protein_coding	270076	2754	1.39209	2.26179	2.80473	2.46389	2.75094	2.79089	2.7386	2.4032	3.49853	2.77715	2.72168	2.5902	1.92002	3.20003	3.33549	3.20517	2.9452	2.9718	2.76958	2.63787	3.16651	2.45756	2.73012	3.00452	0.272553	0.546956	-0.274402	0.546956	0.0969192	0.496802	0.0802336	0.492284	not sig		NO
ENSMUSG00000003810	Mast2	microtubule associated serine/threonine kinase 2 [Source:MGI Symbol;Acc:MGI:894676]	protein_coding	17776	7645	3.62053	3.63831	4.09177	3.76275	3.75908	3.74095	3.79164	3.63735	3.65574	3.09409	3.35911	3.6405	3.40515	3.44839	3.60251	3.59895	3.99943	3.93756	4.00432	3.71944	3.22956	3.77215	3.46291	3.7274	-0.309243	-0.0447524	-0.26449	0.309243	0.0352986	0.0425486	0.923424	0.0892302	not sig		NO
ENSMUSG00000003813	Rad23a	RAD23 homolog A, nucleotide excision repair protein [Source:MGI Symbol;Acc:MGI:105126]	protein_coding	19358	2577	2.1173	1.96926	1.55308	2.74523	1.40237	2.05783	2.56289	2.37055	2.80584	1.87287	1.69724	2.14248	1.19768	1.72667	2.1106	2.55627	2.91339	2.58748	2.25571	2.39953	1.42295	2.05828	1.97333	2.32085	-0.0849477	0.262567	-0.347514	0.347514	0.408253	0.94469	0.58952	0.404551	not sig		NO
ENSMUSG00000003814	Calr	calreticulin [Source:MGI Symbol;Acc:MGI:88252]	protein_coding	12317	2880	7.64191	7.6271	7.40682	7.42799	7.4604	7.55111	7.59902	7.05213	7.11552	7.54561	7.13417	7.07239	7.14734	7.11925	7.21454	7.26301	7.29306	7.41338	7.44867	7.1938	7.18415	7.53062	7.16949	7.28723	-0.361135	-0.243392	-0.117743	0.361135	0.000183682	0.000149097	0.00619848	0.226598	not sig		NO
ENSMUSG00000003824	Syce2	synaptonemal complex central element protein 2 [Source:MGI Symbol;Acc:MGI:1919096]	protein_coding	71846	1968	7.7344	7.49673	7.29531	7.59623	7.77302	7.29623	7.50573	7.87957	8.0971	8.02168	7.82741	8.29628	7.80475	8.14497	7.27142	7.67041	7.4827	8.00347	7.78892	8.09383	7.08503	7.52824	8.01025	7.62797	0.482017	0.0997341	0.382283	0.482017	0.00729694	0.0080243	0.761211	0.0357917	not sig		NO
ENSMUSG00000003848	Nob1	NIN1/RPN12 binding protein 1 homolog [Source:MGI Symbol;Acc:MGI:1914869]	protein_coding	67619	3486	3.13742	2.50732	2.02858	2.90462	2.99235	3.0847	2.3976	2.90162	3.15912	1.6167	3.08081	2.63915	2.18222	2.52674	2.79869	2.59751	3.13791	2.9934	2.70048	2.49928	2.74026	2.7218	2.58662	2.78108	-0.135176	0.0592762	-0.194452	0.194452	0.675272	0.817845	0.961709	0.663051	not sig		NO
ENSMUSG00000003849	Nqo1	NAD(P)H dehydrogenase, quinone 1 [Source:MGI Symbol;Acc:MGI:103187]	protein_coding	18104	1553	5.39226	5.35641	5.60452	5.91814	5.65342	5.90196	5.57646	6.68907	6.10346	6.23317	6.32345	6.32074	6.05007	6.33408	6.56405	6.15759	5.54417	6.29136	6.02925	6.19651	6.52469	5.62903	6.29343	6.1868	0.664408	0.557778	0.10663	0.664408	0.000354352	0.000495749	0.00257937	0.73466	not sig		NO
ENSMUSG00000003865	Gys1	glycogen synthase 1, muscle [Source:MGI Symbol;Acc:MGI:101805]	protein_coding	14936	4789	3.74768	3.92493	3.70164	3.93792	3.74203	3.5515	3.68783	3.04743	2.77599	2.32531	2.83489	3.22273	2.84714	2.97605	2.95617	3.39444	3.36887	3.32269	3.51821	3.5453	3.1407	3.75622	2.86136	3.32091	-0.894855	-0.435307	-0.459548	0.894855	1.96e-06	1.18e-06	0.00395766	0.00250466	not sig		NO
ENSMUSG00000003868	Ruvbl2	RuvB-like protein 2 [Source:MGI Symbol;Acc:MGI:1342299]	protein_coding	20174	2573	4.0918	3.92791	2.73624	4.09727	3.55743	3.80642	4.02928	2.34912	3.09379	2.35993	2.18796	2.39934	2.85188	2.89776	2.60988	2.47599	2.78969	3.41076	2.61264	2.61253	2.99573	3.74948	2.5914	2.78674	-1.15808	-0.962734	-0.195345	1.15808	5.95e-05	8.48e-05	0.000623616	0.627168	Fresh vs. Aged	Cluster 1	YES
ENSMUSG00000003873	Bax	BCL2-associated X protein [Source:MGI Symbol;Acc:MGI:99702]	protein_coding	12028	869	3.59566	3.15292	3.53487	3.76341	3.42581	1.93149	4.11019	4.84811	4.68913	5.12732	4.18441	4.40976	5.22674	3.80502	3.87852	5.05186	4.05744	3.65416	4.1534	4.0132	3.45574	3.35919	4.61293	4.03776	1.25373	0.67857	0.575165	1.25373	0.00290256	0.00205819	0.099619	0.179532	Fresh vs. Aged	Cluster 5	YES
ENSMUSG00000003923	Tfam	transcription factor A, mitochondrial [Source:MGI Symbol;Acc:MGI:107810]	protein_coding	21780	4438	4.11794	3.8477	3.88994	3.54874	4.10619	4.08593	4.01564	4.0332	4.25754	4.27211	4.23253	4.0077	4.32774	4.04692	4.53792	4.3551	4.58393	3.80488	4.12991	4.15064	4.37885	3.94458	4.16825	4.27732	0.223666	0.332736	-0.10907	0.332736	0.0251411	0.143605	0.0217891	0.604522	not sig		NO
ENSMUSG00000003929	Zfp81	zinc finger protein 81 [Source:MGI Symbol;Acc:MGI:1890752]	protein_coding	224694	6639	3.39048	3.05863	3.1084	3.74181	3.50844	3.75761	3.56952	3.2906	3.00584	2.58798	2.89854	3.50696	2.81269	2.87239	3.37008	3.63364	3.193	3.15319	3.16582	3.54808	2.47726	3.44784	2.99643	3.22015	-0.451412	-0.227689	-0.223723	0.451412	0.0571269	0.0458101	0.40824	0.420423	not sig		NO
ENSMUSG00000003948	Mmd	monocyte to macrophage differentiation-associated [Source:MGI Symbol;Acc:MGI:1914718]	protein_coding	67468	5386	1.80409	0	1.14427	1.4221	2.17073	1.64114	1.1206	1.96527	1.55274	1.87786	0	2.48809	2.05548	1.70854	1.68333	1.41197	1.48727	2.34354	1.11698	1.71078	1.31845	1.32899	1.664	1.58176	0.335008	0.252771	0.0822367	0.335008	0.610318	0.606546	0.749555	0.969489	not sig		NO
ENSMUSG00000003955	Fam162a	family with sequence similarity 162, member A [Source:MGI Symbol;Acc:MGI:1917436]	protein_coding	70186	635	5.09007	5.66967	4.90623	5.17093	4.91178	3.49454	5.91119	5.16442	5.14976	5.27871	4.65945	5.1757	4.8493	4.78865	5.7525	5.8195	5.72826	4.71227	5.08316	5.03634	5.37338	5.02206	5.00943	5.35792	-0.0126326	0.335858	-0.348491	0.348491	0.395524	0.998901	0.47534	0.450179	not sig		NO
ENSMUSG00000003970	Rpl8	ribosomal protein L8 [Source:MGI Symbol;Acc:MGI:1350927]	protein_coding	26961	862	5.58835	4.95138	4.96579	5.13383	5.05125	5.96522	4.98395	4.07076	5.35745	6.0241	4.57946	5.57513	4.29016	5.30456	4.02117	4.26019	4.00231	4.75829	5.27972	5.04267	3.60051	5.23425	5.0288	4.42355	-0.205448	-0.810701	0.605253	0.810701	0.0506452	0.79571	0.0494324	0.164681	not sig		NO
ENSMUSG00000003992	Ssbp2	single-stranded DNA binding protein 2 [Source:MGI Symbol;Acc:MGI:1914220]	protein_coding	66970	7961	5.06279	5.0084	4.85486	5.09165	4.68436	4.75001	4.89899	4.61961	4.76848	4.19567	4.55496	4.35786	4.08366	4.41839	4.68847	4.00272	4.90103	3.8477	4.0438	3.63013	4.60668	4.90729	4.42837	4.24579	-0.478921	-0.661508	0.182587	0.661508	0.00363	0.0323068	0.00338324	0.55273	not sig		NO
ENSMUSG00000004018	Fancl	Fanconi anemia, complementation group L [Source:MGI Symbol;Acc:MGI:1914280]	protein_coding	67030	3372	3.06155	2.86736	2.61292	3.00773	2.8863	3.38255	3.14309	2.78048	3.2184	2.31265	2.40192	3.49232	2.36527	3.07588	3.05954	3.47442	3.31187	3.1141	3.13879	3.07793	2.83781	2.9945	2.8067	3.14492	-0.187795	0.150422	-0.338217	0.338217	0.179207	0.538985	0.669164	0.155678	not sig		NO
ENSMUSG00000004032	Gstm5	glutathione S-transferase, mu 5 [Source:MGI Symbol;Acc:MGI:1309466]	protein_coding	14866	1278	9.25112	8.78772	8.44733	8.67469	8.5078	9.29918	8.60823	7.36978	6.84314	6.96295	7.58834	7.11358	7.06934	6.92888	6.14542	5.66891	6.2138	6.38969	5.65143	6.69037	5.96041	8.79658	7.12514	6.10286	-1.67144	-2.69372	1.02228	2.69372	4.83e-11	6.64e-08	3.23e-11	5.37e-05	Fresh vs. Aged vs. Melatonin	Cluster 2	YES
ENSMUSG00000004040	Stat3	signal transducer and activator of transcription 3 [Source:MGI Symbol;Acc:MGI:103038]	protein_coding	20848	9527	4.89333	5.07816	5.1114	5.07226	5.03398	4.94791	4.95752	4.67681	4.6094	4.31511	4.78354	4.75831	3.91672	4.12438	4.77197	4.81475	4.70128	4.58412	4.97677	4.63839	5.07382	5.01351	4.4549	4.79444	-0.558615	-0.219067	-0.339548	0.558615	0.000812288	0.000592229	0.193885	0.0297537	not sig		NO
ENSMUSG00000004043	Stat5a	signal transducer and activator of transcription 5A [Source:MGI Symbol;Acc:MGI:103036]	protein_coding	20850	7133	2.74275	2.27712	2.62314	2.49841	2.88144	1.94761	2.6116	1.62712	1.68498	2.30567	2.82315	2.03019	2.45599	1.99507	2.41275	2.32128	1.96543	1.89347	2.4577	2.04711	2.08885	2.51172	2.13174	2.16951	-0.379986	-0.342211	-0.0377741	0.379986	0.0887865	0.109806	0.159922	0.975404	not sig		NO
ENSMUSG00000004044	Cavin1	caveolae associated 1 [Source:MGI Symbol;Acc:MGI:1277968]	protein_coding	19285	3587	2.69354	1.67165	1.64988	1.36535	1.38402	0	1.71457	1.25977	0	0	1.3086	1.71296	1.36739	1.20788	0	0	0	0	1.37608	1.76107	0	1.497	0.979513	0.448164	-0.517488	-1.04884	0.531349	1.04884	0.0565339	0.422064	0.0453113	0.403734	not sig		NO
ENSMUSG00000004054	Map3k11	mitogen-activated protein kinase kinase kinase 11 [Source:MGI Symbol;Acc:MGI:1346880]	protein_coding	26403	3801	2.1508	1.93969	2.17982	1.9546	1.86135	1.32274	1.90336	3.08344	3.33209	1.855	3.1874	3.00522	2.08586	2.61111	2.37256	2.65436	2.90195	2.63956	3.15468	2.81559	2.29521	1.90176	2.73716	2.69056	0.835395	0.788795	0.0466007	0.835395	0.00167929	0.00328129	0.00523817	0.975078	not sig		NO
ENSMUSG00000004056	Akt2	thymoma viral proto-oncogene 2 [Source:MGI Symbol;Acc:MGI:104874]	protein_coding	11652	7131	2.48155	3.15049	3.13706	2.67627	2.99359	2.64593	2.66037	3.19129	3.35283	3.58704	3.13213	2.91984	2.79441	3.50123	3.22533	3.27265	2.86122	3.35537	3.26726	3.08953	3.08148	2.82075	3.21125	3.16469	0.390502	0.34394	0.0465622	0.390502	0.0168074	0.0224868	0.0461008	0.934576	not sig		NO
ENSMUSG00000004069	Dnaja3	DnaJ heat shock protein family (Hsp40) member A3 [Source:MGI Symbol;Acc:MGI:1933786]	protein_coding	83945	3912	3.96385	4.00283	3.28155	4.07067	3.80638	3.82061	4.01948	4.12148	4.58203	4.43941	4.03473	3.89725	3.64442	4.36027	3.96352	4.08814	3.49361	4.05128	4.31277	4.15572	3.96677	3.85219	4.15423	4.00454	0.302034	0.15235	0.149684	0.302034	0.172153	0.148119	0.589696	0.600271	not sig		NO
ENSMUSG00000004070	Hmox2	heme oxygenase 2 [Source:MGI Symbol;Acc:MGI:109373]	protein_coding	15369	2217	4.17602	3.57339	3.46362	3.70845	4.08544	4.57285	3.79935	2.67284	3.21128	3.0212	2.77941	3.20525	2.68113	3.15587	3.16844	3.11972	3.26562	3.90476	3.2703	3.60692	2.16669	3.9113	2.961	3.21464	-0.950308	-0.696668	-0.253641	0.950308	0.00112575	0.00107495	0.0134519	0.490941	not sig		NO
ENSMUSG00000004071	Cdip1	cell death inducing Trp53 target 1 [Source:MGI Symbol;Acc:MGI:1913876]	protein_coding	66626	5746	4.34671	3.71883	4.46086	4.56677	4.15522	3.91135	3.96063	3.64844	4.38377	3.95501	4.38307	3.77515	3.708	4.31202	3.67817	3.83619	4.08782	4.23245	3.9064	3.8769	4.35739	4.16005	4.02364	3.99647	-0.136415	-0.163577	0.0271623	0.163577	0.552705	0.670659	0.566304	0.983924	not sig		NO
ENSMUSG00000004085	Map3k20	mitogen-activated protein kinase kinase kinase 20 [Source:MGI Symbol;Acc:MGI:2443258]	protein_coding	65964	10175	2.50278	2.9041	2.96742	2.54009	3.10522	2.85791	3.24542	2.7353	2.63781	2.20407	2.76021	2.44582	2.28282	2.55953	2.28463	2.69326	3.00021	2.93058	2.92245	2.71494	2.68125	2.87471	2.51794	2.74676	-0.356766	-0.127947	-0.22882	0.356766	0.0419036	0.0355418	0.60074	0.216005	not sig		NO
ENSMUSG00000004096	Cwc15	CWC15 spliceosome-associated protein [Source:MGI Symbol;Acc:MGI:1913320]	protein_coding	66070	1111	8.90198	9.15326	8.6928	8.9082	8.85894	9.23007	8.93549	9.11934	8.83949	9.23492	9.1108	9.12355	9.2445	8.9611	9.14807	9.26088	8.99812	9.07875	9.05145	9.13224	9.12446	8.95439	9.09053	9.11342	0.136137	0.159034	-0.022897	0.159034	0.106786	0.202971	0.121319	0.951699	not sig		NO
ENSMUSG00000004099	Dnmt1	DNA methyltransferase (cytosine-5) 1 [Source:MGI Symbol;Acc:MGI:94912]	protein_coding	13433	6304	9.17386	9.04559	8.7403	8.89147	8.62269	9.32045	8.98378	8.06514	7.55572	8.05636	7.91185	7.84461	7.94694	8.17946	8.18022	8.33206	8.17057	8.49731	8.465	8.42633	7.80313	8.96831	7.93716	8.2678	-1.03115	-0.700504	-0.330648	1.03115	4.32e-07	3.48e-07	5.82e-05	0.0374868	Fresh vs. Aged	Cluster 1	YES
ENSMUSG00000004100	Ppan	peter pan homolog [Source:MGI Symbol;Acc:MGI:2178445]	protein_coding	235036	2504	6.20913	5.93414	6.57261	6.56666	6.58292	5.86549	6.36764	6.14467	6.084	6.06988	6.04049	6.17089	6.10926	6.51293	6.43477	6.56658	6.20563	6.56757	6.21225	7.00157	6.4897	6.2998	6.16173	6.49687	-0.138066	0.197067	-0.335133	0.335133	0.0693841	0.57326	0.333772	0.0576987	not sig		NO
ENSMUSG00000004105	Angptl2	angiopoietin-like 2 [Source:MGI Symbol;Acc:MGI:1347002]	protein_coding	26360	6286	4.06294	4.12288	4.22426	3.7064	3.48904	3.74961	4.25194	4.98782	4.42316	3.98099	4.42343	4.83803	3.99605	4.46467	4.09453	4.2216	4.39493	4.58037	4.50273	4.66661	3.88612	3.94387	4.44488	4.33527	0.501014	0.391403	0.109611	0.501014	0.0228788	0.0239301	0.0852006	0.801592	not sig		NO
ENSMUSG00000004127	Trmt10a	tRNA methyltransferase 10A [Source:MGI Symbol;Acc:MGI:1920421]	protein_coding	108943	7976	1.27736	1.33082	1.42369	1.24526	1.64331	1.39804	1.2627	1.53349	1.95672	2.30954	1.36179	1.27423	1.8941	1.81296	1.42491	1.80266	1.67457	1.55711	1.38658	1.52636	1.37345	1.36874	1.73469	1.53509	0.365951	0.16635	0.199601	0.365951	0.0377669	0.0298345	0.42605	0.30036	not sig		NO
ENSMUSG00000004151	Etv1	ets variant 1 [Source:MGI Symbol;Acc:MGI:99254]	protein_coding	14009	5889	4.89214	4.56612	4.30876	4.22244	4.47976	4.87675	4.37241	4.86402	4.26563	4.18936	4.44993	4.33733	4.39121	4.69459	4.38299	4.7658	5.05163	4.64562	4.73386	4.58972	4.60176	4.5312	4.45601	4.68163	-0.0751873	0.150428	-0.225616	0.225616	0.224912	0.827399	0.479969	0.208046	not sig		NO
ENSMUSG00000004207	Psap	prosaposin [Source:MGI Symbol;Acc:MGI:97783]	protein_coding	19156	2744	3.81189	3.9229	3.62287	3.8543	3.52641	3.58411	3.61521	2.12912	1.90633	0	1.78967	1.02214	0	1.61113	1.78612	1.33814	1.20041	1.78529	1.97091	1.69204	2.16876	3.70538	1.20834	1.70595	-2.49704	-1.99943	-0.497613	2.49704	2.78e-07	3.77e-07	8.06e-06	0.245083	Fresh vs. Aged&Melatonin	Cluster 1	YES
ENSMUSG00000004231	Pax2	paired box 2 [Source:MGI Symbol;Acc:MGI:97486]	protein_coding	18504	5409	2.39591	2.20907	2.25016	2.25199	2.43641	1.23665	2.2786	2.34846	1.81684	1.18176	0	1.98683	1.47893	1.45282	2.22357	1.73373	2.1218	1.6102	2.24987	1.89393	1.53015	2.15125	1.46652	1.90903	-0.684733	-0.242219	-0.442514	0.684733	0.0711475	0.0618274	0.668772	0.27967	not sig		NO
ENSMUSG00000004233	Wars2	tryptophanyl tRNA synthetase 2 (mitochondrial) [Source:MGI Symbol;Acc:MGI:1917810]	protein_coding	70560	5946	2.88107	2.7113	2.47997	2.90045	3.48097	2.94831	2.54058	3.36317	3.41469	2.73432	2.42603	3.11521	3.30961	2.89287	3.73088	3.96989	3.47626	4.09335	3.54654	3.76145	3.417	2.84895	3.03656	3.71362	0.187607	0.864674	-0.677066	0.864674	0.000215796	0.531629	0.000245861	0.00264231	not sig		NO
ENSMUSG00000004264	Phb2	prohibitin 2 [Source:MGI Symbol;Acc:MGI:102520]	protein_coding	12034	3718	4.72046	4.45942	4.57249	4.71402	4.45396	4.477	4.64485	4.67266	5.29823	4.8281	4.47541	5.12168	4.49316	5.09221	4.30236	4.99568	4.11153	5.27482	4.5625	5.43692	3.93708	4.57746	4.85449	4.66013	0.277036	0.0826715	0.194364	0.277036	0.416554	0.402167	0.918295	0.630869	not sig		NO
ENSMUSG00000004266	Ptpn6	protein tyrosine phosphatase, non-receptor type 6 [Source:MGI Symbol;Acc:MGI:96055]	protein_coding	15170	2802	3.89526	3.88338	3.94201	4.11092	4.27884	3.65973	3.75295	3.47299	2.83841	2.14676	2.9774	2.95058	2.89239	2.83772	3.31305	2.94202	3.53999	1.9475	3.75062	3.03744	3.03199	3.93187	2.87375	3.08037	-1.05812	-0.851497	-0.20662	1.05812	0.000407888	0.000497195	0.00369906	0.63616	Fresh vs. Aged	Cluster 1	YES
ENSMUSG00000004268	Emg1	EMG1 N1-specific pseudouridine methyltransferase [Source:MGI Symbol;Acc:MGI:1315195]	protein_coding	14791	1404	4.25849	4.13095	4.1864	4.20571	3.93159	3.51753	4.40193	3.10109	2.72848	3.64209	1.61273	2.51131	2.58172	2.44953	2.73472	2.95794	2.65638	2.66312	3.09451	2.82879	2.65314	4.09037	2.66099	2.79837	-1.42938	-1.292	-0.137379	1.42938	4.91e-06	1.1e-05	3.89e-05	0.806748	Fresh vs. Aged&Melatonin	Cluster 1	YES
ENSMUSG00000004270	Lpcat3	lysophosphatidylcholine acyltransferase 3 [Source:MGI Symbol;Acc:MGI:1315211]	protein_coding	14792	3268	0	1.32162	0	0	1.12305	1.32008	0	0	1.1433	0	0	1.04124	0	0	1.37233	1.19106	0	0	0	1.14907	1.62454	0.537821	0.312077	0.762428	-0.225744	0.224607	-0.450351	0.450351	0.448943	0.79541	0.797217	0.416338	not sig		NO
ENSMUSG00000004285	Atp6v1f	ATPase, H+ transporting, lysosomal V1 subunit F [Source:MGI Symbol;Acc:MGI:1913394]	protein_coding	66144	1063	6.1418	5.50975	5.43317	5.95409	6.01665	5.75272	5.83296	6.00177	6.37088	6.57351	6.04976	6.45348	5.65973	6.12233	5.10145	5.52271	4.665	5.4272	4.98597	5.62582	4.5315	5.80588	6.17592	5.12281	0.370048	-0.683069	1.05312	1.05312	6.5e-05	0.132353	0.00391737	4.92e-05	Aged vs. Melatonin	Cluster 4	YES
ENSMUSG00000004296	Il12b	interleukin 12b [Source:MGI Symbol;Acc:MGI:96540]	protein_coding	16160	1967	3.20532	2.49832	2.04236	1.10425	1.35941	2.57861	2.65451	0	1.58901	2.63981	0	1.83056	2.43476	0	1.51772	0	2.82596	1.28933	1.60257	0	1.07133	2.20611	1.21345	1.1867	-0.992665	-1.01941	0.0267447	1.01941	0.118313	0.174623	0.160272	0.998594	not sig		NO
ENSMUSG00000004317	Clcn5	chloride channel, voltage-sensitive 5 [Source:MGI Symbol;Acc:MGI:99486]	protein_coding	12728	11452	4.59159	4.85008	4.96051	4.67187	4.62451	4.799	4.5694	4.80007	4.57664	4.84654	4.73633	4.91007	4.76556	4.84484	5.20345	5.022	5.34788	5.23519	5.39941	5.36744	5.21983	4.72385	4.78286	5.25646	0.0590101	0.532603	-0.473593	0.532603	5.53e-07	0.675856	1.22e-06	6.01e-06	not sig		NO
ENSMUSG00000004319	Clcn3	chloride channel, voltage-sensitive 3 [Source:MGI Symbol;Acc:MGI:103555]	protein_coding	12725	17071	3.3061	3.22988	3.35822	3.41874	2.83476	2.76099	3.28713	3.9916	3.66883	3.80764	3.73655	3.84103	3.69292	3.58839	4.11865	3.66596	3.78894	3.54597	3.86579	3.86535	3.63055	3.17083	3.761	3.78303	0.590165	0.612197	-0.0220319	0.612197	2.22e-05	9.95e-05	6.5e-05	0.97743	not sig		NO
ENSMUSG00000004328	Hif3a	hypoxia inducible factor 3, alpha subunit [Source:MGI Symbol;Acc:MGI:1859778]	protein_coding	53417	6713	1.83326	2.15548	2.35412	2.31816	2.05459	1.96889	2.3509	2.61378	1.9791	1.31155	3.09313	2.50646	1.64869	2.25696	1.93394	2.33332	1.9966	2.60357	2.80078	2.43914	0	2.14792	2.20138	2.01534	0.0534673	-0.13258	0.186047	0.186047	0.862852	0.987316	0.924798	0.857905	not sig		NO
ENSMUSG00000004341	Gpx6	glutathione peroxidase 6 [Source:MGI Symbol;Acc:MGI:1922762]	protein_coding	75512	1276	6.73783	5.82162	6.11308	5.68701	5.42421	6.39334	6.3535	4.48241	4.57278	4.36649	3.48433	4.1498	2.57633	3.80855	3.69696	2.92085	3.90275	4.33817	2.12569	4.13365	2.35706	6.0758	3.9201	3.35359	-2.1557	-2.72221	0.566508	2.72221	2.31e-06	5.71e-05	2.92e-06	0.312829	Fresh vs. Aged&Melatonin	Cluster 2	YES
ENSMUSG00000004347	Pde1c	phosphodiesterase 1C [Source:MGI Symbol;Acc:MGI:108413]	protein_coding	18575	12803	1.48597	1.7649	1.21279	1.91368	1.87824	1.71913	1.85419	1.29071	1.21314	2.10299	1.4689	1.7151	1.58739	1.43975	1.93173	2.05116	1.89974	1.67743	2.01432	1.37958	1.823	1.68984	1.54542	1.82528	-0.144419	0.135434	-0.279853	0.279853	0.166962	0.570015	0.608792	0.143421	not sig		NO
ENSMUSG00000004356	Utp20	UTP20 small subunit processome component [Source:MGI Symbol;Acc:MGI:1917933]	protein_coding	70683	8831	5.8428	6.01737	5.95035	5.84699	5.92941	5.93308	5.92164	5.08434	5.13258	5.18399	4.75862	4.88138	5.19228	5.42387	5.65112	5.71878	5.51633	5.48936	5.33416	5.57461	5.7243	5.92023	5.09387	5.57266	-0.826368	-0.347571	-0.478797	0.826368	3.84e-08	2.38e-08	0.00139021	4.58e-05	not sig		NO
ENSMUSG00000004359	Spic	Spi-C transcription factor (Spi-1/PU.1 related) [Source:MGI Symbol;Acc:MGI:1341168]	protein_coding	20728	3841	2.86239	2.05203	1.99821	1.4681	1.85041	2.06481	1.23643	1.64784	1.20729	1.69287	1.32466	1.60683	1.08974	2.27297	1.45915	1.29614	1.33195	1.38603	1.08241	2.19733	2.25912	1.9332	1.54888	1.57316	-0.384312	-0.360035	-0.0242776	0.384312	0.244499	0.288291	0.332524	0.994667	not sig		NO
ENSMUSG00000004364	Cul3	cullin 3 [Source:MGI Symbol;Acc:MGI:1347360]	protein_coding	26554	4873	6.01423	5.82893	5.89213	5.76493	6.00637	6.30615	5.75459	5.6309	5.65264	5.47832	5.62156	5.57981	5.0571	5.53559	5.44907	5.34086	5.5	5.77582	5.25895	5.48491	5.5868	5.93819	5.50799	5.4852	-0.430201	-0.452989	0.0227876	0.452989	0.000377487	0.0013846	0.000848073	0.972718	not sig		NO
ENSMUSG00000004383	Large1	LARGE xylosyl- and glucuronyltransferase 1 [Source:MGI Symbol;Acc:MGI:1342270]	protein_coding	16795	7883	1.70941	1.11127	0	0	1.32998	1.22926	1.70732	1.36719	1.73271	1.00071	1.56323	1.50292	1.07011	1.80881	1.32833	1.61209	0	2.21296	2.50667	1.64881	1.12287	1.01246	1.4351	1.49025	0.422636	0.477786	-0.0551504	0.477786	0.349922	0.464592	0.379872	0.986436	not sig		NO
ENSMUSG00000004393	Ddx56	DEAD box helicase 56 [Source:MGI Symbol;Acc:MGI:1277172]	protein_coding	52513	2533	4.56624	4.84442	4.30539	4.51581	4.66212	4.75864	4.45976	4.63613	4.06507	3.46241	3.85802	4.00134	3.74114	3.99677	4.30824	4.3287	4.52277	4.62962	4.41523	4.3965	4.78206	4.58748	3.96584	4.4833	-0.621643	-0.104181	-0.517462	0.621643	0.000475682	0.000640949	0.726634	0.00344264	not sig		NO
ENSMUSG00000004394	Tmed4	transmembrane p24 trafficking protein 4 [Source:MGI Symbol;Acc:MGI:1915070]	protein_coding	103694	2178	2.05671	1.88747	1.36992	0	1.86847	1.08607	1.68741	1.563	0	0	1.95412	1.37155	1.05067	0	0	0	1.55224	0	0	1.26632	0	1.42229	0.848477	0.402651	-0.573817	-1.01964	0.445826	1.01964	0.0621107	0.346053	0.0507113	0.518733	not sig		NO
ENSMUSG00000004455	Ppp1cc	protein phosphatase 1 catalytic subunit gamma [Source:MGI Symbol;Acc:MGI:104872]	protein_coding	19047	3424	4.93317	4.61299	4.91792	4.82851	4.66672	5.28015	4.99862	4.52793	5.03942	5.36033	4.8005	4.37412	4.89353	5.34068	4.79502	4.96017	4.83388	5.04675	4.80284	4.93086	4.80402	4.89115	4.90522	4.88193	0.0140628	-0.00922006	0.0232829	0.0232829	0.985741	0.994318	0.997553	0.984512	not sig		NO
ENSMUSG00000004460	Dnajb11	DnaJ heat shock protein family (Hsp40) member B11 [Source:MGI Symbol;Acc:MGI:1915088]	protein_coding	67838	3236	5.48943	5.75758	5.48305	5.36012	5.32703	5.60335	5.57881	3.07607	3.23798	3.48256	3.15193	2.98119	3.38932	3.4169	3.91302	3.94744	3.71233	4.31565	4.08803	4.02058	4.18705	5.5142	3.24799	4.0263	-2.2662	-1.4879	-0.778306	2.2662	2.04e-14	4.49e-14	2.07e-11	5.56e-07	Fresh vs. Aged&Melatonin	Cluster 1	YES
ENSMUSG00000004462	Tbccd1	TBCC domain containing 1 [Source:MGI Symbol;Acc:MGI:1917823]	protein_coding	70573	2702	5.41451	5.89817	5.62212	5.94366	5.73969	5.79733	5.85818	5.21416	4.61626	4.87355	4.56305	5.09397	4.91849	4.84923	4.58181	4.87019	5.26714	5.06588	4.67048	5.28364	5.37269	5.75338	4.87553	5.01598	-0.877852	-0.737406	-0.140446	0.877852	6.57e-06	1.03e-05	8.73e-05	0.555681	not sig		NO
ENSMUSG00000004508	Gab2	growth factor receptor bound protein 2-associated protein 2 [Source:MGI Symbol;Acc:MGI:1333854]	protein_coding	14389	5997	3.78035	3.79809	3.57703	3.70807	3.80404	3.99584	3.81033	3.5639	3.32811	3.22533	3.78344	3.48131	3.7197	3.90179	3.80609	3.59078	3.98627	4.04835	4.06998	3.64212	3.46771	3.78197	3.57194	3.80161	-0.210027	0.0196457	-0.229672	0.229672	0.107366	0.180176	0.983529	0.133639	not sig		NO
ENSMUSG00000004530	Coro1c	coronin, actin binding protein 1C [Source:MGI Symbol;Acc:MGI:1345964]	protein_coding	23790	9664	2.18944	2.09727	1.97684	2.2224	1.60014	2.51707	1.94449	2.18469	3.27741	2.08084	1.13496	2.46492	1.18676	1.79225	0	2.06425	1.60591	1.73327	2.11976	2.51592	1.81964	2.07824	2.0174	1.69411	-0.0608325	-0.384128	0.323296	0.384128	0.511219	0.983485	0.527465	0.632498	not sig		NO
ENSMUSG00000004535	Tax1bp1	Tax1 (human T cell leukemia virus type I) binding protein 1 [Source:MGI Symbol;Acc:MGI:1289308]	protein_coding	52440	6609	8.21201	8.18882	8.14369	8.1123	8.04827	8.16025	8.12903	7.96319	8.08602	8.21756	7.89257	7.69301	8.21239	7.98094	8.33305	8.52474	8.39494	8.28951	8.42856	8.43663	8.56639	8.14205	8.00653	8.42483	-0.135526	0.282777	-0.418303	0.418303	2.4e-05	0.134775	0.00140407	1.94e-05	not sig		NO
ENSMUSG00000004540	Psg17	pregnancy specific glycoprotein 17 [Source:MGI Symbol;Acc:MGI:1347250]	protein_coding	26437	2100	3.12146	2.68812	3.17544	3.48953	3.34575	3.82776	3.37716	3.51608	3.00213	2.81653	3.28027	2.49569	3.37387	2.76928	3.84611	3.01002	2.0834	3.56334	3.41622	3.32734	3.16321	3.28932	3.03626	3.20138	-0.253055	-0.0879418	-0.165113	0.253055	0.558581	0.537969	0.925568	0.763731	not sig		NO
ENSMUSG00000004561	Mettl17	methyltransferase like 17 [Source:MGI Symbol;Acc:MGI:1098577]	protein_coding	52535	3970	2.98828	3.32936	3.53915	2.89856	2.84928	2.6168	2.84509	3.50441	2.26288	2.7634	3.22822	2.39928	3.02467	2.65231	2.72605	3.0326	2.95786	3.29962	2.3732	3.14809	3.66601	3.0095	2.8336	3.02906	-0.175909	0.0195554	-0.195465	0.195465	0.604127	0.688589	0.995297	0.63234	not sig		NO
ENSMUSG00000004565	Pnpla6	patatin-like phospholipase domain containing 6 [Source:MGI Symbol;Acc:MGI:1354723]	protein_coding	50767	4496	3.03485	3.62469	2.96776	2.96189	2.94094	2.7271	2.99121	2.90426	2.96159	3.0707	2.954	3.77124	2.80865	3.09169	3.18339	2.864	3.53443	3.00134	3.38133	3.6446	3.12261	3.03549	3.0803	3.24738	0.0448107	0.211892	-0.167082	0.211892	0.385115	0.956415	0.389046	0.549207	not sig		NO
ENSMUSG00000004567	Mcoln1	mucolipin 1 [Source:MGI Symbol;Acc:MGI:1890498]	protein_coding	94178	3260	3.40695	3.73615	3.53437	3.38984	3.56862	3.08787	2.53444	3.62397	3.22845	2.6466	2.75744	3.47558	2.97302	2.91346	2.90011	3.508	3.48936	3.45695	2.93952	3.66032	3.54011	3.3226	3.08836	3.35634	-0.234241	0.0337355	-0.267977	0.267977	0.337963	0.457895	0.983181	0.364795	not sig		NO
ENSMUSG00000004568	Arhgef18	rho/rac guanine nucleotide exchange factor (GEF) 18 [Source:MGI Symbol;Acc:MGI:2142567]	protein_coding	102098	8395	2.39605	2.37926	1.83105	2.4569	2.55118	2.75053	2.79471	2.05988	2.87411	2.18758	2.29317	2.2799	1.68881	2.27603	2.69098	2.89282	2.51239	2.7943	2.69783	2.56623	1.91261	2.45138	2.23707	2.58102	-0.214313	0.129642	-0.343955	0.343955	0.175063	0.462835	0.748152	0.155959	not sig		NO
ENSMUSG00000004591	Pkn2	protein kinase N2 [Source:MGI Symbol;Acc:MGI:109211]	protein_coding	109333	12877	5.7077	5.57761	5.95529	5.60462	5.91735	5.56318	5.82105	5.95588	5.73892	5.61265	6.07927	5.88555	5.86849	5.86699	6.10961	5.9335	5.9844	6.14096	6.2421	6.07711	6.04518	5.73526	5.85825	6.07612	0.122992	0.340866	-0.217874	0.340866	0.000951735	0.258166	0.000731947	0.0250832	not sig		NO
ENSMUSG00000004610	Etfb	electron transferring flavoprotein, beta polypeptide [Source:MGI Symbol;Acc:MGI:106098]	protein_coding	110826	1139	5.26559	4.47407	4.92077	4.49266	3.92565	5.3093	3.97267	3.0833	2.93009	3.49071	2.69982	3.17039	3.28999	2.50475	2.47477	2.62163	2.9143	3.26537	2.76102	2.16794	2.26425	4.62296	3.02415	2.63847	-1.59881	-1.98449	0.385679	1.98449	2.39e-07	6.66e-06	3.34e-07	0.255726	Fresh vs. Aged&Melatonin	Cluster 2	YES
ENSMUSG00000004626	Stxbp2	syntaxin binding protein 2 [Source:MGI Symbol;Acc:MGI:107370]	protein_coding	20911	4159	1.16432	1.22362	1.84062	1.6669	1.6878	1.2462	1.77207	0	0	0	0	1.19206	1.19065	1.60106	1.54075	1.18725	0	0	1.47976	0	0	1.5145	0.569111	0.601108	-0.945393	-0.913396	-0.031997	0.945393	0.0173003	0.0291217	0.0354045	0.994994	not sig		NO
ENSMUSG00000004633	Chn2	chimerin 2 [Source:MGI Symbol;Acc:MGI:1917243]	protein_coding	69993	5745	3.18387	3.74376	3.97126	3.83334	3.32867	3.16138	3.90583	3.83812	3.69378	3.86353	3.38867	3.41738	3.39466	3.69393	4.10119	4.35852	4.14432	4.1401	4.45754	3.96343	3.64711	3.58973	3.61287	4.11603	0.0231369	0.526301	-0.503165	0.526301	0.00362442	0.987073	0.00692463	0.00965311	not sig		NO
ENSMUSG00000004637	Wwox	WW domain-containing oxidoreductase [Source:MGI Symbol;Acc:MGI:1931237]	protein_coding	80707	10173	2.41424	2.05208	2.45566	2.53111	1.86755	2.15251	2.16174	2.44532	2.34914	2.65414	2.55497	2.57134	2.38613	2.73681	1.96805	2.81115	2.60709	2.70795	2.65274	2.77348	2.26387	2.23355	2.52826	2.54062	0.294709	0.307063	-0.0123549	0.307063	0.0471683	0.0837015	0.0697394	0.994951	not sig		NO
ENSMUSG00000004642	Slbp	stem-loop binding protein [Source:MGI Symbol;Acc:MGI:108402]	protein_coding	20492	6076	9.24089	9.26711	9.39137	9.35476	9.22003	9.70733	9.48292	9.28849	9.94861	9.84214	9.82869	9.51001	10.118	9.84703	10.2687	9.91148	9.85693	9.88002	9.67642	9.78051	10.1077	9.38063	9.769	9.92598	0.388364	0.545348	-0.156983	0.545348	0.000682691	0.0110798	0.000615922	0.400031	not sig		NO
ENSMUSG00000004661	Arid3b	AT rich interactive domain 3B (BRIGHT-like) [Source:MGI Symbol;Acc:MGI:1930768]	protein_coding	56380	7976	3.81942	3.55226	3.56284	3.53441	3.91595	3.847	3.67303	3.26808	2.99626	2.85539	3.25925	3.38653	3.2329	3.49699	3.67316	3.56448	3.96111	3.55051	4.13261	4.02117	3.92615	3.7007	3.21363	3.83274	-0.487075	0.132039	-0.619113	0.619113	6.23e-05	0.000948182	0.471616	7.34e-05	not sig		NO
ENSMUSG00000004667	Polr2e	polymerase (RNA) II (DNA directed) polypeptide E [Source:MGI Symbol;Acc:MGI:1913670]	protein_coding	66420	2670	3.32524	3.22033	3.73891	3.4626	3.74421	2.94813	3.09169	4.55595	5.72576	5.06647	5.34004	5.12045	4.41635	5.13029	4.2274	4.02567	3.55991	4.59769	4.77435	4.03236	3.2243	3.36159	5.05076	4.0631	1.68917	0.701507	0.987664	1.68917	5.4e-06	3.52e-06	0.0217732	0.00159821	Fresh vs. Aged	Cluster 5	YES
ENSMUSG00000004668	Abca13	ATP-binding cassette, sub-family A (ABC1), member 13 [Source:MGI Symbol;Acc:MGI:2388707]	protein_coding	268379	19737	3.36864	3.37411	2.64736	3.32408	2.88714	3.38098	3.11016	2.7626	2.33851	1.61754	1.66533	2.90336	1.69139	2.34004	3.04849	2.93151	2.59374	2.77305	2.86646	2.93028	3.20913	3.15606	2.18839	2.90752	-0.967672	-0.248543	-0.719129	0.967672	0.000335091	0.000331456	0.437208	0.00513412	not sig		NO
ENSMUSG00000004677	Myo9b	myosin IXb [Source:MGI Symbol;Acc:MGI:106624]	protein_coding	17925	7297	3.9167	4.26462	4.28136	4.25797	3.88464	3.92497	4.34879	4.21762	4.81094	4.2449	4.47169	4.48319	3.67667	4.17681	4.05425	4.27154	3.81211	3.77663	4.03329	3.91603	3.37479	4.12558	4.2974	3.89123	0.171823	-0.234345	0.406169	0.406169	0.0495739	0.511329	0.298804	0.040276	not sig		NO
ENSMUSG00000004698	Hdac9	histone deacetylase 9 [Source:MGI Symbol;Acc:MGI:1931221]	protein_coding	79221	4422	3.10891	2.89283	3.23444	2.4189	2.79083	3.30005	2.57634	3.73065	2.26819	2.41811	2.68839	3.08126	2.76664	2.33284	3.63994	3.11268	3.04428	2.96951	2.95056	3.02328	2.64364	2.90319	2.75515	3.05484	-0.148032	0.151653	-0.299685	0.299685	0.382468	0.764504	0.754573	0.349918	not sig		NO
ENSMUSG00000004768	Rab23	RAB23, member RAS oncogene family [Source:MGI Symbol;Acc:MGI:99833]	protein_coding	19335	8285	3.94622	4.30229	4.4481	4.04176	4.30209	4.12376	4.2922	3.86578	4.18661	4.14131	3.57643	3.95703	4.36434	3.77257	4.35513	4.44981	4.19178	4.08926	4.4975	4.11219	4.35223	4.20806	3.98058	4.29256	-0.227478	0.0844973	-0.311976	0.311976	0.0317015	0.130248	0.731903	0.0300538	not sig		NO
ENSMUSG00000004771	Rab11a	RAB11A, member RAS oncogene family [Source:MGI Symbol;Acc:MGI:1858202]	protein_coding	53869	2992	7.80241	7.81269	7.90704	7.7057	7.81804	7.87521	7.82307	7.32232	7.10432	7.2061	7.4919	7.46475	7.35475	6.9714	7.17117	6.88474	7.15757	6.98589	6.95977	6.9018	7.27244	7.82059	7.27365	7.04763	-0.546947	-0.772969	0.226022	0.772969	3.07e-08	4.05e-06	2.74e-08	0.0239288	not sig		NO
ENSMUSG00000004788	Eif2b2	eukaryotic translation initiation factor 2B, subunit 2 beta [Source:MGI Symbol;Acc:MGI:2145118]	protein_coding	217715	1885	1.97133	3.04943	2.94732	2.84788	2.65769	3.33378	2.61635	3.48797	4.02167	4.22144	3.48806	4.66364	2.84603	2.93497	3.64439	4.26621	3.43181	3.82291	3.27106	3.9946	2.82269	2.77483	3.66625	3.60767	0.891428	0.83284	0.0585878	0.891428	0.00992782	0.0160929	0.0246927	0.977361	not sig		NO
ENSMUSG00000004789	Dlst	dihydrolipoamide S-succinyltransferase (E2 component of 2-oxo-glutarate complex) [Source:MGI Symbol;Acc:MGI:1926170]	protein_coding	78920	2767	5.1878	5.219	5.0328	5.44313	5.39388	5.65818	5.10213	5.54524	5.47091	5.53543	5.53702	5.37296	5.33625	5.19175	5.60873	5.78543	5.57568	5.68101	5.94743	5.98881	5.42811	5.29099	5.42708	5.71646	0.13609	0.425469	-0.28938	0.425469	0.00170025	0.387542	0.00142899	0.0263017	not sig		NO
ENSMUSG00000004798	Ulk2	unc-51 like kinase 2 [Source:MGI Symbol;Acc:MGI:1352758]	protein_coding	29869	5977	2.60102	2.11572	2.69004	2.58074	2.0993	2.94178	2.60987	1.29876	2.65253	2.40734	2.05057	2.55844	2.61626	2.5925	3.00019	2.80469	2.88609	2.9032	2.77426	2.04408	2.63917	2.51978	2.31092	2.72167	-0.208866	0.201887	-0.410753	0.410753	0.161589	0.572884	0.593586	0.138428	not sig		NO
ENSMUSG00000004843	Chmp2b	charged multivesicular body protein 2B [Source:MGI Symbol;Acc:MGI:1916192]	protein_coding	68942	1838	5.9552	6.10262	5.97644	6.40393	6.11882	6.36833	6.26513	5.93736	5.40016	5.78966	5.56627	5.99461	5.62201	6.05413	5.04031	5.90363	5.95316	5.85206	6.14789	6.38555	5.90529	6.17007	5.76632	5.88398	-0.403752	-0.286084	-0.117668	0.403752	0.0554915	0.0513276	0.198146	0.743383	not sig		NO
ENSMUSG00000004849	Ap1s1	adaptor protein complex AP-1, sigma 1 [Source:MGI Symbol;Acc:MGI:1098244]	protein_coding	11769	2198	2.76415	2.70026	2.96421	3.17962	3.17906	2.94043	2.8606	3.71211	3.38914	2.76026	3.68177	3.68585	3.35788	3.81884	2.6509	3.73743	3.0897	3.5761	3.26199	3.84496	2.66688	2.94119	3.48655	3.26114	0.545359	0.319946	0.225414	0.545359	0.0390787	0.0315691	0.258689	0.497513	not sig		NO
ENSMUSG00000004864	Mapk13	mitogen-activated protein kinase 13 [Source:MGI Symbol;Acc:MGI:1346864]	protein_coding	26415	1512	0	2.41175	2.54069	0	1.47631	0	1.44495	0	1.64973	1.37201	0	0	1.07208	0	0	0	0	0	0	0	0	1.12481	0.584832	0	-0.539982	-1.12481	0.584832	1.12481	0.0480111	0.418723	0.0381763	0.363319	Fresh vs. Melatonin	Cluster 4	YES
ENSMUSG00000004865	Srpk1	serine/arginine-rich protein specific kinase 1 [Source:MGI Symbol;Acc:MGI:106908]	protein_coding	20815	9647	8.3144	8.2341	8.20937	8.15187	8.17898	8.29589	8.28368	8.2305	8.30424	8.29914	8.23198	7.99699	8.29794	8.19583	8.39074	8.60409	8.65683	8.54565	8.60785	8.46402	8.34181	8.23833	8.22237	8.51586	-0.0159521	0.27753	-0.293483	0.293483	3.42e-05	0.951861	0.000166024	8.82e-05	not sig		NO
ENSMUSG00000004880	Lbr	lamin B receptor [Source:MGI Symbol;Acc:MGI:2138281]	protein_coding	98386	4761	7.56185	7.40999	7.56644	7.53946	7.5374	7.86858	7.40372	4.54704	4.70706	4.5357	4.53953	4.50592	4.35027	4.52619	5.08642	4.9869	5.21654	5.05864	5.40444	5.2972	5.40404	7.55535	4.53025	5.20774	-3.0251	-2.34761	-0.677494	3.0251	1.72e-18	2.53e-14	2.55e-14	1.98e-07	Fresh vs. Aged&Melatonin	Cluster 1	YES
ENSMUSG00000004885	Crabp2	cellular retinoic acid binding protein II [Source:MGI Symbol;Acc:MGI:88491]	protein_coding	12904	1322	9.39207	9.17309	9.02377	9.38362	9.26145	9.59335	9.62138	9.04398	9.17157	8.91795	9.40264	9.30599	8.62077	8.97066	8.50217	8.31288	8.4674	9.13798	8.13056	8.84674	7.85836	9.34982	9.06194	8.46516	-0.287879	-0.884662	0.596783	0.884662	0.000192597	0.230529	0.000156635	0.00636746	not sig		NO
ENSMUSG00000004891	Nes	nestin [Source:MGI Symbol;Acc:MGI:101784]	protein_coding	18008	6416	2.41818	1.65008	2.37398	2.28622	2.34492	2.47882	2.53934	2.10472	2.23094	1.60024	2.37958	1.51683	1.7391	2.02714	2.17723	2.31185	2.52206	2.63045	2.17749	2.00208	2.2517	2.29879	1.94265	2.29612	-0.35614	-0.00266825	-0.353472	0.35614	0.0476965	0.0756886	0.999831	0.0782553	not sig		NO
ENSMUSG00000004895	Prcc	papillary renal cell carcinoma (translocation-associated) [Source:MGI Symbol;Acc:MGI:2137738]	protein_coding	94315	2099	2.25435	1.16678	2.16063	2.19908	0	1.11451	1.56064	1.90232	1.01907	2.34658	0	1.76382	0	1.40145	2.30128	2.3207	2.60662	1.68462	2.09495	1.534	2.22839	1.49371	1.20475	2.11008	-0.288965	0.616367	-0.905331	0.905331	0.0935469	0.75067	0.291509	0.0847982	not sig		NO
ENSMUSG00000004896	Rrnad1	ribosomal RNA adenine dimethylase domain containing 1 [Source:MGI Symbol;Acc:MGI:2387197]	protein_coding	229503	6342	1.13349	0	1.82355	1.13013	1.22374	0	1.33648	0	0	0	1.0449	0	0	0	0	0	0	0	0	1.26289	0	0.949627	0.149271	0.180412	-0.800355	-0.769214	-0.0311408	0.800355	0.0185403	0.0305405	0.0381274	0.993498	not sig		NO
ENSMUSG00000004897	Hdgf	heparin binding growth factor [Source:MGI Symbol;Acc:MGI:1194494]	protein_coding	15191	2873	6.58669	6.71795	6.73935	6.7904	6.78064	6.31476	6.58386	6.93806	6.96585	7.01403	7.07804	6.80654	6.80203	7.13957	7.22009	7.25184	7.37701	7.22565	7.18815	7.3274	7.23379	6.64481	6.96345	7.26056	0.318639	0.615753	-0.297115	0.615753	2.17e-07	0.000547694	1.28e-07	0.00108739	not sig		NO
ENSMUSG00000004929	Thop1	thimet oligopeptidase 1 [Source:MGI Symbol;Acc:MGI:1354165]	protein_coding	50492	5059	4.54311	4.57648	4.53661	4.70247	4.40372	4.11071	4.65936	4.2833	4.16155	4.23017	3.57876	3.70635	4.04896	4.28647	4.33624	4.26161	4.43788	4.57704	4.70686	4.36066	4.51732	4.50464	4.04222	4.4568	-0.462416	-0.0478384	-0.414578	0.462416	0.00166442	0.002708	0.913511	0.00657312	not sig		NO
ENSMUSG00000004934	Pias4	protein inhibitor of activated STAT 4 [Source:MGI Symbol;Acc:MGI:2136940]	protein_coding	59004	4582	5.9186	6.06961	6.06134	6.18305	5.73731	5.6973	6.06646	5.50207	4.80949	5.19536	4.67197	5.01874	4.97666	5.09127	5.29266	5.86373	5.4088	5.71305	5.62654	5.90507	5.48875	5.96195	5.03794	5.61408	-0.924016	-0.347868	-0.576148	0.924016	2.5e-06	1.74e-06	0.0287639	0.000521819	not sig		NO
ENSMUSG00000004936	Map2k1	mitogen-activated protein kinase kinase 1 [Source:MGI Symbol;Acc:MGI:1346866]	protein_coding	26395	3391	8.05967	8.14506	8.15572	8.0107	8.00381	7.94244	7.94514	8.15141	8.0097	8.14036	8.24301	8.07629	8.13292	8.13444	8.19839	8.26959	8.27079	8.35491	8.24978	8.35501	8.32265	8.03751	8.12688	8.28873	0.0893704	0.251226	-0.161856	0.251226	1.86e-05	0.0839165	1.38e-05	0.00170284	not sig		NO
ENSMUSG00000004937	Sgta	small glutamine-rich tetratricopeptide repeat (TPR)-containing, alpha [Source:MGI Symbol;Acc:MGI:1098703]	protein_coding	52551	1969	3.30952	4.03825	3.68704	3.95886	3.60229	3.45116	3.48594	4.58008	4.30648	3.62358	3.58587	4.20165	4.15076	4.38453	3.88812	3.43255	3.88888	3.52259	4.40615	3.95031	3.7118	3.64758	4.11899	3.82863	0.47141	0.181046	0.290364	0.47141	0.0439596	0.0364856	0.56183	0.244049	not sig		NO
ENSMUSG00000004945	Tmem242	transmembrane protein 242 [Source:MGI Symbol;Acc:MGI:1917794]	protein_coding	70544	1837	3.34769	3.33193	3.22494	3.49318	3.49432	3.59634	2.82298	3.57898	4.4017	3.73618	3.58639	2.97163	3.35835	3.57456	3.21933	2.88594	3.32043	3.25931	3.92375	3.08723	3.65817	3.3302	3.60111	3.33631	0.270916	0.00611209	0.264804	0.270916	0.285624	0.344225	0.999421	0.360005	not sig		NO
ENSMUSG00000004947	Dtx2	deltex 2, E3 ubiquitin ligase [Source:MGI Symbol;Acc:MGI:1921448]	protein_coding	74198	7032	6.33323	6.48081	6.30242	6.60166	6.25425	5.49734	6.32471	6.37537	6.27339	6.45604	6.25052	6.17045	6.28441	6.43515	6.11258	6.32472	6.64918	6.48388	6.38846	6.27502	6.36107	6.25635	6.32076	6.3707	0.0644141	0.114355	-0.049941	0.114355	0.665078	0.86593	0.64046	0.916836	not sig		NO
ENSMUSG00000004948	Zp3	zona pellucida glycoprotein 3 [Source:MGI Symbol;Acc:MGI:99215]	protein_coding	22788	1323	8.78088	8.77009	8.56589	8.83841	8.46753	9.46721	8.22857	5.61551	6.37471	5.21121	5.63758	6.34944	5.10915	6.1467	5.29735	5.92604	5.21812	6.45394	5.80027	6.17058	5.49116	8.73123	5.77776	5.76535	-2.95347	-2.96587	0.0124055	2.96587	2.32e-10	1.42e-09	1.33e-09	0.998594	Fresh vs. Aged&Melatonin	Cluster 2	YES
ENSMUSG00000004951	Hspb1	heat shock protein 1 [Source:MGI Symbol;Acc:MGI:96240]	protein_coding	15507	1031	7.52825	6.02249	6.11761	7.07098	7.14749	6.6069	6.83233	6.21919	5.19105	4.69805	2.61794	6.0563	4.84845	4.41666	6.69355	5.03236	4.68993	6.29273	5.95572	6.32152	5.38628	6.76086	4.86395	5.76744	-1.89691	-0.993424	-0.90349	1.89691	0.00289492	0.00203881	0.11297	0.158619	Fresh vs. Aged	Cluster 1	YES
ENSMUSG00000004952	Rasa4	RAS p21 protein activator 4 [Source:MGI Symbol;Acc:MGI:1858600]	protein_coding	54153	7485	5.10743	5.17006	4.75351	5.03248	4.73415	4.90557	4.72252	5.45006	5.35814	5.48454	5.34476	5.5985	4.77911	5.43251	4.58342	5.14262	4.90614	5.48817	4.89858	5.45885	4.51556	4.91796	5.34966	4.99905	0.431701	0.0810915	0.350609	0.431701	0.0291004	0.0322715	0.862538	0.0897059	not sig		NO
ENSMUSG00000004961	Syt5	synaptotagmin V [Source:MGI Symbol;Acc:MGI:1926368]	protein_coding	53420	1747	1.36514	1.92788	1.77167	1.65891	3.00934	1.92599	2.06854	2.25617	1.79365	2.65587	1.40826	2.50536	1.22394	2.13978	2.16888	2.88774	2.05343	2.44217	1.4864	2.47398	1.87077	1.96107	1.99758	2.19763	0.0365092	0.236558	-0.200049	0.236558	0.648592	0.990008	0.662598	0.743501	not sig		NO
ENSMUSG00000004980	Hnrnpa2b1	heterogeneous nuclear ribonucleoprotein A2/B1 [Source:MGI Symbol;Acc:MGI:104819]	protein_coding	53379	4086	7.82058	7.82059	7.81629	7.56663	7.7818	7.87187	7.79442	7.41358	7.28015	7.45099	7.57487	7.05367	7.55904	7.34937	7.88324	7.63868	7.71679	7.52826	7.6146	7.53194	7.59704	7.78174	7.3831	7.64436	-0.398642	-0.137375	-0.261267	0.398642	0.000145264	0.000112563	0.179281	0.00634294	not sig		NO
ENSMUSG00000004988	Fxyd4	FXYD domain-containing ion transport regulator 4 [Source:MGI Symbol;Acc:MGI:1889005]	protein_coding	108017	1199	1.72086	1.39768	1.83129	1.52927	0	1.23873	2.03673	0	0	1.58638	0	0	2.58616	1.2056	0	0	1.98938	1.65709	1.28218	0	0	1.39351	0.768305	0.704094	-0.625204	-0.689416	0.0642115	0.689416	0.297926	0.401876	0.334131	0.989901	not sig		NO
ENSMUSG00000004994	Ccdc130	coiled-coil domain containing 130 [Source:MGI Symbol;Acc:MGI:1914986]	protein_coding	67736	2694	4.86322	4.96882	4.64706	4.99023	4.56817	3.98445	4.9846	4.23705	4.33606	4.50139	4.01761	4.04594	4.22469	4.50744	4.51614	4.65417	4.48508	4.78412	4.94718	4.26156	4.34339	4.71522	4.26717	4.57023	-0.448051	-0.144987	-0.303064	0.448051	0.0216222	0.0187862	0.598175	0.12915	not sig		NO
ENSMUSG00000004996	Mri1	methylthioribose-1-phosphate isomerase 1 [Source:MGI Symbol;Acc:MGI:1915123]	protein_coding	67873	3273	1.24305	1.06896	1.26659	1.10551	1.93472	1.69679	1.43572	1.68313	1.51873	1.77014	0	1.34287	1.6964	1.5431	1.51925	2.05672	1.42322	0	1.41211	2.24521	1.86695	1.39305	1.36491	1.50335	-0.0281375	0.110305	-0.138442	0.138442	0.897044	0.995555	0.934077	0.898368	not sig		NO
ENSMUSG00000005034	Prkacb	protein kinase, cAMP dependent, catalytic, beta [Source:MGI Symbol;Acc:MGI:97594]	protein_coding	18749	8772	2.38883	2.20553	2.6925	2.25752	2.07172	2.26619	2.6064	2.22164	2.18965	2.30747	2.89221	2.27323	2.63385	2.57625	1.98539	2.36266	2.61611	2.64838	2.76702	2.1666	2.53561	2.35553	2.44204	2.44025	0.0865157	0.0847256	0.00179008	0.0865157	0.775192	0.806361	0.813412	0.999907	not sig		NO
ENSMUSG00000005045	Chd5	chromodomain helicase DNA binding protein 5 [Source:MGI Symbol;Acc:MGI:3036258]	protein_coding	269610	9583	1.38743	1.80263	2.71416	2.43449	1.50996	1.43375	2.36579	1.63701	1.54168	1.26076	0	1.20914	1.19359	1.26641	2.08782	1.84656	2.43099	1.90638	1.97326	1.80388	1.8799	1.94974	1.15837	1.98983	-0.791375	0.0400828	-0.831458	0.831458	0.00485836	0.0126262	0.985482	0.0088981	not sig		NO
ENSMUSG00000005054	Cstb	cystatin B [Source:MGI Symbol;Acc:MGI:109514]	protein_coding	13014	599	1.10375	1.06403	2.61386	2.05194	2.27987	2.96443	3.45132	1.87391	1.7648	0	0	1.63179	0	1.03276	2.0213	0	3.09896	2.2869	1.28289	0	1.02385	2.21846	0.900467	1.3877	-1.31799	-0.830756	-0.487235	1.31799	0.0661561	0.0565352	0.28392	0.634721	not sig		NO
ENSMUSG00000005069	Pex5	peroxisomal biogenesis factor 5 [Source:MGI Symbol;Acc:MGI:1098808]	protein_coding	19305	3943	2.62054	2.61748	2.40029	1.95163	2.45718	2.36043	2.33844	1.67193	2.27068	1.74383	2.33084	1.69245	1.33453	2.06277	1.35009	2.13859	1.5709	1.56794	1.76344	2.24075	1.52795	2.39228	1.87243	1.73709	-0.51985	-0.655189	0.135338	0.655189	0.00239746	0.0156694	0.00270397	0.701106	not sig		NO
ENSMUSG00000005078	Jkamp	JNK1/MAPK8-associated membrane protein [Source:MGI Symbol;Acc:MGI:1915057]	protein_coding	104771	2692	7.17947	7.21495	7.17151	7.19744	6.83083	6.70419	7.0249	6.26659	5.27134	5.36709	5.39748	5.95301	4.75527	5.57127	5.11206	5.25862	5.40113	5.01225	5.4716	5.5245	6.1383	7.04618	5.51172	5.41692	-1.53446	-1.62926	0.0948002	1.62926	1.6e-07	1.2e-06	5.13e-07	0.883332	Fresh vs. Aged&Melatonin	Cluster 1	YES
ENSMUSG00000005102	Eif2ak4	eukaryotic translation initiation factor 2 alpha kinase 4 [Source:MGI Symbol;Acc:MGI:1353427]	protein_coding	27103	7457	4.83792	4.70611	4.70284	4.81228	4.83901	4.92124	4.77055	4.64096	4.27064	4.66322	4.26894	4.68372	4.54835	4.58873	4.74001	4.81855	4.69141	4.7348	4.90566	4.46596	4.8274	4.79856	4.52351	4.74054	-0.275056	-0.0580228	-0.217034	0.275056	0.00403586	0.0044454	0.719485	0.0236862	not sig		NO
ENSMUSG00000005103	Wdr1	WD repeat domain 1 [Source:MGI Symbol;Acc:MGI:1337100]	protein_coding	22388	8899	4.71661	4.66745	4.6637	4.84954	4.45258	4.52849	4.60714	4.43981	4.27521	4.32516	4.30207	4.40863	4.34827	4.27089	4.5063	4.40815	4.3241	4.56991	4.51928	4.69129	4.44606	4.64079	4.33858	4.49501	-0.30221	-0.145774	-0.156435	0.30221	0.00023596	0.000154575	0.0522067	0.0360235	not sig		NO
ENSMUSG00000005107	Slc2a9	solute carrier family 2 (facilitated glucose transporter), member 9 [Source:MGI Symbol;Acc:MGI:2152844]	protein_coding	117591	5083	1.63179	2.03032	0	1.5861	1.19383	0	0	1.26478	0	1.19055	1.43594	1.20075	0	2.13409	0	1.57532	0	1.76036	1.84391	0	0	0.920292	1.0323	0.739941	0.11201	-0.180351	0.29236	0.29236	0.818792	0.968436	0.920445	0.805643	not sig		NO
ENSMUSG00000005131	4930550C14Rik	RIKEN cDNA 4930550C14 gene [Source:MGI Symbol;Acc:MGI:1922561]	protein_coding	75311	1237	5.72868	5.81914	5.97014	6.25307	6.03176	5.96099	6.1453	6.40019	6.13729	6.62389	6.43729	6.45782	6.16755	6.57298	5.87723	6.64045	6.43188	6.77554	6.56169	6.47329	6.25375	5.98701	6.39957	6.43055	0.412559	0.443534	-0.0309749	0.443534	0.00266687	0.00830323	0.00475958	0.964541	not sig		NO
ENSMUSG00000005142	Man2b1	mannosidase 2, alpha B1 [Source:MGI Symbol;Acc:MGI:107286]	protein_coding	17159	4325	1.18473	1.32807	0	0	1.4283	1.70575	1.61572	0	1.16709	1.18217	1.53264	0	0	1.24864	1.88113	1.31424	1.73158	2.13862	0	1.22944	0	1.03751	0.732934	1.185	-0.304577	0.147491	-0.452067	0.452067	0.54364	0.742269	0.931604	0.525644	not sig		NO
ENSMUSG00000005150	Wdr83	WD repeat domain containing 83 [Source:MGI Symbol;Acc:MGI:1915086]	protein_coding	67836	2818	2.39905	1.4536	2.04606	2.47202	1.24257	1.597	1.8109	2.86188	2.85695	3.15598	3.20225	3.24444	1.94086	3.17053	2.63289	2.36925	2.18969	2.07293	3.35632	2.9715	2.69849	1.86017	2.91898	2.61301	1.05881	0.752838	0.305975	1.05881	0.00130244	0.00117355	0.01752	0.443238	Fresh vs. Aged	Cluster 5	YES
ENSMUSG00000005161	Prdx2	peroxiredoxin 2 [Source:MGI Symbol;Acc:MGI:109486]	protein_coding	21672	3050	7.28788	7.07789	7.23351	7.33363	7.41809	7.45351	7.42343	9.87632	10.3028	10.3453	10.145	9.93562	10.2169	10.0409	8.97649	9.46795	9.17997	9.43071	9.62021	9.26145	8.77289	7.31828	10.1233	9.24424	2.805	1.92596	0.879036	2.805	9.88e-15	3.6e-14	5.18e-12	1.24e-06	Fresh vs. Aged&Melatonin	Cluster 5	YES
ENSMUSG00000005198	Polr2a	polymerase (RNA) II (DNA directed) polypeptide A [Source:MGI Symbol;Acc:MGI:98086]	protein_coding	20020	7067	2.93959	2.74111	3.0097	3.24509	2.80581	2.75875	2.89203	2.5958	2.42505	1.83712	2.52876	2.52583	2.19702	3.15222	2.78199	2.83425	2.6377	2.70439	3.30871	2.70068	2.47365	2.91315	2.46597	2.77734	-0.447182	-0.135815	-0.311367	0.447182	0.0308151	0.0277485	0.669502	0.14606	not sig		NO
ENSMUSG00000005204	Senp3	SUMO/sentrin specific peptidase 3 [Source:MGI Symbol;Acc:MGI:2158736]	protein_coding	80886	3632	3.92731	3.59255	3.9993	3.39899	4.03298	3.41306	3.5926	3.62192	3.80257	3.89584	3.70791	3.83197	3.87548	3.2538	3.70331	3.70131	3.78124	3.83754	3.38613	3.78773	3.45545	3.70811	3.71278	3.66467	0.00466971	-0.0434412	0.0481109	0.0481109	0.909647	0.999187	0.932339	0.917733	not sig		NO
ENSMUSG00000005225	Plekha8	pleckstrin homology domain containing, family A (phosphoinositide binding specific) member 8 [Source:MGI Symbol;Acc:MGI:2681164]	protein_coding	231999	7005	6.17669	6.47576	6.53267	6.13681	6.35289	6.28624	6.13684	6.24555	6.53402	6.54789	6.44887	6.57875	6.66081	6.13576	6.47276	6.4822	6.36055	6.59382	6.67975	6.33852	6.37579	6.2997	6.45024	6.47191	0.150539	0.172216	-0.0216765	0.172216	0.124206	0.218494	0.143621	0.966103	not sig		NO
ENSMUSG00000005233	Spc25	SPC25, NDC80 kinetochore complex component, homolog (S. cerevisiae) [Source:MGI Symbol;Acc:MGI:1913692]	protein_coding	66442	3188	6.12449	5.92461	5.81584	5.64592	6.06472	5.82651	6.01099	6.33433	5.77739	5.7763	5.88668	6.33386	5.72721	5.40826	5.4663	6.33944	5.40391	5.89445	6.42942	6.06742	5.28742	5.91616	5.892	5.84119	-0.0241528	-0.0749646	0.0508118	0.0749646	0.917449	0.990542	0.912926	0.958892	not sig		NO
ENSMUSG00000005262	Ufd1	ubiquitin recognition factor in ER-associated degradation 1 [Source:MGI Symbol;Acc:MGI:109353]	protein_coding	22230	4336	2.62276	2.31994	2.34145	2.13442	2.7404	2.25109	2.97539	2.43129	2.2155	2.42001	1.95905	2.63676	2.08042	2.18271	1.93271	2.99339	2.43456	2.48179	1.96495	2.06243	1.8643	2.48364	2.27511	2.24773	-0.208529	-0.235905	0.0273752	0.235905	0.349762	0.464729	0.379529	0.986279	not sig		NO
ENSMUSG00000005268	Prlr	prolactin receptor [Source:MGI Symbol;Acc:MGI:97763]	protein_coding	19116	15339	4.17948	4.47605	4.61467	4.09567	4.23805	4.22077	4.26791	3.0052	4.38068	4.2802	4.00647	4.23006	4.6157	4.46973	4.62155	3.44098	4.48713	3.90109	4.49257	4.23428	4.18349	4.29894	4.14115	4.19444	-0.157795	-0.104502	-0.0532929	0.157795	0.761594	0.748647	0.879677	0.967025	not sig		NO
ENSMUSG00000005299	Letm1	leucine zipper-EF-hand containing transmembrane protein 1 [Source:MGI Symbol;Acc:MGI:1932557]	protein_coding	56384	9650	2.87741	2.52091	2.82371	3.00567	3.1077	2.78948	2.69488	2.51057	2.97913	2.69488	2.74197	2.34241	2.42035	2.31986	2.73675	2.97032	3.15687	2.83894	3.3745	2.8064	2.69692	2.83139	2.57274	2.9401	-0.258652	0.108706	-0.367358	0.367358	0.0219826	0.11515	0.654399	0.0199334	not sig		NO
ENSMUSG00000005312	Ubqln1	ubiquilin 1 [Source:MGI Symbol;Acc:MGI:1860276]	protein_coding	56085	3686	8.78665	8.84328	9.01257	8.92349	8.89679	8.83557	8.95041	8.5734	8.63218	8.61954	8.48006	8.48227	8.64567	8.49722	8.83685	8.79249	8.83609	8.74835	8.87655	8.98326	9.11761	8.89268	8.56148	8.88446	-0.331203	-0.00822101	-0.322982	0.331203	3.45e-06	1.2e-05	0.985802	1.65e-05	not sig		NO
ENSMUSG00000005354	Txn2	thioredoxin 2 [Source:MGI Symbol;Acc:MGI:1929468]	protein_coding	56551	4208	4.9164	4.82806	4.71382	5.10494	4.67353	4.40252	5.00952	6.49882	6.68277	6.68869	6.4289	6.42131	6.30014	6.44142	6.08893	6.27555	6.05827	6.47479	6.31376	6.44269	6.23846	4.80697	6.49458	6.27035	1.68761	1.46338	0.224227	1.68761	1.68e-12	3.66e-12	4.3e-11	0.0842782	Fresh vs. Aged&Melatonin	Cluster 5	YES
ENSMUSG00000005362	Crbn	cereblon [Source:MGI Symbol;Acc:MGI:1913277]	protein_coding	58799	5179	5.8011	5.54048	5.42317	5.86502	5.64137	6.02039	5.73802	4.9563	5.11695	5.87035	5.89247	4.93055	5.76972	6.05674	6.01031	6.45084	5.95325	6.42821	6.63133	6.29549	5.83574	5.71851	5.5133	6.22931	-0.205211	0.510803	-0.716013	0.716013	0.003785	0.529972	0.0355039	0.00344357	not sig		NO
ENSMUSG00000005364	Il5ra	interleukin 5 receptor, alpha [Source:MGI Symbol;Acc:MGI:96558]	protein_coding	16192	1704	1.93645	0	0	0	0	0	0	0	0	1.49161	0	0	1.97627	0	1.95158	2.15231	1.43842	1.33084	2.00826	1.73784	0	0.276636	0.495411	1.51704	0.218775	1.2404	-1.02162	1.2404	0.0177003	0.859147	0.0204766	0.059754	Fresh vs. Melatonin	Cluster 5	YES
ENSMUSG00000005370	Msh6	mutS homolog 6 [Source:MGI Symbol;Acc:MGI:1343961]	protein_coding	17688	4254	7.56856	7.53077	7.69394	7.33443	7.65629	7.6378	7.6712	6.90318	7.08741	6.91602	7.2812	7.07242	7.13682	6.95049	7.41624	7.44761	7.68692	7.52187	7.43923	7.5133	7.68201	7.58471	7.04965	7.52959	-0.535061	-0.0551172	-0.479943	0.535061	2.99e-07	7.03e-07	0.693027	3.18e-06	not sig		NO
ENSMUSG00000005371	Fbxo11	F-box protein 11 [Source:MGI Symbol;Acc:MGI:2147134]	protein_coding	225055	4144	7.6652	7.68294	8.02599	7.58177	7.75723	7.63885	7.71314	7.05626	7.22192	6.83192	7.43572	7.26027	7.20772	7.04526	7.79519	7.36694	7.53576	7.35004	7.71022	7.50821	7.74947	7.72358	7.1513	7.57369	-0.57229	-0.149895	-0.422394	0.57229	2.4e-05	2.37e-05	0.266664	0.000706702	not sig		NO
ENSMUSG00000005373	Mlxipl	MLX interacting protein-like [Source:MGI Symbol;Acc:MGI:1927999]	protein_coding	58805	5538	2.43626	2.39156	2.79802	2.95211	2.90018	2.18049	2.73194	2.52762	2.0627	1.84875	1.9844	2.49929	2.31417	2.15396	1.82255	2.09805	2.31496	2.58243	2.14095	2.21665	1.88066	2.62722	2.1987	2.15089	-0.428523	-0.476329	0.0478053	0.476329	0.00708566	0.0214085	0.0106027	0.941571	not sig		NO
ENSMUSG00000005378	Bud23	BUD23, rRNA methyltransferase and ribosome maturation factor [Source:MGI Symbol;Acc:MGI:1913388]	protein_coding	66138	3386	3.1747	3.21681	3.29771	3.118	3.08819	2.34856	2.86064	0	0	0	0	1.36631	0	0	0	0	0	0	0	0	1.30008	3.01494	0.195187	0.185726	-2.81976	-2.82922	0.0094612	2.82922	3.85e-10	2.3e-09	2.18e-09	0.999155	Fresh vs. Aged&Melatonin	Cluster 1	YES
ENSMUSG00000005397	Nid1	nidogen 1 [Source:MGI Symbol;Acc:MGI:97342]	protein_coding	18073	6046	0	1.63565	1.33468	0	1.18494	1.52997	0	0	0	0	0	1.10013	0	1.29323	0	0	0	1.13485	0	0	0	0.812177	0.341908	0.162121	-0.47027	-0.650056	0.179787	0.650056	0.151147	0.344041	0.144488	0.848203	not sig		NO
ENSMUSG00000005410	Mcm5	minichromosome maintenance complex component 5 [Source:MGI Symbol;Acc:MGI:103197]	protein_coding	17218	3422	3.82529	3.53564	3.33296	3.71343	3.94492	3.74293	3.74362	4.02426	4.6214	4.36808	4.27032	4.26205	4.48129	4.24355	3.07183	4.1562	3.76394	3.89584	4.12719	4.67301	3.9173	3.69125	4.32442	3.94362	0.633168	0.252363	0.380804	0.633168	0.00608953	0.00464	0.329702	0.0959168	not sig		NO
ENSMUSG00000005417	Mprip	myosin phosphatase Rho interacting protein [Source:MGI Symbol;Acc:MGI:1349438]	protein_coding	26936	13327	4.48764	4.37555	4.45027	4.43997	4.52255	4.33252	4.4201	4.21674	4.47128	3.92207	4.40615	4.34457	3.8638	3.95009	3.72419	4.52784	3.75106	4.36526	4.12681	4.38959	3.43294	4.43266	4.16781	4.04538	-0.264843	-0.387273	0.122429	0.387273	0.0540618	0.212425	0.0484473	0.700671	not sig		NO
ENSMUSG00000005442	Cic	capicua transcriptional repressor [Source:MGI Symbol;Acc:MGI:1918972]	protein_coding	71722	10294	3.05111	3.536	2.93885	3.34931	3.27452	2.50403	2.90803	3.66604	3.62104	3.18036	3.31275	3.62032	3.10071	3.40406	2.5451	3.01099	3.06361	3.1903	3.19743	3.70196	2.89411	3.08026	3.41504	3.08621	0.334778	0.00595064	0.328828	0.334778	0.0986204	0.138859	0.999298	0.147791	not sig		NO
ENSMUSG00000005447	Pafah1b3	platelet-activating factor acetylhydrolase, isoform 1b, subunit 3 [Source:MGI Symbol;Acc:MGI:108414]	protein_coding	18476	2107	1.91718	2.37469	1.96788	2.07738	2.47716	2.16426	2.063	1.91772	2.08358	1.48083	1.24583	2.80057	1.36864	1.02908	1.11084	1.5148	0	0	1.60279	2.53464	1.30384	2.14879	1.70375	1.15242	-0.445042	-0.996377	0.551335	0.996377	0.0309863	0.414213	0.0243116	0.267788	not sig		NO
ENSMUSG00000005469	Prkaca	protein kinase, cAMP dependent, catalytic, alpha [Source:MGI Symbol;Acc:MGI:97592]	protein_coding	18747	2293	4.32638	4.39836	4.6389	4.56602	4.31995	3.58759	4.43345	4.24865	4.20049	3.79361	4.28424	4.21304	3.51958	4.30132	3.74288	4.0954	4.49862	4.06755	4.54472	4.27968	4.4806	4.32438	4.08013	4.24421	-0.244248	-0.0801723	-0.164075	0.244248	0.355468	0.336464	0.883059	0.601097	not sig		NO
ENSMUSG00000005470	Asf1b	anti-silencing function 1B histone chaperone [Source:MGI Symbol;Acc:MGI:1914179]	protein_coding	66929	2338	7.96364	8.05562	8.27308	8.27202	7.70718	8.14338	8.187	8.3772	8.18724	8.00843	8.30087	8.36091	7.90167	8.52561	8.32381	8.56552	8.31986	8.43118	8.42767	8.50234	8.59766	8.08599	8.23742	8.45258	0.151431	0.366587	-0.215156	0.366587	0.00537857	0.293494	0.00402297	0.0986254	not sig		NO
ENSMUSG00000005481	Ddx39a	DEAD box helicase 39a [Source:MGI Symbol;Acc:MGI:1915528]	protein_coding	68278	5155	5.4527	5.35712	5.77758	5.72573	5.36908	5.59827	5.48345	5.40164	5.38151	5.58454	4.95815	5.28265	5.50967	5.54903	5.68267	5.7931	5.84787	5.97194	5.67137	5.80856	5.74555	5.5377	5.38103	5.78872	-0.156679	0.251017	-0.407696	0.407696	0.000947728	0.215916	0.0304647	0.000701235	not sig		NO
ENSMUSG00000005483	Dnajb1	DnaJ heat shock protein family (Hsp40) member B1 [Source:MGI Symbol;Acc:MGI:1931874]	protein_coding	81489	2263	6.08569	6.472	6.24597	6.71806	6.8538	6.75484	6.64115	6.65267	7.00492	6.49656	6.86239	6.75421	6.8805	6.82883	6.66993	7.00969	6.64201	7.17662	6.9635	6.9864	6.78669	6.53878	6.78287	6.89069	0.244085	0.351908	-0.107823	0.351908	0.0237128	0.126288	0.0211734	0.64059	not sig		NO
ENSMUSG00000005493	Msh4	mutS homolog 4 [Source:MGI Symbol;Acc:MGI:1860077]	protein_coding	55993	6895	5.39335	5.57354	5.70195	5.61478	5.6381	5.45684	5.61071	5.16099	5.53019	5.15506	4.94941	5.46501	5.36558	5.39476	5.87581	6.08624	5.62284	5.75779	5.68099	5.48604	5.86144	5.56989	5.28872	5.76731	-0.28118	0.197412	-0.478592	0.478592	0.000305315	0.0202297	0.117447	0.000212226	not sig		NO
ENSMUSG00000005503	Evx1	even-skipped homeobox 1 [Source:MGI Symbol;Acc:MGI:95461]	protein_coding	14028	2877	5.10833	4.74286	4.92234	4.76582	4.90229	4.53001	4.55474	0	0	0	1.22607	1.62096	1.11023	1.71658	1.11625	0	1.0093	0	1.92035	1.78542	2.28469	4.78948	0.810548	1.15943	-3.97894	-3.63005	-0.348883	3.97894	3.8e-09	1.09e-08	4.49e-08	0.630567	Fresh vs. Aged&Melatonin	Cluster 1	YES
ENSMUSG00000005505	Kbtbd4	kelch repeat and BTB (POZ) domain containing 4 [Source:MGI Symbol;Acc:MGI:1914386]	protein_coding	67136	3139	3.88897	3.52498	3.76369	3.77922	3.67516	3.33488	3.60192	4.1021	3.46836	3.03799	3.11634	3.99276	3.19818	3.97909	4.37524	4.07495	3.82821	3.88958	3.82977	3.84399	4.18232	3.65269	3.55641	4.00344	-0.0962831	0.350749	-0.447032	0.447032	0.0365798	0.833124	0.116309	0.0382041	not sig		NO
ENSMUSG00000005506	Celf1	CUGBP, Elav-like family member 1 [Source:MGI Symbol;Acc:MGI:1342295]	protein_coding	13046	8446	6.37126	6.43107	6.37576	6.31223	6.41109	6.14741	6.53682	6.29322	6.84871	6.59909	6.76071	6.19226	6.81897	6.60524	6.62836	6.67649	6.91747	6.68778	6.59421	6.73624	6.96831	6.36938	6.58831	6.74412	0.218936	0.374748	-0.155812	0.374748	0.00456838	0.0923233	0.00339054	0.275438	not sig		NO
ENSMUSG00000005510	Ndufs3	NADH:ubiquinone oxidoreductase core subunit S3 [Source:MGI Symbol;Acc:MGI:1915599]	protein_coding	68349	2178	3.32294	3.32186	3.36895	2.98607	3.1908	3.31956	3.11891	4.46985	3.75831	4.70296	3.71838	3.52795	4.7146	4.66965	4.62646	4.73725	4.36628	4.42709	4.92752	4.56243	3.92691	3.23273	4.2231	4.51056	0.990372	1.27784	-0.287463	1.27784	9.69e-06	0.000229797	1.12e-05	0.328792	Fresh vs. Melatonin	Cluster 5	YES
ENSMUSG00000005514	Por	cytochrome p450 oxidoreductase [Source:MGI Symbol;Acc:MGI:97744]	protein_coding	18984	4021	4.44617	4.21325	4.19822	4.50778	4.68919	4.54242	4.25822	2.53379	1.87951	2.3492	1.54424	2.69418	2.33989	1.95699	2.58819	2.20646	2.91127	3.02303	2.69601	2.74623	3.32267	4.40789	2.1854	2.78484	-2.22249	-1.62306	-0.599437	2.22249	6.36e-10	6.29e-10	8.67e-08	0.00831526	Fresh vs. Aged&Melatonin	Cluster 1	YES
ENSMUSG00000005533	Igf1r	insulin-like growth factor I receptor [Source:MGI Symbol;Acc:MGI:96433]	protein_coding	16001	4489	4.89485	4.75384	4.26907	4.8266	4.88134	5.06646	4.94277	4.78547	4.47776	4.44545	4.65197	4.47353	4.03981	4.60335	4.93216	4.53813	5.44009	5.20319	5.15705	5.16921	4.65134	4.80499	4.49676	5.01302	-0.308227	0.208033	-0.516261	0.516261	0.00843008	0.116653	0.351241	0.00646224	not sig		NO
ENSMUSG00000005534	Insr	insulin receptor [Source:MGI Symbol;Acc:MGI:96575]	protein_coding	16337	9633	1.25905	0	1.65517	1.72632	0	1.59987	1.32558	1.37966	1.29514	1.07317	0	0	0	1.65365	0	1.14986	1.05356	1.70127	1.65028	0	1.17183	1.08086	0.77166	0.960972	-0.309196	-0.119885	-0.189312	0.309196	0.733289	0.715005	0.949996	0.880438	not sig		NO
ENSMUSG00000005566	Trim28	tripartite motif-containing 28 [Source:MGI Symbol;Acc:MGI:109274]	protein_coding	21849	4044	7.25093	7.04294	7.46056	7.30015	7.2993	7.01139	7.21505	6.45136	6.64673	6.56208	6.59451	6.52015	6.48579	6.71363	6.2087	6.71768	6.79463	6.71107	6.60244	6.96216	7.38562	7.22576	6.56775	6.7689	-0.658011	-0.456862	-0.201148	0.658011	0.000153534	0.000131349	0.00448412	0.260245	not sig		NO
ENSMUSG00000005575	Ube2m	ubiquitin-conjugating enzyme E2M [Source:MGI Symbol;Acc:MGI:108278]	protein_coding	22192	2287	2.38229	2.09943	1.6689	1.79595	1.51184	1.65024	1.56182	1.34241	1.06988	0	1.42481	2.14924	0	0	0	0	0	0	0	0	0	1.81007	0.855192	0	-0.954875	-1.81007	0.855192	1.81007	2.42e-05	0.00926252	1.52e-05	0.0195644	Fresh vs. Melatonin	Cluster 2	YES
ENSMUSG00000005580	Adcy9	adenylate cyclase 9 [Source:MGI Symbol;Acc:MGI:108450]	protein_coding	11515	5197	3.78462	3.64424	3.88011	3.60531	3.40003	3.19492	3.63863	3.54472	3.05748	3.10293	3.15016	2.84179	2.98699	3.92268	3.79401	3.85285	3.7772	3.77305	4.15339	3.34889	3.59412	3.59255	3.22954	3.75622	-0.363018	0.163664	-0.526682	0.526682	0.00998696	0.0762079	0.554311	0.00873615	not sig		NO
ENSMUSG00000005609	Ctr9	CTR9 homolog, Paf1/RNA polymerase II complex component [Source:MGI Symbol;Acc:MGI:109345]	protein_coding	22083	6544	4.79269	4.88532	4.51456	4.62837	4.88714	4.61741	4.83382	4.84777	4.62052	4.90901	4.73405	4.70446	4.51768	4.60363	5.22341	5.32055	5.15128	5.47916	5.13381	4.97294	5.15647	4.73705	4.7053	5.20537	-0.031742	0.468328	-0.50007	0.50007	7.03e-06	0.916833	4.19e-05	1.87e-05	not sig		NO
ENSMUSG00000005610	Eif4g2	eukaryotic translation initiation factor 4, gamma 2 [Source:MGI Symbol;Acc:MGI:109207]	protein_coding	13690	7348	6.72678	6.84428	7.00962	6.85885	6.72932	6.92997	6.88038	6.75504	6.6893	6.7017	6.85352	6.67054	6.44408	6.68377	6.88179	6.87511	6.85981	6.72088	7.06651	6.90663	6.75688	6.85417	6.68542	6.8668	-0.16875	0.0126284	-0.181378	0.181378	0.0126276	0.0305883	0.976194	0.0198046	not sig		NO
ENSMUSG00000005611	Irag1	inositol 1,4,5-triphosphate receptor associated 1 [Source:MGI Symbol;Acc:MGI:1338023]	protein_coding	17540	6827	1.20834	1.1966	1.00794	0	1.0894	1.13368	1.53977	0	0	0	0	0	0	1.16279	1.84596	1.42167	1.64816	1.75833	1.12016	0	0	1.0251	0.166113	1.11347	-0.85899	0.0883655	-0.947356	0.947356	0.0143738	0.0370111	0.9584	0.0208537	not sig		NO
ENSMUSG00000005615	Pcyt1a	phosphate cytidylyltransferase 1, choline, alpha isoform [Source:MGI Symbol;Acc:MGI:88557]	protein_coding	13026	5751	5.91565	5.80848	5.64794	5.6276	5.52522	5.88215	5.91472	6.12876	6.18246	6.00929	6.04049	5.82927	5.93892	5.86819	6.2498	6.39449	6.23929	5.99492	6.24394	6.15179	6.20365	5.76025	5.99963	6.21113	0.239376	0.450877	-0.2115	0.450877	3.82e-05	0.0115313	2.42e-05	0.0256982	not sig		NO
ENSMUSG00000005621	Zfp592	zinc finger protein 592 [Source:MGI Symbol;Acc:MGI:2443541]	protein_coding	233410	7412	5.60133	5.70882	5.59354	5.88586	5.75298	5.43052	5.71157	5.65237	5.62235	5.07375	5.05444	5.60608	5.07082	5.47127	5.95968	6.17718	5.71562	6.0462	6.14029	5.93483	5.57915	5.66923	5.36444	5.93614	-0.30479	0.266904	-0.571694	0.571694	0.000614931	0.0500943	0.0922592	0.000414842	not sig		NO
ENSMUSG00000005625	Psmd4	proteasome (prosome, macropain) 26S subunit, non-ATPase, 4 [Source:MGI Symbol;Acc:MGI:1201670]	protein_coding	19185	2808	8.20833	8.0767	8.15989	8.00944	7.96331	7.6112	8.10892	7.77267	7.82328	7.9337	7.5304	7.68306	7.6506	7.89114	7.73399	7.72975	7.81044	7.73708	7.74695	7.81044	7.75288	8.01968	7.75498	7.76022	-0.264706	-0.259467	-0.00523921	0.264706	0.00347268	0.00727705	0.008444	0.997399	not sig		NO
ENSMUSG00000005656	Snx6	sorting nexin 6 [Source:MGI Symbol;Acc:MGI:1919433]	protein_coding	72183	1928	8.15304	7.77971	7.88563	7.72637	7.98869	8.00939	8.06447	8.29362	8.46682	8.4972	8.21325	8.23506	8.37564	8.44989	8.1169	8.28489	8.26761	8.3755	8.20984	8.22023	8.0898	7.9439	8.36164	8.22354	0.417741	0.27964	0.1381	0.417741	2.4e-05	1.9e-05	0.00151793	0.124637	not sig		NO
ENSMUSG00000005667	Mthfd2	methylenetetrahydrofolate dehydrogenase (NAD+ dependent), methenyltetrahydrofolate cyclohydrolase [Source:MGI Symbol;Acc:MGI:1338850]	protein_coding	17768	2722	8.45576	8.51888	8.65536	8.62823	8.52368	8.65656	8.6084	8.58096	8.51965	8.46466	8.52764	8.41393	8.52479	8.5923	8.77906	9.02287	8.82122	8.81357	8.84422	8.7914	8.83654	8.57813	8.5177	8.84413	-0.0604224	0.266	-0.326423	0.326423	3.66e-07	0.309511	8.77e-06	5.33e-07	not sig		NO
ENSMUSG00000005672	Kit	KIT proto-oncogene receptor tyrosine kinase [Source:MGI Symbol;Acc:MGI:96677]	protein_coding	16590	8911	6.47167	6.71383	6.58197	6.65708	6.38777	6.52263	6.70919	6.17841	6.14988	5.64195	5.6492	5.6996	5.53781	6.18138	6.37606	6.49948	6.15756	6.55942	6.73205	6.46976	6.46285	6.57773	5.86261	6.46531	-0.715128	-0.112422	-0.602706	0.715128	9.09e-06	1.44e-05	0.582544	0.000112941	not sig		NO
ENSMUSG00000005682	Pan2	PAN2 poly(A) specific ribonuclease subunit [Source:MGI Symbol;Acc:MGI:1918984]	protein_coding	103135	4450	5.91086	6.07862	5.76166	5.92414	5.89443	5.90228	5.88123	5.83447	5.65974	5.89146	5.92726	5.64646	6.12464	5.75321	6.01254	6.06128	5.86458	5.95669	6.25493	5.79034	5.96692	5.9076	5.83389	5.98676	-0.0737118	0.0791527	-0.152864	0.152864	0.153319	0.595715	0.551813	0.130942	not sig		NO
ENSMUSG00000005683	Cs	citrate synthase [Source:MGI Symbol;Acc:MGI:88529]	protein_coding	12974	2828	7.50945	7.58198	7.68379	7.68003	7.6933	7.35649	7.71735	7.51958	7.9638	7.26884	7.34993	7.58374	7.50652	7.41064	7.32665	7.99527	7.62222	7.98785	7.80689	8.10139	7.55311	7.6032	7.51472	7.77048	-0.0884772	0.167283	-0.25576	0.25576	0.118556	0.739149	0.355583	0.105823	not sig		NO
ENSMUSG00000005686	Ampd3	adenosine monophosphate deaminase 3 [Source:MGI Symbol;Acc:MGI:1096344]	protein_coding	11717	5605	4.91487	5.05699	5.3218	5.10542	4.77845	4.90424	4.9789	5.40584	4.99767	4.58584	4.52345	5.34708	4.63871	4.42327	3.85943	5.20408	4.37957	4.46005	4.6199	4.84792	5.65113	5.00867	4.84598	4.71744	-0.162686	-0.291228	0.128542	0.291228	0.450188	0.754966	0.419175	0.838133	not sig		NO
ENSMUSG00000005687	Bcas2	BCAS2 pre-mRNA processing factor [Source:MGI Symbol;Acc:MGI:1915433]	protein_coding	68183	4390	3.77614	3.81732	4.03329	4.07774	3.59095	4.70435	3.86399	5.59107	5.45778	5.12585	4.54051	5.51794	5.56684	5.45803	4.76345	5.11107	3.66152	5.14619	5.0617	5.0867	5.22135	3.98054	5.32257	4.86457	1.34203	0.884026	0.458006	1.34203	7.02e-05	5.45e-05	0.00370206	0.151041	Fresh vs. Aged	Cluster 5	YES
ENSMUSG00000005698	Ctcf	CCCTC-binding factor [Source:MGI Symbol;Acc:MGI:109447]	protein_coding	13018	4860	7.06752	6.90823	7.03202	6.77394	6.91239	6.7417	7.11051	7.12722	7.10704	7.12048	7.3751	7.32691	7.38732	7.03068	7.32706	7.20471	7.47918	7.34977	7.39226	7.22299	7.35718	6.93519	7.21068	7.33331	0.275488	0.398118	-0.12263	0.398118	6.94e-05	0.00257651	5.88e-05	0.211901	not sig		NO
ENSMUSG00000005699	Pard6a	par-6 family cell polarity regulator alpha [Source:MGI Symbol;Acc:MGI:1927223]	protein_coding	56513	1430	3.34278	3.0147	3.13365	3.62472	2.79139	2.31927	2.95696	4.27123	3.88881	3.53059	3.28645	3.38565	4.26188	3.0018	3.43634	3.17242	2.40661	4.04706	3.90771	3.46741	1.84683	3.02621	3.66092	3.18348	0.634706	0.157273	0.477433	0.634706	0.140916	0.138678	0.873255	0.3093	not sig		NO
ENSMUSG00000005718	Tfap4	transcription factor AP4 [Source:MGI Symbol;Acc:MGI:103239]	protein_coding	83383	2113	1.85043	1.58971	2.03039	1.73085	2.09749	2.28045	2.17686	1.35698	1.01422	1.63726	1.81038	1.47771	1.75133	0	2.01279	1.29595	1.25047	1.15196	1.72351	0	1.38468	1.96517	1.29255	1.25991	-0.672614	-0.705259	0.0326444	0.705259	0.0399306	0.073996	0.059352	0.992851	not sig		NO
ENSMUSG00000005732	Ranbp1	RAN binding protein 1 [Source:MGI Symbol;Acc:MGI:96269]	protein_coding	19385	1666	6.02783	5.71081	5.9161	5.85284	5.92174	6.5467	6.22301	5.27635	5.4772	5.74732	5.24811	4.81599	5.76633	5.55666	5.41338	5.54879	5.64324	5.18969	5.66716	5.39773	5.2037	6.02843	5.41257	5.43767	-0.615866	-0.590763	-0.025103	0.615866	0.000654231	0.0014701	0.0021403	0.983951	not sig		NO
ENSMUSG00000005774	Rfx5	regulatory factor X, 5 (influences HLA class II expression) [Source:MGI Symbol;Acc:MGI:1858421]	protein_coding	53970	5497	4.46184	4.06085	3.88191	4.00165	3.94087	4.10146	4.15815	3.23016	3.82756	3.49798	3.74866	3.92959	3.40361	3.99374	3.22261	4.11482	4.4652	3.95134	4.43054	4.0621	4.11965	4.08668	3.66161	4.05232	-0.425062	-0.0343541	-0.390708	0.425062	0.0352965	0.0490628	0.976677	0.0734758	not sig		NO
ENSMUSG00000005779	Psmb4	proteasome (prosome, macropain) subunit, beta type 4 [Source:MGI Symbol;Acc:MGI:1098257]	protein_coding	19172	1951	2.80689	2.3273	2.61123	2.44466	3.01862	2.25121	2.26727	3.03579	2.22701	2.17534	3.02843	2.32989	3.30535	2.57953	1.80937	2.78138	1.31829	1.04188	2.92612	3.42328	1.53782	2.53245	2.66876	2.11973	0.13631	-0.412719	0.54903	0.54903	0.245471	0.909617	0.435644	0.241909	not sig		NO
ENSMUSG00000005802	Slc30a4	solute carrier family 30 (zinc transporter), member 4 [Source:MGI Symbol;Acc:MGI:1345282]	protein_coding	22785	5482	3.70641	3.68468	4.15849	3.31315	4.10035	4.00183	4.21556	2.6862	2.96594	2.13075	2.78378	2.34224	2.21688	2.85372	2.52003	3.67586	2.83652	2.8796	3.51608	3.06537	3.38238	3.88292	2.5685	3.12512	-1.31442	-0.757806	-0.556617	1.31442	9.87e-06	6.39e-06	0.00269562	0.0254117	Fresh vs. Aged	Cluster 1	YES
ENSMUSG00000005813	Metap1	methionyl aminopeptidase 1 [Source:MGI Symbol;Acc:MGI:1922874]	protein_coding	75624	7000	3.00554	3.04154	2.76697	2.98059	3.03648	2.55865	3.28051	3.05016	2.73198	3.44628	2.59044	2.42104	3.01727	2.9304	2.84721	3.19965	3.3381	3.60622	2.66802	3.25869	2.69651	2.9529	2.88394	3.08777	-0.0689574	0.134875	-0.203832	0.203832	0.478526	0.911063	0.704074	0.457975	not sig		NO
ENSMUSG00000005823	Gpr108	G protein-coupled receptor 108 [Source:MGI Symbol;Acc:MGI:1925558]	protein_coding	78308	2095	4.05367	3.53649	4.12709	4.27452	3.83099	3.98071	3.96005	3.40623	3.77459	2.94751	3.66958	3.38572	3.5633	4.16161	2.67681	4.06579	3.29424	3.69563	4.21888	4.23466	4.24964	3.96622	3.55836	3.77652	-0.407855	-0.189697	-0.218157	0.407855	0.2352	0.207511	0.693618	0.618459	not sig		NO
ENSMUSG00000005836	Gata6	GATA binding protein 6 [Source:MGI Symbol;Acc:MGI:107516]	protein_coding	14465	3194	4.67016	3.36562	4.34549	4.27885	3.98422	3.61246	3.73854	2.22203	2.8221	3.59258	3.23948	2.80797	3.90562	3.22289	3.66298	2.8333	3.80493	3.68765	3.8157	3.9426	2.54715	3.99933	3.1161	3.47062	-0.883237	-0.528717	-0.35452	0.883237	0.0180731	0.0142602	0.169818	0.430328	not sig		NO
ENSMUSG00000005846	Rsl1d1	ribosomal L1 domain containing 1 [Source:MGI Symbol;Acc:MGI:1913659]	protein_coding	66409	2258	10.5011	10.5117	10.5252	10.4809	10.5253	10.6624	10.5397	10.8183	10.8161	10.7861	10.8539	10.6966	10.9412	10.7514	10.8819	10.828	10.7891	10.7825	10.8072	10.7352	10.8641	10.5352	10.8091	10.8126	0.273878	0.277371	-0.00349296	0.277371	1.15e-07	6.13e-07	5.11e-07	0.994162	not sig		NO
ENSMUSG00000005864	Cnga2	cyclic nucleotide gated channel alpha 2 [Source:MGI Symbol;Acc:MGI:108040]	protein_coding	12789	3095	0	1.77724	0	1.06777	0	2.45365	1.35772	1.93352	0	0	0	0	0	0	1.31053	0	0	0	0	1.9881	0	0.950911	0.276217	0.471233	-0.674694	-0.479677	-0.195016	0.674694	0.337373	0.325084	0.556202	0.904988	not sig		NO
ENSMUSG00000005871	Apc	APC, WNT signaling pathway regulator [Source:MGI Symbol;Acc:MGI:88039]	protein_coding	11789	15753	5.81832	5.88577	5.95197	5.79162	6.00065	6.02162	5.90575	5.89931	5.96127	5.93895	6.13696	6.04673	6.15078	6.05277	6.25413	6.38288	6.42618	6.48682	6.5371	6.25542	6.28745	5.91081	6.02668	6.37571	0.115866	0.4649	-0.349034	0.4649	2.01e-07	0.104697	2.15e-07	1.13e-05	not sig		NO
ENSMUSG00000005873	Reep5	receptor accessory protein 5 [Source:MGI Symbol;Acc:MGI:1270152]	protein_coding	13476	2894	5.62301	5.2911	5.16384	5.22775	5.1425	5.37733	5.16354	5.03129	5.05596	5.03434	5.55767	5.06967	5.20719	5.55471	5.34639	5.52711	5.37904	5.0104	5.35229	5.11861	5.11629	5.28415	5.21583	5.26431	-0.0683185	-0.0198454	-0.0484731	0.0683185	0.809042	0.802174	0.98135	0.894319	not sig		NO
ENSMUSG00000005881	Ergic3	ERGIC and golgi 3 [Source:MGI Symbol;Acc:MGI:1913616]	protein_coding	66366	2121	4.81241	4.55381	4.12534	4.39804	3.61517	5.07347	3.00303	2.76997	3.95996	2.90112	2.78746	2.55837	2.89618	3.34441	3.43196	3.95411	3.74049	4.05177	4.29422	3.54597	2.86282	4.2259	3.03107	3.69733	-1.19483	-0.528565	-0.666265	1.19483	0.00356546	0.00256971	0.215468	0.0978131	Fresh vs. Aged	Cluster 3	YES
ENSMUSG00000005882	Uqcc1	ubiquinol-cytochrome c reductase complex assembly factor 1 [Source:MGI Symbol;Acc:MGI:1929472]	protein_coding	56046	6044	3.4845	3.48046	3.80146	3.69767	3.33755	3.7452	3.32902	3.13479	2.71931	3.31739	2.73507	2.41046	3.16963	2.89276	3.34298	3.52935	3.322	3.4759	3.69813	3.14573	3.32368	3.55369	2.91134	3.40539	-0.64235	-0.148299	-0.49405	0.64235	0.000214831	0.000232802	0.487308	0.00295013	not sig		NO
ENSMUSG00000005886	Ncoa2	nuclear receptor coactivator 2 [Source:MGI Symbol;Acc:MGI:1276533]	protein_coding	17978	15642	4.14028	4.02572	4.04597	3.94819	4.29693	3.94346	3.90329	4.21215	3.94448	3.77371	3.74844	4.16993	3.9476	4.00361	4.10003	4.75897	4.54322	4.63553	4.64932	4.65692	4.18222	4.04341	3.97142	4.50375	-0.0719902	0.460339	-0.532329	0.532329	0.000141528	0.775201	0.00100426	0.000227863	not sig		NO
ENSMUSG00000005892	Trh	thyrotropin releasing hormone [Source:MGI Symbol;Acc:MGI:98823]	protein_coding	22044	1384	1.80188	2.25601	0	1.39739	1.41632	1.98014	0	2.79108	3.00115	2.07811	0	2.21218	2.54045	2.20836	0	2.27441	2.09608	2.4037	2.92917	2.3165	0	1.26453	2.11876	1.71712	0.854229	0.45259	0.401638	0.854229	0.331485	0.300114	0.700793	0.754843	not sig		NO
ENSMUSG00000005897	Nr2c1	nuclear receptor subfamily 2, group C, member 1 [Source:MGI Symbol;Acc:MGI:1352465]	protein_coding	22025	4607	3.16886	2.48778	2.41366	3.05005	2.7404	2.61633	3.00472	2.46677	2.58235	2.71921	2.82041	2.58028	1.96148	3.24786	2.15301	3.07097	2.85905	3.45649	2.48457	3.29824	2.31135	2.78311	2.62548	2.80481	-0.157633	0.0216974	-0.179331	0.179331	0.66929	0.749325	0.994454	0.689603	not sig		NO
ENSMUSG00000005899	Smpd4	sphingomyelin phosphodiesterase 4 [Source:MGI Symbol;Acc:MGI:1924876]	protein_coding	77626	8926	2.43177	2.45024	2.71915	2.69826	1.89425	2.30083	2.11593	2.54033	1.38373	1.99927	2.60221	2.35615	2.03564	2.41053	1.87542	2.49453	2.69549	2.41676	2.58532	2.20192	1.86199	2.37292	2.1897	2.30449	-0.183223	-0.0684289	-0.114794	0.183223	0.630932	0.609418	0.931594	0.820452	not sig		NO
ENSMUSG00000005907	Pex1	peroxisomal biogenesis factor 1 [Source:MGI Symbol;Acc:MGI:1918632]	protein_coding	71382	10356	4.22086	4.11081	4.13961	4.1224	4.04134	4.41882	4.33267	4.02342	3.9826	4.0066	3.97665	3.8796	4.15938	4.19158	4.14516	4.39443	4.28847	4.30211	4.35237	4.08924	4.07883	4.19807	4.0314	4.2358	-0.166669	0.0377283	-0.204397	0.204397	0.0152826	0.0554642	0.839723	0.0174232	not sig		NO
ENSMUSG00000005917	Otx1	orthodenticle homeobox 1 [Source:MGI Symbol;Acc:MGI:97450]	protein_coding	18423	5422	3.15937	3.74543	3.81598	2.11677	3.13924	2.46227	2.58722	2.74257	3.5684	2.94619	2.06967	3.05387	2.63841	1.21961	3.348	3.28006	2.30496	2.22261	2.66239	2.29147	2.64416	3.00375	2.60553	2.67909	-0.398222	-0.324661	-0.0735601	0.398222	0.474859	0.484892	0.613867	0.974574	not sig		NO
ENSMUSG00000005936	Kctd20	potassium channel tetramerisation domain containing 20 [Source:MGI Symbol;Acc:MGI:1914239]	protein_coding	66989	4379	4.82931	4.4323	4.73648	4.7821	4.94505	4.90897	4.88916	4.73694	4.62177	4.84077	4.62337	4.45677	4.19836	4.56106	4.70269	5.38086	4.86656	5.24252	5.21995	5.13395	4.8783	4.78905	4.57701	5.06069	-0.212048	0.271635	-0.483683	0.483683	0.00175005	0.173783	0.0666157	0.00123712	not sig		NO
ENSMUSG00000005949	Ctns	cystinosis, nephropathic [Source:MGI Symbol;Acc:MGI:1932872]	protein_coding	83429	3391	4.00189	3.49929	3.5948	3.9703	3.38174	3.44058	3.97294	2.76025	2.85772	1.976	2.1404	3.05705	0	2.95303	0	2.61153	1.03589	2.62726	2.01368	2.94113	2.93781	3.69451	2.24921	2.0239	-1.4453	-1.67061	0.225307	1.67061	0.00571287	0.0209544	0.00778289	0.888727	Fresh vs. Aged&Melatonin	Cluster 2	YES
ENSMUSG00000005968	Tuft1	tuftelin 1 [Source:MGI Symbol;Acc:MGI:109572]	protein_coding	22156	3117	1.86788	2.01414	2.65306	1.82363	1.74276	2.4453	2.19567	1.96436	1.72439	1.72744	2.64471	1.44057	1.25728	2.54201	0	1.11502	1.62183	2.61745	2.22417	1.86853	2.47698	2.10606	1.90011	1.70343	-0.205955	-0.402637	0.196682	0.402637	0.511652	0.820117	0.480009	0.834402	not sig		NO
ENSMUSG00000005981	Trap1	TNF receptor-associated protein 1 [Source:MGI Symbol;Acc:MGI:1915265]	protein_coding	68015	2573	5.2035	5.09866	4.85147	5.26152	5.31301	5.33234	5.47657	4.35344	4.10361	3.84134	3.71889	4.02415	4.07105	4.16375	3.63182	4.24245	4.77093	4.11766	4.21514	4.58264	4.47832	5.21958	4.03946	4.29128	-1.18012	-0.928302	-0.251818	1.18012	4.41e-07	5.53e-07	1.43e-05	0.219107	Fresh vs. Aged	Cluster 1	YES
ENSMUSG00000005982	Naa60	N(alpha)-acetyltransferase 60, NatF catalytic subunit [Source:MGI Symbol;Acc:MGI:1922013]	protein_coding	74763	3815	2.70111	2.63773	2.72876	2.39201	2.85932	2.21191	2.71349	3.902	3.31372	2.79395	3.69974	4.15443	2.98252	3.91085	3.62865	3.21425	3.19348	3.26254	3.35425	3.16086	2.808	2.60633	3.53674	3.23172	0.930411	0.625387	0.305024	0.930411	0.000380485	0.000309405	0.0103934	0.265745	not sig		NO
ENSMUSG00000006005	Tpr	translocated promoter region, nuclear basket protein [Source:MGI Symbol;Acc:MGI:1922066]	protein_coding	108989	10496	6.41175	6.55315	6.4074	6.20344	6.35607	6.39288	6.43466	5.8496	5.95281	6.22192	5.65334	5.65912	5.9693	6.09951	6.63417	6.65655	6.44055	6.53523	6.82407	6.58304	6.06014	6.39419	5.91509	6.53339	-0.479109	0.1392	-0.618309	0.618309	3.16e-05	0.00060889	0.392792	3.58e-05	not sig		NO
ENSMUSG00000006010	Odr4	odr4 GPCR localization factor homolog [Source:MGI Symbol;Acc:MGI:2385108]	protein_coding	226499	4100	4.23234	4.38128	4.45001	4.573	4.35314	4.41157	4.27961	5.07615	4.98452	4.69687	4.64181	4.83788	4.37002	4.6782	5.01961	4.67511	5.08798	4.67961	4.52272	4.36186	4.82017	4.38299	4.75507	4.73815	0.372073	0.355159	0.0169148	0.372073	0.00614894	0.0111166	0.015277	0.987851	not sig		NO
ENSMUSG00000006014	Prg4	proteoglycan 4 (megakaryocyte stimulating factor, articular superficial zone protein) [Source:MGI Symbol;Acc:MGI:1891344]	protein_coding	96875	4280	5.06551	5.14042	4.52046	5.49589	5.26715	5.68052	5.18167	4.74883	4.40754	3.66711	4.92996	5.58279	3.69129	3.70082	3.97279	4.26974	4.10351	4.32671	3.20542	4.64153	4.22619	5.19309	4.38976	4.10656	-0.803328	-1.08653	0.283205	1.08653	0.00428699	0.032961	0.00414388	0.602895	Fresh vs. Melatonin	Cluster 2	YES
ENSMUSG00000006019	Dhx34	DEAH (Asp-Glu-Ala-His) box polypeptide 34 [Source:MGI Symbol;Acc:MGI:1918973]	protein_coding	71723	4596	1.69888	1.18868	0	1.56973	0	0	0	0	0	0	1.10618	0	1.01116	1.24073	0	1.40183	0	1.00819	1.16692	0	1.3498	0.636756	0.479725	0.703821	-0.15703	0.0670652	-0.224096	0.224096	0.829021	0.907741	0.982417	0.822042	not sig		NO
ENSMUSG00000006024	Napa	N-ethylmaleimide sensitive fusion protein attachment protein alpha [Source:MGI Symbol;Acc:MGI:104563]	protein_coding	108124	3786	3.39848	3.11762	3.03408	2.82246	2.90844	3.58281	3.27025	3.1027	3.19503	3.22292	3.59309	2.94949	2.6312	2.97591	2.66098	3.41594	3.51529	3.23109	3.04551	4.09507	3.17168	3.16202	3.09576	3.30508	-0.0662554	0.143061	-0.209316	0.209316	0.524224	0.93193	0.723442	0.50741	not sig		NO
ENSMUSG00000006050	Sra1	steroid receptor RNA activator 1 [Source:MGI Symbol;Acc:MGI:1344414]	protein_coding	24068	4684	3.24028	3.28067	3.79214	3.28869	3.26758	2.46607	2.586	2.90225	3.0768	3.20216	3.58526	3.29142	3.31732	3.58916	3.51519	3.64609	2.79601	3.63371	3.33676	3.35258	3.01253	3.13163	3.28062	3.32755	0.148993	0.195921	-0.0469278	0.195921	0.566451	0.714441	0.563706	0.966603	not sig		NO
ENSMUSG00000006057	Atp5g1	ATP synthase, H+ transporting, mitochondrial F0 complex, subunit C1 (subunit 9) [Source:MGI Symbol;Acc:MGI:107653]	protein_coding	11951	4912	2.05414	1.94853	1.26616	2.05189	1.60304	1.49861	1.64196	0	2.05101	1.42022	1.30498	1.5771	1.27817	1.63439	0	1.73705	0	1.50593	1.29661	0	1.59273	1.72348	1.3237	0.876045	-0.399781	-0.847432	0.447651	0.847432	0.06593	0.475086	0.0534493	0.397256	not sig		NO
ENSMUSG00000006095	Tbcb	tubulin folding cofactor B [Source:MGI Symbol;Acc:MGI:1913661]	protein_coding	66411	1442	4.72998	4.53616	4.49441	4.45375	4.63004	5.07858	4.25259	2.53545	2.80269	3.22143	0	3.77004	2.3678	3.21025	2.74826	3.36541	3.11016	2.35585	3.22268	3.56394	2.67029	4.5965	2.55824	3.00523	-2.03826	-1.59127	-0.446989	2.03826	0.000232597	0.000262446	0.00285586	0.528641	Fresh vs. Aged&Melatonin	Cluster 1	YES
ENSMUSG00000006127	Inpp5k	inositol polyphosphate 5-phosphatase K [Source:MGI Symbol;Acc:MGI:1194899]	protein_coding	19062	5728	2.16507	2.04851	2.28772	2.66236	2.23164	2.86046	2.06448	2.14369	2.34354	2.19965	1.85066	2.37029	2.27542	2.07952	2.79056	2.79794	2.74621	2.6075	3.1365	2.44245	2.59092	2.33147	2.1804	2.7303	-0.15107	0.398831	-0.549901	0.549901	0.00147982	0.489583	0.0172637	0.00138312	not sig		NO
ENSMUSG00000006134	Crkl	v-crk avian sarcoma virus CT10 oncogene homolog-like [Source:MGI Symbol;Acc:MGI:104686]	protein_coding	12929	3863	4.27449	4.01989	4.111	4.31696	4.31728	4.10855	4.13474	4.04541	4.07876	3.7761	3.85454	4.23414	3.77468	4.11941	4.88091	4.23845	4.40035	4.83502	4.32472	4.80028	4.83995	4.18327	3.98329	4.6171	-0.199979	0.433824	-0.633803	0.633803	6.09e-05	0.190276	0.0025356	5.05e-05	not sig		NO
ENSMUSG00000006143	Upk3bl	uroplakin 3B-like [Source:MGI Symbol;Acc:MGI:1916915]	protein_coding	69665	1303	2.0599	1.46206	1.46768	2.82282	2.18447	2.42754	2.68378	0	3.02968	3.23657	1.84297	2.81367	3.117	2.47712	0	2.9756	2.31501	2.0604	1.06911	0	1.64969	2.15832	2.35957	1.43854	0.201253	-0.719776	0.921029	0.921029	0.211891	0.922884	0.377964	0.214479	not sig		NO
ENSMUSG00000006169	Clint1	clathrin interactor 1 [Source:MGI Symbol;Acc:MGI:2144243]	protein_coding	216705	6946	6.02384	5.77498	6.10652	5.89096	5.794	5.75313	5.87373	4.16198	4.69609	4.89223	4.45555	4.24182	4.49509	3.97705	5.56389	5.77219	5.85714	5.74636	5.57903	5.75179	5.68349	5.88817	4.41712	5.7077	-1.47105	-0.180466	-1.29058	1.47105	1.22e-10	2.9e-10	0.260048	2.4e-09	Fresh&Melatonin vs. Aged	Cluster 3	YES
ENSMUSG00000006191	Cdkal1	CDK5 regulatory subunit associated protein 1-like 1 [Source:MGI Symbol;Acc:MGI:1921765]	protein_coding	68916	12799	3.66948	3.41598	2.70326	3.17642	3.22685	3.14319	3.0726	3.60008	3.35102	3.33441	3.32646	3.26603	3.20243	3.5174	3.48415	3.59648	3.27087	3.52	3.41099	3.62487	3.28589	3.20111	3.37112	3.45618	0.170007	0.25507	-0.0850634	0.25507	0.0900529	0.297534	0.0804155	0.725997	not sig		NO
ENSMUSG00000006205	Htra1	HtrA serine peptidase 1 [Source:MGI Symbol;Acc:MGI:1929076]	protein_coding	56213	2879	4.43835	3.61278	3.47544	4.16114	3.93626	4.14627	3.99921	4.12218	4.04163	4.56324	4.32708	4.16369	3.73061	3.69699	3.77937	4.15375	4.0064	4.12224	3.64737	3.80444	3.98501	3.96707	4.0922	3.92837	0.125137	-0.0386972	0.163835	0.163835	0.539799	0.69247	0.964788	0.537715	not sig		NO
ENSMUSG00000006215	Zbtb17	zinc finger and BTB domain containing 17 [Source:MGI Symbol;Acc:MGI:107410]	protein_coding	22642	3877	2.29452	2.31043	1.95171	2.1063	1.91856	1.03661	2.02537	2.01692	2.6508	1.37452	0	1.81281	1.6941	1.96672	1.816	1.98422	2.34836	1.55171	2.25232	2.48012	1.76332	1.94907	1.64513	2.02801	-0.303946	0.0789349	-0.38288	0.38288	0.433462	0.589285	0.963931	0.438488	not sig		NO
ENSMUSG00000006262	Mob1b	MOB kinase activator 1B [Source:MGI Symbol;Acc:MGI:1915723]	protein_coding	68473	15033	3.13486	2.85101	2.80093	3.18579	2.98919	3.29064	3.13689	3.48935	2.68327	3.20767	3.14037	3.67723	3.37277	3.13985	3.48799	2.70148	3.84991	3.12318	3.58761	3.30721	3.13454	3.05562	3.24436	3.31313	0.188739	0.257514	-0.0687751	0.257514	0.279195	0.484358	0.271635	0.904896	not sig		NO
ENSMUSG00000006273	Atp6v1b2	ATPase, H+ transporting, lysosomal V1 subunit B2 [Source:MGI Symbol;Acc:MGI:109618]	protein_coding	11966	5305	6.11642	5.92586	5.94762	6.13945	6.18677	6.59606	6.16665	6.12048	6.48571	5.53601	5.27682	6.24249	5.47941	5.58152	5.87365	5.66527	6.68041	5.65421	5.83547	5.79216	6.84979	6.15412	5.81749	6.05014	-0.33663	-0.103981	-0.232649	0.33663	0.315196	0.299737	0.884546	0.550501	not sig		NO
ENSMUSG00000006276	Eps15l1	epidermal growth factor receptor pathway substrate 15-like 1 [Source:MGI Symbol;Acc:MGI:104582]	protein_coding	13859	3141	5.66521	5.98175	5.68084	6.19237	5.94941	5.84757	5.88947	5.47819	5.33797	5.49941	4.92067	4.98739	5.30096	5.50084	5.85517	6.64349	6.37607	6.36303	6.58947	6.46469	6.61404	5.88666	5.28935	6.41514	-0.597313	0.528476	-1.12579	1.12579	2.32e-07	0.00044692	0.00147461	1.38e-07	Aged vs. Melatonin	Cluster 3	YES
ENSMUSG00000006281	Tep1	telomerase associated protein 1 [Source:MGI Symbol;Acc:MGI:109573]	protein_coding	21745	8168	2.99139	2.65063	3.07342	2.50113	2.51435	2.90453	2.48562	1.53727	1.57464	1.55194	1.27214	1.08132	0	1.38448	1.18359	1.26503	1.75642	1.11756	1.63327	2.15312	1.85376	2.73158	1.20026	1.56611	-1.53132	-1.16547	-0.365849	1.53132	5.58e-06	6.09e-06	0.000168687	0.257587	Fresh vs. Aged&Melatonin	Cluster 1	YES
ENSMUSG00000006288	Ttc5	tetratricopeptide repeat domain 5 [Source:MGI Symbol;Acc:MGI:2683584]	protein_coding	219022	1841	3.31807	2.06835	3.28514	2.40599	2.53849	2.75635	1.68845	2.08321	0	0	1.2067	1.24237	1.39496	1.60497	1.65847	0	0	1.56745	1.98311	1.93609	2.06834	2.58012	1.07603	1.31621	-1.50409	-1.26391	-0.240181	1.50409	0.00425639	0.00544499	0.0187539	0.834532	Fresh vs. Aged&Melatonin	Cluster 1	YES
ENSMUSG00000006299	Aamp	angio-associated migratory protein [Source:MGI Symbol;Acc:MGI:107809]	protein_coding	227290	3458	5.42293	5.11403	5.74316	5.53786	5.5368	5.28383	5.56602	5.68844	5.54528	5.87387	5.5232	5.546	5.10257	5.41519	5.39481	5.64599	5.59917	5.66919	5.59259	5.49738	5.71565	5.45781	5.52779	5.58783	0.0699873	0.13002	-0.0600328	0.13002	0.464758	0.777848	0.432972	0.830631	not sig		NO
ENSMUSG00000006301	Tmbim1	transmembrane BAX inhibitor motif containing 1 [Source:MGI Symbol;Acc:MGI:1916910]	protein_coding	69660	12659	4.59962	4.6777	4.50777	4.48035	4.25055	3.95929	4.65978	5.31627	4.19201	5.1152	5.0242	5.19791	4.78656	4.94226	4.75286	4.40649	4.517	4.51529	4.60733	4.32065	4.95408	4.44787	4.9392	4.58196	0.491334	0.134092	0.357242	0.491334	0.0146493	0.0137895	0.667488	0.0801428	not sig		NO
ENSMUSG00000006304	Arpc2	actin related protein 2/3 complex, subunit 2 [Source:MGI Symbol;Acc:MGI:1923959]	protein_coding	76709	2033	8.23595	8.1365	8.07364	8.17751	8.13484	8.21601	8.18888	7.86208	8.0552	7.97595	7.84459	8.05696	7.77222	8.35132	8.23521	8.48543	8.47065	8.37184	8.25822	8.43446	8.26773	8.16619	7.98833	8.36051	-0.177861	0.194314	-0.372175	0.372175	0.000211587	0.0520616	0.0324939	0.000138444	not sig		NO
ENSMUSG00000006307	Kmt2b	lysine (K)-specific methyltransferase 2B [Source:MGI Symbol;Acc:MGI:109565]	protein_coding	75410	9596	4.96838	4.91041	4.90167	4.94194	4.85617	4.63159	5.05904	4.86102	4.79298	4.7847	4.905	4.65945	4.66613	4.96633	4.67474	4.96536	5.0918	5.22539	5.1402	5.03019	5.02709	4.8956	4.80509	5.02211	-0.090515	0.126508	-0.217023	0.217023	0.0353667	0.479032	0.250891	0.0283699	not sig		NO
ENSMUSG00000006310	Zbtb32	zinc finger and BTB domain containing 32 [Source:MGI Symbol;Acc:MGI:1891838]	protein_coding	58206	2357	1.73824	1.48636	2.08876	2.01391	1.39693	1.44861	0	3.51488	3.61772	3.91829	3.81538	3.10455	3.97364	4.36017	3.36882	3.254	3.22961	3.74208	3.2661	3.17826	3.38598	1.45326	3.7578	3.34641	2.30454	1.89315	0.411397	2.30454	7.49e-08	1.16e-07	1.94e-06	0.264044	Fresh vs. Aged&Melatonin	Cluster 5	YES
ENSMUSG00000006315	Tmem147	transmembrane protein 147 [Source:MGI Symbol;Acc:MGI:1915011]	protein_coding	69804	868	3.22134	2.88717	2.5508	2.01437	2.75831	2.73019	3.05085	4.24981	4.43882	4.60405	4.22931	3.69488	4.3089	4.19559	2.05901	3.45741	2.72152	1.75707	1.7259	2.73175	3.08535	2.74472	4.24591	2.50543	1.50119	-0.23929	1.74048	1.74048	3.47e-06	4.05e-05	0.623741	6.24e-06	Fresh&Melatonin vs. Aged	Cluster 4	YES
ENSMUSG00000006333	Rps9	ribosomal protein S9 [Source:MGI Symbol;Acc:MGI:1924096]	protein_coding	76846	2526	3.13195	3.25333	2.91221	2.63766	2.66321	3.32725	2.87454	1.90256	2.18728	1.94567	1.10033	1.75028	1.03974	0	0	1.07503	0	0	0	1.14525	0	2.97145	1.41798	0.317182	-1.55347	-2.65427	1.1008	2.65427	2.65e-07	0.000180941	1.68e-07	0.00479601	Fresh vs. Aged vs. Melatonin	Cluster 2	YES
ENSMUSG00000006335	Tfpt	TCF3 (E2A) fusion partner [Source:MGI Symbol;Acc:MGI:1916964]	protein_coding	69714	1197	5.2622	5.18901	5.25403	5.50476	4.77472	5.2395	5.29398	5.41922	5.54242	5.75551	4.16186	5.63928	4.0036	5.22407	4.45444	4.6336	4.29759	4.91288	5.07696	5.24129	3.95223	5.21689	5.10657	4.65271	-0.110318	-0.564174	0.453856	0.564174	0.117268	0.913641	0.123267	0.243681	not sig		NO
ENSMUSG00000006345	Ggt1	gamma-glutamyltransferase 1 [Source:MGI Symbol;Acc:MGI:95706]	protein_coding	14598	3411	2.14748	1.44568	0	0	1.08996	1.13425	1.93962	1.22757	1.63496	1.20635	0	1.5074	1.0532	1.19266	1.95064	0	1.48731	1.60603	1.06396	2.52515	1.29379	1.10814	1.11745	1.41813	0.0093056	0.309983	-0.300678	0.309983	0.674709	0.999691	0.714784	0.728851	not sig		NO
ENSMUSG00000006356	Crip2	cysteine rich protein 2 [Source:MGI Symbol;Acc:MGI:1915587]	protein_coding	68337	2099	2.04101	1.80331	2.03763	2.01902	1.97624	2.50102	1.64483	3.5103	3.14904	3.17136	2.89238	3.46376	1.75807	3.41964	2.85942	2.80603	2.71228	3.30132	2.99155	2.46491	2.43918	2.0033	3.05208	2.79638	1.04878	0.793089	0.255695	1.04878	0.000537021	0.000551643	0.00658269	0.505941	Fresh vs. Aged	Cluster 5	YES
ENSMUSG00000006362	Cbfa2t3	CBFA2/RUNX1 translocation partner 3 [Source:MGI Symbol;Acc:MGI:1338013]	protein_coding	12398	4775	3.97302	4.01687	4.17193	3.85008	3.68393	3.85679	3.93162	3.06273	3.14113	2.84378	2.9557	3.41636	3.09431	4.06566	2.92382	3.40625	3.67033	3.30297	3.72531	3.50096	3.36921	3.92632	3.22567	3.41412	-0.700652	-0.512197	-0.188455	0.700652	0.000947549	0.000900031	0.0120784	0.47326	not sig		NO
ENSMUSG00000006373	Pgrmc1	progesterone receptor membrane component 1 [Source:MGI Symbol;Acc:MGI:1858305]	protein_coding	53328	1857	5.99612	6.15007	5.53053	6.11285	6.34399	6.54895	6.33526	5.0977	5.2159	5.73562	5.06267	5.699	4.51744	5.74954	4.9435	5.97096	5.8714	6.40693	6.02134	6.33009	5.32186	6.1454	5.29684	5.83801	-0.848558	-0.307384	-0.541174	0.848558	0.00761748	0.0061088	0.420099	0.086861	not sig		NO
ENSMUSG00000006378	Gcat	glycine C-acetyltransferase (2-amino-3-ketobutyrate-coenzyme A ligase) [Source:MGI Symbol;Acc:MGI:1349389]	protein_coding	26912	3851	1.61141	2.16287	1.62811	1.65697	0	0	1.34815	1.26874	1.01853	0	1.39281	0	1.49467	1.56183	0	1.11206	1.59359	1.05167	1.58804	1.65361	0	1.20107	0.962369	0.999853	-0.238704	-0.20122	-0.0374842	0.238704	0.819382	0.827105	0.873429	0.995278	not sig		NO
ENSMUSG00000006386	Tek	TEK receptor tyrosine kinase [Source:MGI Symbol;Acc:MGI:98664]	protein_coding	21687	4712	3.27676	3.76745	3.02883	3.40601	3.57875	3.41806	3.32216	3.66936	3.91652	2.48207	3.44823	3.49477	2.29024	2.65958	3.37839	3.66542	3.10899	3.8062	3.8862	3.24949	2.3238	3.39972	3.13725	3.3455	-0.262463	-0.0542167	-0.208246	0.262463	0.595466	0.599369	0.977759	0.721907	not sig		NO
ENSMUSG00000006390	Elovl1	elongation of very long chain fatty acids (FEN1/Elo2, SUR4/Elo3, yeast)-like 1 [Source:MGI Symbol;Acc:MGI:1858959]	protein_coding	54325	2726	4.67203	4.76791	4.56363	4.67109	4.78404	4.10011	4.69158	5.46411	5.61729	5.30419	5.34887	5.65723	5.13428	5.43975	4.18135	4.9517	3.85025	4.74749	4.42432	4.83916	4.11674	4.6072	5.42367	4.44443	0.816472	-0.16277	0.979242	0.979242	1.39e-05	0.000177105	0.566302	2.08e-05	not sig		NO
ENSMUSG00000006392	Med8	mediator complex subunit 8 [Source:MGI Symbol;Acc:MGI:1915269]	protein_coding	80509	3001	5.24082	5.07751	4.90717	5.10489	4.93709	4.77354	4.89548	4.94776	4.9504	4.97312	4.87021	4.93739	4.70635	4.31424	4.72491	4.76434	4.954	4.92332	4.88326	4.93936	4.6691	4.99093	4.81421	4.8369	-0.176717	-0.154029	-0.0226884	0.176717	0.158818	0.180014	0.263657	0.969205	not sig		NO
ENSMUSG00000006398	Cdc20	cell division cycle 20 [Source:MGI Symbol;Acc:MGI:1859866]	protein_coding	107995	1868	7.67267	7.71174	7.64917	7.63492	7.42851	7.15385	7.48756	7.4611	7.62984	7.3744	7.15535	7.42873	7.25457	7.22962	7.64263	7.48701	7.54687	7.54536	7.54321	7.52262	7.50057	7.53406	7.36194	7.54118	-0.172117	0.00711969	-0.179237	0.179237	0.0645963	0.108535	0.995666	0.0921518	not sig		NO
ENSMUSG00000006403	Adamts4	a disintegrin-like and metallopeptidase (reprolysin type) with thrombospondin type 1 motif, 4 [Source:MGI Symbol;Acc:MGI:1339949]	protein_coding	240913	4810	0	1.15219	1.18622	1.63971	0	1.2363	1.66261	0	1.44218	0	1.26415	1.16453	0	0	0	0	3.0123	1.67862	1.59591	1.26309	0	0.982433	0.55298	1.07856	-0.429453	0.0961274	-0.52558	0.52558	0.501192	0.635348	0.976951	0.511416	not sig		NO
ENSMUSG00000006412	Pfdn2	prefoldin 2 [Source:MGI Symbol;Acc:MGI:1276111]	protein_coding	18637	1937	6.62532	6.71042	6.49955	6.86302	6.50523	6.81962	6.64552	6.81925	6.98537	6.78736	6.92596	6.95987	6.93882	7.06889	6.58624	6.39956	6.64332	6.17645	6.6135	6.64511	6.54951	6.66695	6.9265	6.51624	0.259549	-0.15071	0.410259	0.410259	0.000128072	0.00737977	0.137749	9.44e-05	not sig		NO
ENSMUSG00000006418	Rnf114	ring finger protein 114 [Source:MGI Symbol;Acc:MGI:1933159]	protein_coding	81018	3356	9.14429	9.02758	8.93373	9.11457	9.02677	8.74005	9.10999	9.66493	9.51995	9.66601	9.50277	9.73294	9.46539	9.71531	9.64731	9.74011	9.675	9.88735	9.84452	9.84831	9.89475	9.01385	9.60961	9.79105	0.595762	0.777198	-0.181436	0.777198	9.02e-10	6.83e-08	1.07e-09	0.0268927	not sig		NO
ENSMUSG00000006423	Steep1	STING1 ER exit protein 1 [Source:MGI Symbol;Acc:MGI:1924894]	protein_coding	77644	7424	4.1821	4.13302	4.12739	3.95625	4.00349	4.27344	4.11587	4.6238	4.53633	4.4119	4.69918	4.62699	4.4605	4.59235	4.5422	4.40492	4.67803	4.57191	4.61779	4.56547	4.92352	4.11308	4.56444	4.61484	0.451356	0.501757	-0.0504008	0.501757	7.5e-07	7.25e-06	1.74e-06	0.735387	not sig		NO
ENSMUSG00000006442	Srm	spermidine synthase [Source:MGI Symbol;Acc:MGI:102690]	protein_coding	20810	1599	2.62426	2.56152	2.90208	2.97026	2.65465	2.93133	2.30908	2.98594	2.99326	1.83781	2.29742	3.46274	1.97047	3.26604	2.97759	2.83175	2.55092	2.80231	2.58765	2.75343	2.9587	2.7076	2.68767	2.78034	-0.0199291	0.0727372	-0.0926663	0.0926663	0.905927	0.99544	0.941127	0.906413	not sig		NO
ENSMUSG00000006456	Rbm14	RNA binding motif protein 14 [Source:MGI Symbol;Acc:MGI:1929092]	protein_coding	56275	3910	3.57466	3.60831	3.52278	3.82866	3.57645	2.85901	3.28607	3.13952	3.07725	3.18148	3.42376	3.41233	2.65224	3.32959	3.79591	3.07657	3.47292	3.67313	3.56464	3.22912	3.50703	3.46514	3.17374	3.47419	-0.291398	0.00905318	-0.300451	0.300451	0.0962224	0.148114	0.997934	0.133042	not sig		NO
ENSMUSG00000006457	Actn3	actinin alpha 3 [Source:MGI Symbol;Acc:MGI:99678]	protein_coding	11474	2894	2.36802	2.46344	2.5286	3.09676	3.00911	2.78991	2.78952	2.28142	1.16413	2.36434	1.66155	2.05301	1.38559	2.44308	2.49668	2.16276	2.61985	1.87853	2.61872	3.22592	2.51232	2.72076	1.90759	2.50211	-0.813174	-0.218654	-0.594521	0.813174	0.00478589	0.00453592	0.590968	0.0373198	not sig		NO
ENSMUSG00000006463	Zdhhc24	zinc finger, DHHC domain containing 24 [Source:MGI Symbol;Acc:MGI:1917855]	protein_coding	70605	2916	6.28671	6.62812	6.05218	6.49091	6.21737	6.0717	6.56655	4.86679	4.94511	4.69724	4.24821	4.88054	4.65097	5.29835	5.57325	5.59579	6.07951	5.84552	5.43623	5.60464	6.01998	6.33051	4.79817	5.73642	-1.53233	-0.594087	-0.938246	1.53233	1.55e-08	1.02e-08	0.00177468	1.17e-05	Fresh vs. Aged	Cluster 3	YES
ENSMUSG00000006494	Pdk1	pyruvate dehydrogenase kinase, isoenzyme 1 [Source:MGI Symbol;Acc:MGI:1926119]	protein_coding	228026	7779	2.89048	3.28319	3.22201	3.53159	2.95062	2.54125	2.71111	3.34969	1.76585	1.99964	2.09812	3.0901	2.01538	2.06396	1.69514	3.26144	1.84027	3.17001	3.23641	3.39547	1.70829	3.01861	2.34039	2.61529	-0.678214	-0.403317	-0.274897	0.678214	0.151204	0.13172	0.461496	0.692056	not sig		NO
ENSMUSG00000006498	Ptbp1	polypyrimidine tract binding protein 1 [Source:MGI Symbol;Acc:MGI:97791]	protein_coding	19205	4740	5.31371	5.57885	5.56299	5.74759	5.53109	5.40187	5.58552	6.13393	5.76598	5.88027	5.63141	5.98187	6.08808	6.136	6.23947	6.58345	5.97949	6.44427	6.31592	6.65687	5.89486	5.53166	5.94536	6.30205	0.413703	0.770388	-0.356685	0.770388	1.4e-05	0.00586537	8.74e-06	0.0168982	not sig		NO
ENSMUSG00000006517	Mvd	mevalonate (diphospho) decarboxylase [Source:MGI Symbol;Acc:MGI:2179327]	protein_coding	192156	1761	0	0	0	0	1.45889	0	1.63822	2.05061	1.78547	1.8982	1.24338	2.70778	2.73974	2.34806	1.35672	2.44497	0	1.61024	2.03126	1.54207	0	0.442445	2.11046	1.28361	1.66802	0.841163	0.826854	1.66802	0.00276774	0.00193999	0.127493	0.135644	Fresh vs. Aged	Cluster 5	YES
ENSMUSG00000006526	Stimate	STIM activating enhancer [Source:MGI Symbol;Acc:MGI:1921500]	protein_coding	69179	4058	0	1.19412	1.02818	1.25907	1.38561	1.26682	1.40619	0	0	0	0	1.25956	0	0	0	0	0	0	0	1.60251	0	1.07714	0.179937	0.228931	-0.897207	-0.848214	-0.0489937	0.897207	0.0079517	0.0136169	0.0196699	0.983512	not sig		NO
ENSMUSG00000006527	Sfmbt1	Scm-like with four mbt domains 1 [Source:MGI Symbol;Acc:MGI:1859609]	protein_coding	54650	8629	8.09135	8.00541	8.12073	8.02317	8.19372	8.06659	8.08928	8.22838	8.32595	8.25188	8.21429	8.21978	8.44144	8.16744	8.39139	8.52526	8.4323	8.45581	8.64433	8.36908	8.46039	8.08432	8.26417	8.46836	0.179847	0.384044	-0.204197	0.384044	4.18e-07	0.00216941	2.5e-07	0.000658349	not sig		NO
ENSMUSG00000006585	Cdt1	chromatin licensing and DNA replication factor 1 [Source:MGI Symbol;Acc:MGI:1914427]	protein_coding	67177	2189	7.00749	6.80586	7.1588	6.81936	7.10492	6.64483	6.73311	6.06878	7.32323	6.71517	6.34145	6.55751	6.89706	6.76878	5.52136	6.49826	5.59059	6.64355	6.1723	6.52413	5.90243	6.89634	6.66743	6.1218	-0.228913	-0.774536	0.545624	0.774536	0.00313686	0.49346	0.00279469	0.0331916	not sig		NO
ENSMUSG00000006586	Runx1t1	RUNX1 translocation partner 1 [Source:MGI Symbol;Acc:MGI:104793]	protein_coding	12395	7959	6.4609	6.44143	6.52677	6.34569	6.09962	5.93134	6.50467	6.92402	6.80451	6.42271	6.7434	6.57751	6.39915	6.51611	6.60588	6.9449	6.78605	7.06117	6.8466	6.89573	6.67385	6.33006	6.62677	6.8306	0.296716	0.500539	-0.203823	0.500539	0.000634296	0.029448	0.000450784	0.158254	not sig		NO
ENSMUSG00000006587	Snai3	snail family zinc finger 3 [Source:MGI Symbol;Acc:MGI:1353563]	protein_coding	30927	1589	2.6814	2.46545	2.4816	3.5158	2.76868	3.20305	2.82537	4.17633	4.66732	4.88263	4.56883	4.24798	3.85078	4.66935	3.8726	3.26619	3.43047	4.57984	3.82243	3.93127	3.75115	2.84876	4.4376	3.80771	1.58884	0.958945	0.629893	1.58884	1.97e-06	1.31e-06	0.00059143	0.0185465	Fresh vs. Aged	Cluster 5	YES
ENSMUSG00000006589	Aprt	adenine phosphoribosyl transferase [Source:MGI Symbol;Acc:MGI:88061]	protein_coding	11821	866	2.52832	3.62257	3.01521	3.21266	2.93894	3.62022	2.40501	2.37257	3.79245	0	1.68915	0	2.02849	2.60033	2.17856	2.37761	0	2.8604	2.40488	1.46852	0	3.04899	1.78328	1.61285	-1.26571	-1.43614	0.17043	1.43614	0.0462686	0.101366	0.0579571	0.953598	not sig		NO
ENSMUSG00000006599	Gtf2h1	general transcription factor II H, polypeptide 1 [Source:MGI Symbol;Acc:MGI:1277216]	protein_coding	14884	2984	7.39238	7.4263	7.42014	7.37711	7.27537	7.27443	7.49426	7.6376	7.61808	7.58473	7.53016	7.35436	7.3408	7.36705	7.76752	7.69364	7.67339	7.45293	7.76074	7.50258	7.53937	7.38	7.4904	7.62717	0.110396	0.247168	-0.136771	0.247168	0.00325741	0.203124	0.00233427	0.0964825	not sig		NO
ENSMUSG00000006673	Qrich1	glutamine-rich 1 [Source:MGI Symbol;Acc:MGI:1916482]	protein_coding	69232	7918	3.40681	3.03191	3.29487	2.97373	3.23445	3.82571	2.72068	2.48121	2.94728	2.36725	2.17889	2.12903	2.29741	2.52295	2.64299	2.63	2.96135	2.51831	2.94906	2.57253	2.92706	3.21259	2.41772	2.74304	-0.794876	-0.469552	-0.325324	0.794876	0.000210718	0.000146019	0.0157015	0.106182	not sig		NO
ENSMUSG00000006676	Usp19	ubiquitin specific peptidase 19 [Source:MGI Symbol;Acc:MGI:1918722]	protein_coding	71472	7048	8.04015	8.11747	8.16992	8.229	8.33519	7.33277	8.04815	7.9698	7.99042	7.95015	7.67505	7.8647	7.62911	7.94115	8.07191	8.04063	8.2217	8.1889	8.08049	8.20794	8.18373	8.03895	7.86005	8.14219	-0.178896	0.103238	-0.282133	0.282133	0.0663424	0.280801	0.64113	0.0568807	not sig		NO
ENSMUSG00000006678	Pola1	polymerase (DNA directed), alpha 1 [Source:MGI Symbol;Acc:MGI:99660]	protein_coding	18968	8813	5.69288	5.62026	5.55299	5.3723	5.55458	5.82264	5.66485	5.55274	5.36818	5.484	5.0479	5.20056	5.37555	5.29971	5.58797	5.61084	5.66528	5.52657	5.58065	5.65909	5.83229	5.6115	5.33266	5.63753	-0.278837	0.0260295	-0.304867	0.304867	0.00105073	0.00405795	0.935216	0.00188855	not sig		NO
ENSMUSG00000006699	Cdc42	cell division cycle 42 [Source:MGI Symbol;Acc:MGI:106211]	protein_coding	12540	2966	8.24889	8.03363	8.04069	8.08662	8.09447	8.30503	8.04812	7.81532	7.62233	7.70158	7.77321	7.77192	7.48509	7.75583	7.76464	7.74162	7.7473	7.75874	7.51699	7.64968	7.77669	8.12249	7.70361	7.70795	-0.41888	-0.414543	-0.00433703	0.41888	5.31e-07	2.24e-06	2.58e-06	0.996797	not sig		NO
ENSMUSG00000006705	Pknox1	Pbx/knotted 1 homeobox [Source:MGI Symbol;Acc:MGI:1201409]	protein_coding	18771	6892	2.10293	1.30417	0	1.74499	1.35845	1.20239	0	1.74301	1.89131	0	1.17499	1.35085	1.26473	1.03239	2.15601	1.47758	1.95082	1.98554	1.24504	1.58434	0	1.10185	1.20818	1.48562	0.106334	0.38377	-0.277436	0.38377	0.600246	0.959262	0.590824	0.756444	not sig		NO
ENSMUSG00000006715	Gmnn	geminin [Source:MGI Symbol;Acc:MGI:1927344]	protein_coding	57441	1465	8.48982	8.36886	8.43348	8.38799	8.35486	8.68931	8.46146	8.71665	7.08307	9.0926	7.42315	8.76073	8.87027	8.51235	8.8794	7.26722	7.27458	7.03635	7.22549	6.9623	6.71627	8.45511	8.35126	7.33737	-0.103855	-1.11774	1.01388	1.11774	0.00515398	0.945878	0.00807769	0.0159732	Fresh&Aged vs. Melatonin	Cluster 4	YES
ENSMUSG00000006717	Acot13	acyl-CoA thioesterase 13 [Source:MGI Symbol;Acc:MGI:1914084]	protein_coding	66834	721	3.69305	3.67587	3.66684	3.70324	3.94647	3.15626	3.90045	2.22972	0	2.6402	2.32426	3.28081	1.72769	1.45308	2.50079	2.59473	2.45708	1.05277	2.19289	1.98985	1.19392	3.67745	1.95082	1.99743	-1.72663	-1.68002	-0.04661	1.72663	0.000316976	0.00080494	0.00104828	0.991972	Fresh vs. Aged&Melatonin	Cluster 1	YES
ENSMUSG00000006720	Zfp184	zinc finger protein 184 (Kruppel-like) [Source:MGI Symbol;Acc:MGI:1922244]	protein_coding	193452	3513	4.78907	4.55485	4.78266	4.83139	4.82212	4.56942	5.14654	3.85619	3.37926	3.20216	3.42415	3.46219	3.50388	3.34833	4.33113	4.46525	4.32104	3.69026	4.18495	4.62141	4.6056	4.78515	3.45374	4.31709	-1.33141	-0.468059	-0.863355	1.33141	2.92e-08	2.12e-08	0.00599111	1.02e-05	Fresh vs. Aged	Cluster 3	YES
ENSMUSG00000006732	Mettl1	methyltransferase like 1 [Source:MGI Symbol;Acc:MGI:1339986]	protein_coding	17299	2907	3.58621	3.3684	4.24335	4.07214	3.58402	3.50799	4.14067	4.22936	4.6204	4.27878	4.21431	4.33959	3.57228	4.49519	4.33827	4.20217	4.29291	4.85269	4.04911	3.84532	4.05744	3.78611	4.24999	4.23399	0.463874	0.447875	0.0159982	0.463874	0.0297184	0.0469742	0.0560316	0.995634	not sig		NO
ENSMUSG00000006736	Tspan31	tetraspanin 31 [Source:MGI Symbol;Acc:MGI:1914375]	protein_coding	67125	1516	2.46999	2.52125	1.17934	3.03757	2.18756	2.40658	2.62152	2.61472	2.1099	3.04294	2.44569	2.47544	0	2.17402	2.00797	3.06634	2.84682	2.57045	1.93792	2.4442	2.60967	2.34626	2.12325	2.49763	-0.223012	0.151369	-0.374381	0.374381	0.611348	0.824266	0.914306	0.586461	not sig		NO
ENSMUSG00000006740	Kif5b	kinesin family member 5B [Source:MGI Symbol;Acc:MGI:1098268]	protein_coding	16573	7395	6.32991	6.39849	6.58726	6.21039	6.40187	6.28041	6.42338	4.84687	5.75449	6.06346	5.75532	4.66662	5.9457	6.03097	5.1153	4.98974	7.04019	5.38742	5.35805	5.17402	6.26366	6.37596	5.58049	5.61834	-0.79547	-0.75762	-0.0378505	0.79547	0.0240678	0.0376691	0.0487199	0.99099	not sig		NO
ENSMUSG00000006764	Tph2	tryptophan hydroxylase 2 [Source:MGI Symbol;Acc:MGI:2651811]	protein_coding	216343	2879	2.7777	2.73845	3.05756	3.71996	3.73364	2.90939	2.84865	3.07565	2.31957	4.13455	3.27788	3.14743	3.30984	2.61212	3.09298	3.34027	2.97466	3.77056	3.80957	3.38722	3.3416	3.11219	3.12529	3.38812	0.0130952	0.275928	-0.262832	0.275928	0.453928	0.998391	0.503487	0.535311	not sig		NO
ENSMUSG00000006800	Sulf2	sulfatase 2 [Source:MGI Symbol;Acc:MGI:1919293]	protein_coding	72043	5818	2.78983	3.39856	2.76555	2.97601	3.16039	3.00115	3.21934	3.38903	3.85984	2.29039	3.06485	3.74113	2.40536	2.76873	2.94858	2.86688	3.86039	2.91166	3.502	3.21926	3.10548	3.04441	3.07419	3.20204	0.0297856	0.157631	-0.127845	0.157631	0.775616	0.991058	0.780362	0.848782	not sig		NO
ENSMUSG00000006818	Sod2	superoxide dismutase 2, mitochondrial [Source:MGI Symbol;Acc:MGI:98352]	protein_coding	20656	3824	4.99006	5.01962	5.1166	5.3054	5.43243	4.86502	5.24691	5.67365	5.8928	6.15114	5.8934	5.74432	5.82774	6.20446	5.34687	5.2532	5.46272	5.371	5.40292	5.56526	5.11216	5.13943	5.9125	5.35916	0.77307	0.219728	0.553341	0.77307	8.95e-07	8.2e-07	0.0894708	6.37e-05	not sig		NO
ENSMUSG00000006850	Tmco6	transmembrane and coiled-coil domains 6 [Source:MGI Symbol;Acc:MGI:1919233]	protein_coding	71983	1817	6.34538	6.40571	6.04442	6.49854	6.32633	6.03586	6.54776	5.57723	5.1045	4.84578	5.13728	5.47314	4.8059	5.2955	5.25997	5.47713	5.83181	5.62417	5.25435	5.43021	5.76773	6.31486	5.17705	5.52077	-1.13781	-0.794089	-0.343718	1.13781	2.53e-07	2.17e-07	2.85e-05	0.0434312	Fresh vs. Aged	Cluster 1	YES
ENSMUSG00000006906	Stambp	STAM binding protein [Source:MGI Symbol;Acc:MGI:1917777]	protein_coding	70527	2157	6.71248	6.69395	6.81106	6.72122	6.71747	6.55425	6.63152	6.54259	6.66628	6.75333	6.65871	6.87567	6.40024	6.90969	6.54858	6.78647	6.61656	6.75051	6.80796	6.57337	6.76682	6.69171	6.68664	6.69289	-0.0050641	0.0011865	-0.0062506	0.0062506	0.995449	0.997078	0.999839	0.995552	not sig		NO
ENSMUSG00000006920	Ezh1	enhancer of zeste 1 polycomb repressive complex 2 subunit [Source:MGI Symbol;Acc:MGI:1097695]	protein_coding	14055	7440	5.40131	5.26837	5.42127	5.57331	5.3539	5.3458	5.39943	5.36751	5.73548	5.28869	5.52737	5.54962	5.25859	5.70247	5.70354	5.7209	5.67015	5.54789	5.91621	5.50575	5.98158	5.39477	5.48996	5.72086	0.0951912	0.326092	-0.230901	0.326092	0.00373866	0.516101	0.00336134	0.0364142	not sig		NO
ENSMUSG00000006932	Ctnnb1	catenin (cadherin associated protein), beta 1 [Source:MGI Symbol;Acc:MGI:88276]	protein_coding	12387	5099	8.3349	8.25389	8.43195	8.3536	8.63524	8.60142	8.66291	7.99887	8.25562	8.13459	8.34089	8.25016	8.30593	8.15925	7.88919	7.99011	8.19907	7.97872	7.91984	8.15065	8.60911	8.4677	8.20647	8.10524	-0.261228	-0.362461	0.101232	0.362461	0.00529052	0.0424471	0.00489836	0.573668	not sig		NO
ENSMUSG00000006941	Eif1b	eukaryotic translation initiation factor 1B [Source:MGI Symbol;Acc:MGI:1916219]	protein_coding	68969	917	10.2629	10.2298	10.2267	10.3008	10.341	10.5318	10.1609	10.0561	10.4304	10.3271	10.4219	10.0805	10.5674	10.5973	9.98619	10.0079	9.88989	10.0875	10.2008	9.81961	9.83114	10.2934	10.3544	9.97472	0.0610066	-0.318683	0.37969	0.37969	0.000807054	0.768174	0.00504367	0.00109647	not sig		NO
ENSMUSG00000006998	Psmd2	proteasome (prosome, macropain) 26S subunit, non-ATPase, 2 [Source:MGI Symbol;Acc:MGI:1096584]	protein_coding	21762	4038	6.21029	6.4982	6.40205	6.4457	6.14743	6.36041	6.07934	6.00522	6.31028	6.47055	6.35316	6.28511	5.81337	6.34919	6.22838	6.49131	6.45425	6.59981	6.62438	6.58704	6.3618	6.3062	6.2267	6.47814	-0.0795054	0.171937	-0.251442	0.251442	0.0531337	0.698868	0.210392	0.0475916	not sig		NO
ENSMUSG00000007021	Syngr3	synaptogyrin 3 [Source:MGI Symbol;Acc:MGI:1341881]	protein_coding	20974	2071	2.76901	1.88033	2.23364	2.65045	1.77259	1.36436	2.14191	3.60312	3.97639	3.05118	3.36493	3.69933	3.09862	3.66073	2.87614	2.61581	3.14038	3.43973	3.21582	2.78917	2.89255	2.11604	3.49347	2.99566	1.37743	0.879618	0.497814	1.37743	1e-05	7.29e-06	0.00117393	0.062589	Fresh vs. Aged	Cluster 5	YES
ENSMUSG00000007034	Slc44a4	solute carrier family 44, member 4 [Source:MGI Symbol;Acc:MGI:1917379]	protein_coding	70129	3112	1.14829	1.89893	2.30541	2.45468	2.34554	2.22269	1.95211	1.62585	1.56652	2.28051	2.13911	2.27444	1.7471	2.41372	1.30582	1.38793	1.41403	1.96509	1.76168	1.70593	0	2.04681	2.00675	1.36293	-0.0400561	-0.683882	0.643826	0.683882	0.032089	0.987511	0.0474298	0.0638339	not sig		NO
ENSMUSG00000007036	Abhd16a	abhydrolase domain containing 16A [Source:MGI Symbol;Acc:MGI:99476]	protein_coding	193742	3220	5.93235	5.97702	6.02655	6.09414	5.98123	5.36655	5.89123	5.44098	5.47569	5.50217	5.49587	5.66906	5.04859	5.41736	5.63406	6.2081	6.07618	6.33481	5.83715	6.1797	5.71471	5.89558	5.43567	5.99782	-0.459907	0.102235	-0.562142	0.562142	0.000667183	0.00497532	0.701238	0.000843531	not sig		NO
ENSMUSG00000007050	Lsm2	LSM2 homolog, U6 small nuclear RNA and mRNA degradation associated [Source:MGI Symbol;Acc:MGI:90676]	protein_coding	27756	3152	4.5873	4.28158	4.16273	4.3402	4.6333	4.57053	4.37246	5.58607	5.73603	6.05108	4.95896	5.55677	5.35315	5.70551	4.78406	5.32286	5.01032	5.54079	5.21471	4.99911	4.46022	4.42116	5.56394	5.04744	1.14278	0.626283	0.5165	1.14278	6.45e-06	4.03e-06	0.00308752	0.0134205	Fresh vs. Aged	Cluster 5	YES
ENSMUSG00000007080	Pole	polymerase (DNA directed), epsilon [Source:MGI Symbol;Acc:MGI:1196391]	protein_coding	18973	11160	2.16505	2.09712	1.89316	1.88841	2.13118	2.59469	2.09331	0	0	0	0	1.10753	0	0	1.4887	2.06401	1.54348	1.81649	1.87454	2.25859	1.55641	2.12327	0.158218	1.80032	-1.96505	-0.322954	-1.6421	1.96505	2.09e-09	3.65e-09	0.17817	5.93e-08	Fresh&Melatonin vs. Aged	Cluster 3	YES
ENSMUSG00000007207	Stx1a	syntaxin 1A (brain) [Source:MGI Symbol;Acc:MGI:109355]	protein_coding	20907	2666	1.27502	1.73474	1.28591	1.93657	0	0	2.3355	1.92393	1.05498	1.27235	0	0	0	0	2.18638	2.01473	1.77784	2.31366	1.49816	1.02388	2.20122	1.22396	0.607323	1.85941	-0.61664	0.635449	-1.25209	1.25209	0.0204361	0.298124	0.278088	0.0155321	Aged vs. Melatonin	Cluster 3	YES
ENSMUSG00000007216	Zfp775	zinc finger protein 775 [Source:MGI Symbol;Acc:MGI:2683557]	protein_coding	243372	4083	1.74854	1.58509	1.08883	1.84202	1.32692	0	1.67221	1.56318	1.36921	1.17657	1.20012	1.10751	1.39673	0	2.245	1.01939	1.37078	1.21922	1.49688	0	1.41553	1.32337	1.11619	1.2524	-0.207183	-0.0709705	-0.136212	0.207183	0.815101	0.804241	0.974473	0.909498	not sig		NO
ENSMUSG00000007338	Mrpl49	mitochondrial ribosomal protein L49 [Source:MGI Symbol;Acc:MGI:108180]	protein_coding	18120	1722	3.99907	4.01586	4.14579	4.32519	4.38529	4.09566	3.99174	4.80468	4.54325	4.4007	3.60738	4.44683	4.38827	4.2624	4.20028	4.54871	4.53535	2.98156	4.41108	3.76779	4.16141	4.13694	4.3505	4.0866	0.213557	-0.0503469	0.263904	0.263904	0.434454	0.58185	0.969443	0.443271	not sig		NO
ENSMUSG00000007411	Mark3	MAP/microtubule affinity regulating kinase 3 [Source:MGI Symbol;Acc:MGI:1341865]	protein_coding	17169	3388	2.76346	2.36351	2.63376	2.38628	2.3479	2.99609	2.17447	2.65022	2.55488	2.71577	3.18637	2.56488	2.44045	2.80941	2.68015	2.42584	2.57769	2.51747	3.07606	3.20508	2.65493	2.52364	2.70314	2.73389	0.1795	0.210249	-0.0307489	0.210249	0.3263	0.456697	0.347267	0.976217	not sig		NO
ENSMUSG00000007415	Gatad1	GATA zinc finger domain containing 1 [Source:MGI Symbol;Acc:MGI:1914460]	protein_coding	67210	4168	2.44862	2.58886	2.25462	1.99444	1.8425	1.976	1.94731	1.96756	3.19941	2.55002	2.5205	1.77113	1.42209	2.40164	2.66666	2.32898	2.50113	2.34745	2.44966	1.77553	2.38747	2.15034	2.26176	2.35098	0.111426	0.200646	-0.0892205	0.200646	0.663068	0.868332	0.638004	0.913209	not sig		NO
ENSMUSG00000007457	2310003L06Rik	RIKEN cDNA 2310003L06 gene [Source:MGI Symbol;Acc:MGI:1921498]	protein_coding	NA	1603	3.81728	4.4454	4.36568	4.3254	4.03306	4.66744	4.77927	3.64229	2.94884	3.28908	3.79907	4.29483	3.31368	4.21629	4.55361	2.42225	4.57445	3.84511	3.88229	3.97306	4.39773	4.34765	3.64344	3.94979	-0.704205	-0.397861	-0.306345	0.704205	0.082951	0.0688904	0.387424	0.562738	not sig		NO
ENSMUSG00000007458	M6pr	mannose-6-phosphate receptor, cation dependent [Source:MGI Symbol;Acc:MGI:96904]	protein_coding	17113	4170	4.22204	4.03854	4.10304	4.30765	4.19825	4.07348	4.29631	3.7336	4.3119	3.56803	3.62283	3.69036	3.69068	4.40141	4.03403	4.12312	3.7215	4.04823	3.88023	4.12461	4.14558	4.17705	3.85983	4.01104	-0.317217	-0.166001	-0.151216	0.317217	0.0551389	0.0442071	0.377916	0.442561	not sig		NO
ENSMUSG00000007476	Lrrc8a	leucine rich repeat containing 8A VRAC subunit A [Source:MGI Symbol;Acc:MGI:2652847]	protein_coding	241296	4308	7.41519	7.24846	7.52642	7.40987	7.50328	7.07462	7.48313	7.40466	7.30663	6.88053	7.40881	7.33227	7.07471	7.31891	7.66278	7.3826	7.86437	7.66073	7.54945	7.41937	7.51829	7.38014	7.24665	7.57966	-0.133494	0.199516	-0.33301	0.33301	0.00804744	0.350708	0.112499	0.00617217	not sig		NO
ENSMUSG00000007564	Ppp2r1a	protein phosphatase 2, regulatory subunit A, alpha [Source:MGI Symbol;Acc:MGI:1926334]	protein_coding	51792	3375	6.11314	6.22788	6.23689	6.28046	6.07201	6.24571	6.25561	6.32016	6.09056	5.91321	6.20518	6.28749	6.27163	6.1532	5.84025	6.2457	6.12495	5.99073	6.14535	6.13906	6.16391	6.20453	6.17735	6.09285	-0.02718	-0.111678	0.084498	0.111678	0.22829	0.908617	0.225839	0.413358	not sig		NO
ENSMUSG00000007570	Fance	Fanconi anemia, complementation group E [Source:MGI Symbol;Acc:MGI:1920025]	protein_coding	72775	3183	2.29058	0	1.48908	2.2952	1.55348	1.01758	1.57878	1.36265	0	0	1.23992	1.70984	0	0	1.28652	1.15681	0	1.71003	1.7388	0	1.60495	1.46067	0.616058	1.07102	-0.844611	-0.389653	-0.454958	0.844611	0.155417	0.133232	0.624423	0.52957	not sig		NO
ENSMUSG00000007589	Tinf2	Terf1 (TRF1)-interacting nuclear factor 2 [Source:MGI Symbol;Acc:MGI:107246]	protein_coding	28113	1736	6.87983	6.91508	6.8754	7.14016	6.48001	7.07009	7.0625	7.26071	7.29069	6.9301	6.91382	7.12236	6.5801	7.23104	6.90191	7.36015	7.01489	7.38252	7.34474	7.52795	7.34286	6.91758	7.04698	7.26786	0.129395	0.350282	-0.220887	0.350282	0.0358229	0.564017	0.0298882	0.207769	not sig		NO
ENSMUSG00000007603	Dus3l	dihydrouridine synthase 3-like (S. cerevisiae) [Source:MGI Symbol;Acc:MGI:2147092]	protein_coding	224907	2303	2.41516	2.39384	2.36812	2.67843	2.11882	1.64339	1.70567	1.0447	1.80534	1.31597	1.41851	1.06479	1.59773	1.23892	1.64248	2.17645	2.12909	1.79365	1.94786	1.04499	0	2.18906	1.35514	1.5335	-0.833925	-0.655559	-0.178366	0.833925	0.020171	0.0213637	0.0764909	0.803033	not sig		NO
ENSMUSG00000007613	Tgfbr1	transforming growth factor, beta receptor I [Source:MGI Symbol;Acc:MGI:98728]	protein_coding	21812	6534	3.1877	3.04433	2.70413	3.19136	3.39044	3.67	3.2628	2.9651	3.07387	2.73783	2.96007	3.80119	2.5351	2.79596	3.88656	3.35641	3.83604	2.94098	3.50287	2.99648	3.22285	3.20725	2.9813	3.39174	-0.225946	0.184493	-0.41044	0.41044	0.132446	0.485377	0.613388	0.112639	not sig		NO
ENSMUSG00000007617	Homer1	homer scaffolding protein 1 [Source:MGI Symbol;Acc:MGI:1347345]	protein_coding	26556	10502	2.84675	2.6809	2.94832	3.17639	2.91876	2.92571	3.00903	2.66699	2.77563	3.08422	3.19588	2.4645	2.98558	2.41282	3.28603	2.93642	3.0109	2.80733	2.66469	2.91248	2.87497	2.92941	2.79795	2.92755	-0.131461	-0.00186007	-0.129601	0.131461	0.470902	0.530344	0.999868	0.539537	not sig		NO
ENSMUSG00000007646	Rad51c	RAD51 paralog C [Source:MGI Symbol;Acc:MGI:2150020]	protein_coding	114714	4384	4.3664	4.57753	4.32684	4.37093	4.54261	4.35939	4.26018	3.63065	3.58224	3.91515	3.33894	3.12818	3.99829	3.77811	3.61904	4.0159	3.82995	4.01245	3.65008	3.61374	3.5347	4.40055	3.62451	3.75369	-0.776044	-0.646861	-0.129183	0.776044	7.66e-06	1.16e-05	0.000105894	0.536155	not sig		NO
ENSMUSG00000007656	Arpp19	cAMP-regulated phosphoprotein 19 [Source:MGI Symbol;Acc:MGI:1891691]	protein_coding	59046	4957	6.85682	6.89122	6.64077	7.00084	6.77887	7.18879	6.95968	6.39576	6.71679	5.74974	6.51199	6.42254	5.8638	6.2105	6.62716	6.83389	6.57083	6.87764	6.70354	6.64906	6.46406	6.90243	6.2673	6.67517	-0.635123	-0.227258	-0.407865	0.635123	0.000392365	0.000299246	0.20894	0.0139507	not sig		NO
ENSMUSG00000007659	Bcl2l1	BCL2-like 1 [Source:MGI Symbol;Acc:MGI:88139]	protein_coding	12048	4586	5.84197	5.93194	5.55938	6.15543	5.80918	5.73029	6.0027	6.53442	6.36673	6.43973	6.04001	6.24498	6.05211	6.31634	5.92147	6.47025	6.15347	6.29017	6.64431	6.60564	6.22681	5.86156	6.2849	6.3303	0.423348	0.468747	-0.0453987	0.468747	0.00116847	0.00471836	0.00199275	0.918454	not sig		NO
ENSMUSG00000007670	Khsrp	KH-type splicing regulatory protein [Source:MGI Symbol;Acc:MGI:1336214]	protein_coding	16549	3990	6.03386	6.17292	6.27971	6.27487	6.18754	5.32287	5.98605	5.63231	5.56271	8.34577	5.15071	5.53284	8.23665	8.38491	5.37222	5.5318	7.28168	5.87766	5.88847	5.63789	5.78301	6.03683	6.69227	5.91039	0.655439	-0.12644	0.781879	0.781879	0.299007	0.437541	0.968253	0.315583	not sig		NO
ENSMUSG00000007682	Dio2	deiodinase, iodothyronine, type II [Source:MGI Symbol;Acc:MGI:1338833]	protein_coding	13371	5813	2.36301	1.84203	1.96441	1.68026	1.86757	2.38057	2.19671	1.73348	1.68893	1.58815	1.05459	1.61105	2.01423	2.06332	1.92023	2.04477	2.32499	1.54115	0	1.61057	0	2.04208	1.67911	1.34882	-0.362974	-0.693263	0.330289	0.693263	0.130241	0.51478	0.110075	0.574948	not sig		NO
ENSMUSG00000007721	Ccdc124	coiled-coil domain containing 124 [Source:MGI Symbol;Acc:MGI:1916403]	protein_coding	234388	911	3.97578	4.09903	4.01376	3.55565	4.05627	3.17858	3.77198	3.5968	4.2581	3.97151	3.77491	3.21423	4.033	3.94881	3.8823	3.97547	3.89356	5.02082	4.2879	4.04061	4.1958	3.80729	3.82819	4.18521	0.0209003	0.377914	-0.357014	0.377914	0.114853	0.993495	0.149045	0.179424	not sig		NO
ENSMUSG00000007739	Cct4	chaperonin containing Tcp1, subunit 4 (delta) [Source:MGI Symbol;Acc:MGI:104689]	protein_coding	12464	4201	4.78792	4.76998	4.80832	4.87556	4.98225	5.47477	4.67928	3.84313	4.29548	4.00238	4.65483	4.18061	3.72479	3.85022	4.28299	4.27555	5.11936	4.61002	4.81311	4.824	4.9431	4.91115	4.07878	4.69545	-0.832374	-0.215706	-0.616668	0.832374	0.000213122	0.000209811	0.401502	0.00372767	not sig		NO
ENSMUSG00000007777	0610009B22Rik	RIKEN cDNA 0610009B22 gene [Source:MGI Symbol;Acc:MGI:1913300]	protein_coding	66050	998	5.78508	5.84873	5.51005	5.31851	5.26375	6.18758	5.60644	4.72728	4.47455	4.94988	3.95216	4.17051	4.58795	4.93099	4.20515	3.79555	3.28691	4.29503	4.7599	4.00266	4.61871	5.64573	4.54191	4.1377	-1.10383	-1.50803	0.404202	1.50803	5.21e-06	0.000221747	5.06e-06	0.179428	Fresh vs. Aged&Melatonin	Cluster 2	YES
ENSMUSG00000007812	Zfp655	zinc finger protein 655 [Source:MGI Symbol;Acc:MGI:1919861]	protein_coding	72611	5598	8.62894	8.58824	8.54392	8.57236	8.57796	8.79401	8.7574	8.55526	8.40283	8.27898	8.38096	8.46328	8.39969	8.35988	8.79545	8.72417	8.78239	8.58523	8.71156	8.58515	8.59681	8.63754	8.40584	8.68297	-0.231706	0.0454208	-0.277127	0.277127	4.96e-05	0.000514052	0.63583	7.26e-05	not sig		NO
ENSMUSG00000007815	Rhoa	ras homolog family member A [Source:MGI Symbol;Acc:MGI:1096342]	protein_coding	11848	7494	3.6732	3.45142	3.65712	3.76294	3.25993	3.99132	3.49535	4.0649	4.39124	4.4269	4.08774	4.30673	4.25933	4.27743	3.76059	4.60383	4.27849	4.11839	4.68623	4.23026	4.14102	3.61304	4.25918	4.25983	0.646141	0.646789	-0.000648345	0.646789	7.27e-05	0.000240196	0.000237608	0.999986	not sig		NO
ENSMUSG00000007817	Zmiz1	zinc finger, MIZ-type containing 1 [Source:MGI Symbol;Acc:MGI:3040693]	protein_coding	328365	12523	2.38745	2.05536	2.04381	1.97081	2.21028	2.35088	2.69305	2.06302	1.44399	1.35702	1.86939	1.91109	1.58335	1.44679	1.68684	1.80749	1.78926	1.48236	1.66491	1.91156	1.69996	2.24452	1.66781	1.72034	-0.576713	-0.524178	-0.0525341	0.576713	0.00026943	0.000513531	0.00130303	0.904935	not sig		NO
ENSMUSG00000007827	Ankrd26	ankyrin repeat domain 26 [Source:MGI Symbol;Acc:MGI:1917887]	protein_coding	232339	7253	5.6539	5.63486	5.85387	5.60466	5.57624	5.77719	5.51837	5.59512	5.49725	5.55243	5.25502	5.6567	5.59801	5.47129	5.4073	5.93109	6.05416	5.88264	6.11475	5.8309	5.8074	5.65987	5.51797	5.86118	-0.141899	0.201305	-0.343204	0.343204	0.0044053	0.276358	0.0892151	0.00327293	not sig		NO
ENSMUSG00000007836	Hnrnpa0	heterogeneous nuclear ribonucleoprotein A0 [Source:MGI Symbol;Acc:MGI:1924384]	protein_coding	77134	2678	4.26672	3.95573	4.38567	4.12676	4.48674	4.41932	4.62169	4.72875	4.1617	5.05117	4.23306	4.51293	4.9543	4.70225	4.0454	3.34861	5.41666	3.88651	3.685	3.56792	5.00393	4.32323	4.62059	4.13629	0.29736	-0.186944	0.484304	0.484304	0.223017	0.526235	0.771334	0.200539	not sig		NO
ENSMUSG00000007850	Hnrnph1	heterogeneous nuclear ribonucleoprotein H1 [Source:MGI Symbol;Acc:MGI:1891925]	protein_coding	59013	5842	5.90619	6.44394	6.43728	6.18367	6.11834	6.53644	6.18414	5.60627	6.2584	6.18047	6.47522	5.69761	6.18681	5.84054	6.29721	6.07618	6.26764	6.16533	5.8718	5.92817	6.25421	6.25857	6.03505	6.12293	-0.223527	-0.135639	-0.0878881	0.223527	0.258759	0.234128	0.568935	0.785515	not sig		NO
ENSMUSG00000007867	Ift43	intraflagellar transport 43 [Source:MGI Symbol;Acc:MGI:1923661]	protein_coding	76411	775	10.2448	9.96581	10.2634	10.3407	10.2864	10.3445	10.2059	10.3073	10.4393	10.7294	10.3742	10.2154	10.0755	10.5478	10.2149	10.4718	10.2285	10.3334	10.296	10.3058	9.91199	10.2359	10.3841	10.2518	0.148219	0.0158416	0.132378	0.148219	0.249551	0.280472	0.984462	0.35737	not sig		NO
ENSMUSG00000007872	Id3	inhibitor of DNA binding 3 [Source:MGI Symbol;Acc:MGI:96398]	protein_coding	15903	1791	3.29858	2.21662	3.12231	3.49996	3.29474	4.00194	3.08385	2.66638	2.8106	0	1.88332	2.42961	1.08193	0	3.08811	2.2468	3.3787	2.6958	3.33739	3.47042	2.6683	3.21686	1.55312	2.98365	-1.66374	-0.233214	-1.43052	1.66374	0.00225723	0.00316446	0.852609	0.0102444	Fresh&Melatonin vs. Aged	Cluster 3	YES
ENSMUSG00000007880	Arid1a	AT rich interactive domain 1A (SWI-like) [Source:MGI Symbol;Acc:MGI:1935147]	protein_coding	93760	11476	6.70065	6.79027	6.91477	6.82369	6.61697	6.35355	6.68328	6.85777	6.7661	6.51935	6.76133	6.86318	6.35385	6.79415	6.86795	7.01849	6.95902	6.9724	7.19531	7.07064	6.88183	6.6976	6.70225	6.99509	0.0046493	0.297493	-0.292844	0.297493	0.00452291	0.998484	0.00935397	0.0104718	not sig		NO
ENSMUSG00000007888	Crlf1	cytokine receptor-like factor 1 [Source:MGI Symbol;Acc:MGI:1340030]	protein_coding	12931	1644	1.89588	1.67167	2.09272	2.15039	1.92985	0	1.36973	3.22519	3.21744	3.15866	2.89633	3.20497	3.1877	3.28764	2.54363	3.02543	2.24557	4.26464	2.79045	3.01356	2.30838	1.58718	3.16828	2.88452	1.5811	1.29735	0.283751	1.5811	0.000191437	0.000252744	0.00178868	0.647161	Fresh vs. Aged&Melatonin	Cluster 5	YES
ENSMUSG00000007891	Ctsd	cathepsin D [Source:MGI Symbol;Acc:MGI:88562]	protein_coding	13033	2519	5.04311	4.75847	4.91053	5.01909	4.95213	4.65954	5.13421	4.59923	3.93143	3.62108	3.2921	4.37262	3.24341	4.29674	4.0032	4.15044	4.7112	3.90133	3.90435	4.42875	4.28014	4.9253	3.90809	4.19706	-1.01721	-0.728239	-0.288974	1.01721	0.000205429	0.000187135	0.00452665	0.330629	Fresh vs. Aged	Cluster 1	YES
ENSMUSG00000007892	Rplp1	ribosomal protein, large, P1 [Source:MGI Symbol;Acc:MGI:1927099]	protein_coding	56040	495	7.2268	6.83938	6.6901	6.69779	7.00622	7.12254	6.7105	4.834	4.59796	4.87855	3.77074	5.14117	4.53765	5.08356	3.7378	4.56019	3.59938	4.14522	4.40834	5.10408	3.53963	6.89905	4.69195	4.15638	-2.2071	-2.74267	0.53557	2.74267	1.96e-09	8.27e-08	2.85e-09	0.0898075	Fresh vs. Aged&Melatonin	Cluster 2	YES
ENSMUSG00000007908	Hmgcll1	3-hydroxymethyl-3-methylglutaryl-Coenzyme A lyase-like 1 [Source:MGI Symbol;Acc:MGI:2446108]	protein_coding	208982	5449	5.59606	5.71588	5.69319	5.52037	5.46498	5.85062	5.79944	5.55276	5.92083	5.66324	5.32122	5.53955	5.69778	5.45383	6.00516	5.84391	6.05497	5.6316	5.87702	5.90386	5.86843	5.66293	5.59274	5.88356	-0.0701879	0.220632	-0.29082	0.29082	0.00789701	0.690864	0.0451719	0.00796459	not sig		NO
ENSMUSG00000007987	Ift22	intraflagellar transport 22 [Source:MGI Symbol;Acc:MGI:1914536]	protein_coding	67286	3608	3.27507	3.20781	3.19907	3.09129	2.61397	2.68325	3.00223	3.22013	3.42693	2.8631	3.76004	2.61822	2.91849	3.27536	2.34014	3.20374	3.663	4.06578	3.81632	2.96114	3.32289	3.01038	3.15461	3.339	0.144226	0.328616	-0.18439	0.328616	0.377589	0.806851	0.346782	0.706099	not sig		NO
ENSMUSG00000007989	Fzd3	frizzled class receptor 3 [Source:MGI Symbol;Acc:MGI:108476]	protein_coding	14365	4227	4.03461	3.77344	3.94712	4.09191	3.90064	3.43781	4.04368	4.03869	3.8247	3.60887	4.77194	3.97483	3.95533	4.12534	4.56176	4.4086	4.76951	4.04059	4.61027	4.37644	4.70266	3.88988	4.04281	4.49569	0.15293	0.605806	-0.452876	0.605806	0.00241616	0.582987	0.00239123	0.0209701	not sig		NO
ENSMUSG00000008036	Ap2s1	adaptor-related protein complex 2, sigma 1 subunit [Source:MGI Symbol;Acc:MGI:2141861]	protein_coding	232910	1333	6.51358	5.81728	6.17677	6.315	6.17667	6.22888	6.09902	6.84471	7.1973	7.28483	7.04219	6.73018	7.04771	6.76017	5.74072	5.5395	5.77944	5.75707	5.99295	5.78046	5.74068	6.1896	6.98673	5.76155	0.797125	-0.428056	1.22518	1.22518	1.9e-09	9.41e-07	0.00145152	1.37e-09	Aged vs. Melatonin	Cluster 4	YES
ENSMUSG00000008129	Brme1	break repair meiotic recombinase recruitment factor 1 [Source:MGI Symbol;Acc:MGI:1921916]	protein_coding	74666	2406	4.47985	4.51477	4.14851	4.67798	4.34778	4.34441	4.34555	4.40407	4.53861	4.25619	3.72369	3.80047	3.61161	4.33194	4.65078	4.30916	4.40512	4.14924	4.6658	4.12205	3.93338	4.40841	4.09523	4.31936	-0.313181	-0.0890441	-0.224137	0.313181	0.133708	0.126584	0.82933	0.32595	not sig		NO
ENSMUSG00000008140	Emc10	ER membrane protein complex subunit 10 [Source:MGI Symbol;Acc:MGI:1916933]	protein_coding	69683	2917	2.78644	3.04955	2.4857	2.79589	2.19015	2.45201	2.48332	1.04133	1.37882	0	1.10823	0	0	1.70275	1.23954	1.28547	0	2.06594	1.1861	1.67976	0	2.60615	0.747304	1.06526	-1.85885	-1.54089	-0.317955	1.85885	7.79e-05	0.000109192	0.00079711	0.631712	Fresh vs. Aged&Melatonin	Cluster 1	YES
ENSMUSG00000008200	Fnbp4	formin binding protein 4 [Source:MGI Symbol;Acc:MGI:1860513]	protein_coding	55935	6583	7.00928	7.05208	7.12854	6.61646	6.69703	6.17165	6.7623	6.01572	6.18036	5.64503	6.25335	5.43325	5.75957	5.85107	6.49395	6.01574	6.58985	5.96149	5.88137	5.90599	5.8726	6.77676	5.87691	6.103	-0.899857	-0.673765	-0.226092	0.899857	0.000102571	0.000104198	0.00198631	0.379437	not sig		NO
ENSMUSG00000008226	Scrn3	secernin 3 [Source:MGI Symbol;Acc:MGI:1921866]	protein_coding	74616	4815	3.36346	3.30567	3.33327	3.39936	3.24419	3.7937	3.58168	2.89811	3.06768	2.35969	3.59732	2.44334	3.34192	3.14928	2.83859	2.95143	3.77007	3.29215	3.26572	3.26995	3.5605	3.43162	2.97962	3.27835	-0.451997	-0.153271	-0.298726	0.451997	0.0639325	0.0561274	0.680313	0.251996	not sig		NO
ENSMUSG00000008301	Phax	phosphorylated adaptor for RNA export [Source:MGI Symbol;Acc:MGI:1891839]	protein_coding	56698	2223	7.04076	6.72291	6.59599	6.55867	6.50869	6.97794	6.83258	5.62936	5.9892	6.45759	6.06319	6.05454	6.00984	6.24999	6.27927	5.9245	6.09679	5.69391	5.99015	5.82354	5.70689	6.74822	6.06482	5.93072	-0.683405	-0.817502	0.134097	0.817502	4.52e-06	6.53e-05	7.02e-06	0.520537	not sig		NO
ENSMUSG00000008305	Tle1	transducin-like enhancer of split 1 [Source:MGI Symbol;Acc:MGI:104636]	protein_coding	21885	8711	2.36414	1.7656	2.20467	1.82912	1.92005	2.24598	1.90056	1.34454	1.84695	1.17651	1.25234	1.61199	1.4848	2.09508	1.24335	1.51674	1.69167	1.39533	1.38391	1.86218	1.50968	2.03287	1.5446	1.51469	-0.488273	-0.518179	0.0299064	0.518179	0.00246286	0.00734642	0.00462793	0.975459	not sig		NO
ENSMUSG00000008333	Snrpb2	U2 small nuclear ribonucleoprotein B [Source:MGI Symbol;Acc:MGI:104805]	protein_coding	20639	2857	8.34504	8.36669	8.53909	8.30115	8.40096	8.13848	8.38651	8.55055	8.23872	8.3559	8.28478	8.3857	8.36356	8.27707	8.36661	8.55787	8.78751	8.71128	8.33912	8.58874	8.34574	8.35399	8.3509	8.52812	-0.00308988	0.174138	-0.177228	0.177228	0.045311	0.999056	0.0766424	0.0708113	not sig		NO
ENSMUSG00000008348	Ubc	ubiquitin C [Source:MGI Symbol;Acc:MGI:98889]	protein_coding	22190	2893	3.20297	2.73251	2.80006	2.66503	2.28073	2.30605	1.93712	1.63088	0	1.04774	0	1.45332	1.50783	1.75796	1.24642	0	1.08356	1.47782	1.12898	1.18252	0	2.56064	1.05682	0.874187	-1.50382	-1.68645	0.182632	1.68645	9.71e-05	0.000601822	0.000180026	0.842545	Fresh vs. Aged&Melatonin	Cluster 2	YES
ENSMUSG00000008373	Prpf31	pre-mRNA processing factor 31 [Source:MGI Symbol;Acc:MGI:1916238]	protein_coding	68988	5439	2.86085	2.58141	2.80586	2.86928	2.59111	2.77521	2.73937	3.18917	3.21005	3.25027	2.77495	2.85625	2.99778	2.96277	2.68869	2.87229	2.89329	3.13531	3.12672	2.95489	3.27886	2.74616	3.03446	2.99286	0.288307	0.246706	0.0416008	0.288307	0.011502	0.0147089	0.0378106	0.893326	not sig		NO
ENSMUSG00000008384	Sertad1	SERTA domain containing 1 [Source:MGI Symbol;Acc:MGI:1913438]	protein_coding	55942	1344	0	0	0	0	0	1.49558	0	2.9507	1.64973	1.60508	1.81087	2.24547	0	1.63121	1.24097	2.93666	0	1.44853	2.27283	1.80957	0	0.213654	1.69901	1.38694	1.48535	1.17328	0.312071	1.48535	0.0132876	0.0143119	0.0560036	0.787183	Fresh vs. Aged	Cluster 5	YES
ENSMUSG00000008393	Carhsp1	calcium regulated heat stable protein 1 [Source:MGI Symbol;Acc:MGI:1196368]	protein_coding	52502	2849	6.53244	6.61313	6.08808	6.51158	6.1552	6.70463	6.43965	5.53806	5.81285	5.31816	5.88643	5.8562	5.44995	6.43903	5.70132	5.96186	5.98115	6.04815	6.36039	6.01842	5.77249	6.43496	5.75724	5.97768	-0.677716	-0.457272	-0.220443	0.677716	0.000906024	0.000747483	0.0181601	0.328925	not sig		NO
ENSMUSG00000008398	Elk3	ELK3, member of ETS oncogene family [Source:MGI Symbol;Acc:MGI:101762]	protein_coding	13713	4550	1.7742	0	1.06737	0	1.28595	1.57093	0	3.37899	1.27547	1.70578	2.23417	0	1.34409	1.24912	1.9585	1.44383	0	1.82946	2.56214	1.91011	1.84186	0.814065	1.59823	1.64941	0.784167	0.835347	-0.0511804	0.835347	0.168571	0.24673	0.207703	0.993539	not sig		NO
ENSMUSG00000008429	Herpud2	HERPUD family member 2 [Source:MGI Symbol;Acc:MGI:1915393]	protein_coding	80517	2744	8.06421	8.20546	8.27082	7.97407	8.0811	8.1076	8.05647	7.48221	7.53358	7.51207	7.81021	7.49491	7.47983	7.58576	7.75153	8.15868	7.99204	7.88491	8.07161	7.9938	8.04079	8.10853	7.55694	7.98477	-0.551593	-0.123767	-0.427826	0.551593	1.49e-07	1.79e-07	0.147349	6.26e-06	not sig		NO
ENSMUSG00000008450	Nutf2	nuclear transport factor 2 [Source:MGI Symbol;Acc:MGI:1915301]	protein_coding	68051	1966	5.9766	5.67288	5.82244	6.02755	5.99684	5.96284	5.82374	6.86787	6.95351	6.23198	6.49072	6.82317	6.10852	6.22753	6.15742	6.6414	6.06707	6.46086	6.12921	6.70794	6.24363	5.89756	6.52904	6.34393	0.631488	0.446377	0.185112	0.631488	0.000863884	0.000769198	0.0136169	0.402985	not sig		NO
ENSMUSG00000008475	Arpc5	actin related protein 2/3 complex, subunit 5 [Source:MGI Symbol;Acc:MGI:1915021]	protein_coding	67771	2276	5.07953	4.10595	4.56955	4.87392	4.43541	4.8188	4.18307	3.54951	2.90103	2.78214	3.17655	3.94135	3.00558	3.16718	3.45033	3.69095	3.5795	3.82392	3.49957	3.24385	3.29845	4.58089	3.21762	3.51237	-1.36327	-1.06852	-0.294747	1.36327	1.18e-06	1.44e-06	3.48e-05	0.253486	Fresh vs. Aged&Melatonin	Cluster 1	YES
ENSMUSG00000008489	Elavl2	ELAV like RNA binding protein 1 [Source:MGI Symbol;Acc:MGI:1100887]	protein_coding	15569	8313	6.50919	6.72476	6.93394	6.48115	6.6587	6.52217	6.75089	6.81742	6.88043	6.63439	6.87882	6.84453	6.96535	7.02308	7.14992	6.99834	6.94521	7.13071	7.34296	7.04216	6.79699	6.6544	6.86343	7.05804	0.209032	0.403642	-0.194611	0.403642	0.000512089	0.0528168	0.000341953	0.0740896	not sig		NO
ENSMUSG00000008496	Pou2f2	POU domain, class 2, transcription factor 2 [Source:MGI Symbol;Acc:MGI:101897]	protein_coding	18987	8231	3.37381	3.52578	3.50367	3.43917	3.10837	2.2218	3.53888	3.61923	3.89484	3.12972	3.54223	3.66943	3.04442	3.71597	3.70711	3.74387	4.15683	3.86019	4.12763	3.69769	3.57792	3.2445	3.51655	3.83875	0.272053	0.594253	-0.322199	0.594253	0.0190577	0.341205	0.0145481	0.229359	not sig		NO
ENSMUSG00000008604	Ubqln4	ubiquilin 4 [Source:MGI Symbol;Acc:MGI:2150152]	protein_coding	94232	4147	1.62048	2.23341	2.46752	2.03232	2.05535	1.56847	2.25345	2.2155	2.10128	1.3628	1.68109	2.09057	1.193	1.92408	0	0	0	0	1.68178	1.54557	1.08368	2.033	1.79547	0.615861	-0.237527	-1.41714	1.17961	1.41714	0.000252049	0.698138	0.000346414	0.00205156	Fresh&Aged vs. Melatonin	Cluster 4	YES
ENSMUSG00000008658	Rbfox1	RNA binding protein, fox-1 homolog (C. elegans) 1 [Source:MGI Symbol;Acc:MGI:1926224]	protein_coding	268859	4151	1.76741	2.10614	2.08177	2.09399	2.26382	1.66011	2.43083	1.79138	2.34096	1.76419	1.62692	1.9551	2.04693	2.34345	2.85887	2.58108	2.85609	2.29846	2.17504	2.89059	1.88129	2.05772	1.98128	2.50592	-0.0764475	0.448193	-0.524641	0.524641	0.0138218	0.896514	0.0438282	0.0174469	not sig		NO
ENSMUSG00000008668	Rps18	ribosomal protein S18 [Source:MGI Symbol;Acc:MGI:98146]	protein_coding	20084	2491	1.48342	1.63149	1.58555	1.04217	2.32722	1.20735	1.22915	1.1629	0	0	0	1.09467	0	0	0	0	0	0	0	0	0	1.50091	0.32251	0	-1.1784	-1.50091	0.32251	1.50091	3.7e-06	9.19e-05	4.51e-06	0.312957	Fresh vs. Aged&Melatonin	Cluster 2	YES
ENSMUSG00000008682	Rpl10	ribosomal protein L10 [Source:MGI Symbol;Acc:MGI:105943]	protein_coding	110954	2053	6.70412	6.50629	6.26367	6.67227	6.35445	7.10439	6.39549	5.6225	5.54405	5.30141	5.61746	5.80247	5.13347	5.68667	3.78606	4.88072	4.78947	5.21826	5.00381	5.31351	3.84966	6.57153	5.52972	4.69164	-1.04181	-1.87989	0.838081	1.87989	5.68e-07	0.000544762	3.47e-07	0.00399477	Fresh vs. Aged&Melatonin	Cluster 2	YES
ENSMUSG00000008683	Rps15a	ribosomal protein S15A [Source:MGI Symbol;Acc:MGI:2389091]	protein_coding	267019	6262	7.88808	7.70662	7.91134	7.7967	8.11719	7.54824	7.97203	7.56016	7.38004	7.3444	7.01537	7.50024	6.86851	7.70013	5.98719	6.35259	7.18822	6.37476	6.47084	6.88776	6.72487	7.8486	7.33841	6.56946	-0.510195	-1.27914	0.768945	1.27914	1.45e-06	0.0154171	9.59e-07	0.000491249	Fresh vs. Melatonin	Cluster 4	YES
ENSMUSG00000008690	Ncaph2	non-SMC condensin II complex, subunit H2 [Source:MGI Symbol;Acc:MGI:1289164]	protein_coding	52683	4198	2.56535	2.91395	2.03763	2.43297	3.10631	2.68654	2.86645	3.32563	3.50483	2.25075	2.5965	2.65902	2.69592	2.94783	3.27176	3.3585	2.8265	3.5789	3.40761	3.37941	3.07826	2.65846	2.85435	3.27156	0.195898	0.613106	-0.417208	0.613106	0.0141791	0.566974	0.0122921	0.0987057	not sig		NO
ENSMUSG00000008763	Man1a2	mannosidase, alpha, class 1A, member 2 [Source:MGI Symbol;Acc:MGI:104676]	protein_coding	17156	7969	3.56561	3.66486	3.08859	3.25732	3.70905	3.7308	3.51244	4.07153	3.59533	3.61311	3.96031	3.91089	3.5025	3.93998	4.09575	3.6036	3.795	3.46965	4.12492	4.02916	3.43118	3.5041	3.79909	3.79275	0.294998	0.288657	0.00634102	0.294998	0.0736045	0.107056	0.116443	0.998819	not sig		NO
ENSMUSG00000008789	Ceacam5	carcinoembryonic antigen-related cell adhesion molecule 5 [Source:MGI Symbol;Acc:MGI:1920500]	protein_coding	73250	3248	1.04238	1.00417	1.27306	1.57194	1.27643	1.3254	0	1.73404	0	0	1.31202	2.25525	1.15816	1.45209	1.57281	1.87511	1.43017	0	1.5111	2.19577	1.09991	1.07048	1.13022	1.38355	0.0597387	0.31307	-0.253331	0.31307	0.679708	0.986062	0.685781	0.779668	not sig		NO
ENSMUSG00000008822	Acyp1	acylphosphatase 1, erythrocyte (common) type [Source:MGI Symbol;Acc:MGI:1913454]	protein_coding	66204	1380	3.16681	2.45886	2.8305	2.91761	2.20999	2.7882	2.84822	1.20859	1.84899	1.57959	2.05003	1.37539	1.14269	2.63714	1.58111	1.69084	1.84038	1.77934	0	1.95742	1.36169	2.74574	1.69177	1.45868	-1.05397	-1.28706	0.233092	1.28706	0.000516499	0.00403619	0.000659566	0.690972	Fresh vs. Aged&Melatonin	Cluster 2	YES
ENSMUSG00000008859	Rala	v-ral simian leukemia viral oncogene A (ras related) [Source:MGI Symbol;Acc:MGI:1927243]	protein_coding	56044	2684	7.185	6.95906	7.37144	7.12104	7.46644	6.96146	7.09793	7.13162	7.08902	7.03619	7.29737	7.45815	7.28671	7.38241	6.82861	7.20815	7.24491	7.18024	7.2304	7.34121	7.23965	7.16605	7.24021	7.18188	0.0741558	0.0158302	0.0583256	0.0741558	0.702714	0.704558	0.983852	0.803843	not sig		NO
ENSMUSG00000008892	Vdac3	voltage-dependent anion channel 3 [Source:MGI Symbol;Acc:MGI:106922]	protein_coding	22335	1423	8.39531	8.20161	8.17528	8.08747	8.38391	7.95377	8.11567	8.5581	8.5035	8.49277	8.254	8.43749	8.11367	8.27032	8.48881	8.25975	8.44017	8.44888	8.43922	8.52268	8.41702	8.18757	8.37569	8.43093	0.18812	0.24336	-0.0552393	0.24336	0.0115691	0.0548989	0.0120116	0.745966	not sig		NO
ENSMUSG00000008958	Vps72	vacuolar protein sorting 72 [Source:MGI Symbol;Acc:MGI:1202305]	protein_coding	21427	3639	6.8391	6.8195	6.72587	6.85393	6.62424	6.6793	6.65814	7.18616	6.68441	6.95567	6.57144	6.81613	6.99043	6.90857	7.12231	7.06758	7.07878	7.01937	7.02205	7.03766	7.09344	6.74287	6.87326	7.06303	0.13039	0.320158	-0.189768	0.320158	0.000960013	0.180968	0.000688736	0.0373204	not sig		NO
ENSMUSG00000008999	Bmp7	bone morphogenetic protein 7 [Source:MGI Symbol;Acc:MGI:103302]	protein_coding	12162	4019	1.07946	2.08793	0	0	0	1.27498	0	1.59104	1.11216	0	1.28575	1.11977	0	0	1.24366	0	0	0	1.04829	0	0	0.634625	0.729817	0.327421	0.0951925	-0.307204	0.402396	0.402396	0.555515	0.966338	0.704734	0.553357	not sig		NO
ENSMUSG00000009013	Dynll1	dynein light chain LC8-type 1 [Source:MGI Symbol;Acc:MGI:1861457]	protein_coding	56455	3890	5.09871	5.11936	4.79768	5.43143	4.9068	5.41637	5.25214	4.52171	4.24817	4.45879	4.62344	4.38386	4.09696	4.25694	3.95662	3.75543	4.12776	4.32573	4.53254	4.43936	3.42038	5.14607	4.36998	4.07969	-0.776088	-1.06638	0.290296	1.06638	5.48e-06	0.000242558	5.23e-06	0.172254	Fresh vs. Melatonin	Cluster 2	YES
ENSMUSG00000009030	Pdcl	phosducin-like [Source:MGI Symbol;Acc:MGI:1914716]	protein_coding	67466	3751	4.57014	3.98237	4.21595	4.45309	4.42121	4.77076	4.03339	4.80214	3.44119	4.14129	3.9188	3.78877	3.53314	4.16617	4.6404	3.9711	4.76322	4.14247	4.55966	4.54096	4.30226	4.34956	3.97022	4.41715	-0.379344	0.0675921	-0.446936	0.446936	0.0626041	0.139498	0.932282	0.0723034	not sig		NO
ENSMUSG00000009035	Tmem184b	transmembrane protein 184b [Source:MGI Symbol;Acc:MGI:2445179]	protein_coding	223693	3434	3.48835	3.43277	2.98611	3.42894	3.74893	2.18939	3.42644	3.31124	3.60768	2.743	2.87017	3.33079	2.64213	3.14489	3.37007	3.52383	3.31584	3.05216	3.70969	3.76224	3.27081	3.24299	3.09285	3.42923	-0.150145	0.186243	-0.336387	0.336387	0.293658	0.753941	0.650033	0.264199	not sig		NO
ENSMUSG00000009073	Nf2	neurofibromin 2 [Source:MGI Symbol;Acc:MGI:97307]	protein_coding	18016	6825	4.95907	5.21484	5.16555	5.13253	5.01378	4.19539	4.99595	4.92283	5.07823	4.8974	4.6955	4.95761	4.89111	4.91827	4.5191	5.21128	5.22089	5.1865	5.26939	5.29493	5.01093	4.95387	4.90871	5.10186	-0.0451641	0.147986	-0.193151	0.193151	0.377289	0.945049	0.55556	0.376038	not sig		NO
ENSMUSG00000009076	Zmat5	zinc finger, matrin type 5 [Source:MGI Symbol;Acc:MGI:1914428]	protein_coding	67178	1248	1.90986	0	0	1.32785	1.79406	1.56548	1.75918	0	0	1.24763	1.72926	0	0	1.00291	0	0	0	0	0	0	0	1.19377	0.568542	0	-0.625232	-1.19377	0.568542	1.19377	0.0100864	0.193511	0.00744598	0.251622	Fresh vs. Melatonin	Cluster 4	YES
ENSMUSG00000009079	Ewsr1	Ewing sarcoma breakpoint region 1 [Source:MGI Symbol;Acc:MGI:99960]	protein_coding	14030	5907	4.27449	4.60516	4.14963	4.35052	4.25199	4.31529	4.13469	4.08133	3.40685	4.05515	4.14691	3.74398	4.16898	3.96687	4.12459	4.09121	4.43736	3.82365	3.93468	4.31578	4.10345	4.2974	3.93858	4.11868	-0.358816	-0.178721	-0.180095	0.358816	0.0227911	0.017409	0.302251	0.297094	not sig		NO
ENSMUSG00000009090	Ap1b1	adaptor protein complex AP-1, beta 1 subunit [Source:MGI Symbol;Acc:MGI:1096368]	protein_coding	11764	4957	4.45275	4.38107	4.31852	4.36598	3.97788	3.84014	4.37438	4.85362	4.62171	3.99544	4.33208	4.73773	3.57233	4.56988	4.46423	4.8023	4.34128	4.59901	4.81719	4.73485	4.55696	4.24439	4.38326	4.61655	0.138866	0.372159	-0.233293	0.372159	0.109154	0.691285	0.0951518	0.366752	not sig		NO
ENSMUSG00000009092	Derl3	Der1-like domain family, member 3 [Source:MGI Symbol;Acc:MGI:1917627]	protein_coding	70377	1336	4.26979	4.15964	3.2209	3.65175	4.17008	3.85049	3.72832	4.24825	3.82498	3.70811	3.76742	4.39217	3.48944	4.54072	2.74751	3.80467	3.28173	3.46614	3.12289	3.92655	4.12492	3.86442	3.99587	3.49634	0.131447	-0.36808	0.499527	0.499527	0.0977378	0.829931	0.256164	0.0943398	not sig		NO
ENSMUSG00000009108	Gnat2	guanine nucleotide binding protein, alpha transducing 2 [Source:MGI Symbol;Acc:MGI:95779]	protein_coding	14686	2995	3.06254	2.99654	3.40635	2.05194	2.78933	3.15283	2.9922	3.07505	3.05567	2.53881	2.9846	2.71419	3.18997	2.12002	2.91206	3.11341	2.52533	3.14509	2.73064	3.0094	3.27502	2.92168	2.81119	2.95871	-0.110488	0.0370318	-0.147519	0.147519	0.734131	0.837157	0.980045	0.730316	not sig		NO
ENSMUSG00000009112	Bcl2l13	BCL2-like 13 (apoptosis facilitator) [Source:MGI Symbol;Acc:MGI:2136959]	protein_coding	94044	6933	4.60475	4.69897	4.70657	4.4622	4.85458	4.77916	4.83715	4.8687	5.15814	4.46146	5.23575	4.84074	4.93647	4.78019	4.80995	4.97475	5.21889	4.98606	5.09885	5.10533	5.18051	4.7062	4.89735	5.05348	0.191151	0.347279	-0.156128	0.347279	0.00946961	0.161825	0.00704216	0.284457	not sig		NO
ENSMUSG00000009207	Lnpk	lunapark, ER junction formation factor [Source:MGI Symbol;Acc:MGI:1918115]	protein_coding	69605	9154	1.21157	1.27947	0	1.13372	1.61391	0	1.27655	1.36156	0	0	1.45223	1.6614	0	0	1.30342	1.42209	1.55852	1.05103	1.20977	1.28566	0	0.930745	0.639312	1.11864	-0.291433	0.187896	-0.479329	0.479329	0.418434	0.698123	0.859631	0.391075	not sig		NO
ENSMUSG00000009291	Pttg1ip	pituitary tumor-transforming 1 interacting protein [Source:MGI Symbol;Acc:MGI:2652132]	protein_coding	108705	3426	6.18639	6.17451	6.10493	6.32791	5.99332	6.49943	6.21961	4.01438	3.5858	3.88939	3.78588	3.73269	3.31507	4.22088	4.51366	4.51534	4.6819	4.79878	4.4572	4.63554	5.43852	6.21516	3.79201	4.72013	-2.42314	-1.49502	-0.928121	2.42314	1.16e-11	7.43e-12	1.97e-08	1.68e-05	Fresh vs. Aged&Melatonin	Cluster 1	YES
ENSMUSG00000009293	Ube2g2	ubiquitin-conjugating enzyme E2G 2 [Source:MGI Symbol;Acc:MGI:1343188]	protein_coding	22213	2431	5.74591	5.50717	6.09829	5.5515	5.86614	4.67137	5.91974	4.24748	4.39861	3.95754	4.10821	3.80009	5.01814	4.07466	2.86437	3.69601	4.29629	4.18658	2.65474	3.34939	3.66816	5.62288	4.22925	3.53079	-1.39363	-2.09209	0.698457	2.09209	1.38e-06	0.000179237	1.07e-06	0.0459905	Fresh vs. Aged&Melatonin	Cluster 2	YES
ENSMUSG00000009378	Slc16a12	solute carrier family 16 (monocarboxylic acid transporters), member 12 [Source:MGI Symbol;Acc:MGI:2147716]	protein_coding	240638	4051	2.21822	2.13323	1.71009	2.59095	2.17516	2.8953	2.48344	1.6812	1.93996	1.38355	2.33411	1.59329	1.10579	0	1.9784	2.2196	2.06945	2.02144	3.01155	1.86582	1.5026	2.3152	1.43399	2.09555	-0.881212	-0.219647	-0.661565	0.881212	0.0206706	0.0203642	0.740053	0.0902728	not sig		NO
ENSMUSG00000009418	Nav1	neuron navigator 1 [Source:MGI Symbol;Acc:MGI:2183683]	protein_coding	215690	17303	0	1.5015	1.01396	1.46711	1.20961	1.32638	1.09738	1.1532	1.19338	1.05011	1.33969	1.07595	0	0	1.16071	1.19697	1.7068	1.52632	1.5615	1.09237	1.5161	1.08799	0.830331	1.39439	-0.257661	0.306403	-0.564063	0.564063	0.103837	0.564851	0.450741	0.0867971	not sig		NO
ENSMUSG00000009470	Tnpo1	transportin 1 [Source:MGI Symbol;Acc:MGI:2681523]	protein_coding	238799	8579	7.5554	7.57121	7.61747	7.56039	7.75639	7.68236	7.5817	7.50971	7.80549	7.68278	7.83738	7.70556	7.84431	7.71582	8.11743	8.02529	7.86379	7.86786	8.08017	7.83541	7.79672	7.61784	7.72872	7.94095	0.110877	0.323106	-0.212229	0.323106	0.000114504	0.1702	8.88e-05	0.00530809	not sig		NO
ENSMUSG00000009535	Rnmt	RNA (guanine-7-) methyltransferase [Source:MGI Symbol;Acc:MGI:1915147]	protein_coding	67897	7339	6.42189	6.61528	6.63726	6.47886	6.64142	6.56446	6.70979	6.93562	6.62749	6.52894	6.73599	6.53577	6.70397	6.77764	6.92712	6.93416	6.92997	6.80893	6.7238	6.87391	6.871	6.58128	6.6922	6.86698	0.110922	0.285704	-0.174782	0.285704	0.000519693	0.174724	0.000377656	0.0220207	not sig		NO
ENSMUSG00000009545	Kcnq1	potassium voltage-gated channel, subfamily Q, member 1 [Source:MGI Symbol;Acc:MGI:108083]	protein_coding	16535	4093	3.73992	3.81656	3.72022	4.10514	3.97026	3.57956	3.9068	3.38395	3.15333	2.70756	3.05238	2.36371	2.74453	3.55028	2.81652	3.88727	4.11245	3.69908	3.88497	3.43261	4.05105	3.83407	2.99368	3.69771	-0.84039	-0.136358	-0.704032	0.84039	0.000931041	0.00125116	0.769847	0.00571521	not sig		NO
ENSMUSG00000009549	Srp14	signal recognition particle 14 [Source:MGI Symbol;Acc:MGI:107169]	protein_coding	20813	1195	9.02312	8.89022	9.06675	9.24551	9.27511	9.2772	9.13218	9.16792	9.45069	9.46725	9.61196	9.50364	9.7006	9.47665	8.47998	9.3776	8.9778	9.34419	9.0596	9.13309	8.98452	9.13001	9.48267	9.05097	0.352662	-0.0790444	0.431706	0.431706	0.00322053	0.0171194	0.77284	0.00387151	not sig		NO
ENSMUSG00000009555	Cdk9	cyclin-dependent kinase 9 (CDC2-related kinase) [Source:MGI Symbol;Acc:MGI:1328368]	protein_coding	107951	4611	2.53031	2.3531	2.52112	2.99078	2.72118	2.43834	2.0237	1.85132	2.12075	2.54504	2.7313	1.60645	1.9871	2.50784	2.40754	1.14575	1.84731	2.73477	1.69345	2.25824	2.36776	2.51122	2.19283	2.06497	-0.318391	-0.446246	0.127855	0.446246	0.161242	0.365063	0.152892	0.842932	not sig		NO
ENSMUSG00000009563	Tor2a	torsin family 2, member A [Source:MGI Symbol;Acc:MGI:1353596]	protein_coding	30933	3050	4.42874	4.50055	4.78284	4.55424	4.38845	4.44951	4.01138	2.74158	1.93585	2.93292	1.53355	1.87949	2.2377	1.79285	1.92753	2.27792	2.75123	2.7383	2.0009	2.38275	2.52835	4.4451	2.15056	2.37243	-2.29454	-2.07268	-0.221862	2.29454	1.26e-09	3.47e-09	1.71e-08	0.526495	Fresh vs. Aged&Melatonin	Cluster 1	YES
ENSMUSG00000009566	Fpgs	folylpolyglutamyl synthetase [Source:MGI Symbol;Acc:MGI:95576]	protein_coding	14287	3802	6.75726	6.83711	6.88013	7.17758	6.92361	6.10798	6.81206	7.03807	6.96064	6.57844	6.75041	6.93307	6.6196	6.59483	6.71032	7.10919	6.94702	7.14982	7.20063	7.03197	6.82131	6.7851	6.78215	6.99575	-0.0029512	0.210646	-0.213598	0.213598	0.197459	0.999716	0.26249	0.2535	not sig		NO
ENSMUSG00000009569	Mrtfb	myocardin related transcription factor B [Source:MGI Symbol;Acc:MGI:3050795]	protein_coding	239719	8990	5.20891	5.15651	4.93355	5.03308	4.99829	4.89907	5.25575	5.21415	5.03208	4.83171	4.82392	5.36117	4.52531	5.10357	5.18462	5.43294	5.56655	5.27058	5.28216	5.38634	5.12838	5.06931	4.98456	5.32165	-0.0847513	0.252342	-0.337094	0.337094	0.0149687	0.713254	0.0734681	0.0147037	not sig		NO
ENSMUSG00000009575	Cbx5	chromobox 5 [Source:MGI Symbol;Acc:MGI:109372]	protein_coding	12419	9006	4.29357	3.96852	4.07376	4.15257	4.15728	3.89241	4.39768	4.76116	4.53432	4.79004	4.76013	4.54453	4.94658	4.28318	4.67359	4.8487	4.87263	4.45687	4.55443	4.74223	4.54241	4.13368	4.65999	4.67012	0.526308	0.53644	-0.0101316	0.53644	3.83e-05	0.000147614	0.000119113	0.994349	not sig		NO
ENSMUSG00000009621	Vav2	vav 2 oncogene [Source:MGI Symbol;Acc:MGI:102718]	protein_coding	22325	6915	1.42879	1.24491	0	1.4849	1.44674	1.69602	1.65637	0	0	0	1.30023	0	0	1.29257	1.10329	0	0	0	0	0	0	1.27967	0.370401	0.157612	-0.909274	-1.12206	0.212788	1.12206	0.00301734	0.0168953	0.00356222	0.754541	Fresh vs. Melatonin	Cluster 2	YES
ENSMUSG00000009628	Tex15	testis expressed gene 15 [Source:MGI Symbol;Acc:MGI:1934816]	protein_coding	104271	9622	5.77127	5.98339	6.11079	5.78101	5.28137	6.33048	5.70589	5.28892	2.03491	4.861	4.73491	4.80141	4.59573	5.83282	6.93158	1.18804	4.80333	1.86004	1.43043	1.78645	1.32868	5.85203	4.59282	2.76122	-1.25921	-3.09081	1.83159	3.09081	0.00362402	0.270963	0.00269282	0.0772977	Fresh vs. Melatonin	Cluster 4	YES
ENSMUSG00000009640	Dmap1	DNA methyltransferase 1-associated protein 1 [Source:MGI Symbol;Acc:MGI:1913483]	protein_coding	66233	2636	5.26081	5.12752	4.74139	5.0583	4.74691	4.63311	5.15876	4.07966	3.63745	3.78186	3.41738	4.24834	3.26307	3.99763	3.8405	3.83362	4.39388	3.56977	4.51231	4.22121	3.64454	4.96097	3.77505	4.00226	-1.18592	-0.958711	-0.227207	1.18592	5.92e-06	7.98e-06	0.000107893	0.422128	Fresh vs. Aged	Cluster 1	YES
ENSMUSG00000009646	Pla2g12b	phospholipase A2, group XIIB [Source:MGI Symbol;Acc:MGI:1917086]	protein_coding	69836	1182	4.53163	3.52387	4.33205	4.21262	3.96874	3.74579	3.38451	3.60472	2.21602	3.32161	0	2.83111	3.83354	2.23583	1.02406	1.40906	2.18944	2.36487	3.62984	2.85109	2.22208	3.95703	2.57755	2.24149	-1.37948	-1.71554	0.336055	1.71554	0.00699876	0.0328479	0.00793165	0.782141	Fresh vs. Aged&Melatonin	Cluster 2	YES
ENSMUSG00000009647	Mcu	mitochondrial calcium uniporter [Source:MGI Symbol;Acc:MGI:3026965]	protein_coding	215999	6936	8.30757	8.1211	8.14022	8.22922	8.20139	8.10999	8.4314	8.54928	8.44862	8.27979	8.48043	8.276	8.34925	8.58018	8.71489	8.46944	8.60724	8.53039	8.58763	8.53208	8.56137	8.22013	8.42336	8.57186	0.203237	0.351736	-0.148499	0.351736	3.92e-05	0.00645743	2.59e-05	0.0475117	not sig		NO
ENSMUSG00000009670	Tex11	testis expressed gene 11 [Source:MGI Symbol;Acc:MGI:1933237]	protein_coding	83558	3624	5.45699	5.11369	4.90144	5.0415	5.10255	5.45097	5.26194	5.37196	5.1125	5.52846	5.86166	5.18879	5.66587	5.29302	5.27016	5.19232	5.0002	5.13767	5.30508	5.54003	5.39202	5.18987	5.43175	5.2625	0.241883	0.0726278	0.169256	0.241883	0.139376	0.130072	0.814324	0.346558	not sig		NO
ENSMUSG00000009681	Bcr	BCR activator of RhoGEF and GTPase [Source:MGI Symbol;Acc:MGI:88141]	protein_coding	110279	6537	3.34495	3.34983	3.80364	3.42568	3.34873	3.48885	2.98984	3.169	3.7221	3.18305	3.47171	3.62053	3.48542	2.87294	3.0754	3.71653	3.67684	3.83127	3.8432	3.02938	3.77485	3.39307	3.36068	3.56393	-0.0323943	0.17085	-0.203245	0.203245	0.416676	0.977971	0.549599	0.433827	not sig		NO
ENSMUSG00000009733	Tfcp2	transcription factor CP2 [Source:MGI Symbol;Acc:MGI:98509]	protein_coding	21422	3250	3.19441	3.51776	3.2472	2.81382	2.9546	3.55907	3.46916	3.05362	3.69316	3.05029	2.82295	3.07843	3.18648	2.91731	3.44202	3.28897	3.4546	3.79414	2.69138	3.41972	3.50839	3.25086	3.1146	3.37132	-0.136255	0.120457	-0.256712	0.256712	0.307554	0.682484	0.740791	0.276824	not sig		NO
ENSMUSG00000009734	Pou6f2	POU domain, class 6, transcription factor 2 [Source:MGI Symbol;Acc:MGI:2443631]	protein_coding	218030	6554	1.33505	0	1.60777	0	1.26891	0	2.02345	1.05088	0	0	1.42773	1.28615	1.24697	0	1.2619	1.34234	1.39527	0	0	0	1.24452	0.89074	0.71596	0.749147	-0.17478	-0.141593	-0.0331868	0.17478	0.899989	0.902169	0.934531	0.996273	not sig		NO
ENSMUSG00000009741	Ubp1	upstream binding protein 1 [Source:MGI Symbol;Acc:MGI:104889]	protein_coding	22221	3850	7.34221	7.3739	7.57848	7.35864	7.34427	7.53974	7.54193	7.46049	7.35644	7.25424	7.6396	7.19943	7.3852	7.29068	7.59772	7.88209	7.82274	7.86966	7.65655	7.69963	7.77165	7.43988	7.36944	7.75715	-0.0704383	0.31727	-0.387708	0.387708	2.81e-05	0.541654	0.000370148	3.85e-05	not sig		NO
ENSMUSG00000009828	Cilk1	ciliogenesis associated kinase 1 [Source:MGI Symbol;Acc:MGI:1934157]	protein_coding	56542	11524	3.10194	3.06042	2.77044	3.09699	3.23554	3.08728	2.87978	3.29166	3.86669	3.03641	2.94244	3.02127	3.39477	3.15987	2.72661	3.24654	3.05407	3.16272	3.4074	2.79703	3.45463	3.0332	3.24473	3.12129	0.211534	0.0880885	0.123445	0.211534	0.335515	0.306789	0.804824	0.656238	not sig		NO
ENSMUSG00000009863	Sdhb	succinate dehydrogenase complex, subunit B, iron sulfur (Ip) [Source:MGI Symbol;Acc:MGI:1914930]	protein_coding	67680	2239	3.97787	3.00063	3.49518	2.38103	3.47832	3.43712	3.08371	4.12494	4.03551	2.92387	2.46399	4.07582	1.31556	2.81068	2.86299	3.84402	2.7623	3.30466	2.95868	3.80614	2.47545	3.26484	3.10719	3.14489	-0.157641	-0.119944	-0.0376961	0.157641	0.916636	0.915799	0.950246	0.994958	not sig		NO
ENSMUSG00000009876	Cox4i2	cytochrome c oxidase subunit 4I2 [Source:MGI Symbol;Acc:MGI:2135755]	protein_coding	84682	788	2.02052	2.24219	1.29859	0	0	1.61786	1.5304	0	0	0	0	0	0	0	1.35076	0	0	0	1.06315	0	0	1.24422	0	0.344844	-1.24422	-0.899379	-0.344844	1.24422	0.00455469	0.00423559	0.0379168	0.567235	Fresh vs. Aged	Cluster 1	YES
ENSMUSG00000009894	Snap47	synaptosomal-associated protein, 47 [Source:MGI Symbol;Acc:MGI:1915076]	protein_coding	67826	2651	5.42838	5.52676	5.31346	5.28417	5.38572	5.40995	5.60641	4.92735	4.40501	5.05977	3.63761	4.94854	4.36586	5.09613	5.4008	5.02845	5.31178	5.00336	5.19894	5.11758	5.34255	5.42212	4.63432	5.20049	-0.787797	-0.221628	-0.56617	0.787797	0.000821321	0.000754276	0.430098	0.0119889	not sig		NO
ENSMUSG00000009905	Kdsr	3-ketodihydrosphingosine reductase [Source:MGI Symbol;Acc:MGI:1918000]	protein_coding	70750	8147	4.32264	4.20185	3.94953	4.11934	4.15184	4.26397	4.33819	3.66439	3.26245	3.58893	3.466	3.01084	3.82545	3.5846	3.78104	3.1016	3.38123	3.2663	3.66243	3.31905	4.03096	4.19248	3.48609	3.50609	-0.706387	-0.686394	-0.0199926	0.706387	7.18e-05	0.000202893	0.000276701	0.988506	not sig		NO
ENSMUSG00000009907	Vps4b	vacuolar protein sorting 4B [Source:MGI Symbol;Acc:MGI:1100499]	protein_coding	20479	8905	4.22504	3.91174	4.04835	3.77159	4.23359	3.76914	3.89043	4.21857	3.72906	4.18755	4.47962	4.22916	3.9214	4.25676	3.86619	4.56288	4.63115	4.22193	4.31907	4.44606	4.35244	3.97855	4.14602	4.34282	0.167462	0.364264	-0.196802	0.364264	0.029921	0.389426	0.02332	0.278993	not sig		NO
ENSMUSG00000009927	Rps25	ribosomal protein S25 [Source:MGI Symbol;Acc:MGI:1922867]	protein_coding	75617	683	6.99411	7.07602	6.91393	6.76322	6.39959	6.9255	6.6693	4.367	5.02458	5.09391	4.79686	5.34261	5.83627	5.14563	4.51809	4.01301	4.68104	4.69791	4.37106	4.65547	4.67066	6.82024	5.08669	4.51532	-1.73355	-2.30492	0.571374	2.30492	2.99e-10	3.05e-08	3.31e-10	0.0114678	Fresh vs. Aged&Melatonin	Cluster 2	YES
ENSMUSG00000009995	Taz	tafazzin [Source:MGI Symbol;Acc:MGI:109626]	protein_coding	66826	5364	5.35659	5.55215	5.58185	5.63319	5.37684	5.66823	5.51537	5.63322	5.53797	5.68189	5.56201	5.41888	5.51765	5.10699	5.28047	5.61015	5.44886	5.72647	5.5211	5.45664	5.75397	5.52632	5.49409	5.54252	-0.032229	0.0162039	-0.0484329	0.0484329	0.851506	0.926763	0.980894	0.842997	not sig		NO
ENSMUSG00000010025	Aldh3a2	aldehyde dehydrogenase family 3, subfamily A2 [Source:MGI Symbol;Acc:MGI:1353452]	protein_coding	11671	5619	2.95187	3.08745	2.40583	2.68574	2.79927	2.88439	2.9175	2.80437	3.59947	2.44814	3.0802	3.29841	3.34158	3.07292	3.11512	3.17159	2.84118	3.22719	3.6273	3.02443	3.36573	2.81886	3.09216	3.19608	0.273292	0.377211	-0.10392	0.377211	0.0684388	0.213497	0.0648288	0.785464	not sig		NO
ENSMUSG00000010044	Zmynd10	zinc finger, MYND domain containing 10 [Source:MGI Symbol;Acc:MGI:2387863]	protein_coding	114602	2129	1.63297	1.72319	1.48602	1.64374	1.48971	1.34012	2.37692	1.63211	1.88715	1.62988	1.80261	1.21955	1.6746	2.58562	1.28372	2.3422	1.64583	2.09593	0	2.8731	1.45649	1.67038	1.77593	1.67104	0.105549	0.000656935	0.104892	0.105549	0.933913	0.944672	0.999998	0.945337	not sig		NO
ENSMUSG00000010047	Hyal2	hyaluronoglucosaminidase 2 [Source:MGI Symbol;Acc:MGI:1196334]	protein_coding	15587	3293	2.61381	2.39666	1.73508	1.90589	1.52135	1.3135	1.89208	1.25689	1.39831	1.71898	0	2.35174	1.44419	1.83531	1.64771	1.89403	0	2.07562	2.24393	1.69198	1.61712	1.91119	1.42935	1.59577	-0.481849	-0.315424	-0.166425	0.481849	0.396311	0.374534	0.647327	0.883952	not sig		NO
ENSMUSG00000010048	Ifrd2	interferon-related developmental regulator 2 [Source:MGI Symbol;Acc:MGI:1316708]	protein_coding	15983	2637	1.2843	1.45121	1.6696	1.00048	1.21037	1.66181	1.35165	0	1.8968	0	1.75464	1.59757	1.09615	1.64998	1.51261	1.24989	2.3014	1.82626	1.1334	0	1.40222	1.37563	1.14216	1.34654	-0.23347	-0.029093	-0.204377	0.23347	0.762591	0.777559	0.996043	0.824094	not sig		NO
ENSMUSG00000010057	Nprl2	NPR2 like, GATOR1 complex subunit [Source:MGI Symbol;Acc:MGI:1914482]	protein_coding	56032	2013	5.09459	4.97028	5.14114	5.66179	5.38325	5.2424	5.34178	6.60252	6.38858	6.49129	6.15672	6.40949	6.46401	6.5387	5.78578	6.4027	6.19425	6.29199	6.23011	6.56025	6.33341	5.26218	6.4359	6.25693	1.17373	0.99475	0.178976	1.17373	6.06e-09	1.12e-08	1.4e-07	0.267314	Fresh vs. Aged	Cluster 5	YES
ENSMUSG00000010067	Rassf1	Ras association (RalGDS/AF-6) domain family member 1 [Source:MGI Symbol;Acc:MGI:1928386]	protein_coding	56289	5845	2.12309	2.50966	2.0977	2.03411	1.75327	2.55626	2.44782	3.44461	3.45338	3.18587	3.195	2.30031	3.1767	2.68101	2.57637	2.62426	3.21874	3.08179	2.95542	2.67678	2.88885	2.21741	3.06241	2.86032	0.844997	0.642902	0.202095	0.844997	0.000385813	0.000403643	0.00494741	0.498428	not sig		NO
ENSMUSG00000010095	Slc3a2	solute carrier family 3 (activators of dibasic and neutral amino acid transport), member 2 [Source:MGI Symbol;Acc:MGI:96955]	protein_coding	17254	2958	7.32343	7.58874	7.67067	7.70106	7.3708	7.51059	7.42259	6.99365	6.58414	6.96695	6.89344	6.84038	6.81046	6.78379	6.46021	7.44338	7.25992	7.1192	7.09114	7.22901	7.30132	7.51255	6.83897	7.12917	-0.67358	-0.383385	-0.290195	0.67358	7.17e-05	4.75e-05	0.0104174	0.0551007	not sig		NO
ENSMUSG00000010097	Nxf1	nuclear RNA export factor 1 [Source:MGI Symbol;Acc:MGI:1858330]	protein_coding	53319	5980	4.81287	4.80103	4.89062	4.83529	5.13428	5.08133	4.78489	4.31996	3.93486	3.89009	3.43644	4.3125	3.85714	4.18029	4.84472	5.21119	4.57594	4.89742	5.21268	4.90806	5.16101	4.90576	3.99018	4.973	-0.915577	0.0672451	-0.982822	0.982822	4.69e-07	3.57e-06	0.861259	1.35e-06	not sig		NO
ENSMUSG00000010110	Stx5a	syntaxin 5A [Source:MGI Symbol;Acc:MGI:1928483]	protein_coding	56389	5808	3.43784	3.36975	3.60383	3.68678	3.53678	3.23605	3.66939	3.81036	3.62245	3.04711	3.17695	3.99917	2.91528	3.53249	3.6152	3.86533	3.6865	3.92445	4.07602	3.81464	3.53654	3.50577	3.4434	3.78838	-0.0623719	0.282609	-0.344981	0.344981	0.0690413	0.90648	0.162432	0.0754169	not sig		NO
ENSMUSG00000010154	Spire2	spire type actin nucleation factor 2 [Source:MGI Symbol;Acc:MGI:2446256]	protein_coding	234857	2330	2.81887	2.2158	1.79438	2.8045	2.04943	2.37817	2.36508	1.3262	1.15905	1.68196	0	1.31262	0	2.29247	0	1.65981	1.07845	1.35144	1.68293	2.41562	2.53151	2.3466	1.11033	1.53139	-1.23627	-0.81521	-0.421065	1.23627	0.0162566	0.013697	0.118773	0.536538	Fresh vs. Aged	Cluster 1	YES
ENSMUSG00000010175	Prox1	prospero homeobox 1 [Source:MGI Symbol;Acc:MGI:97772]	protein_coding	19130	8390	3.22778	0	1.49988	2.51543	2.12093	1.96905	0	1.85835	0	1.82181	3.79872	1.98537	1.32767	0	1.60345	0	0	1.98362	1.04081	3.26462	1.7488	1.61901	1.5417	1.37733	-0.0773085	-0.241683	0.164375	0.241683	0.932399	0.992433	0.928728	0.966298	not sig		NO
ENSMUSG00000010205	Raver1	ribonucleoprotein, PTB-binding 1 [Source:MGI Symbol;Acc:MGI:1919016]	protein_coding	71766	3440	4.52422	4.67786	4.82328	4.92969	4.47665	4.05672	4.56763	4.84874	4.25259	4.36088	4.57422	4.93998	4.62335	4.43773	4.30915	4.55031	4.39571	4.99679	4.7702	4.68583	4.40888	4.57943	4.57678	4.58812	-0.00265213	0.00869069	-0.0113428	0.0113428	0.99636	0.999799	0.997845	0.996333	not sig		NO
ENSMUSG00000010277	2610507B11Rik	RIKEN cDNA 2610507B11 gene [Source:MGI Symbol;Acc:MGI:1919753]	protein_coding	72503	8798	4.41295	4.30388	4.40166	4.35117	4.45972	4.43105	4.43264	3.85804	4.11166	4.27259	4.32954	4.31205	3.61522	4.33058	4.13422	4.62674	4.31061	4.66795	4.58477	4.62203	4.56615	4.39901	4.11852	4.50178	-0.280486	0.10277	-0.383256	0.383256	0.00632841	0.044887	0.613676	0.00600764	not sig		NO
ENSMUSG00000010290	AI597479	expressed sequence AI597479 [Source:MGI Symbol;Acc:MGI:2138299]	protein_coding	98404	3458	5.19105	5.20552	4.97706	5.38442	5.31267	5.38497	5.18156	5.47142	5.21501	5.49346	5.45612	5.26489	5.36468	5.11307	5.37959	4.94259	5.52483	5.40505	5.50065	5.30081	5.58993	5.23389	5.33981	5.37764	0.105913	0.143742	-0.0378293	0.143742	0.290873	0.493294	0.283936	0.910713	not sig		NO
ENSMUSG00000010342	Tex14	testis expressed gene 14 [Source:MGI Symbol;Acc:MGI:1933227]	protein_coding	83560	5014	3.84648	3.79707	3.68417	4.23406	3.87455	4.08189	4.2892	4.94001	4.21881	4.70283	4.54731	4.59662	4.37026	4.55408	4.77169	4.72993	4.36683	4.78265	4.77144	4.70891	4.57145	3.97249	4.56142	4.67184	0.588929	0.699354	-0.110425	0.699354	1.14e-05	0.000138723	1.79e-05	0.590428	not sig		NO
ENSMUSG00000010376	Nedd8	neural precursor cell expressed, developmentally down-regulated gene 8 [Source:MGI Symbol;Acc:MGI:97301]	protein_coding	18002	604	8.10369	7.78876	7.49213	7.70187	7.68374	8.29529	7.62575	7.40179	7.40827	7.24338	6.89503	7.39719	6.8487	7.11312	6.29225	6.42128	6.20769	6.74191	6.95638	6.55846	6.311	7.81304	7.18678	6.49842	-0.626252	-1.31461	0.68836	1.31461	1.44e-07	0.000947714	8.52e-08	0.000366732	Fresh vs. Melatonin	Cluster 2	YES
ENSMUSG00000010392	Gosr1	golgi SNAP receptor complex member 1 [Source:MGI Symbol;Acc:MGI:1858260]	protein_coding	53334	4289	3.77383	3.66148	3.10426	3.69524	4.00721	3.77983	3.58702	2.77745	3.29164	2.82359	2.8877	2.97981	3.50311	2.44766	2.95706	2.73788	2.65185	3.14197	3.02491	3.03712	2.41399	3.65841	2.95871	2.85211	-0.699702	-0.806298	0.106597	0.806298	0.00013716	0.000957033	0.000224134	0.7833	not sig		NO
ENSMUSG00000010406	Mrpl52	mitochondrial ribosomal protein L52 [Source:MGI Symbol;Acc:MGI:1916086]	protein_coding	68836	1109	2.41811	0	1.25284	2.89886	1.77824	1.6805	2.00701	1.03962	2.38127	1.91999	0	0	0	1.574	0	0	0	1.39507	0	1.40934	0	1.71937	0.987841	0.400629	-0.731526	-1.31874	0.587211	1.31874	0.0386496	0.292271	0.0306766	0.443619	Fresh vs. Melatonin	Cluster 2	YES
ENSMUSG00000010453	Kansl3	KAT8 regulatory NSL complex subunit 3 [Source:MGI Symbol;Acc:MGI:1918055]	protein_coding	226976	6742	2.09324	2.27141	2.41214	2.63225	2.6046	2.57479	2.21484	2.18147	2.22515	1.6259	2.42163	1.63132	1.55017	1.99048	2.10675	1.8024	2.66245	1.99554	2.03513	2.29417	2.76212	2.40047	1.94659	2.23694	-0.453878	-0.163529	-0.290349	0.453878	0.0422589	0.0357938	0.598745	0.218358	not sig		NO
ENSMUSG00000010461	Eya4	EYA transcriptional coactivator and phosphatase 4 [Source:MGI Symbol;Acc:MGI:1337104]	protein_coding	14051	4192	2.52652	2.83925	1.79487	2.08315	2.22453	2.85267	2.00638	1.06471	2.37795	1.85555	1.2502	2.129	3.01401	2.67365	2.90396	1.45099	1.97645	2.15373	2.11938	1.64046	1.47086	2.33248	2.05215	1.95941	-0.280326	-0.373075	0.0927482	0.373075	0.448557	0.626169	0.443884	0.948819	not sig		NO
ENSMUSG00000010505	Myt1	myelin transcription factor 1 [Source:MGI Symbol;Acc:MGI:1100535]	protein_coding	17932	6905	3.09191	2.95707	2.88488	2.72751	2.97415	2.32605	2.52149	2.10902	2.41061	2.24074	2.52185	1.88195	1.85089	2.23882	2.5846	0	2.5892	0	1.16565	1.01409	2.58974	2.7833	2.17912	1.42047	-0.604173	-1.36283	0.758654	1.36283	0.00797063	0.278546	0.00590791	0.144192	Fresh vs. Melatonin	Cluster 4	YES
ENSMUSG00000010517	Faf1	Fas-associated factor 1 [Source:MGI Symbol;Acc:MGI:109419]	protein_coding	14084	5093	3.80473	4.18511	4.01201	4.26364	4.27567	4.42556	3.99785	4.46505	4.28879	4.09589	4.1565	4.46239	3.91397	3.97837	4.77547	5.07301	4.57438	5.05081	5.24048	4.81902	4.6545	4.1378	4.19442	4.88395	0.0566273	0.746154	-0.689527	0.746154	8.71e-06	0.885798	2.14e-05	5.58e-05	not sig		NO
ENSMUSG00000010538	Tsacc	TSSK6 activating co-chaperone [Source:MGI Symbol;Acc:MGI:1924177]	protein_coding	76927	1112	1.79743	1.74426	2.36124	1.43028	1.62166	0	1.58859	0	0	0	0	0	1.99931	0	0	0	1.11421	0	1.93767	1.07116	0	1.50621	0.285615	0.589005	-1.22059	-0.917204	-0.30339	1.22059	0.0195345	0.0192761	0.0866734	0.737459	Fresh vs. Aged	Cluster 1	YES
ENSMUSG00000010554	Mettl16	methyltransferase like 16 [Source:MGI Symbol;Acc:MGI:1914743]	protein_coding	67493	13817	3.70662	3.57285	3.73878	3.65792	3.39635	4.01472	3.86777	2.39922	2.63193	2.77818	2.94352	2.72164	2.91896	2.85495	2.91944	3.37971	3.31841	3.01499	3.29315	3.26576	3.40113	3.70786	2.74977	3.22751	-0.958087	-0.480346	-0.477741	0.958087	1.23e-07	7.22e-08	0.000512409	0.000541478	not sig		NO
ENSMUSG00000010592	Dazl	deleted in azoospermia-like [Source:MGI Symbol;Acc:MGI:1342328]	protein_coding	13164	2942	9.24632	9.13665	9.37656	9.36657	9.46422	9.53849	8.81284	10.466	9.3049	9.87969	10.2675	10.4257	9.86037	9.86063	10.1271	9.36218	10.0563	9.0578	9.12231	9.10945	9.89126	9.27738	10.0093	9.53234	0.731881	0.254967	0.476914	0.731881	0.00800021	0.00655322	0.453298	0.0823658	not sig		NO
ENSMUSG00000010607	Pigyl	phosphatidylinositol glycan anchor biosynthesis, class Y-like [Source:MGI Symbol;Acc:MGI:1913518]	protein_coding	66268	777	5.52919	5.52316	5.65398	5.64388	5.46294	5.52724	5.77166	6.9253	6.78849	6.38488	5.43133	6.66283	6.24142	6.30032	5.57831	5.67279	6.08061	5.88661	5.41341	5.82143	5.49864	5.58743	6.39065	5.7074	0.803219	0.119966	0.683253	0.803219	0.000370257	0.000540954	0.768576	0.00247878	not sig		NO
ENSMUSG00000010608	Rbm25	RNA binding motif protein 25 [Source:MGI Symbol;Acc:MGI:1914289]	protein_coding	67039	17376	6.30485	6.14659	6.42604	6.16527	6.50533	6.32972	6.39885	6.34555	6.65283	6.72873	6.78086	6.26835	6.7136	6.76302	6.28884	6.69871	6.82773	6.5095	6.61042	6.36224	6.73874	6.32524	6.60756	6.5766	0.282327	0.251361	0.030966	0.282327	0.019389	0.0263383	0.0498757	0.947075	not sig		NO
ENSMUSG00000010609	Psen2	presenilin 2 [Source:MGI Symbol;Acc:MGI:109284]	protein_coding	19165	4332	5.761	5.77328	5.81569	5.84705	5.54748	5.52878	6.00288	6.24903	5.89153	5.94821	5.9858	6.07912	5.76783	6.35611	5.85197	6.13303	6.00531	6.41635	6.13405	6.3745	6.05709	5.75374	6.03966	6.1389	0.285923	0.385162	-0.0992384	0.385162	0.00397828	0.030744	0.00387476	0.604884	not sig		NO
ENSMUSG00000010721	Lmbr1	limb region 1 [Source:MGI Symbol;Acc:MGI:1861746]	protein_coding	56873	5850	5.7249	5.65596	5.71844	5.58035	5.36263	5.82286	5.57349	5.82272	5.7009	5.34706	5.67173	5.84069	5.67667	6.02927	5.73792	5.6842	6.0834	5.70982	5.93936	5.7154	5.87832	5.63409	5.72701	5.8212	0.0929169	0.187111	-0.0941944	0.187111	0.154355	0.578996	0.13179	0.570584	not sig		NO
ENSMUSG00000010755	Cars	cysteinyl-tRNA synthetase [Source:MGI Symbol;Acc:MGI:1351477]	protein_coding	27267	4639	4.31063	4.17328	4.35812	4.20082	4.08186	3.86116	4.33978	4.06315	4.12846	3.77823	3.68212	3.67689	3.30909	3.72492	4.10409	4.36781	4.32089	4.26745	4.51725	4.24901	4.01888	4.18938	3.76612	4.26363	-0.423256	0.0742475	-0.497504	0.497504	0.000627844	0.00382422	0.788581	0.000899346	not sig		NO
ENSMUSG00000010760	Phlda2	pleckstrin homology like domain, family A, member 2 [Source:MGI Symbol;Acc:MGI:1202307]	protein_coding	22113	757	6.39574	4.46897	5.71888	4.90123	6.14313	6.42761	5.79589	4.41864	3.97336	4.29141	4.54032	5.59499	4.77738	5.87087	5.09111	4.78609	3.99739	6.02533	4.96546	4.40727	2.45868	5.69306	4.781	4.53305	-0.912066	-1.16001	0.247949	1.16001	0.0546074	0.152128	0.0567876	0.856893	not sig		NO
ENSMUSG00000010796	Asz1	ankyrin repeat, SAM and basic leucine zipper domain containing 1 [Source:MGI Symbol;Acc:MGI:1921318]	protein_coding	74068	2829	7.43176	7.4552	7.40271	7.24893	7.31533	7.6898	7.51068	7.27985	7.31911	7.36702	7.37776	7.12578	7.57985	7.68081	7.5922	7.58365	7.52461	7.74369	7.51954	7.54191	7.66263	7.43635	7.39003	7.59546	-0.0463192	0.159116	-0.205435	0.205435	0.0376007	0.819353	0.122841	0.0385342	not sig		NO
ENSMUSG00000010911	Apip	APAF1 interacting protein [Source:MGI Symbol;Acc:MGI:1926788]	protein_coding	56369	1000	7.59535	7.20952	7.63288	7.40196	7.43218	7.32171	7.14988	7.23602	7.22578	7.02233	6.98537	7.51563	6.25447	6.91861	6.65648	7.3023	6.78296	7.31093	6.94146	7.46522	6.32604	7.39193	7.0226	6.96934	-0.369326	-0.422586	0.0532591	0.422586	0.0695178	0.141174	0.0835311	0.955344	not sig		NO
ENSMUSG00000010914	Pdhx	pyruvate dehydrogenase complex, component X [Source:MGI Symbol;Acc:MGI:1351627]	protein_coding	27402	3930	6.67079	6.79625	7.02661	7.11725	6.76628	6.90528	6.94624	7.11285	7.41842	7.24483	6.89803	6.9645	6.94236	7.32355	7.00256	7.36979	7.0336	7.66808	7.50857	7.32311	6.7103	6.88982	7.12922	7.23086	0.239405	0.341045	-0.101639	0.341045	0.0462611	0.181974	0.0422869	0.71638	not sig		NO
ENSMUSG00000010936	Vac14	Vac14 homolog (S. cerevisiae) [Source:MGI Symbol;Acc:MGI:2157980]	protein_coding	234729	3028	4.06049	4.02857	4.04002	4.20391	3.98876	4.0545	4.04285	4.17091	4.49739	3.66335	4.07948	4.61845	3.4031	3.74572	3.3332	4.63882	4.34735	4.20815	4.23018	5.09418	4.29292	4.05987	4.02549	4.3064	-0.0343839	0.246529	-0.280913	0.280913	0.382658	0.986038	0.499613	0.410491	not sig		NO
ENSMUSG00000011096	Akt1s1	AKT1 substrate 1 (proline-rich) [Source:MGI Symbol;Acc:MGI:1914855]	protein_coding	67605	3201	2.21897	1.9477	1.86215	2.62799	2.04512	1.9266	2.49809	2.72666	2.69992	2.40248	2.29634	2.0504	2.11531	2.20818	2.08552	2.44737	2.59881	2.60467	2.37903	2.55511	2.25419	2.16095	2.35704	2.41782	0.196095	0.256869	-0.0607738	0.256869	0.179267	0.351259	0.178483	0.899132	not sig		NO
ENSMUSG00000011114	Tbrg1	transforming growth factor beta regulated gene 1 [Source:MGI Symbol;Acc:MGI:1100877]	protein_coding	21376	3482	5.94692	5.92291	5.92859	5.98547	6.1696	5.81394	5.87269	5.41488	5.19721	5.66553	5.19721	5.34762	5.4716	5.57568	5.14153	5.43135	5.23417	5.05256	5.45349	5.32945	5.06358	5.94859	5.40996	5.24373	-0.538626	-0.704854	0.166227	0.704854	2.57e-07	1.17e-05	2.92e-07	0.139229	not sig		NO
ENSMUSG00000011148	Adssl1	adenylosuccinate synthetase like 1 [Source:MGI Symbol;Acc:MGI:87947]	protein_coding	11565	1861	0	0	0	0	0	0	0	0	1.64285	2.38958	0	1.75043	1.17249	2.06979	0	1.2339	1.62664	1.16921	1.34355	1.92459	1.41306	0	1.2893	1.24442	1.2893	1.24442	0.0448845	1.2893	0.00219735	0.00455193	0.00602147	0.990955	Fresh vs. Aged&Melatonin	Cluster 5	YES
ENSMUSG00000011158	Brf1	BRF1, RNA polymerase III transcription initiation factor 90 kDa subunit [Source:MGI Symbol;Acc:MGI:1919558]	protein_coding	72308	2755	3.20866	3.06209	2.48368	2.46346	2.48839	3.26028	2.76707	1.6963	1.9021	1.85404	2.05201	2.81697	2.79276	2.34863	2.2199	3.08903	3.20591	3.19456	3.54832	3.152	3.53102	2.81909	2.20897	3.13439	-0.610118	0.315302	-0.92542	0.92542	0.0021625	0.0356991	0.35905	0.00174925	not sig		NO
ENSMUSG00000011179	Odc1	ornithine decarboxylase, structural 1 [Source:MGI Symbol;Acc:MGI:97402]	protein_coding	18263	2547	5.61778	5.75757	5.45147	5.49995	5.55773	6.03689	5.4909	5.5676	5.31385	4.65025	4.99202	5.81156	4.64872	5.06479	4.89051	5.27236	5.13221	5.55243	5.45313	5.39997	5.64995	5.63032	5.14983	5.33579	-0.4805	-0.294531	-0.185968	0.4805	0.0357507	0.0293453	0.223006	0.532359	not sig		NO
ENSMUSG00000011254	Thg1l	tRNA-histidine guanylyltransferase 1-like (S. cerevisiae) [Source:MGI Symbol;Acc:MGI:1913878]	protein_coding	66628	3015	4.48195	4.57666	4.32753	4.34018	4.811	4.39298	4.50585	4.12809	4.21026	4.46278	4.59476	4.25851	4.73026	4.33782	4.42384	4.63942	4.17602	4.20735	4.43908	4.14994	4.36498	4.49088	4.38893	4.34295	-0.101954	-0.147932	0.0459781	0.147932	0.345736	0.579608	0.32959	0.892412	not sig		NO
ENSMUSG00000011257	Pabpc4	poly(A) binding protein, cytoplasmic 4 [Source:MGI Symbol;Acc:MGI:2385206]	protein_coding	230721	4027	7.39595	7.40853	7.32899	7.28383	7.01563	7.31023	7.2202	7.5626	7.25204	6.93045	7.21403	7.45426	6.48648	6.94221	7.21529	7.53387	7.1872	7.55308	7.37328	7.50833	6.91847	7.28048	7.1203	7.32707	-0.160182	0.0465932	-0.206775	0.206775	0.324773	0.501073	0.941089	0.325636	not sig		NO
ENSMUSG00000011267	Zfp296	zinc finger protein 296 [Source:MGI Symbol;Acc:MGI:1926956]	protein_coding	63872	1530	6.11182	6.03773	5.96358	6.55284	6.41865	4.84339	6.22741	6.08133	6.5965	6.40325	5.84959	6.38873	5.92373	6.14187	4.79446	6.73131	5.39429	6.2045	6.02167	6.50831	5.03376	6.0222	6.19786	5.81261	0.175653	-0.20959	0.385243	0.385243	0.453841	0.829695	0.767534	0.422168	not sig		NO
ENSMUSG00000011306	Sugp1	SURP and G patch domain containing 1 [Source:MGI Symbol;Acc:MGI:1917866]	protein_coding	70616	2287	2.90129	2.92044	2.67027	2.68692	2.38086	3.14445	2.74288	2.47527	2.95467	2.53614	2.91238	3.02623	2.12195	2.84073	2.96556	3.12122	2.9363	2.1334	2.55584	2.50708	2.79789	2.77816	2.69534	2.71676	-0.0828217	-0.0614024	-0.0214193	0.0828217	0.871957	0.869286	0.925625	0.990602	not sig		NO
ENSMUSG00000011382	Dhdh	dihydrodiol dehydrogenase (dimeric) [Source:MGI Symbol;Acc:MGI:1919005]	protein_coding	71755	3678	1.2652	3.12555	1.76467	2.29122	1.30185	0	1.27277	1.4522	1.46343	3.17343	2.6411	4.01135	1.39593	3.78405	1.54104	0	1.51035	2.6636	0	1.36811	0	1.57446	2.56021	1.01187	0.985748	-0.562592	1.54834	1.54834	0.0395824	0.213562	0.586018	0.0333452	Aged vs. Melatonin	Cluster 4	YES
ENSMUSG00000011427	Zfp790	zinc finger protein 790 [Source:MGI Symbol;Acc:MGI:1923431]	protein_coding	233056	4525	3.14307	3.28327	3.4594	3.32152	3.34891	3.29693	3.73701	3.21768	3.46986	2.58592	3.1672	3.52217	3.11476	2.49526	2.56743	2.81859	3.72646	3.57293	3.70922	3.62028	3.79977	3.37001	3.08184	3.4021	-0.288179	0.0320824	-0.320262	0.320262	0.253374	0.358334	0.986574	0.286362	not sig		NO
ENSMUSG00000011463	Cpb1	carboxypeptidase B1 (tissue) [Source:MGI Symbol;Acc:MGI:1923953]	protein_coding	76703	3284	1.30288	1.06643	0	2.35963	0	1.31586	1.49198	1.52594	1.40077	0	0	0	0	0	0	0	1.12645	0	0	0	0	1.07668	0.418101	0.160921	-0.658583	-0.915762	0.25718	0.915762	0.0581261	0.196655	0.0545678	0.76405	not sig		NO
ENSMUSG00000011589	Fsd1	fibronectin type 3 and SPRY domain-containing protein [Source:MGI Symbol;Acc:MGI:1934858]	protein_coding	240121	1748	5.70574	5.29003	5.86977	5.3539	5.2396	5.13122	5.82699	5.52916	5.81425	5.28095	5.06667	5.58833	4.87862	5.84876	5.051	5.73604	5.42794	5.81764	5.40109	6.04756	4.90011	5.48818	5.42953	5.48306	-0.0586438	-0.00512311	-0.0535207	0.0586438	0.946308	0.951611	0.99962	0.959511	not sig		NO
ENSMUSG00000011632	Pinlyp	phospholipase A2 inhibitor and LY6/PLAUR domain containing [Source:MGI Symbol;Acc:MGI:3615324]	protein_coding	641361	755	5.56974	5.00692	4.69416	4.77939	5.45396	6.0159	4.43948	4.24056	3.25736	4.74959	4.6208	4.81048	3.4215	4.78421	3.80176	4.25883	4.40308	4.0647	3.53768	4.4109	3.54322	5.13708	4.26921	4.00288	-0.867864	-1.1342	0.266332	1.1342	0.00294667	0.0216462	0.00305307	0.641683	Fresh vs. Melatonin	Cluster 2	YES
ENSMUSG00000011752	Pgam1	phosphoglycerate mutase 1 [Source:MGI Symbol;Acc:MGI:97552]	protein_coding	18648	1831	2.95731	2.78404	2.48734	3.38825	2.91038	3.17226	2.3403	3.23704	2.74162	2.45862	3.10909	2.91137	2.03398	3.17649	3.27418	3.20868	3.90408	2.82062	2.94872	3.48519	3.86017	2.86284	2.80974	3.35738	-0.0530964	0.494535	-0.547631	0.547631	0.0411796	0.96797	0.0870088	0.0544886	not sig		NO
ENSMUSG00000011831	Evi5	ecotropic viral integration site 5 [Source:MGI Symbol;Acc:MGI:104736]	protein_coding	14020	8060	6.18121	6.16526	6.42178	6.27815	6.39014	6.25276	6.30825	6.36888	6.42282	5.60757	5.87297	6.3847	5.87736	5.835	6.0442	6.7302	6.28566	6.69297	6.74316	6.46209	5.81291	6.28537	6.05276	6.39588	-0.232608	0.110518	-0.343126	0.343126	0.105525	0.313911	0.758954	0.0957405	not sig		NO
ENSMUSG00000011837	Snapc2	small nuclear RNA activating complex, polypeptide 2 [Source:MGI Symbol;Acc:MGI:1914861]	protein_coding	102209	1513	0	1.55741	0	0	1.82561	0	0	1.84911	1.53554	0	1.37388	0	1.21542	1.29238	1.68735	0	0	1.89952	0	1.00835	0	0.483288	1.03805	0.65646	0.554759	0.173172	0.381587	0.554759	0.441161	0.424435	0.916261	0.659452	not sig		NO
ENSMUSG00000011877	Git1	GIT ArfGAP 1 [Source:MGI Symbol;Acc:MGI:1927140]	protein_coding	216963	4838	2.29648	2.80935	3.02387	3.03006	2.54947	2.51559	2.42857	2.78111	2.5423	1.04523	2.19659	2.93109	2.43569	2.46793	1.89326	2.59153	2.32647	2.42679	2.63351	2.59974	2.29342	2.66477	2.34285	2.39496	-0.321922	-0.269811	-0.0521118	0.321922	0.333672	0.350372	0.472335	0.971206	not sig		NO
ENSMUSG00000011884	Gltp	glycolipid transfer protein [Source:MGI Symbol;Acc:MGI:1929253]	protein_coding	56356	1762	5.67252	5.66885	5.78063	5.56759	5.6359	5.24851	5.47571	3.45506	3.25712	2.59989	2.35056	3.65481	3.94297	2.44484	2.10219	3.90328	3.34887	4.11005	2.80928	3.39987	3.92858	5.57853	3.10075	3.37173	-2.47778	-2.2068	-0.270983	2.47778	1.94e-07	4.42e-07	2.25e-06	0.644627	Fresh vs. Aged&Melatonin	Cluster 1	YES
ENSMUSG00000011958	Bnip2	BCL2/adenovirus E1B interacting protein 2 [Source:MGI Symbol;Acc:MGI:109327]	protein_coding	12175	3455	4.64998	4.43381	4.35212	4.47741	4.74095	5.00663	4.64471	4.84732	4.93665	4.62252	4.79522	5.04938	4.33645	4.68155	4.40904	4.64572	4.73765	4.45472	4.742	4.80853	4.97526	4.61509	4.75273	4.68185	0.137641	0.0667584	0.0708822	0.137641	0.510971	0.479355	0.83623	0.81762	not sig		NO
ENSMUSG00000011960	Ccnt1	cyclin T1 [Source:MGI Symbol;Acc:MGI:1328363]	protein_coding	12455	9157	2.95703	3.20806	2.92913	3.29421	2.448	2.68502	3.35953	3.28572	3.0247	2.65996	3.22698	2.95006	2.93097	3.07443	3.62539	3.13509	3.92745	3.46463	3.17001	3.71532	3.28093	2.983	3.02183	3.47412	0.0388318	0.491115	-0.452283	0.491115	0.00776224	0.964792	0.0123294	0.0211676	not sig		NO
ENSMUSG00000012076	Brms1l	breast cancer metastasis-suppressor 1-like [Source:MGI Symbol;Acc:MGI:1196337]	protein_coding	52592	2566	5.36588	4.95039	4.92079	5.29264	5.5426	5.65094	5.42793	5.13829	5.32874	5.0188	5.42777	4.57933	5.45533	5.08065	5.68566	4.88485	5.95596	5.35238	5.38606	5.09441	5.64292	5.30731	5.14699	5.42889	-0.160321	0.121584	-0.281906	0.281906	0.276626	0.62139	0.758107	0.248542	not sig		NO
ENSMUSG00000012114	Med15	mediator complex subunit 15 [Source:MGI Symbol;Acc:MGI:2137379]	protein_coding	94112	3383	6.83707	7.04694	7.06566	7.14706	7.02924	6.43547	6.94473	7.04374	6.99964	7.15861	6.90544	6.93039	6.85927	7.15002	7.12131	7.22482	7.18232	7.26584	7.14559	7.19743	7.13266	6.92945	7.00673	7.18142	0.0772793	0.251972	-0.174693	0.251972	0.0220257	0.633307	0.0196338	0.120969	not sig		NO
ENSMUSG00000012117	Dhdds	dehydrodolichyl diphosphate synthase [Source:MGI Symbol;Acc:MGI:1914672]	protein_coding	67422	3784	2.42377	1.65916	1.49779	1.92196	1.21577	1.84213	1.83045	1.23272	1.3326	0	1.33765	2.19277	1.96622	1.57862	1.8083	1.84232	1.65044	2.07298	2.34593	2.05483	1.75354	1.77015	1.37723	1.93262	-0.39292	0.162472	-0.555391	0.555391	0.113165	0.301968	0.804798	0.1059	not sig		NO
ENSMUSG00000012296	Tjap1	tight junction associated protein 1 [Source:MGI Symbol;Acc:MGI:1921344]	protein_coding	74094	2595	5.53887	5.57607	5.4835	5.86381	5.45047	4.24088	5.32705	5.80313	5.37679	5.85751	5.09689	5.66281	5.25765	5.57279	5.94526	5.91812	5.91934	5.8411	6.04098	5.95113	5.81603	5.35438	5.51823	5.91885	0.163848	0.564474	-0.400626	0.564474	0.0188359	0.652395	0.0172108	0.102014	not sig		NO
ENSMUSG00000012350	Ehf	ets homologous factor [Source:MGI Symbol;Acc:MGI:1270840]	protein_coding	13661	5576	8.06149	8.18317	8.0303	7.8664	7.80254	7.89839	8.05404	8.35793	8.27237	8.00329	7.96992	7.90559	7.86408	8.11234	8.21919	8.36546	8.22774	8.32778	8.45646	8.10758	7.98543	7.98519	8.06936	8.24138	0.0841699	0.256187	-0.172017	0.256187	0.0247388	0.601492	0.0214102	0.142753	not sig		NO
ENSMUSG00000012405	Rpl15	ribosomal protein L15 [Source:MGI Symbol;Acc:MGI:1913730]	protein_coding	66480	2397	6.05781	5.7662	5.5221	5.6638	6.06636	6.23161	5.8377	5.78699	5.59085	5.04704	5.50483	5.72595	4.62319	4.9075	4.67049	4.77394	4.78723	5.15311	4.98018	5.07437	5.4886	5.87794	5.31234	4.9897	-0.565602	-0.888236	0.322634	0.888236	0.00043051	0.0155644	0.000325395	0.204715	not sig		NO
ENSMUSG00000012422	Tmem167	transmembrane protein 167 [Source:MGI Symbol;Acc:MGI:1913324]	protein_coding	66074	10807	1.85256	1.42911	1.43466	1.59604	1.72926	1.67252	1.67961	0	1.35722	1.18258	1.04937	0	1.23717	1.07142	1.1658	1.26119	1.05564	1.00261	0	0	1.34847	1.62768	0.842537	0.833388	-0.785144	-0.794293	0.00914937	0.794293	0.00890796	0.0186388	0.0172995	0.999311	not sig		NO
ENSMUSG00000012428	Steap4	STEAP family member 4 [Source:MGI Symbol;Acc:MGI:1923560]	protein_coding	117167	3155	5.47654	5.12774	5.09512	5.0609	5.59533	5.90486	5.61463	3.83708	3.64352	3.24515	3.52776	3.16512	3.17486	3.32702	2.42129	2.46445	3.96104	3.60072	3.62505	3.28276	2.92073	5.41073	3.41722	3.18229	-1.99351	-2.22844	0.234924	2.22844	1.17e-08	1.56e-07	2.92e-08	0.558351	Fresh vs. Aged&Melatonin	Cluster 2	YES
ENSMUSG00000012443	Kif11	kinesin family member 11 [Source:MGI Symbol;Acc:MGI:1098231]	protein_coding	16551	4819	6.33199	6.06523	6.31647	6.3347	6.3207	6.48348	6.41858	5.21376	5.50518	5.005	5.31756	5.35925	5.59042	5.54932	5.88716	5.72422	6.15822	5.59609	5.89467	6.00602	5.88089	6.32445	5.36293	5.87818	-0.961523	-0.446268	-0.515256	0.961523	3.23e-08	1.9e-08	0.000460595	9.64e-05	not sig		NO
ENSMUSG00000012483	Rpa3	replication protein A3 [Source:MGI Symbol;Acc:MGI:1915490]	protein_coding	68240	1136	9.3218	9.12271	9.34307	9.01958	9.26227	8.98978	9.22102	8.70742	8.71279	8.95327	8.39025	8.58473	8.63475	8.80113	8.7531	8.37184	8.42465	8.50704	7.80212	8.60573	8.30969	9.18289	8.68348	8.39631	-0.499411	-0.786579	0.287168	0.786579	9.75e-06	0.00120701	7.03e-06	0.0588298	not sig		NO
ENSMUSG00000012519	Mlkl	mixed lineage kinase domain-like [Source:MGI Symbol;Acc:MGI:1921818]	protein_coding	74568	2303	1.48197	1.88564	0	1.56765	0	1.46988	0	0	0	1.03054	1.30097	0	0	0	0	0	0	0	1.08294	0	0	0.91502	0.333073	0.154706	-0.581947	-0.760314	0.178367	0.760314	0.0973509	0.236969	0.0974271	0.86398	not sig		NO
ENSMUSG00000012535	Tnpo3	transportin 3 [Source:MGI Symbol;Acc:MGI:1196412]	protein_coding	320938	13100	1.7046	1.87512	1.72792	0	1.58421	1.48788	1.49453	1.29053	1.43283	1.68978	1.63026	1.62642	1.13496	1.43179	1.60966	1.30599	1.42267	1.18989	1.42336	1.0692	1.43349	1.41061	1.46237	1.35061	0.0517569	-0.0600027	0.11176	0.11176	0.872692	0.96819	0.957511	0.86099	not sig		NO
ENSMUSG00000012609	Ttll5	tubulin tyrosine ligase-like family, member 5 [Source:MGI Symbol;Acc:MGI:2443657]	protein_coding	320244	15833	3.61074	3.8136	3.74419	3.53246	3.49641	3.45125	3.27721	3.5733	3.17107	3.75517	3.14541	3.41253	3.23612	3.51685	3.7363	3.73221	3.79538	3.57232	3.74601	3.65095	3.5832	3.56084	3.40149	3.68805	-0.159343	0.127214	-0.286558	0.286558	0.0232649	0.233982	0.385167	0.0180296	not sig		NO
ENSMUSG00000012640	Zfp715	zinc finger protein 715 [Source:MGI Symbol;Acc:MGI:1917180]	protein_coding	69930	5119	2.16867	1.63505	0	1.95307	2.15691	2.97237	1.96619	1.34402	1.81791	1.85351	1.32505	2.43856	2.17532	1.86053	1.5987	2.0209	2.29919	1.93548	1.88104	2.21653	1.1435	1.83604	1.8307	1.87076	-0.00533655	0.0347268	-0.0400634	0.0400634	0.991352	0.999856	0.993917	0.991913	not sig		NO
ENSMUSG00000012848	Rps5	ribosomal protein S5 [Source:MGI Symbol;Acc:MGI:1097682]	protein_coding	20103	1734	4.7655	4.66126	4.75996	5.16996	5.27591	5.42103	4.76435	4.35887	4.32588	3.77216	3.97466	4.37562	4.5777	4.55962	3.24109	2.9582	3.63122	3.43686	4.07413	2.28799	2.82137	4.974	4.27779	3.20727	-0.696211	-1.76673	1.07052	1.76673	1.23e-06	0.015522	8.21e-07	0.000404025	Fresh&Aged vs. Melatonin	Cluster 4	YES
ENSMUSG00000013033	Adgrl1	adhesion G protein-coupled receptor L1 [Source:MGI Symbol;Acc:MGI:1929461]	protein_coding	330814	8587	1.05807	1.0463	1.14125	1.15652	1.11483	0	0	1.624	0	0	1.04663	0	0	0	0	1.2433	1.36947	0	1.24268	1.07389	0	0.788139	0.381519	0.704192	-0.40662	-0.0839468	-0.322673	0.40662	0.457636	0.462473	0.96623	0.610315	not sig		NO
ENSMUSG00000013076	Amotl1	angiomotin-like 1 [Source:MGI Symbol;Acc:MGI:1922973]	protein_coding	75723	9798	2.57356	2.28322	1.90288	1.95811	2.3242	2.08579	2.16787	1.66069	1.66112	1.6649	1.70541	1.48361	1.63673	1.62207	2.14702	2.19113	2.29268	2.21325	2.16211	2.18954	1.53366	2.18509	1.63351	2.1042	-0.551584	-0.0808903	-0.470693	0.551584	0.00014572	0.000222799	0.740921	0.00111743	not sig		NO
ENSMUSG00000013089	Etv5	ets variant 5 [Source:MGI Symbol;Acc:MGI:1096867]	protein_coding	104156	4103	1.97667	1.08044	1.31924	1.24983	1.37581	0	1.34573	0	0	1.66631	1.26822	1.7872	1.30017	1.29315	2.01869	1.28148	1.81779	0	1.66092	0	0	1.19253	1.04501	0.968411	-0.147526	-0.224122	0.076596	0.224122	0.858653	0.931691	0.850097	0.98105	not sig		NO
ENSMUSG00000013155	Enkd1	enkurin domain containing 1 [Source:MGI Symbol;Acc:MGI:2142593]	protein_coding	102124	1272	1.53306	1.19164	1.7705	2.18786	1.49365	0	1.73987	0	0	0	0	0	0	0	0	0	0	0	1.08739	1.2892	0	1.41665	0	0.339513	-1.41665	-1.07714	-0.339513	1.41665	0.000218807	0.000229891	0.00321981	0.461224	Fresh vs. Aged&Melatonin	Cluster 1	YES
ENSMUSG00000013160	Atp6v0d1	ATPase, H+ transporting, lysosomal V0 subunit D1 [Source:MGI Symbol;Acc:MGI:1201778]	protein_coding	11972	1793	4.1612	4.46826	4.52534	4.08563	4.64666	3.62845	3.9175	6.15427	6.11485	6.0498	6.10209	6.23849	5.94086	5.92485	5.18718	5.95339	5.19286	5.54846	5.79249	5.60891	5.17839	4.20472	6.07503	5.49452	1.87031	1.2898	0.580505	1.87031	1.32e-09	1.1e-09	3.35e-07	0.00362152	Fresh vs. Aged&Melatonin	Cluster 5	YES
ENSMUSG00000013236	Ptprs	protein tyrosine phosphatase, receptor type, S [Source:MGI Symbol;Acc:MGI:97815]	protein_coding	19280	6970	2.50866	2.21904	2.00931	2.17487	2.45262	1.92873	2.24388	1.94692	1.75285	2.07019	1.74393	2.07102	1.89778	2.25559	1.8597	1.959	1.44302	2.53094	2.07126	1.89644	2.14372	2.21959	1.96261	1.9863	-0.256977	-0.23329	-0.0236871	0.256977	0.132889	0.160578	0.215569	0.982819	not sig		NO
ENSMUSG00000013275	Slc41a1	solute carrier family 41, member 1 [Source:MGI Symbol;Acc:MGI:2444823]	protein_coding	98396	4912	3.74434	3.55755	3.83505	3.58188	3.73393	4.03874	3.77079	3.86004	3.59854	3.28252	3.48512	3.88342	3.11595	3.66342	4.09637	3.37727	3.37306	4.27804	3.89394	3.92683	2.92896	3.75176	3.55557	3.69635	-0.196182	-0.0554043	-0.140777	0.196182	0.541253	0.530291	0.94896	0.717055	not sig		NO
ENSMUSG00000013465	Nelfb	negative elongation factor complex member B [Source:MGI Symbol;Acc:MGI:1931035]	protein_coding	58202	3432	3.1246	2.86441	3.49561	2.86013	2.45604	3.18215	2.94888	1.91075	2.61532	2.7	2.21686	2.10335	2.16898	2.30009	2.34877	2.34283	2.60758	2.71548	2.32263	1.60949	3.0381	2.99026	2.28791	2.42641	-0.702352	-0.563846	-0.138506	0.702352	0.00397508	0.00455489	0.0217026	0.75073	not sig		NO
ENSMUSG00000013495	Tmem175	transmembrane protein 175 [Source:MGI Symbol;Acc:MGI:1919642]	protein_coding	72392	5928	3.58867	3.85264	4.06341	3.72349	3.61299	3.5686	3.71298	3.25493	3.38558	3.05174	3.13748	3.46915	2.97475	3.40119	3.22451	3.30249	2.80911	3.22041	3.53259	3.52785	3.34146	3.73183	3.23926	3.27977	-0.492568	-0.452054	-0.0405147	0.492568	0.000413219	0.000798899	0.00179014	0.928068	not sig		NO
ENSMUSG00000013523	Bcas1	brain enriched myelin associated protein 1 [Source:MGI Symbol;Acc:MGI:1924210]	protein_coding	76960	3775	3.11407	3.29674	3.12434	2.86613	3.25802	3.30078	3.16727	3.80999	3.77117	3.38566	3.23584	3.90576	3.36078	3.19098	3.65195	3.58912	3.62321	3.61105	2.93943	3.3681	2.85414	3.16105	3.52288	3.37671	0.361833	0.215663	0.14617	0.361833	0.0721322	0.0603854	0.33097	0.590981	not sig		NO
ENSMUSG00000013539	Tango2	transport and golgi organization 2 [Source:MGI Symbol;Acc:MGI:101825]	protein_coding	27883	7040	1.18337	1.53732	0	0	0	1.91812	1.61408	2.09273	2.19251	2.51779	1.70385	2.26155	0	2.37371	1.45178	1.49913	2.06131	2.16504	1.54129	1.96838	1.46385	0.89327	1.87745	1.73582	0.984179	0.842555	0.141624	0.984179	0.0440909	0.0526047	0.105217	0.930011	not sig		NO
ENSMUSG00000013584	Aldh1a2	aldehyde dehydrogenase family 1, subfamily A2 [Source:MGI Symbol;Acc:MGI:107928]	protein_coding	19378	2264	5.93183	5.73038	5.71862	6.17187	6.19852	5.68408	6.42566	4.83533	4.14211	4.29564	3.76039	4.90767	3.34054	4.29861	4.55644	4.61973	5.13091	4.46609	4.71592	4.56773	4.09849	5.98014	4.22576	4.59362	-1.75438	-1.38652	-0.367859	1.75438	4.31e-07	5.52e-07	1.34e-05	0.229768	Fresh vs. Aged&Melatonin	Cluster 1	YES
ENSMUSG00000013593	Ndufs2	NADH:ubiquinone oxidoreductase core subunit S2 [Source:MGI Symbol;Acc:MGI:2385112]	protein_coding	226646	2313	2.52643	1.70478	2.538	2.81355	2.41349	2.28604	2.95533	0	0	0	0	1.23813	0	1.89091	0	1.91837	0	1.47838	0	1.64039	0	2.46252	0.447006	0.719592	-2.01551	-1.74293	-0.272587	2.01551	0.000115189	0.000186928	0.000843031	0.76803	Fresh vs. Aged&Melatonin	Cluster 1	YES
ENSMUSG00000013622	Atraid	all-trans retinoic acid induced differentiation factor [Source:MGI Symbol;Acc:MGI:1918918]	protein_coding	381629	2082	1.99113	1.27033	2.10945	2.26371	2.4913	0	1.73257	2.70509	1.84297	2.5713	2.49229	1.77211	3.09187	1.94814	1.0193	2.07816	1.59542	1.74703	0	2.17909	2.36797	1.69407	2.34625	1.56957	0.652183	-0.124503	0.776686	0.776686	0.136479	0.25101	0.946901	0.149584	not sig		NO
ENSMUSG00000013662	Atad1	ATPase family, AAA domain containing 1 [Source:MGI Symbol;Acc:MGI:1915229]	protein_coding	67979	2813	8.95425	9.14551	9.20365	9.05948	8.99083	9.21846	9.09574	9.13217	9.04308	8.83878	9.07498	9.08136	8.77039	8.79946	9.21844	9.33917	9.28454	9.27126	9.2586	9.18809	9.18655	9.09542	8.96289	9.24952	-0.132531	0.154103	-0.286633	0.286633	0.000546194	0.091567	0.0452369	0.000368144	not sig		NO
ENSMUSG00000013663	Pten	phosphatase and tensin homolog [Source:MGI Symbol;Acc:MGI:109583]	protein_coding	19211	11507	4.33426	4.17264	4.19341	4.16748	4.29294	4.29523	4.44778	4.63326	4.66182	4.48779	5.04892	4.38445	4.53741	4.74311	4.52885	4.74556	5.13014	4.51891	4.94689	4.64511	4.81855	4.27196	4.64239	4.762	0.37043	0.490039	-0.119609	0.490039	0.000342106	0.0046975	0.000352579	0.476062	not sig		NO
ENSMUSG00000013701	Timm23	translocase of inner mitochondrial membrane 23 [Source:MGI Symbol;Acc:MGI:1858317]	protein_coding	53600	1786	7.75009	7.72848	7.66866	7.80117	7.78848	7.64072	7.99523	8.02396	7.99192	8.05888	7.63032	7.9393	7.88158	7.98825	7.83252	7.89666	8.01676	8.03256	7.8623	7.7906	7.85683	7.76755	7.9306	7.89832	0.163054	0.130772	0.0322823	0.163054	0.0465433	0.0499294	0.129585	0.869645	not sig		NO
ENSMUSG00000013736	Trnt1	tRNA nucleotidyl transferase, CCA-adding, 1 [Source:MGI Symbol;Acc:MGI:1917297]	protein_coding	70047	3869	7.27262	7.20948	7.24649	7.11045	7.40823	7.39496	7.38688	7.71736	7.77449	7.72458	7.51962	7.66797	7.91173	7.47699	7.82618	7.4052	7.9681	7.5237	7.43623	7.45952	7.48752	7.28987	7.68468	7.58664	0.394803	0.296763	0.0980399	0.394803	0.000858377	0.00086596	0.00964664	0.523771	not sig		NO
ENSMUSG00000013766	Ly6g6e	lymphocyte antigen 6 complex, locus G6E [Source:MGI Symbol;Acc:MGI:1917524]	protein_coding	70274	1273	4.0833	3.20351	4.10989	4.25275	3.64297	4.1931	3.59771	3.43056	1.70353	1.0552	2.65464	2.50877	0	0	1.1373	1.8621	1.33695	1.39115	0	0	1.96989	3.86903	1.62182	1.09963	-2.24722	-2.7694	0.522189	2.7694	5.89e-05	0.000729848	7.7e-05	0.555175	Fresh vs. Aged&Melatonin	Cluster 2	YES
ENSMUSG00000013822	Elof1	ELF1 homolog, elongation factor 1 [Source:MGI Symbol;Acc:MGI:1913376]	protein_coding	66126	1092	6.61577	6.26654	6.1686	6.19275	6.74782	5.83272	6.12568	7.91557	7.93683	7.85355	7.73274	7.91323	7.42599	7.75589	6.03589	6.82515	6.5517	7.32757	7.18905	6.9186	6.91408	6.27855	7.79054	6.82315	1.51199	0.544596	0.967394	1.51199	2.59e-07	1.84e-07	0.0141857	7.07e-05	Fresh vs. Aged	Cluster 5	YES
ENSMUSG00000013858	Tmem259	transmembrane protein 259 [Source:MGI Symbol;Acc:MGI:2177957]	protein_coding	216157	4663	1.50852	1.95323	1.53178	1.24751	1.26518	1.925	1.33115	2.50566	2.27827	2.73665	1.88187	2.44596	2.34349	2.38745	1.5996	2.44271	1.74889	1.70956	1.5373	1.88422	2.17557	1.53748	2.36848	1.87112	0.830998	0.333639	0.497359	0.830998	0.000217268	0.000152284	0.116071	0.0147579	not sig		NO
ENSMUSG00000013878	Rnf170	ring finger protein 170 [Source:MGI Symbol;Acc:MGI:1924983]	protein_coding	77733	5032	6.16018	6.04125	6.0774	5.99159	6.09763	6.2786	6.35041	6.19896	6.09539	5.92097	5.89439	6.09853	6.25668	6.38453	6.1824	6.17332	6.43173	6.44569	6.63992	6.33216	6.33794	6.14243	6.12135	6.36331	-0.0210835	0.220877	-0.241961	0.241961	0.017904	0.96606	0.0432827	0.025958	not sig		NO
ENSMUSG00000013973	Dedd	death effector domain-containing [Source:MGI Symbol;Acc:MGI:1333874]	protein_coding	21945	5861	2.10043	1.78764	1.59847	1.96136	2.05415	1.86508	2.12583	2.08765	2.1676	1.74046	2.0436	1.79366	1.37445	2.45671	1.76436	1.83826	2.28312	1.96644	1.78297	1.74428	2.02242	1.92757	1.95202	1.91455	0.0244546	-0.0130144	0.037469	0.037469	0.961997	0.982487	0.995005	0.959426	not sig		NO
ENSMUSG00000013974	Mcemp1	mast cell expressed membrane protein 1 [Source:MGI Symbol;Acc:MGI:1916439]	protein_coding	69189	1132	0	0	1.42961	0	2.13783	0	1.4024	1.74439	0	0	1.43398	1.41468	0	1.07514	2.90222	2.62908	1.8377	1.98756	0	2.79684	0	0.709977	0.809742	1.7362	0.0997644	1.02622	-0.92646	1.02622	0.136506	0.981106	0.16336	0.22215	not sig		NO
ENSMUSG00000013997	Nit1	nitrilase 1 [Source:MGI Symbol;Acc:MGI:1350916]	protein_coding	27045	4932	1.72369	1.89365	1.83421	1.8778	1.35682	1.57705	1.63798	1.43553	1.70371	0	1.56224	1.01414	1.69184	1.65971	2.01242	1.46321	1.16827	1.87593	1.9423	1.54797	2.34448	1.70017	1.29531	1.76494	-0.404861	0.0647684	-0.46963	0.46963	0.123339	0.222766	0.958911	0.14021	not sig		NO
ENSMUSG00000014030	Pax5	paired box 5 [Source:MGI Symbol;Acc:MGI:97489]	protein_coding	18507	8853	0	0	0	0	0	0	0	1.19306	0	1.41487	0	0	1.67091	2.1822	1.37131	1.48542	0	1.28055	1.19724	0	0	0	0.923007	0.762076	0.923007	0.762076	0.160931	0.923007	0.0426997	0.0480224	0.112962	0.895669	not sig		NO
ENSMUSG00000014074	Rnf168	ring finger protein 168 [Source:MGI Symbol;Acc:MGI:1917488]	protein_coding	70238	4462	7.55138	7.61071	7.45286	7.48523	7.65416	7.45224	7.72542	7.97458	8.00763	7.87398	7.99917	7.71041	7.89528	7.90424	8.29762	8.26037	8.20871	8.41346	8.19607	8.09248	8.17415	7.56171	7.90933	8.2347	0.347613	0.67298	-0.325367	0.67298	2.1e-09	1.84e-05	1.2e-09	4.15e-05	not sig		NO
ENSMUSG00000014075	Dynlt2b	dynein light chain Tctex-type 2B [Source:MGI Symbol;Acc:MGI:1913311]	protein_coding	66061	2385	3.9477	3.94319	4.2485	3.86719	4.34842	3.44798	4.18272	1.35721	2.71624	2.41019	2.97566	1.69619	0	2.30462	2.31327	1.83948	1.23736	1.61224	0	2.07338	1.42595	3.99796	1.92287	1.50024	-2.07509	-2.49772	0.422631	2.49772	1.41e-05	0.00018436	2.08e-05	0.555169	Fresh vs. Aged&Melatonin	Cluster 2	YES
ENSMUSG00000014077	Chp1	calcineurin-like EF hand protein 1 [Source:MGI Symbol;Acc:MGI:1927185]	protein_coding	56398	3499	5.06856	5.24688	5.25782	5.17048	5.27165	4.79674	5.24001	5.47368	5.30343	5.39852	5.1958	5.62437	5.32083	5.32317	5.40224	5.60111	5.23799	4.99323	5.69915	5.43481	5.45026	5.15031	5.37712	5.40268	0.22681	0.252377	-0.025567	0.252377	0.0379576	0.0826094	0.0500685	0.963914	not sig		NO
ENSMUSG00000014164	Klhl3	kelch-like 3 [Source:MGI Symbol;Acc:MGI:2445185]	protein_coding	100503085	3329	1.09573	0	0	1.60325	0	1.15347	0	1.06145	1.70732	1.22635	1.2909	0	1.43429	1.74524	1.79796	1.32862	1.17918	1.16425	2.15009	1.5514	1.60657	0.55035	1.20936	1.53972	0.659012	0.989375	-0.330362	0.989375	0.0137165	0.104126	0.0116223	0.533906	not sig		NO
ENSMUSG00000014177	Tvp23b	trans-golgi network vesicle protein 23B [Source:MGI Symbol;Acc:MGI:1914760]	protein_coding	67510	2235	7.23236	7.08808	7.40938	7.38632	7.13471	6.85222	7.31424	7.38704	7.35702	7.47812	7.60695	7.1083	7.38389	7.48046	7.25192	7.26895	7.59543	7.05851	7.35528	7.32821	7.16896	7.20247	7.40026	7.28961	0.197783	0.0871361	0.110647	0.197783	0.130717	0.111356	0.623281	0.4725	not sig		NO
ENSMUSG00000014195	Dnajc7	DnaJ heat shock protein family (Hsp40) member C7 [Source:MGI Symbol;Acc:MGI:1928373]	protein_coding	56354	4863	6.93932	6.82512	6.90866	6.7873	6.83954	7.01401	6.9038	6.46118	6.60769	6.35488	6.4457	6.5267	6.31778	6.41048	6.89351	6.72444	6.59916	6.77465	6.72288	6.56476	6.5484	6.88825	6.44634	6.68969	-0.441905	-0.198563	-0.243341	0.441905	1.04e-06	6.37e-07	0.00526593	0.00088153	not sig		NO
ENSMUSG00000014226	Cacybp	calcyclin binding protein [Source:MGI Symbol;Acc:MGI:1270839]	protein_coding	12301	2390	3.39288	3.45657	3.64985	3.07264	3.47876	4.06102	3.00098	3.61143	3.84538	3.55655	4.22759	3.84945	3.92867	3.84491	3.96061	3.91043	4.05142	3.82601	3.87284	3.50773	2.92677	3.44467	3.83771	3.72226	0.393041	0.277589	0.115452	0.393041	0.100532	0.0937304	0.282903	0.79265	not sig		NO
ENSMUSG00000014232	Cluap1	clusterin associated protein 1 [Source:MGI Symbol;Acc:MGI:1924029]	protein_coding	76779	2279	3.62365	3.96543	3.90358	3.16021	3.92506	4.03406	3.87909	3.91237	3.73247	3.97753	4.17939	3.57237	3.85383	3.9734	3.61565	2.95362	3.85776	3.72659	3.41534	4.09746	3.95703	3.78444	3.88591	3.66049	0.101466	-0.123948	0.225414	0.225414	0.39965	0.80873	0.729902	0.368118	not sig		NO
ENSMUSG00000014243	Zswim7	zinc finger SWIM-type containing 7 [Source:MGI Symbol;Acc:MGI:1916997]	protein_coding	69747	732	6.17923	5.79304	5.01932	5.46788	5.77206	6.69299	5.73752	5.89009	6.00655	6.4623	5.57642	6.00274	5.82182	6.1962	5.17195	5.58426	5.42706	6.316	5.99871	5.75781	4.93525	5.80886	5.99373	5.59872	0.18487	-0.210143	0.395013	0.395013	0.27	0.71662	0.651747	0.240613	not sig		NO
ENSMUSG00000014294	Ndufa2	NADH:ubiquinone oxidoreductase subunit A2 [Source:MGI Symbol;Acc:MGI:1343103]	protein_coding	17991	572	5.1898	5.54504	4.57249	4.84194	5.77729	5.62818	5.32294	4.02306	3.0933	4.64336	4.15709	3.20831	4.11433	3.9297	4.2189	3.61369	2.96219	3.03976	4.61555	4.58568	3.74893	5.26824	3.88131	3.82639	-1.38693	-1.44185	0.0549214	1.44185	0.000163539	0.000615111	0.000414206	0.981863	Fresh vs. Aged&Melatonin	Cluster 2	YES
ENSMUSG00000014301	Pam16	presequence translocase-asssociated motor 16 homolog (S. cerevisiae) [Source:MGI Symbol;Acc:MGI:1913699]	protein_coding	66449	857	7.61007	7.33863	7.11702	6.8223	7.32623	7.47525	6.83136	6.49854	7.21036	6.31946	6.99381	7.12934	6.36289	6.88227	5.54288	5.97685	6.12445	5.87911	5.7574	6.53045	4.71583	7.21726	6.77095	5.78957	-0.446312	-1.4277	0.981387	1.4277	2.43e-05	0.154412	2.02e-05	0.00124187	Fresh vs. Melatonin	Cluster 4	YES
ENSMUSG00000014313	Cox6c	cytochrome c oxidase subunit 6C [Source:MGI Symbol;Acc:MGI:104614]	protein_coding	12864	3567	6.68223	6.67397	6.36422	6.48139	6.23375	7.57517	6.25775	6.45564	6.77661	6.05526	6.17581	6.74631	5.46838	6.19529	4.33492	5.22971	5.33619	5.29904	5.15293	6.0604	4.60522	6.60978	6.26761	5.14549	-0.34217	-1.4643	1.12213	1.4643	7.22e-05	0.412727	7.85e-05	0.00128382	Fresh&Aged vs. Melatonin	Cluster 4	YES
ENSMUSG00000014329	Bicc1	BicC family RNA binding protein 1 [Source:MGI Symbol;Acc:MGI:1933388]	protein_coding	83675	7441	3.6617	4.1621	4.12427	4.04015	4.26783	4.2118	3.87781	1.77285	3.03413	2.43994	4.19238	1.95324	3.37351	3.21623	5.14728	2.93548	3.11417	1.71832	2.7833	2.45525	2.97502	4.04938	2.85461	3.0184	-1.19477	-1.03098	-0.163793	1.19477	0.0228771	0.0287306	0.0625062	0.920959	Fresh vs. Aged	Cluster 1	YES
ENSMUSG00000014349	Ube2z	ubiquitin-conjugating enzyme E2Z [Source:MGI Symbol;Acc:MGI:1343160]	protein_coding	268470	3997	4.32404	4.30134	4.44113	4.01652	4.30615	3.91397	4.03204	4.10125	4.29935	3.847	4.08972	4.31276	3.74717	3.84031	3.96308	4.02218	4.05617	4.12189	4.49052	4.3159	4.41187	4.19074	4.03394	4.19737	-0.156804	0.00663122	-0.163436	0.163436	0.287263	0.368569	0.998107	0.339915	not sig		NO
ENSMUSG00000014353	Tmem87b	transmembrane protein 87B [Source:MGI Symbol;Acc:MGI:1919727]	protein_coding	72477	8395	5.65771	5.55686	5.73609	5.47465	5.48382	5.61107	5.552	4.80823	4.87384	4.8678	4.99655	5.22758	5.06201	4.98007	5.32859	5.37717	5.43156	5.25746	5.52026	5.30531	5.55484	5.58174	4.97373	5.39646	-0.608016	-0.185288	-0.422728	0.608016	5.05e-08	4.28e-08	0.0222377	7.53e-06	not sig		NO
ENSMUSG00000014355	Anapc1	anaphase promoting complex subunit 1 [Source:MGI Symbol;Acc:MGI:103097]	protein_coding	17222	16714	4.72973	4.72935	4.82982	4.79904	4.59115	4.90327	4.75611	4.40981	4.22209	4.29255	4.33981	4.39038	4.1355	4.4101	4.52486	4.78547	4.77946	5.04499	4.96993	4.90298	4.37038	4.76264	4.31432	4.7683	-0.448322	0.00565564	-0.453977	0.453977	5.17e-05	0.000187088	0.997671	0.000162898	not sig		NO
ENSMUSG00000014361	Mertk	MER proto-oncogene tyrosine kinase [Source:MGI Symbol;Acc:MGI:96965]	protein_coding	17289	4336	5.1605	5.70896	5.52402	5.75111	4.65253	5.3393	5.27315	4.79214	4.71948	3.54616	4.74257	3.76696	4.34878	4.115	5.15044	5.24828	5.39738	6.00161	5.51563	5.3511	4.89205	5.34422	4.29016	5.36521	-1.05407	0.0209886	-1.07506	1.07506	0.000119865	0.000419308	0.995019	0.000341388	Fresh&Melatonin vs. Aged	Cluster 3	YES
ENSMUSG00000014402	Tsg101	tumor susceptibility gene 101 [Source:MGI Symbol;Acc:MGI:106581]	protein_coding	22088	2730	7.63791	7.80075	7.57353	7.69651	7.57711	7.6257	7.70907	7.11419	6.94193	7.09511	6.73235	6.89499	6.50201	7.13711	7.10208	7.41347	7.37491	7.13372	7.305	7.26521	7.27565	7.66008	6.91681	7.26715	-0.74327	-0.392934	-0.350337	0.74327	2.81e-07	1.67e-07	0.000530267	0.00160208	not sig		NO
ENSMUSG00000014418	Hps5	HPS5, biogenesis of lysosomal organelles complex 2 subunit 2 [Source:MGI Symbol;Acc:MGI:2180307]	protein_coding	246694	6482	3.3409	3.58338	3.52734	3.65891	3.34294	3.19775	3.53127	2.90415	2.82673	2.3284	2.44844	2.43635	2.68971	3.00135	3.18664	3.31774	2.80622	3.15835	3.23087	3.00657	3.12677	3.45464	2.66216	3.11902	-0.792479	-0.33562	-0.456858	0.792479	3.84e-06	2.46e-06	0.0162403	0.00142787	not sig		NO
ENSMUSG00000014426	Map3k4	mitogen-activated protein kinase kinase kinase 4 [Source:MGI Symbol;Acc:MGI:1346875]	protein_coding	26407	5305	5.89995	5.72048	5.69531	5.58191	5.5302	5.40393	5.60976	5.44204	5.44792	5.27918	5.32336	5.49826	4.89943	5.0803	5.20211	5.80781	5.7625	5.52291	5.88767	5.89786	5.53566	5.63451	5.2815	5.6595	-0.353007	0.0249971	-0.378004	0.378004	0.00614608	0.0165492	0.973993	0.0103762	not sig		NO
ENSMUSG00000014470	Rnf166	ring finger protein 166 [Source:MGI Symbol;Acc:MGI:1915968]	protein_coding	68718	1985	4.62955	4.4089	4.7488	4.40123	4.56634	4.68047	4.53093	4.16538	4.19921	4.31026	3.38722	4.77842	3.03948	4.51955	4.94006	4.80222	4.69812	4.74895	4.91963	4.63824	4.97997	4.5666	4.05707	4.81817	-0.50953	0.251565	-0.761095	0.761095	0.00424045	0.0505116	0.436256	0.0035333	not sig		NO
ENSMUSG00000014496	Ankrd28	ankyrin repeat domain 28 [Source:MGI Symbol;Acc:MGI:2145661]	protein_coding	105522	5229	5.61028	5.52887	5.45857	5.45833	5.81111	5.76346	5.76463	5.3738	5.59462	5.50728	5.63593	5.72289	5.4268	5.53264	6.22449	6.1753	6.10449	5.88093	5.87757	5.88299	5.64404	5.62789	5.54199	5.96997	-0.0858996	0.34208	-0.427979	0.427979	0.000268759	0.596332	0.00276596	0.000323983	not sig		NO
ENSMUSG00000014498	Ankrd52	ankyrin repeat domain 52 [Source:MGI Symbol;Acc:MGI:2444029]	protein_coding	237615	8401	1.68357	1.57686	1.29904	1.86688	1.79687	1.55624	1.95559	1.36231	1.96606	1.32826	1.88541	1.92831	1.18262	1.46077	1.6531	1.93683	2.49191	1.3431	1.36006	2.07262	1.66608	1.67643	1.58768	1.7891	-0.0887582	0.112666	-0.201424	0.201424	0.530411	0.87036	0.800433	0.500703	not sig		NO
ENSMUSG00000014503	Pkd2l2	polycystic kidney disease 2-like 2 [Source:MGI Symbol;Acc:MGI:1858231]	protein_coding	53871	2666	11.4931	11.455	11.4903	11.4501	11.4567	11.6657	11.4862	11.4604	11.7071	11.5183	11.6141	11.5024	11.3432	11.687	11.5151	11.6264	12.1567	11.5819	11.6049	11.5949	11.4483	11.4996	11.5475	11.6469	0.047911	0.147308	-0.0993968	0.147308	0.241119	0.842854	0.224787	0.490511	not sig		NO
ENSMUSG00000014504	Srp19	signal recognition particle 19 [Source:MGI Symbol;Acc:MGI:1913634]	protein_coding	66384	3630	6.61039	6.37322	6.39467	6.26514	6.66294	6.72327	6.35166	6.44628	6.2251	6.51487	6.61067	6.59129	6.27791	6.64734	6.19698	6.34977	6.44427	6.19813	6.26379	6.3876	6.13225	6.48304	6.47335	6.28183	-0.00968872	-0.201215	0.191526	0.201215	0.0442144	0.992541	0.0647114	0.0808973	not sig		NO
ENSMUSG00000014547	Wdfy2	WD repeat and FYVE domain containing 2 [Source:MGI Symbol;Acc:MGI:2442811]	protein_coding	268752	2011	4.5912	4.55951	4.13664	4.43427	4.34595	4.56696	4.65747	4.26747	4.09364	4.37779	4.29875	4.28121	4.14925	4.44081	4.80134	5.43502	4.25049	4.8893	5.55349	4.81224	5.03811	4.47029	4.2727	4.96857	-0.197583	0.498284	-0.695867	0.695867	0.000633182	0.405075	0.0101809	0.000577277	not sig		NO
ENSMUSG00000014550	Rbsn	rabenosyn, RAB effector [Source:MGI Symbol;Acc:MGI:1925537]	protein_coding	78287	5757	3.96777	4.0486	4.17938	3.46184	3.70457	3.92231	3.55986	4.06461	4.19713	3.42938	3.91219	4.08722	4.00509	4.00164	4.30609	4.30694	4.3308	4.46777	4.0189	4.1058	4.16461	3.8349	3.95675	4.24299	0.121846	0.408082	-0.286236	0.408082	0.0105663	0.585788	0.00945441	0.0739849	not sig		NO
ENSMUSG00000014551	Mrps25	mitochondrial ribosomal protein S25 [Source:MGI Symbol;Acc:MGI:1928140]	protein_coding	64658	6576	4.96822	4.99097	4.7584	5.02617	5.04545	4.38101	4.92433	5.07024	5.47839	5.32091	4.9792	5.27651	4.80062	4.91426	5.31242	4.94694	5.05752	4.906	5.1868	5.26925	4.88822	4.87065	5.12002	5.08102	0.249371	0.210371	0.0389996	0.249371	0.103854	0.11596	0.204533	0.941961	not sig		NO
ENSMUSG00000014554	Dguok	deoxyguanosine kinase [Source:MGI Symbol;Acc:MGI:1351602]	protein_coding	27369	2191	7.47087	7.40755	7.53231	7.48856	7.31896	7.50946	7.49853	7.0172	6.94005	6.64556	6.87392	7.05042	6.71114	6.99796	6.01589	5.9834	6.37799	6.36122	6.07084	6.15251	7.08637	7.46089	6.89089	6.2926	-0.570001	-1.16829	0.598289	1.16829	2.2e-07	0.000987985	1.3e-07	0.000614612	Fresh vs. Melatonin	Cluster 2	YES
ENSMUSG00000014592	Camta1	calmodulin binding transcription activator 1 [Source:MGI Symbol;Acc:MGI:2140230]	protein_coding	100072	14570	4.9095	4.77204	5.12727	4.78103	4.95868	4.64412	4.79638	5.03265	5.05598	4.94534	4.958	4.90869	4.98466	5.08941	5.25114	4.901	4.89088	5.10698	5.20418	4.8351	4.86621	4.85557	4.99639	5.00793	0.140815	0.152355	-0.0115398	0.152355	0.106239	0.175239	0.134489	0.987105	not sig		NO
ENSMUSG00000014599	Csf1	colony stimulating factor 1 (macrophage) [Source:MGI Symbol;Acc:MGI:1339753]	protein_coding	12977	5281	5.43397	5.44082	5.71774	5.4036	5.67272	5.04921	5.58897	4.26295	5.09538	4.31503	4.3394	4.29932	4.77548	5.00106	5.38258	5.54164	5.47284	5.26151	5.45496	5.65329	5.41307	5.47243	4.58409	5.45427	-0.888344	-0.0181614	-0.870183	0.888344	3.35e-06	1.2e-05	0.990345	1.56e-05	not sig		NO
ENSMUSG00000014601	Strip1	striatin interacting protein 1 [Source:MGI Symbol;Acc:MGI:2443884]	protein_coding	229707	5453	5.24976	5.51008	5.71743	5.72376	5.43362	5.14513	5.6337	3.11289	3.33469	1.96129	2.52847	3.3537	2.16507	2.81393	2.143	3.24174	3.33418	3.28003	2.69107	3.63828	3.64631	5.48764	2.75286	3.13923	-2.73478	-2.34841	-0.38637	2.73478	3.15e-09	6.33e-09	6.64e-08	0.293579	Fresh vs. Aged&Melatonin	Cluster 1	YES
ENSMUSG00000014606	Slc25a11	solute carrier family 25 (mitochondrial carrier oxoglutarate carrier), member 11 [Source:MGI Symbol;Acc:MGI:1915113]	protein_coding	67863	2120	4.34473	4.06331	3.42861	4.21751	4.61037	4.39211	4.41673	4.06297	4.15147	3.6977	4.19112	4.03734	3.72967	4.15745	3.91833	4.73244	3.34543	3.87213	3.80311	4.39715	4.51712	4.21048	4.00396	4.08367	-0.206521	-0.126808	-0.0797127	0.206521	0.593349	0.569414	0.805111	0.917291	not sig		NO
ENSMUSG00000014633	Cmc2	COX assembly mitochondrial protein 2 [Source:MGI Symbol;Acc:MGI:1913781]	protein_coding	66531	2043	6.2344	6.00364	6.05948	5.86751	5.90195	5.96472	6.11466	6.52293	6.72481	6.1262	6.47468	6.35083	6.52446	6.532	6.58175	6.46666	6.49557	6.49165	6.43373	6.31312	6.50752	6.02091	6.46513	6.47	0.44422	0.449091	-0.00487072	0.449091	7.68e-06	3.18e-05	2.78e-05	0.997613	not sig		NO
ENSMUSG00000014668	Chfr	checkpoint with forkhead and ring finger domains [Source:MGI Symbol;Acc:MGI:2444898]	protein_coding	231600	4437	5.38007	5.5551	5.68086	5.66153	5.44924	5.25925	5.61862	5.35118	4.09656	5.32642	5.0782	5.32822	5.83232	5.21521	5.36706	5.42715	5.51754	5.37128	5.16822	5.26536	5.43294	5.51495	5.17545	5.36422	-0.339509	-0.150732	-0.188776	0.339509	0.17754	0.154161	0.66855	0.536205	not sig		NO
ENSMUSG00000014725	Adam28	a disintegrin and metallopeptidase domain 28 [Source:MGI Symbol;Acc:MGI:105988]	protein_coding	13522	3680	1.37289	1.37735	1.57524	1.98938	2.25285	1.68499	1.21062	2.02351	0	1.14532	1.68929	1.56779	0	1.24001	0	0	1.82851	1.03746	1.55784	2.31984	1.85083	1.63762	1.09513	1.22778	-0.542485	-0.409832	-0.132652	0.542485	0.377377	0.373756	0.562332	0.9397	not sig		NO
ENSMUSG00000014748	Tex261	testis expressed gene 261 [Source:MGI Symbol;Acc:MGI:1096575]	protein_coding	21766	4088	1.55402	1.46366	1.701	1.4605	2.03837	1.67523	2.32327	2.87314	3.40271	2.48948	2.48411	3.16935	2.97277	3.02263	1.88354	2.69399	2.16516	2.99073	2.85406	2.26871	1.56966	1.74515	2.91631	2.34655	1.17116	0.601398	0.569766	1.17116	0.000170556	0.0001108	0.0319278	0.0429257	Fresh vs. Aged	Cluster 5	YES
ENSMUSG00000014763	Fam120b	family with sequence similarity 120, member B [Source:MGI Symbol;Acc:MGI:1914794]	protein_coding	67544	4518	4.04788	4.18084	3.89089	3.85964	3.67349	3.74963	3.69388	3.66231	2.87957	2.79139	2.82303	3.01725	3.22317	3.10885	3.79832	4.21036	3.59798	3.43712	3.75932	3.72199	3.44149	3.87089	3.07222	3.70951	-0.798671	-0.161381	-0.63729	0.798671	3.73e-05	4.64e-05	0.481935	0.000563058	not sig		NO
ENSMUSG00000014767	Tbp	TATA box binding protein [Source:MGI Symbol;Acc:MGI:101838]	protein_coding	21374	13399	4.43639	4.37834	4.10659	4.56535	4.31723	4.41016	4.27669	4.21062	3.62189	3.36738	3.43952	4.02843	3.22653	3.92295	3.85522	4.03914	3.88742	3.95896	4.0854	4.13824	3.8407	4.35582	3.68819	3.97215	-0.667632	-0.383668	-0.283964	0.667632	0.000242747	0.000165423	0.0201579	0.0951321	not sig		NO
ENSMUSG00000014769	Psmb1	proteasome (prosome, macropain) subunit, beta type 1 [Source:MGI Symbol;Acc:MGI:104884]	protein_coding	19170	1036	5.98008	5.52645	5.00413	5.22445	5.07476	5.70461	4.29831	3.357	3.82509	4.23897	3.07698	4.16915	4.70601	4.50912	3.53776	2.33565	2.91907	3.20568	3.52315	3.01639	3.40046	5.25897	3.98319	3.13402	-1.27578	-2.12495	0.849164	2.12495	2.57e-06	0.000752266	1.71e-06	0.0198855	Fresh vs. Aged&Melatonin	Cluster 2	YES
ENSMUSG00000014846	Tppp3	tubulin polymerization-promoting protein family member 3 [Source:MGI Symbol;Acc:MGI:1915221]	protein_coding	67971	1848	1.85092	2.23643	2.24338	2.98832	2.63418	1.46709	1.93308	1.59252	2.4515	2.0552	2.44113	3.14143	2.63963	1.12868	2.83095	2.11376	0	1.49397	1.79813	3.10763	2.59075	2.19334	2.20716	1.99074	0.013813	-0.202601	0.216414	0.216414	0.844709	0.99939	0.877833	0.861991	not sig		NO
ENSMUSG00000014850	Msh3	mutS homolog 3 [Source:MGI Symbol;Acc:MGI:109519]	protein_coding	17686	11254	5.03718	5.13611	5.25967	5.28731	5.15599	5.35457	5.22369	5.38147	4.94215	4.90939	4.35865	5.66909	4.87383	5.13447	4.77079	4.87745	5.01108	4.71502	4.52808	4.7123	4.6522	5.20779	5.03844	4.75242	-0.169354	-0.455373	0.286019	0.455373	0.0152623	0.46804	0.012334	0.134245	not sig		NO
ENSMUSG00000014859	E2f4	E2F transcription factor 4 [Source:MGI Symbol;Acc:MGI:103012]	protein_coding	104394	1992	6.23774	6.51612	6.35832	6.52986	6.20677	6.00061	6.10437	6.45654	6.04626	6.11633	6.56334	6.42179	5.81755	6.20883	5.79667	6.44114	6.21234	6.36253	6.37558	6.62548	6.28939	6.27911	6.23295	6.30045	-0.0461647	0.0213353	-0.0675001	0.0675001	0.868248	0.932414	0.985116	0.861654	not sig		NO
ENSMUSG00000014867	Surf4	surfeit gene 4 [Source:MGI Symbol;Acc:MGI:98445]	protein_coding	20932	3281	8.12182	8.08071	8.21169	8.20126	8.34262	7.99264	8.31319	7.60674	7.34778	7.53164	7.66633	7.73669	7.56132	7.80018	7.81963	8.26121	8.18268	8.29544	8.07677	8.3506	8.18514	8.18056	7.60724	8.16735	-0.573321	-0.0132055	-0.560115	0.573321	1.06e-06	3.96e-06	0.985526	5.4e-06	not sig		NO
ENSMUSG00000014873	Surf2	surfeit gene 2 [Source:MGI Symbol;Acc:MGI:98444]	protein_coding	20931	3408	0	0	0	1.07459	0	0	0	0	1.1105	1.59137	0	1.30783	1.12028	0	1.17296	0	1.33354	0	0	1.48359	1.12469	0.153512	0.732854	0.730683	0.579342	0.57717	0.00217124	0.579342	0.15748	0.211915	0.214178	0.999976	not sig		NO
ENSMUSG00000014905	Dnajb9	DnaJ heat shock protein family (Hsp40) member B9 [Source:MGI Symbol;Acc:MGI:1351618]	protein_coding	27362	1865	2.70844	3.03241	3.46923	2.90073	3.304	3.2181	3.06721	2.41608	2.5866	2.895	2.43036	1.59571	1.88025	1.88264	2.09609	3.08663	2.10393	2.01659	2.56321	1.72154	1.73258	3.10002	2.24095	2.18866	-0.859068	-0.911361	0.0522924	0.911361	0.000885648	0.00303261	0.00180867	0.969856	not sig		NO
ENSMUSG00000014907	Naf1	nuclear assembly factor 1 ribonucleoprotein [Source:MGI Symbol;Acc:MGI:2682306]	protein_coding	234344	2990	2.62754	1.56884	3.00965	2.36751	2.49451	1.66962	2.08249	2.43667	2.2761	2.42228	2.79911	2.01742	1.92125	2.28583	2.05893	2.15689	1.66262	2.54513	2.88998	2.61328	2.14265	2.26002	2.30838	2.29564	0.0483589	0.0356195	0.0127394	0.0483589	0.975166	0.97453	0.98609	0.998209	not sig		NO
ENSMUSG00000014932	Yes1	YES proto-oncogene 1, Src family tyrosine kinase [Source:MGI Symbol;Acc:MGI:99147]	protein_coding	22612	7508	4.7593	4.60161	4.62037	4.46516	4.8373	5.05528	4.79237	3.66459	4.2541	4.5422	3.55793	3.54023	4.68804	4.45309	4.77624	4.24961	4.36015	4.00895	4.45705	4.3964	4.22052	4.73306	4.10002	4.3527	-0.633032	-0.380353	-0.252679	0.633032	0.00866276	0.00667188	0.11569	0.3607	not sig		NO
ENSMUSG00000014956	Ppp1cb	protein phosphatase 1 catalytic subunit beta [Source:MGI Symbol;Acc:MGI:104871]	protein_coding	19046	10913	4.85351	4.77468	5.06622	4.92744	4.86203	4.88447	4.67512	4.92807	4.83684	4.75985	5.1029	4.7873	5.12556	4.66346	4.6479	4.87447	5.11591	4.99783	4.90577	5.07495	4.95571	4.86335	4.88628	4.93894	0.0229301	0.0755823	-0.0526522	0.0755823	0.641916	0.957202	0.629118	0.796051	not sig		NO
ENSMUSG00000014959	Gorasp2	golgi reassembly stacking protein 2 [Source:MGI Symbol;Acc:MGI:2135962]	protein_coding	70231	4145	6.51314	6.51411	6.45272	6.53831	6.63191	6.26898	6.57094	6.49879	6.79829	6.47412	6.47511	6.69276	6.49888	6.92801	6.5579	6.9947	6.72887	6.84877	6.57768	6.64541	6.41694	6.49859	6.62371	6.68147	0.125121	0.182881	-0.0577596	0.182881	0.143891	0.365789	0.132576	0.798828	not sig		NO
ENSMUSG00000014980	Tsen15	tRNA splicing endonuclease subunit 15 [Source:MGI Symbol;Acc:MGI:1913887]	protein_coding	66637	4195	1.52955	1.398	1.86825	1.57383	1.63729	1.35317	1.72509	1.51203	1.57001	2.62112	2.54155	1.79602	2.24342	2.09952	2.25886	1.45034	2.00372	1.54019	1.28249	1.9433	0	1.5836	2.05481	1.49699	0.471214	-0.0866098	0.557824	0.557824	0.118302	0.22415	0.946398	0.131468	not sig		NO
ENSMUSG00000015002	Efr3a	EFR3 homolog A [Source:MGI Symbol;Acc:MGI:1923990]	protein_coding	76740	11091	3.41706	3.6727	4.13998	3.9459	4.14822	3.86049	3.9597	3.64011	3.90269	3.8097	3.79676	3.66404	3.77452	4.17244	3.96564	4.49355	4.50967	4.07919	4.50788	4.44329	4.33615	3.87772	3.82289	4.33363	-0.0548283	0.455903	-0.510731	0.510731	0.000743651	0.890872	0.00341619	0.00124861	not sig		NO
ENSMUSG00000015013	Trappc2l	trafficking protein particle complex 2-like [Source:MGI Symbol;Acc:MGI:1916295]	protein_coding	59005	607	4.07688	2.25319	2.05613	3.18164	2.06049	3.71016	2.56162	0	2.79008	0	1.37125	0	0	0	1.81393	1.50705	2.39714	1.1867	1.74729	1.59321	0	2.84287	0.594476	1.46362	-2.2484	-1.37925	-0.869143	2.2484	0.00071334	0.000522964	0.0262332	0.195082	Fresh vs. Aged&Melatonin	Cluster 1	YES
ENSMUSG00000015023	Ddx19a	DEAD box helicase 19a [Source:MGI Symbol;Acc:MGI:99526]	protein_coding	13680	2957	7.81186	7.95243	7.81185	7.90477	7.8415	7.51107	7.73141	8.11785	7.96147	8.09497	7.94998	7.9015	7.67996	7.9483	7.85583	8.25471	8.1858	8.26747	8.42335	8.21516	8.04162	7.79498	7.95058	8.17771	0.155591	0.382722	-0.227131	0.382722	0.000973209	0.182819	0.000699048	0.0373757	not sig		NO
ENSMUSG00000015027	Galns	galactosamine (N-acetyl)-6-sulfate sulfatase [Source:MGI Symbol;Acc:MGI:1355303]	protein_coding	50917	2585	1.13635	1.25709	1.75424	1.67239	0	1.53221	0	0	0	0	1.08265	0	0	0	1.20147	0	0	0	1.47056	0	0	1.05033	0.154665	0.381719	-0.895662	-0.668608	-0.227054	0.895662	0.0385212	0.0375986	0.138131	0.77621	not sig		NO
ENSMUSG00000015087	Rabl6	RAB, member RAS oncogene family-like 6 [Source:MGI Symbol;Acc:MGI:2442633]	protein_coding	227624	6379	2.50941	2.40649	2.62522	2.31015	2.81461	2.67079	2.56058	2.31353	2.85786	2.59825	2.59903	2.53097	2.79867	2.56335	2.52113	2.86139	2.57883	2.39251	2.91645	3.18743	3.13933	2.55675	2.60881	2.79958	0.0520582	0.242832	-0.190774	0.242832	0.140388	0.905128	0.143547	0.286712	not sig		NO
ENSMUSG00000015090	Ptgds	prostaglandin D2 synthase (brain) [Source:MGI Symbol;Acc:MGI:99261]	protein_coding	19215	1649	3.59236	4.27978	2.37456	2.8877	3.26879	3.44466	3.86175	1.91662	0	1.29652	0	1.63075	0	0	0	0	0	0	0	0	0	3.38709	0.691984	0	-2.6951	-3.38709	0.691984	3.38709	1.52e-08	6.21e-07	2.07e-08	0.123756	Fresh vs. Aged&Melatonin	Cluster 2	YES
ENSMUSG00000015092	Edf1	endothelial differentiation-related factor 1 [Source:MGI Symbol;Acc:MGI:1891227]	protein_coding	59022	1317	3.01002	2.07883	2.57284	2.97628	1.97205	2.415	2.53672	1.29552	1.54046	0	0	1.28213	1.71293	1.41414	0	1.31379	2.50371	2.1155	1.56347	2.4979	0	2.50882	1.03503	1.42777	-1.47379	-1.08105	-0.392739	1.47379	0.00672336	0.00640627	0.0463211	0.622106	Fresh vs. Aged&Melatonin	Cluster 1	YES
ENSMUSG00000015095	Fbxw5	F-box and WD-40 domain protein 5 [Source:MGI Symbol;Acc:MGI:1354731]	protein_coding	30839	3052	4.13559	3.92943	3.98422	3.71198	2.73909	3.76073	3.325	3.39032	3.20745	2.36714	3.10013	3.4308	2.56452	1.65785	2.07125	1.63545	2.13588	2.54176	2.16006	2.70408	2.39478	3.65515	2.81689	2.23475	-0.83826	-1.4204	0.582136	1.4204	0.000235682	0.0168909	0.000163544	0.109909	Fresh vs. Melatonin	Cluster 2	YES
ENSMUSG00000015112	Slc25a13	solute carrier family 25 (mitochondrial carrier, adenine nucleotide translocator), member 13 [Source:MGI Symbol;Acc:MGI:1354721]	protein_coding	50799	3122	6.11118	6.0868	6.30593	6.20809	5.92912	6.08428	5.90383	6.36355	5.94811	5.89921	5.99872	5.83487	6.08424	6.23364	6.1822	6.27397	6.50656	6.3988	6.35325	6.41486	5.82051	6.08989	6.05176	6.27859	-0.0381288	0.188702	-0.226831	0.226831	0.0825028	0.925205	0.178277	0.091398	not sig		NO
ENSMUSG00000015120	Ube2i	ubiquitin-conjugating enzyme E2I [Source:MGI Symbol;Acc:MGI:107365]	protein_coding	22196	5474	7.3083	7.20118	7.19405	7.34602	7.20869	7.32917	7.29516	7.81095	7.95506	7.57194	7.74276	7.78926	7.64409	7.856	7.38707	7.86209	7.37382	7.93048	7.59339	7.7706	7.54913	7.26894	7.76715	7.63808	0.498213	0.369145	0.129068	0.498213	2.67e-05	2.66e-05	0.000745673	0.280002	not sig		NO
ENSMUSG00000015126	Tsr3	TSR3 20S rRNA accumulation [Source:MGI Symbol;Acc:MGI:1915577]	protein_coding	68327	1192	3.86495	3.58045	3.32302	3.34641	2.69836	3.5781	2.7265	1.73184	2.68331	2.33039	2.54812	1.6367	1.92481	1.85918	3.42454	3.0065	2.85756	2.77598	3.70088	3.24406	2.74674	3.30254	2.10205	3.10804	-1.20049	-0.194505	-1.00599	1.20049	5.97e-05	8.77e-05	0.651187	0.000592317	Fresh&Melatonin vs. Aged	Cluster 3	YES
ENSMUSG00000015134	Aldh1a3	aldehyde dehydrogenase family 1, subfamily A3 [Source:MGI Symbol;Acc:MGI:1861722]	protein_coding	56847	4615	4.01911	3.59855	3.55074	3.70126	3.0746	1.27097	3.27904	1.74517	3.61871	3.62923	2.28139	3.46989	2.15947	3.8722	2.19344	1.64165	2.66275	3.06803	0	2.25725	1.93227	3.21347	2.96801	1.96506	-0.245458	-1.24841	1.00295	1.24841	0.0483499	0.873164	0.051944	0.132501	not sig		NO
ENSMUSG00000015143	Actn1	actinin, alpha 1 [Source:MGI Symbol;Acc:MGI:2137706]	protein_coding	109711	3805	4.98471	4.80523	4.951	4.94581	4.7712	5.05046	5.15443	4.24685	4.38651	4.27078	4.321	4.12423	3.54713	4.05679	4.96639	4.89376	4.44389	4.68393	4.996	4.84171	4.44772	4.95183	4.13618	4.75334	-0.81565	-0.198492	-0.617158	0.81565	6.41e-06	6.85e-06	0.251469	0.000198486	not sig		NO
ENSMUSG00000015149	Sirt2	sirtuin 2 [Source:MGI Symbol;Acc:MGI:1927664]	protein_coding	64383	3568	2.25153	1.71764	2.00333	1.98486	2.15473	1.71586	1.62554	2.39661	2.85613	1.63941	1.23259	2.4805	2.24413	2.17373	2.35306	1.81038	2.39653	2.01429	1.86663	2.65974	2.26799	1.92193	2.14616	2.19552	0.224229	0.273589	-0.0493604	0.273589	0.390301	0.536417	0.402001	0.969212	not sig		NO
ENSMUSG00000015165	Hnrnpl	heterogeneous nuclear ribonucleoprotein L [Source:MGI Symbol;Acc:MGI:104816]	protein_coding	15388	5953	2.55	2.60965	3.03818	2.92327	2.43234	2.46449	2.78137	2.3438	2.8628	2.7941	2.21438	2.84351	2.93817	2.84988	2.47676	2.78038	2.83723	3.20145	3.11962	3.04447	2.58276	2.68562	2.69238	2.86324	0.00676038	0.177621	-0.17086	0.177621	0.386485	0.998754	0.440675	0.467232	not sig		NO
ENSMUSG00000015176	Nolc1	nucleolar and coiled-body phosphoprotein 1 [Source:MGI Symbol;Acc:MGI:1918019]	protein_coding	70769	3634	7.05961	6.99417	6.83172	6.94361	7.04956	6.92181	7.20069	7.28424	7.22056	7.38016	7.30188	7.10134	7.28833	7.31687	7.29073	7.4167	7.38294	7.31456	7.44043	7.32453	7.52303	7.00017	7.27048	7.3847	0.270315	0.384535	-0.11422	0.384535	2.53e-06	0.000176504	2.21e-06	0.100078	not sig		NO
ENSMUSG00000015202	Cnksr3	Cnksr family member 3 [Source:MGI Symbol;Acc:MGI:2674130]	protein_coding	215748	3837	4.62	4.65906	4.86209	4.97976	4.7755	4.44774	5.07375	3.8197	4.43242	4.14732	3.95986	3.95415	3.4922	4.8418	3.32124	4.45838	4.30265	4.76451	4.73237	5.06135	4.7577	4.77399	4.09249	4.48546	-0.681494	-0.288528	-0.392966	0.681494	0.0282566	0.0223459	0.441658	0.232605	not sig		NO
ENSMUSG00000015217	Hmgb3	high mobility group box 3 [Source:MGI Symbol;Acc:MGI:1098219]	protein_coding	15354	2234	6.94448	6.902	6.88134	7.01582	6.86799	6.81595	6.93953	6.97688	6.82697	6.88102	7.08478	7.0611	7.51973	6.78992	6.97217	6.7193	6.2522	6.7368	6.5328	6.60681	6.73744	6.90959	7.02006	6.65108	0.11047	-0.258512	0.368982	0.368982	0.00726651	0.552444	0.0586296	0.00646662	not sig		NO
ENSMUSG00000015222	Map2	microtubule-associated protein 2 [Source:MGI Symbol;Acc:MGI:97175]	protein_coding	17756	16449	1.82888	1.93364	1.59845	1.64676	1.80915	2.12773	1.56944	1.98676	1.69021	1.97084	1.97383	2.06076	1.61698	1.76536	2.24256	2.42438	1.91672	2.1138	2.72291	2.46523	2.44867	1.78772	1.86639	2.33347	0.0786707	0.545747	-0.467076	0.545747	0.000316473	0.777485	0.000475204	0.00210123	not sig		NO
ENSMUSG00000015289	Lage3	L antigen family, member 3 [Source:MGI Symbol;Acc:MGI:1913442]	protein_coding	66192	2021	1.43453	2.86871	2.74248	2.06036	2.08353	3.24356	2.93123	2.38213	1.47355	0	1.13198	2.50228	0	2.08917	0	1.41141	1.54727	1.9778	0	1.57	0	2.48063	1.36845	0.929497	-1.11218	-1.55113	0.438948	1.55113	0.0110994	0.0704007	0.0102329	0.623947	Fresh vs. Melatonin	Cluster 2	YES
ENSMUSG00000015290	Ubl4a	ubiquitin-like 4A [Source:MGI Symbol;Acc:MGI:95049]	protein_coding	27643	3142	2.64564	2.55746	1.56204	2.31011	1.78685	2.04042	0	1.12802	0	0	0	1.20195	0	0	0	0	0	0	0	0	0	1.84322	0.332853	0	-1.51037	-1.84322	0.332853	1.84322	5.44e-05	0.000638692	7.38e-05	0.579759	Fresh vs. Aged&Melatonin	Cluster 2	YES
ENSMUSG00000015291	Gdi1	guanosine diphosphate (GDP) dissociation inhibitor 1 [Source:MGI Symbol;Acc:MGI:99846]	protein_coding	14567	4296	2.67074	2.79314	1.61023	2.78222	2.8977	2.82226	2.34215	2.07749	3.06294	1.76374	1.88391	2.92313	2.19212	2.52098	1.96903	3.35626	2.20724	2.89375	2.79258	3.26632	2.48815	2.55978	2.34633	2.71047	-0.213447	0.150697	-0.364143	0.364143	0.40158	0.7028	0.837234	0.372309	not sig		NO
ENSMUSG00000015305	Sash1	SAM and SH3 domain containing 1 [Source:MGI Symbol;Acc:MGI:1917347]	protein_coding	70097	7183	4.709	4.42092	4.5919	4.29116	4.40277	4.35908	4.23805	3.75867	4.12098	3.68849	4.06094	3.98099	3.86321	3.53575	4.70298	3.95582	5.10449	4.5327	4.46438	4.58573	4.01106	4.43041	3.85843	4.47959	-0.57198	0.0491817	-0.621161	0.621161	0.00080358	0.00312191	0.941248	0.00150819	not sig		NO
ENSMUSG00000015312	Gadd45b	growth arrest and DNA-damage-inducible 45 beta [Source:MGI Symbol;Acc:MGI:107776]	protein_coding	17873	1266	2.49095	3.43371	3.09969	2.52711	2.11939	2.62099	2.71895	0	0	0	0	0	1.36739	1.98888	4.12151	0	1.48046	3.34755	0	2.91235	2.77968	2.71583	0.479467	2.09165	-2.23636	-0.624179	-1.61218	2.23636	0.00348518	0.00322468	0.542007	0.0320433	Fresh&Melatonin vs. Aged	Cluster 3	YES
ENSMUSG00000015316	Slamf1	signaling lymphocytic activation molecule family member 1 [Source:MGI Symbol;Acc:MGI:1351314]	protein_coding	27218	6156	3.0765	3.18892	2.31807	2.97423	2.70121	2.82618	2.90054	3.29027	2.69688	3.06288	3.86924	3.08843	3.24007	2.54455	3.66784	3.3403	2.97048	3.62367	3.59818	3.08046	3.44678	2.85509	3.11319	3.38967	0.258095	0.53458	-0.276485	0.53458	0.0283954	0.348635	0.021954	0.301581	not sig		NO
ENSMUSG00000015335	Zdhhc12	zinc finger, DHHC domain containing 12 [Source:MGI Symbol;Acc:MGI:1913470]	protein_coding	66220	1785	3.51244	4.48625	4.43452	4.10947	3.20099	3.34121	3.90357	2.69724	3.46728	3.50827	2.48209	3.24067	3.20444	3.06537	2.65639	3.79107	2.2104	3.53121	1.95821	2.30576	2.82137	3.85549	3.09505	2.75349	-0.760442	-1.102	0.341561	1.102	0.00416033	0.043758	0.00360461	0.481779	Fresh vs. Melatonin	Cluster 2	YES
ENSMUSG00000015341	Golga7	golgi autoantigen, golgin subfamily a, 7 [Source:MGI Symbol;Acc:MGI:1931029]	protein_coding	57437	2383	7.37571	7.50963	7.52579	7.51005	7.12699	7.73082	7.55136	6.63507	5.99993	6.30959	6.39351	6.71702	5.98951	6.35019	6.4173	6.53698	6.75224	6.39806	6.84656	6.57809	6.4829	7.47577	6.34211	6.57316	-1.13365	-0.902605	-0.231046	1.13365	2.78e-08	3.77e-08	1.07e-06	0.143622	Fresh vs. Aged	Cluster 1	YES
ENSMUSG00000015342	Xk	X-linked Kx blood group [Source:MGI Symbol;Acc:MGI:103569]	protein_coding	22439	5076	2.13426	2.24269	2.9772	2.42803	3.21213	3.12256	2.43241	1.36322	2.29025	2.06234	2.39777	1.71859	1.93516	2.15574	1.81856	2.79665	2.78005	2.17324	2.51998	1.91612	2.61389	2.6499	1.98901	2.37407	-0.660889	-0.275827	-0.385062	0.660889	0.0218532	0.0171575	0.422702	0.200983	not sig		NO
ENSMUSG00000015354	Pcolce2	procollagen C-endopeptidase enhancer 2 [Source:MGI Symbol;Acc:MGI:1923727]	protein_coding	76477	4625	2.4304	2.53683	3.36262	2.61704	3.3205	2.52591	2.582	2.88253	2.59631	1.72226	2.87822	2.93738	1.9573	3.10198	3.4117	2.5299	3.27522	3.2878	3.62331	2.99087	3.28776	2.7679	2.58228	3.20094	-0.185613	0.43304	-0.618653	0.618653	0.043444	0.707285	0.176609	0.0395604	not sig		NO
ENSMUSG00000015357	Clpx	caseinolytic mitochondrial matrix peptidase chaperone subunit [Source:MGI Symbol;Acc:MGI:1346017]	protein_coding	270166	3494	5.59043	5.64904	5.39014	5.14636	5.44035	5.45723	5.67682	5.53092	5.68275	5.34933	5.51294	5.5059	5.57756	5.18288	5.86657	5.97569	5.83928	5.86676	5.7978	5.83024	6.01341	5.47862	5.47747	5.88425	-0.00115588	0.405628	-0.406784	0.406784	6.32e-05	0.999884	0.000213193	0.000206681	not sig		NO
ENSMUSG00000015365	Mov10l1	Mov10 like RISC complex RNA helicase 1 [Source:MGI Symbol;Acc:MGI:1891384]	protein_coding	83456	4183	3.32919	2.97684	3.99481	3.31059	3.18575	2.85534	3.56701	1.5275	2.17637	1.56969	1.18051	1.76747	2.40703	2.77427	1.85945	1.92867	2.83093	2.65747	0	2.2425	2.18629	3.31708	1.91469	1.9579	-1.40239	-1.35917	-0.0432127	1.40239	0.00117445	0.00261904	0.00341702	0.991905	Fresh vs. Aged&Melatonin	Cluster 1	YES
ENSMUSG00000015401	Cltrn	collectrin, amino acid transport regulator [Source:MGI Symbol;Acc:MGI:1926234]	protein_coding	57394	1544	5.30606	4.56311	5.04606	4.59659	4.89117	5.32457	5.52552	4.34838	1.92268	2.44467	3.45709	3.34495	1.19883	2.69554	3.75092	4.08184	4.00896	3.84603	3.87928	4.23598	4.14052	5.03615	2.77316	3.99193	-2.26299	-1.04422	-1.21877	2.26299	1.83e-05	1.15e-05	0.0197905	0.00675542	Fresh vs. Aged vs. Melatonin	Cluster 1	YES
ENSMUSG00000015405	Ace2	angiotensin I converting enzyme (peptidyl-dipeptidase A) 2 [Source:MGI Symbol;Acc:MGI:1917258]	protein_coding	70008	3762	0	0	1.15262	0	0	0	0	0	0	0	1.4815	0	0	1.22176	0	0	1.53286	2.00732	1.45922	0	1.10549	0.16466	0.38618	0.872129	0.22152	0.707469	-0.485949	0.707469	0.162294	0.814157	0.150444	0.388145	not sig		NO
ENSMUSG00000015461	Atf6b	activating transcription factor 6 beta [Source:MGI Symbol;Acc:MGI:105121]	protein_coding	12915	2757	3.0427	3.77385	3.49729	3.88848	4.00731	4.05939	3.38498	1.32514	1.11928	1.51933	1.45784	0	0	1.24091	2.11224	2.18558	2.75594	1.78046	2.50359	2.0772	2.57027	3.66486	0.951786	2.28361	-2.71307	-1.38125	-1.33183	2.71307	1.93e-08	1.12e-08	0.00011717	0.000176154	Fresh vs. Aged vs. Melatonin	Cluster 1	YES
ENSMUSG00000015474	Ppt2	palmitoyl-protein thioesterase 2 [Source:MGI Symbol;Acc:MGI:1860075]	protein_coding	54397	2614	5.90968	6.07652	6.34417	5.90646	6.01074	4.86143	5.85989	4.46805	3.82676	4.32414	4.02619	4.5163	4.36744	4.28209	4.61391	4.74281	4.74897	4.79044	4.95914	5.21666	5.04811	5.8527	4.25871	4.87429	-1.59399	-0.978407	-0.615583	1.59399	1.64e-07	1.09e-07	7.61e-05	0.00668376	Fresh vs. Aged	Cluster 1	YES
ENSMUSG00000015478	Rnf5	ring finger protein 5 [Source:MGI Symbol;Acc:MGI:1860076]	protein_coding	54197	1483	6.75469	6.43046	6.64434	6.81819	6.26798	6.13477	6.37574	3.25405	4.31393	3.65156	4.13451	2.50153	2.99439	4.26048	4.12737	4.26948	4.3528	4.72375	4.30145	4.27581	3.48874	6.48945	3.58721	4.21992	-2.90224	-2.26954	-0.632705	2.90224	2.96e-09	3.78e-09	1.65e-07	0.0592295	Fresh vs. Aged&Melatonin	Cluster 1	YES
ENSMUSG00000015488	Cacfd1	calcium channel flower domain containing 1 [Source:MGI Symbol;Acc:MGI:1924317]	protein_coding	381356	4693	3.88627	3.5509	3.36666	3.26225	2.75328	3.27589	3.15836	2.10046	1.8791	1.60735	2.77608	2.60649	1.3972	2.07177	1.82305	1.80818	1.44622	1.21452	2.03911	2.59036	0	3.32194	2.06263	1.56021	-1.25931	-1.76174	0.502428	1.76174	7.86e-05	0.00224244	7.14e-05	0.270888	Fresh vs. Aged&Melatonin	Cluster 2	YES
ENSMUSG00000015501	Hivep2	human immunodeficiency virus type I enhancer binding protein 2 [Source:MGI Symbol;Acc:MGI:1338076]	protein_coding	15273	13720	1.70382	1.37591	1.57744	1.62674	1.49771	1.62281	1.45185	2.00914	1.37672	1.12119	2.24982	1.4905	0	1.0518	1.93634	2.17797	2.28408	2.12113	2.35306	2.4137	1.8182	1.5509	1.32845	2.15778	-0.222447	0.606884	-0.829331	0.829331	0.00763939	0.627696	0.0509526	0.00725121	not sig		NO
ENSMUSG00000015522	Arnt	aryl hydrocarbon receptor nuclear translocator [Source:MGI Symbol;Acc:MGI:88071]	protein_coding	11863	8007	4.24867	4.4867	4.30199	4.47767	4.43477	4.00622	4.2217	4.23051	4.06167	4.12543	3.47322	4.46469	4.00653	3.77357	4.54323	4.4353	4.70224	4.54538	4.76162	4.63773	4.52312	4.3111	4.01937	4.59266	-0.291733	0.281556	-0.573289	0.573289	0.000510319	0.0574299	0.0679581	0.000340167	not sig		NO
ENSMUSG00000015536	Mocs2	molybdenum cofactor synthesis 2 [Source:MGI Symbol;Acc:MGI:1336894]	protein_coding	17434	9054	4.96263	4.84533	4.74606	4.74715	4.81616	5.15287	5.09783	4.40008	4.17446	4.85998	4.63103	3.85844	4.83877	4.63452	4.3857	4.2504	4.75298	3.98733	4.26585	3.77385	4.74824	4.90972	4.48533	4.30919	-0.424392	-0.600525	0.176133	0.600525	0.00623697	0.0513241	0.00561062	0.553843	not sig		NO
ENSMUSG00000015542	Nat9	N-acetyltransferase 9 (GCN5-related, putative) [Source:MGI Symbol;Acc:MGI:1913426]	protein_coding	66176	2066	2.66237	2.63647	2.67415	3.11493	2.40217	2.18633	2.90367	1.12755	1.5421	1.65936	1.11479	1.04613	0	1.14601	0	1.39167	2.10142	1.80732	0	2.40513	1.63096	2.6543	1.09085	1.33379	-1.56345	-1.32051	-0.242938	1.56345	0.000661544	0.000923579	0.00415092	0.774303	Fresh vs. Aged&Melatonin	Cluster 1	YES
ENSMUSG00000015568	Lpl	lipoprotein lipase [Source:MGI Symbol;Acc:MGI:96820]	protein_coding	16956	6810	4.83763	4.79035	4.24079	4.98489	4.9339	4.97853	4.63666	5.38567	5.43262	5.21025	5.07664	5.59148	4.87264	5.37434	5.30642	5.23496	4.476	5.24977	5.21814	5.50211	5.26481	4.77182	5.27766	5.17889	0.505842	0.407066	0.0987763	0.505842	0.00771061	0.00873021	0.0351786	0.788197	not sig		NO
ENSMUSG00000015575	Atp6v0e	ATPase, H+ transporting, lysosomal V0 subunit E [Source:MGI Symbol;Acc:MGI:1328318]	protein_coding	11974	3261	6.85451	6.7641	6.49023	6.7601	6.67159	7.00002	6.42438	5.45784	6.02452	5.90738	5.47802	5.74231	4.82776	5.81342	4.48859	4.70703	4.44313	5.12816	4.71556	5.0032	4.19162	6.70927	5.60732	4.66818	-1.10195	-2.04109	0.939137	2.04109	2.87e-09	1.36e-05	1.66e-09	9.45e-05	Fresh vs. Aged&Melatonin	Cluster 2	YES
ENSMUSG00000015597	Zfp318	zinc finger protein 318 [Source:MGI Symbol;Acc:MGI:1889348]	protein_coding	57908	8594	5.47284	5.40973	5.68803	5.39275	5.73792	5.66416	5.44916	5.21723	5.42622	5.33062	5.47723	5.38349	5.51134	5.59435	5.60257	5.90244	5.67983	5.86625	5.7921	5.86922	5.74935	5.54494	5.42007	5.78025	-0.124873	0.235312	-0.360185	0.360185	0.000186078	0.188162	0.00766253	0.000143891	not sig		NO
ENSMUSG00000015599	Ttbk1	tau tubulin kinase 1 [Source:MGI Symbol;Acc:MGI:2147036]	protein_coding	106763	6959	3.90651	3.70759	3.16832	3.73884	3.38684	3.29078	3.84999	2.88017	0	3.75725	3.22875	2.8636	4.32676	4.18195	2.40636	0	3.18527	1.05392	0	1.10009	3.80591	3.57841	3.03407	1.65022	-0.54434	-1.92819	1.38385	1.92819	0.0241518	0.688821	0.0224212	0.115038	Fresh vs. Melatonin	Cluster 4	YES
ENSMUSG00000015605	Srf	serum response factor [Source:MGI Symbol;Acc:MGI:106658]	protein_coding	20807	4093	2.25818	1.92354	2.48303	2.04663	2.16358	1.58103	1.4474	2.43845	1.99398	2.30438	2.17958	2.92682	0	1.87921	1.40149	1.87336	1.71994	2.0979	0	1.85504	2.00882	1.9862	1.96035	1.56522	-0.0258524	-0.420977	0.395125	0.420977	0.479334	0.997468	0.52369	0.564169	not sig		NO
ENSMUSG00000015619	Gata3	GATA binding protein 3 [Source:MGI Symbol;Acc:MGI:95663]	protein_coding	14462	3978	5.94193	6.02542	5.72414	6.10737	5.93083	6.22061	6.29359	6.77151	5.94649	6.68686	5.94341	6.66206	6.28265	6.39638	5.60303	5.25464	6.29894	6.43996	6.61539	6.09124	6.08715	6.03484	6.38419	6.05577	0.349353	0.0209263	0.328427	0.349353	0.151833	0.189633	0.993431	0.226434	not sig		NO
ENSMUSG00000015647	Lama5	laminin, alpha 5 [Source:MGI Symbol;Acc:MGI:105382]	protein_coding	16776	11388	2.42005	2.20618	1.8982	1.9186	1.58236	1.65429	2.33666	2.26979	1.54782	1.81991	1.67774	2.1176	1.23061	2.29458	1.71361	1.68232	2.62643	1.98937	2.47208	2.29998	2.35153	2.00234	1.85115	2.16219	-0.151185	0.159852	-0.311037	0.311037	0.307889	0.725026	0.698605	0.276818	not sig		NO
ENSMUSG00000015653	Steap2	six transmembrane epithelial antigen of prostate 2 [Source:MGI Symbol;Acc:MGI:1921301]	protein_coding	74051	12144	4.87481	5.02598	5.32977	4.90952	5.12079	5.14453	4.81952	3.95952	3.57442	3.33581	3.79182	4.22725	3.23695	3.85965	4.14982	4.82288	5.05237	4.83158	4.77449	4.78492	4.4375	5.03213	3.71221	4.69337	-1.31993	-0.338765	-0.981161	1.31993	2.33e-07	2.4e-07	0.0958785	1.41e-05	Fresh vs. Aged	Cluster 3	YES
ENSMUSG00000015656	Hspa8	heat shock protein 8 [Source:MGI Symbol;Acc:MGI:105384]	protein_coding	15481	4156	6.69492	6.66808	6.73919	6.96465	6.9864	7.40184	6.92801	4.27896	4.34132	4.32689	4.08686	4.70649	4.80494	4.72666	4.51271	4.62125	4.14349	4.92556	4.82109	5.1029	4.50271	6.91187	4.46745	4.66139	-2.44442	-2.25048	-0.193941	2.44442	3.3e-12	1.11e-11	4.52e-11	0.424091	Fresh vs. Aged&Melatonin	Cluster 1	YES
ENSMUSG00000015659	Serac1	serine active site containing 1 [Source:MGI Symbol;Acc:MGI:2447813]	protein_coding	321007	4576	3.86175	3.57564	3.6221	4.05762	4.18294	3.56898	3.95923	3.82184	3.80217	3.087	3.55285	4.04045	3.78895	3.51165	3.73136	3.78332	3.63962	3.34231	3.8588	3.98037	4.23169	3.83261	3.65785	3.79535	-0.174761	-0.0372552	-0.137506	0.174761	0.481451	0.484584	0.966268	0.633938	not sig		NO
ENSMUSG00000015668	Pdzd11	PDZ domain containing 11 [Source:MGI Symbol;Acc:MGI:1919871]	protein_coding	72621	2127	6.49435	6.33746	6.29171	6.35744	6.46341	6.29324	6.45554	6.18499	5.85554	5.84432	5.94688	6.24926	5.72468	6.10324	5.71175	5.93232	5.65318	6.17043	6.20268	5.91738	6.10138	6.38474	5.98699	5.95559	-0.397749	-0.429148	0.0313987	0.429148	0.000319368	0.00135809	0.000653693	0.94029	not sig		NO
ENSMUSG00000015671	Psma2	proteasome subunit alpha 2 [Source:MGI Symbol;Acc:MGI:104885]	protein_coding	19166	944	11.6466	11.5027	11.5023	11.521	11.622	11.6027	11.4162	10.2842	10.3017	10.3397	10.2983	10.2499	10.2524	10.3733	10.1915	10.0123	10.0576	10.1096	10.021	10.1673	10.1605	11.5448	10.2999	10.1028	-1.24486	-1.44195	0.197093	1.44195	8.32e-19	2.53e-14	2.53e-14	0.000117355	Fresh vs. Aged&Melatonin	Cluster 2	YES
ENSMUSG00000015672	Mrpl32	mitochondrial ribosomal protein L32 [Source:MGI Symbol;Acc:MGI:2137226]	protein_coding	75398	768	8.79652	8.94215	9.08014	8.90855	9.09647	8.4033	8.96017	8.82753	9.08477	8.74317	8.53775	8.77107	9.02887	8.98639	9.14401	8.9395	8.85253	8.85699	8.86429	8.87202	8.6538	8.8839	8.85422	8.88331	-0.0296791	-0.00059476	-0.0290843	0.0296791	0.948157	0.956074	0.999982	0.957776	not sig		NO
ENSMUSG00000015697	Setdb1	SET domain, bifurcated 1 [Source:MGI Symbol;Acc:MGI:1934229]	protein_coding	84505	6853	6.13864	5.94794	5.89282	6.12431	6.08433	6.01183	6.05831	5.55275	5.72757	5.64417	5.45984	5.79054	5.57304	5.80711	5.48152	6.03784	6.00283	6.11204	6.07461	6.02456	6.01718	6.03688	5.65072	5.96437	-0.386164	-0.0725139	-0.313651	0.386164	0.000433896	0.000542982	0.662281	0.00368088	not sig		NO
ENSMUSG00000015711	Prune1	prune exopolyphosphatase [Source:MGI Symbol;Acc:MGI:1925152]	protein_coding	229589	3618	5.09587	5.27921	5.31439	5.41185	5.37281	5.41572	5.14355	4.91983	5.06007	4.62125	4.61841	4.96901	4.55924	4.50668	4.5467	4.61869	4.75723	5.28174	5.10014	4.92807	4.32737	5.29049	4.75064	4.79428	-0.539844	-0.496211	-0.0436334	0.539844	0.000872561	0.00161755	0.00337997	0.939758	not sig		NO
ENSMUSG00000015714	Cers2	ceramide synthase 2 [Source:MGI Symbol;Acc:MGI:1924143]	protein_coding	76893	3676	5.00796	5.12346	5.00388	5.00785	4.74222	5.33109	4.98957	1.82696	1.97489	1.81552	2.7011	1.79895	2.29272	2.32343	2.71524	3.27351	2.8588	2.66426	2.77372	2.69956	3.3591	5.02943	2.1048	2.90631	-2.92463	-2.12312	-0.801516	2.92463	3.85e-13	3.79e-13	8.7e-11	0.000113869	Fresh vs. Aged&Melatonin	Cluster 1	YES
ENSMUSG00000015721	Nlrp5	NLR family, pyrin domain containing 5 [Source:MGI Symbol;Acc:MGI:1345193]	protein_coding	23968	3541	8.02464	8.22884	7.63554	8.09949	8.05448	8.58451	8.12968	7.40207	7.48707	6.77368	6.80548	7.56838	6.44539	7.38415	7.47714	7.96859	7.35392	7.71884	8.09804	7.87607	7.07946	8.10817	7.12375	7.65315	-0.984423	-0.455017	-0.529406	0.984423	0.000385091	0.000257315	0.0793439	0.0377238	not sig		NO
ENSMUSG00000015733	Capza2	capping protein (actin filament) muscle Z-line, alpha 2 [Source:MGI Symbol;Acc:MGI:106222]	protein_coding	12343	5890	6.0477	5.79928	6.00487	5.99948	6.09157	6.05162	6.02915	6.21197	6.10442	6.27789	6.2965	6.41476	6.48149	6.29933	6.35483	6.37124	6.46794	6.24825	6.51366	6.27809	6.18538	6.00338	6.29805	6.34563	0.294669	0.342246	-0.0475771	0.342246	3.94e-05	0.000345493	6.52e-05	0.715966	not sig		NO
ENSMUSG00000015745	Plekho1	pleckstrin homology domain containing, family O member 1 [Source:MGI Symbol;Acc:MGI:1914470]	protein_coding	67220	2172	1.94568	1.63491	1.8672	0	1.87136	1.32274	1.69016	0	1.21587	0	0	0	1.72351	1.0069	1.17992	0	0	0	1.50822	1.76379	0	1.47601	0.563754	0.63599	-0.912253	-0.840017	-0.072236	0.912253	0.0626228	0.0828962	0.115906	0.982036	not sig		NO
ENSMUSG00000015747	Vps45	vacuolar protein sorting 45 [Source:MGI Symbol;Acc:MGI:891965]	protein_coding	22365	3991	2.9973	2.58331	2.67369	2.69562	2.70011	2.95253	2.12306	2.38963	2.97068	2.8285	2.54282	2.51739	3.23833	2.64592	2.87817	2.79789	3.09515	3.42033	3.09238	2.20318	2.84873	2.67509	2.73332	2.90512	0.0582334	0.230029	-0.171795	0.230029	0.400088	0.939141	0.394538	0.58782	not sig		NO
ENSMUSG00000015748	Prpf3	pre-mRNA processing factor 3 [Source:MGI Symbol;Acc:MGI:1918017]	protein_coding	70767	5661	4.92141	4.95457	4.89341	4.85638	5.29103	4.89038	4.89981	5.17173	5.15795	5.15399	4.74305	4.85442	5.19261	5.00942	5.09746	5.65067	5.44859	5.65676	5.52487	5.17368	5.41476	4.95814	5.04045	5.42383	0.0823141	0.465687	-0.383373	0.465687	0.00035909	0.68642	0.000470997	0.00292287	not sig		NO
ENSMUSG00000015749	Anp32e	acidic (leucine-rich) nuclear phosphoprotein 32 family, member E [Source:MGI Symbol;Acc:MGI:1913721]	protein_coding	66471	3566	4.99476	5.04717	5.06964	4.75515	4.95983	5.2142	5.46583	5.16793	5.17185	5.26396	5.3804	4.71684	5.3415	4.79209	5.25773	5.32062	5.27025	5.23432	4.60126	5.10762	4.93521	5.07237	5.11922	5.10386	0.0468522	0.0314876	0.0153646	0.0468522	0.937186	0.933531	0.969343	0.992603	not sig		NO
ENSMUSG00000015750	Aph1a	aph1 homolog A, gamma secretase subunit [Source:MGI Symbol;Acc:MGI:2385110]	protein_coding	226548	3450	2.1348	2.36916	2.98025	2.56485	2.29446	2.10712	2.77055	2.66381	2.63342	2.09815	2.52271	2.45003	2.06658	2.5615	2.2383	2.4903	2.33222	2.67567	2.885	2.77738	3.10853	2.46017	2.42803	2.64391	-0.0321434	0.183745	-0.215888	0.215888	0.361441	0.977665	0.492445	0.381737	not sig		NO
ENSMUSG00000015755	Tab2	TGF-beta activated kinase 1/MAP3K7 binding protein 2 [Source:MGI Symbol;Acc:MGI:1915902]	protein_coding	68652	6135	6.10011	5.88755	5.96444	5.68155	5.80015	5.69384	5.71727	6.17562	5.86133	5.77747	6.1197	5.93546	5.94846	5.91487	6.40498	5.98294	6.30586	5.76596	6.11555	5.87846	6.02496	5.83499	5.96184	6.06839	0.126857	0.2334	-0.106543	0.2334	0.0754785	0.398421	0.061894	0.51717	not sig		NO
ENSMUSG00000015757	Ppil4	peptidylprolyl isomerase (cyclophilin)-like 4 [Source:MGI Symbol;Acc:MGI:1914668]	protein_coding	67418	6450	6.84717	6.72301	6.88266	6.65735	6.80916	6.86452	6.85468	7.61223	7.42249	7.52919	7.68268	7.49335	7.46294	7.35106	7.77244	7.6246	7.54805	7.48805	7.57328	7.45148	7.20962	6.80551	7.5077	7.52393	0.702197	0.718424	-0.0162266	0.718424	2.89e-09	1.92e-08	1.34e-08	0.969891	not sig		NO
ENSMUSG00000015759	Cnih1	cornichon family AMPA receptor auxiliary protein 1 [Source:MGI Symbol;Acc:MGI:1277202]	protein_coding	12793	1570	7.36607	7.14841	7.03005	7.3536	7.23911	7.59731	7.5508	7.70959	7.53786	7.048	7.59735	7.77229	6.8644	7.49805	7.91099	7.73042	7.83857	7.87588	7.56308	7.83505	7.53993	7.32648	7.43251	7.75628	0.106026	0.429796	-0.323769	0.429796	0.0115759	0.705157	0.0115007	0.0603775	not sig		NO
ENSMUSG00000015766	Eps8	epidermal growth factor receptor pathway substrate 8 [Source:MGI Symbol;Acc:MGI:104684]	protein_coding	13860	5731	6.82323	6.97801	7.06051	6.87235	6.82512	6.75835	7.06426	6.8491	6.83907	6.65781	6.70325	6.5799	6.93072	6.83751	7.16183	7.15941	7.03785	7.16154	7.15698	6.77315	7.02189	6.91169	6.77105	7.06752	-0.14064	0.155831	-0.296471	0.296471	0.00197295	0.138568	0.0935655	0.00137284	not sig		NO
ENSMUSG00000015776	Med22	mediator complex subunit 22 [Source:MGI Symbol;Acc:MGI:98446]	protein_coding	20933	3614	5.76618	5.94401	6.12863	6.2927	6.05791	5.74311	5.98615	6.5987	6.79581	6.23151	6.58329	6.56218	6.1687	6.73103	6.35249	6.63851	6.25627	6.63613	6.32953	6.34513	6.36974	5.98839	6.52446	6.41826	0.536076	0.42987	0.106206	0.536076	0.000191217	0.00023447	0.00206469	0.585933	not sig		NO
ENSMUSG00000015790	Surf1	surfeit gene 1 [Source:MGI Symbol;Acc:MGI:98443]	protein_coding	20930	1753	4.9831	4.49936	4.55649	4.78999	4.60167	4.80601	4.5803	3.5087	2.91761	3.8189	3.07353	2.58989	2.52469	3.38833	3.11545	3.05937	3.4316	3.8036	3.31885	3.62649	2.91307	4.68813	3.11738	3.32406	-1.57075	-1.36407	-0.206681	1.57075	1.68e-07	3.36e-07	2.45e-06	0.521071	Fresh vs. Aged&Melatonin	Cluster 1	YES
ENSMUSG00000015804	Med28	mediator complex subunit 28 [Source:MGI Symbol;Acc:MGI:1914249]	protein_coding	66999	5011	6.63946	6.40553	6.42401	6.51331	6.65207	6.2755	6.32998	6.47636	6.43348	6.04829	6.47331	6.69341	5.55987	6.12703	5.51539	5.81763	5.44999	6.10583	5.69405	6.29163	5.28478	6.46284	6.25882	5.73704	-0.204014	-0.725795	0.521781	0.725795	0.00124176	0.460191	0.00114149	0.0159939	not sig		NO
ENSMUSG00000015806	Qdpr	quinoid dihydropteridine reductase [Source:MGI Symbol;Acc:MGI:97836]	protein_coding	110391	1788	2.58607	3.60232	2.8519	3.30084	2.8991	3.5781	3.3144	3.55756	4.37048	4.1294	3.74321	3.2385	3.79344	3.76707	3.14699	4.08309	2.94498	3.94888	4.17996	3.35685	3.19144	3.16182	3.79995	3.55031	0.638133	0.388494	0.249639	0.638133	0.0364069	0.0298016	0.228861	0.527139	not sig		NO
[truncated: 11,639 more rows]
