# Supplementary material for: Single-Cell Multi-Omics Analysis of In Vitro Post-Ovulatory–Aged Oocytes Revealed Aging-Dependent Protein Degradation
Source: Mol Cell Proteomics. 2024 Nov 20;24(1):100882. doi: 10.1016/j.mcpro.2024.100882 (PMC11728983; doi:10.1016/j.mcpro.2024.100882)
Supplement: Supplementary Table S3 [file mmc6.xlsx]

## Sheet: Header annotation
Colum name	Annotation
Fresh_mean	Mean Log2 quantitative values of Fresh group oocytes by single-cell proteomics
Aged_mean	Mean Log2 quantitative values of Aged group oocytes by single-cell proteomics
Melatonin_mean	Mean Log2 Normalized quantitative values of Melatonin group oocytes by single-cell proteomics
Log2FC (Aged/Fresh)	Log2 fold change of ratio of protein quantitative values in the Aged/Fresh group oocyte
Log2FC (Melatonin/Fresh)	Log2 fold change of ratio of protein quantitative values in the Melatonin/Fresh group oocyte
Log2FC (Aged/Melatonin)	Log2 fold change of ratio of protein quantitative values in the Aged/Melatonin group oocyte
MaxFC	Maximal ratio between groups of quantitative values of proteins in oocytes
FDR-q	FDR q value of one-way ANOVA test adjusted by the Benjamini–Hochberg method
Aged/Fresh-posthoc	p value of post-hoc Tukey’s Honestly Significant Difference (HSD) test performed between Aged/Fresh group
Melatonin/Fresh-posthoc	p value of post-hoc Tukey’s Honestly Significant Difference (HSD) test performed between Melatonin/Fresh group
Aged/Melatonin-posthoc	p value of post-hoc Tukey’s Honestly Significant Difference (HSD) test performed between Aged/Melatonin group
DE_groups	The group of differential gene that filtered based on p value of post-hoc Tukey’s Honestly Significant Difference (HSD) test and Log2FC
	for instance, "Fresh vs. Aged" means that the protein is a differential protein between the Fresh and Aged groups,
	and the "Fresh & Melatonin vs. Aged" refers to proteins that are differentially expressed between Fresh and Aged groups and between Melatonin and Aged groups, but are not differentially expressed between Fresh and Melatonin groups.
Cluster	Cluster corresponding to patterns of differentially expressed proteins in the heatmap
Diff	Differential proteins

## Sheet: S3
Supplementary Table S3.Quantification of mouse fresh, aged and melatonin-treated oocytes proteins by single-cell proteomics
Protein.ID	ENSEMBL	ENTREZID	SYMBOL	GENENAME	Coverage (%)	Unique Peptides	Razor Peptides	Fresh.R1	Fresh.R2	Fresh.R3	Fresh.R4	Fresh.R5	Fresh.R6	Fresh.R7	Fresh.R8	Fresh.R9	Aged.R1	Aged.R2	Aged.R3	Aged.R4	Aged.R5	Aged.R6	Aged.R7	Aged.R8	Aged.R9	Melatonin.R1	Melatonin.R2	Melatonin.R3	Melatonin.R4	Melatonin.R5	Melatonin.R6	Melatonin.R7	Melatonin.R8	Melatonin.R9	Fresh_mean	Aged_mean	Melatonin_mean	Log2FC (Aged/Fresh)	Log2FC (Melatonin/Fresh)	Log2FC (Aged/Melatonin)	MaxFC	FDR-q	Aged/Fresh-posthoc	Melatonin/Fresh-posthoc	Aged/Melatonin-posthoc	DE_groups	Cluster	Diff
A1L317	ENSMUSG00000020913	75706	Krt24	keratin 24	8.01	3	3	12.0758	12.1759	20.5383	14.3411	14.0423	14.5637	12.6708	19.3114	12.8859	17.6262	18.4221	17.2273	18.8492	16.9817	19.0486	18.9683	19.001	18.6386	18.5047	12.4468	12.2859	13.1128	19.1534	17.3719	16.3029	13.5776	16.7797	14.7339	18.307	15.504	3.57307	0.770058	2.80301	3.57307	0.0108646	0.0116624	0.778028	0.0529333	Fresh vs. Agedd	Cluster 3	YES
A1L3P4	ENSMUSG00000060681	236794	Slc9a6	solute carrier family 9 (sodium/hydrogen exchanger), member 6	10.26	6	6	14.1179	18.3562	18.8487	12.8997	17.3278	18.9764	17.8034	18.3926	18.2612	12.588	11.1509	13.511	11.9509	13.2798	17.6503	18.1222	11.9709	12.7927	13.1666	17.5062	18.0979	18.6498	18.7369	18.3722	18.289	18.1266	18.5453	17.2204	13.6685	17.7212	-3.55191	0.500721	-4.05263	4.05263	0.000981968	0.00529956	0.876443	0.00158753	Fresh&Melatonin vs. Aged	Cluster 2	YES
A2A432	ENSMUSG00000031095	72584	Cul4b	cullin 4B	61.65	58	82	20.0706	20.5489	20.3213	20.1829	20.0709	20.5971	20.369	20.3453	20.472	19.2999	19.7588	19.3858	19.4568	19.4259	19.8145	19.6305	19.6179	19.7664	20.2909	20.2577	20.5041	20.3305	20.5657	20.6033	20.5451	20.6075	20.6529	20.3309	19.573	20.4842	-0.757933	0.153293	-0.911226	0.911226	1.33879e-10	9.93219e-09	0.181627	2.76741e-10	not sig		NO
A2A5R2	ENSMUSG00000074582	99371	Arfgef2	ADP-ribosylation factor guanine nucleotide-exchange factor 2 (brefeldin A-inhibited)	31.58	27	27	13.3093	14.6797	13.0086	14.0684	13.5257	14.2152	14.0377	14.748	14.3116	12.4127	13.6131	14.0945	13.0054	13.9081	13.8959	13.5193	10.1283	12.2868	14.48	14.2908	13.6965	14.3107	14.7384	14.5318	13.4803	14.2891	14.4921	13.9894	12.9849	14.2566	-1.00447	0.267278	-1.27175	1.27175	0.00884144	0.0447189	0.778085	0.00966863	Fresh&Melatonin vs. Aged	Cluster 2	YES
A2A6A1	ENSMUSG00000034621	237943	Gpatch8	G patch domain containing 8	13.02	13	15	14.9285	13.3598	12.9809	13.2823	13.6403	14.6576	14.4573	11.7625	13.1926	13.2058	14.2776	11.6336	10.2742	14.5644	13.4043	13.7364	14.9545	14.6738	15.8668	13.323	15.0098	12.5021	15.7151	15.8373	15.3617	14.9663	15.7065	13.5846	13.4138	14.9209	-0.1708	1.3363	-1.5071	1.5071	0.0362518	0.955971	0.0849243	0.047228	Aged vs. Melatonin	Cluster 1	YES
A2A6Q5	ENSMUSG00000020687	217232	Cdc27	cell division cycle 27	27.76	20	20	17.2331	17.0824	17.6168	14.7977	17.0058	11.5737	16.8566	13.7663	13.966	12.2265	12.1968	10.4616	12.9214	13.62	12.5209	12.9084	12.1188	11.8127	12.4987	12.4309	13.5393	11.1512	13.9678	13.3996	15.8872	13.0855	13.6608	15.5443	12.3097	13.2912	-3.23461	-2.25307	-0.981533	3.23461	0.000449405	0.000385781	0.0114001	0.368925	Fresh vs. Aged&Melatonin	Cluster 2	YES
A2A8U2	ENSMUSG00000044700	230917	Tmem201	transmembrane protein 201	17.92	10	10	14.0619	13.3655	14.5449	12.8851	11.2293	15.2106	14.1501	13.8181	14.5662	12.5188	11.9976	13.9558	13.5953	13.1519	12.617	13.4783	15.4922	13.0149	14.0453	16.5552	15.807	14.3432	14.3006	14.2259	15.5405	14.6861	11.1991	13.7591	13.3135	14.5225	-0.445545	0.763459	-1.209	1.209	0.137715	0.732652	0.410863	0.12136	not sig		NO
A2A8Z1	ENSMUSG00000028559	100273	Osbpl9	oxysterol binding protein-like 9	41.71	25	26	17.9643	18.0378	18.014	17.8404	17.8876	17.952	17.973	17.7256	17.7509	17.3386	17.4396	17.5808	17.5138	17.498	17.6941	17.5721	17.5119	17.5845	18.1588	18.2862	18.4097	18.1748	18.4831	18.4484	18.4038	18.4398	18.3224	17.9051	17.5259	18.3474	-0.379128	0.442383	-0.821511	0.821511	2.24923e-13	4.96528e-07	3.34885e-08	1.37335e-13	not sig		NO
A2A9R3	ENSMUSG00000035427	434903	Mageb4	MAGE family member B4	21.4	5	5	14.4897	18.423	18.7313	16.5333	16.7247	19.3545	18.0892	19.5801	17.9475	15.7852	17.2192	16.6001	16.6617	11.7187	17.0408	17.0822	17.1776	16.9385	16.4549	16.92	17.4589	16.1781	18.1713	18.0209	17.7764	17.6139	18.8778	17.7637	16.2471	17.4969	-1.51661	-0.266804	-1.24981	1.51661	0.0829165	0.0909719	0.920797	0.185918	not sig		NO
A2ABV5	ENSMUSG00000064127	26896	Med14	mediator complex subunit 14	1.78	3	3	17.572	13.8724	17.6846	17.4852	12.8384	12.373	13.9827	17.3851	17.6023	16.4689	16.4122	16.1599	15.9907	13.4089	16.6678	16.4305	12.6296	16.1466	11.9468	17.1362	17.2008	17.3269	13.4861	17.4971	10.9554	13.0778	17.3989	15.644	15.5906	15.114	-0.0534041	-0.529979	0.476575	0.529979	0.857213	0.998569	0.869263	0.892763	not sig		NO
A2ACJ2	ENSMUSG00000025384	71885	Faap100	Fanconi anemia core complex associated protein 100	33.79	19	19	17.7055	13.3722	18.4158	17.5803	18.0448	10.9749	13.1142	11.7566	18.3138	13.3641	12.7384	16.8362	12.9169	17.6191	13.4448	13.591	13.5387	12.1152	17.7312	14.2828	12.9384	18.1141	18.2756	18.1099	18.1124	17.9557	13.2856	15.4753	14.0183	16.534	-1.45709	1.05861	-2.5157	2.5157	0.118824	0.438947	0.642571	0.100873	not sig		NO
A2ADA5	ENSMUSG00000051557	433813	Pusl1	pseudouridylate synthase-like 1	29.21	7	7	15.7691	14.2692	14.0326	15.9145	15.8796	16.2074	13.5281	16.5088	16.0066	13.3599	13.3437	13.2578	12.9986	11.5152	13.5251	13.4821	13.5726	13.1412	16.0147	13.3151	15.3748	14.0275	16.1002	13.1452	11.4733	16.2143	15.6667	15.3462	13.1329	14.5924	-2.21328	-0.753788	-1.45949	2.21328	0.00249803	0.00200046	0.397864	0.0440663	Fresh&Melatonin vs. Aged	Cluster 2	YES
A2ADY9	ENSMUSG00000078515	68817	Ddi2	DNA-damage inducible protein 2	61.9	19	24	19.9809	20.0774	19.8179	19.774	19.7759	20.0157	19.9085	20.029	19.8199	19.5745	19.2505	19.5054	19.2361	19.4442	19.3815	19.4155	19.4786	19.2567	19.977	19.9377	20.0682	20.0997	19.8559	20.2429	20.3407	19.96	19.9497	19.911	19.3937	20.048	-0.517377	0.13693	-0.654307	0.654307	4.66688e-10	5.91675e-08	0.0967701	7.02495e-10	not sig		NO
A2AGT5	ENSMUSG00000040549	75786	Ckap5	cytoskeleton associated protein 5	61.22	141	141	21.4534	21.6492	21.3862	21.4081	21.286	21.5413	21.4992	21.3705	21.3497	20.5617	20.7517	20.7277	20.5327	20.5185	20.7189	20.5987	20.5045	20.5018	21.2849	21.3614	21.3385	21.5673	21.4788	21.5204	21.5037	21.4101	21.4982	21.4382	20.6018	21.4404	-0.836376	0.00219441	-0.83857	0.83857	1.27246e-15	3.84137e-14	0.998881	3.74145e-14	not sig		NO
A2AH22	ENSMUSG00000040506	228361	Ambra1	autophagy/beclin 1 regulator 1	37.54	43	43	17.5747	17.8017	17.8449	11.2317	16.9837	18.183	16.535	17.2353	17.7758	17.3616	17.0427	17.5575	17.2798	17.4972	17.2758	16.7241	17.6206	17.2508	17.6188	17.291	17.3101	17.9957	17.6701	17.5243	17.6526	17.2882	17.2749	16.7962	17.29	17.514	0.493829	0.717795	-0.223966	0.717795	0.475219	0.686591	0.458475	0.92459	not sig		NO
A2AHC3	ENSMUSG00000026933	227634	Camsap1	calmodulin regulated spectrin-associated protein 1	44.15	53	53	16.1366	15.8275	15.8074	15.742	15.5359	16.3373	15.9327	16.4611	15.2457	15.7185	15.4728	15.7761	15.5341	15.399	14.996	15.6227	15.2159	15.1492	16.052	16.0398	15.7814	16.1477	15.849	15.9767	16.0943	15.6953	16.1452	15.8918	15.4316	15.9757	-0.460212	0.0838889	-0.544101	0.544101	0.000895128	0.0059683	0.807747	0.00128269	not sig		NO
A2AIV2	ENSMUSG00000040720	66185	Virma	vir like m6A methyltransferase associated	29.82	38	38	14.0099	13.2468	12.2575	12.7064	13.8137	12.8046	13.4783	14.4356	12.4648	13.7587	12.6017	12.2674	12.8712	12.7356	14.0638	13.931	14.0986	14.3719	13.6646	15.4615	15.0568	12.782	12.1758	14.9393	14.4903	14.9009	14.2938	13.2464	13.4111	14.1961	0.164711	0.949696	-0.784985	0.949696	0.0748318	0.919695	0.0827894	0.17196	not sig		NO
A2AKG8	ENSMUSG00000038368	230393	Focad	focadhesin	34.98	54	54	19.0753	18.8703	19.0199	18.9229	18.7411	19.1396	18.8223	18.9581	19.055	18.2148	18.1263	18.1709	18.159	18.0769	18.254	17.9253	18.405	17.927	18.9376	18.9815	18.898	18.886	18.49	19.1046	18.6	18.8682	18.7522	18.9561	18.1399	18.8353	-0.816151	-0.12072	-0.69543	0.816151	1.23751e-10	3.00803e-10	0.264325	6.82e-09	not sig		NO
A2ALU4	ENSMUSG00000045180	110380	Shroom2	shroom family member 2	42.67	45	45	12.9676	15.0038	12.8109	13.9468	11.9896	14.2436	13.8861	14.1972	13.0936	13.3657	13.5232	14.0486	13.329	13.3287	13.8194	13.3799	13.6985	12.9456	13.7846	11.9259	12.2758	14.6421	11.5747	12.7364	14.5845	13.4503	13.1162	13.571	13.4932	13.1212	-0.0778333	-0.449854	0.372021	0.449854	0.496854	0.979426	0.509693	0.62792	not sig		NO
A2AN08	ENSMUSG00000066036	69116	Ubr4	ubiquitin protein ligase E3 component n-recognin 4	56.45	252	252	21.499	21.6888	21.3835	21.5931	21.4974	21.6122	21.4744	21.5705	21.6395	20.8956	20.7994	20.9545	20.8697	20.8145	20.9346	20.8075	20.7811	20.8043	21.5486	21.5339	21.6957	21.5898	21.4699	21.6654	21.7277	21.5611	21.5053	21.5509	20.8512	21.5886	-0.699692	0.0376619	-0.737354	0.737354	3.43665e-16	2.9754e-14	0.612301	2.36478e-14	not sig		NO
A2APB8	ENSMUSG00000027469	72119	Tpx2	TPX2, microtubule-associated	54.9	43	43	17.7622	17.406	17.3651	17.4586	17.2217	17.1021	17.821	16.9949	17.2339	17.2653	17.458	17.5725	17.1379	17.1621	17.4715	17.2217	17.1871	17.3921	17.9911	17.9464	18.0397	18.2235	17.9976	18.33	18.1601	18.2852	18.0847	17.374	17.3187	18.1176	-0.055279	0.743633	-0.798912	0.798912	8.89062e-09	0.830551	1.32464e-07	3.69284e-08	not sig		NO
A2APC3	ENSMUSG00000074673	74711	Ttll9	tubulin tyrosine ligase-like family, member 9	2.6	1	1	15.7616	16.685	16.0613	16.0223	15.962	12.8226	14.5132	16.5975	16.5277	15.5514	15.698	15.2978	15.4409	12.0019	15.5906	15.6012	13.4704	15.2572	15.6097	12.7871	16.2275	15.9926	16.2662	16.1885	16.1035	15.8254	16.4744	15.6615	14.8788	15.7194	-0.782658	0.0579704	-0.840628	0.840628	0.282147	0.376272	0.994409	0.326205	not sig		NO
A2APY7	ENSMUSG00000027384	69487	Ndufaf5	NADH:ubiquinone oxidoreductase complex assembly factor 5	47.52	13	13	17.1733	17.253	16.893	17.1328	16.3132	17.264	17.1093	16.8875	17.4093	15.8261	15.6613	15.8467	16.1319	15.8221	16.4133	16.6014	15.4161	16.5235	17.079	16.808	16.5303	17.2251	17.1258	17.1206	17.3836	17.4466	16.6177	17.0484	16.0269	17.0374	-1.02143	-0.0109609	-1.01047	1.02143	1.53363e-06	7.58277e-06	0.997633	8.89941e-06	Fresh&Melatonin vs. Aged	Cluster 2	YES
A2AQ07	ENSMUSG00000016255	545486	Tubb1	tubulin, beta 1 class VI	55.65	11	11	13.8706	19.3874	20.2016	19.9216	19.8951	19.8234	19.8963	12.047	19.577	12.6707	19.3113	19.4942	12.3183	19.4424	19.2226	19.4087	19.2724	19.2356	20.3422	20.3164	19.9969	14.1165	19.5776	9.78275	19.8918	19.9865	19.7125	18.2911	17.8196	18.1915	-0.471524	-0.0996307	-0.371894	0.471524	0.949769	0.950152	0.997715	0.968666	not sig		NO
A2AQ25	ENSMUSG00000036617	208618	Etl4	enhancer trap locus 4	18.04	29	29	13.2993	16.0264	16.4298	13.6396	15.4825	13.9949	16.1548	17.7684	16.9729	15.5996	12.4439	16.2281	16.1915	16.2328	12.4369	16.2784	11.7381	15.7522	17.6598	13.3688	13.8105	17.2348	14.3624	16.3965	16.8601	17.7886	16.7448	15.5298	14.7668	16.0251	-0.763014	0.495298	-1.25831	1.25831	0.322012	0.628349	0.820204	0.295049	not sig		NO
A2ARM1	ENSMUSG00000027233	67578	Patl2	protein associated with topoisomerase II homolog 2 (yeast)	46.69	22	22	17.783	17.953	17.4507	18.2347	17.9711	17.4062	17.8188	17.3629	18.2153	16.2315	16.1338	15.9433	16.4327	15.9746	16.3806	15.7336	15.2754	16.179	17.082	17.0235	17.1349	17.1891	16.9343	16.9575	17.1571	17.0582	16.9916	17.7995	16.0316	17.0587	-1.76792	-0.74085	-1.02707	1.76792	1.10194e-11	6.13953e-12	3.58395e-05	2.28509e-07	Fresh&Melatonin vs. Aged	Cluster 2	YES
A2ASS6	ENSMUSG00000051747	22138	Ttn	titin	23.37	622	626	19.8456	19.6236	19.4675	19.8072	20.0571	20.1003	20.1781	19.4464	19.6466	10.5432	18.9843	18.7292	18.7206	18.9626	19.0269	18.8987	18.7024	18.7523	20.1089	19.5408	19.6694	19.9161	19.9881	19.7023	20.0311	19.8067	19.4244	19.7969	17.9245	19.7987	-1.87245	0.00173501	-1.87418	1.87418	0.0305958	0.0537883	0.999997	0.0535322	not sig		NO
A2AT37	ENSMUSG00000043241	326622	Upf2	UPF2 regulator of nonsense transcripts homolog (yeast)	35.86	41	41	15.7189	16.3	16.0162	15.6127	15.3342	16.2883	15.7622	16.1614	15.8854	14.9883	15.1482	15.3951	15.4368	14.8302	14.8651	14.4869	14.5731	14.0834	16.1062	15.4389	15.7593	15.9248	15.6718	15.0548	16.31	15.2005	16.4344	15.8977	14.8675	15.7667	-1.03025	-0.13096	-0.899293	1.03025	3.65393e-05	6.9606e-05	0.786958	0.000369414	Fresh vs. Aged	Cluster 2	YES
A2AVJ5	ENSMUSG00000032841	72446	Prr5l	proline rich 5 like	20.27	7	7	15.0815	15.2667	15.4343	12.7175	14.0009	15.9944	16.0197	15.3572	15.6883	17.4017	16.5165	11.202	17.1004	12.2843	16.5738	17.0449	14.7985	14.5904	14.8915	15.2956	15.3023	15.0783	15.7989	16.1587	15.3735	15.4201	16.0807	15.0623	15.2792	15.4888	0.216901	0.42657	-0.209669	0.42657	0.82608	0.946709	0.810335	0.950107	not sig		NO
A2AWA9	ENSMUSG00000035437	227800	Rabgap1	RAB GTPase activating protein 1	45.39	46	49	17.0789	16.7429	16.0135	17.26	17.1283	16.2996	16.9645	15.7192	17.1334	16.1548	15.9847	16.1829	16.1285	15.7919	15.6643	15.8823	15.9642	15.8879	16.1233	16.359	16.3172	17.0204	16.1958	16.0155	16.1777	16.2919	16.2347	16.7045	15.9602	16.304	-0.744313	-0.400512	-0.343801	0.744313	0.00135149	0.000909007	0.0818823	0.150136	not sig		NO
A2RSJ4	ENSMUSG00000019951	75089	Uhrf1bp1l	UHRF1 (ICBP90) binding protein 1-like	8.24	10	10	20.2486	20.2007	20.0023	20.217	20.1251	20.3402	20.2259	20.1682	20.1758	19.3894	19.4842	19.6303	19.2607	19.3559	19.4197	19.4801	19.197	19.2733	20.2862	20.1765	20.4846	20.3896	19.9917	20.3935	20.421	20.2129	20.1479	20.1893	19.3878	20.2782	-0.801466	0.0889017	-0.890368	0.890368	2.00729e-13	7.80298e-12	0.339845	8.36886e-13	not sig		NO
A2TJV2	ENSMUSG00000047986	74337	Palm3	paralemmin 3	47.82	29	29	16.6498	17.093	16.8727	16.5248	16.9899	17.1693	17.1659	16.8268	17.3711	16.2181	16.9247	16.1703	16.1203	17.023	16.5218	16.6396	15.8522	16.5906	17.4251	17.1035	17.8003	17.3265	16.967	17.2401	17.4255	18.041	17.9522	16.9626	16.4512	17.4757	-0.511437	0.513091	-1.02453	1.02453	9.89495e-06	0.0129055	0.0126069	5.78141e-06	Aged vs. Melatonin	Cluster 2	YES
A3KGV1	ENSMUSG00000026790	18286	Odf2	outer dense fiber of sperm tails 2	49.76	39	39	13.3474	17.3498	18.1958	16.508	12.9805	14.0137	17.7211	17.4765	14.9908	17.3238	13.3733	17.3686	17.2298	13.4025	17.3435	17.5701	15.6276	17.4723	17.1641	16.6621	16.219	16.7087	17.2256	17.1445	16.8715	16.8184	16.6434	15.8426	16.3013	16.8286	0.458672	0.985985	-0.527313	0.985985	0.419124	0.808341	0.386547	0.75552	not sig		NO
A3KMP2	ENSMUSG00000035944	239570	Ttc38	tetratricopeptide repeat domain 38	68.6	24	24	18.4532	18.5656	18.2841	18.4179	18.3528	18.4771	18.3363	18.1998	18.2466	16.852	17.9068	17.6965	17.6829	17.0387	17.7693	17.5756	16.6393	17.6665	17.6962	18.3992	18.4418	18.5726	18.3436	18.4825	18.471	17.6316	17.5759	18.3704	17.4253	18.1794	-0.945088	-0.190985	-0.754103	0.945088	2.40556e-05	3.14756e-05	0.512613	0.000522382	not sig		NO
A6H5Y3	ENSMUSG00000021311	238505	Mtr	5-methyltetrahydrofolate-homocysteine methyltransferase	47.01	51	51	16.453	17.8493	17.1281	16.8723	16.5777	16.5439	17.3594	17.4148	16.3874	16.8156	16.87	16.7867	15.6622	16.3435	16.7293	16.6856	16.7103	16.3355	17.3527	16.6263	17.7065	17.1084	17.6521	17.1499	17.6356	17.4427	17.4516	16.954	16.5487	17.3473	-0.405245	0.393335	-0.79858	0.79858	0.00197718	0.122004	0.13641	0.0013354	not sig		NO
A6H611	ENSMUSG00000021993	70478	Mipep	mitochondrial intermediate peptidase	43.46	28	28	14.2474	17.9805	17.5649	12.2377	13.7442	18.8756	13.1926	17.6601	17.0692	16.2473	17.0348	16.2057	17.3513	13.2631	16.637	16.6026	17.2891	17.6476	17.1244	13.9346	16.9166	17.6579	17.4268	17.6266	17.8882	18.1244	17.5286	15.8414	16.4754	17.1365	0.634033	1.29512	-0.661082	1.29512	0.314989	0.729194	0.283157	0.709701	not sig		NO
A6H8H2	ENSMUSG00000038024	329877	Dennd4c	DENN/MADD domain containing 4C	38.09	52	52	16.0236	16.5533	15.7617	16.2669	16.1473	16.0276	16.0794	16.0723	16.5301	16.2266	16.1285	16.4391	15.8701	14.403	16.2186	16.0518	16.1287	16.1446	15.303	16.8503	16.4334	16.8688	16.2569	16.746	16.9289	14.8622	15.1894	16.1625	15.9568	16.1599	-0.205698	-0.00259232	-0.203106	0.205698	0.71301	0.75308	0.999954	0.75838	not sig		NO
A6PWY4	ENSMUSG00000027242	241627	Wdr76	WD repeat domain 76	40.68	21	21	16.5149	16.4495	16.5592	16.4586	16.3286	15.1712	16.2171	12.894	16.1228	12.8064	15.6978	15.8759	15.8789	10.5212	15.0284	14.2988	12.8192	10.4269	16.8144	16.2966	16.6388	15.7212	16.4759	16.423	15.7799	16.62	16.1622	15.8573	13.7059	16.3258	-2.15138	0.468459	-2.61984	2.61984	0.00175968	0.0116871	0.774135	0.00223131	Fresh&Melatonin vs. Aged	Cluster 2	YES
A6X935	ENSMUSG00000021922	16427	Itih4	inter alpha-trypsin inhibitor, heavy chain 4	38.32	29	29	18.8557	18.5561	18.8955	19.0155	18.5012	18.5926	18.6401	18.6994	19.0848	17.0499	16.6478	16.9361	17.6554	16.9521	16.4356	16.3468	17.2909	16.0789	17.4798	17.8006	17.3021	18.0674	17.5203	17.3577	17.4991	17.8521	18.0049	18.7601	16.8215	17.6538	-1.93861	-1.10632	-0.83229	1.93861	1.05978e-10	5.84025e-11	1.83311e-06	0.000107948	Fresh vs. Aged&Melatonin	Cluster 2	YES
A7L9Z8	ENSMUSG00000034112	69047	Atp2c2	ATPase, Ca++ transporting, type 2C, member 2	25.64	18	18	18.6662	18.9851	18.6392	13.5269	14.2375	18.2132	17.383	10.1381	12.8549	12.9466	12.3128	13.477	13.1834	9.72996	18.1413	18.4162	17.9651	18.1472	12.7692	13.5821	19.0733	14.0331	18.5688	11.7328	18.2169	14.2176	13.7622	15.8493	14.9244	15.1062	-0.924935	-0.74311	-0.181824	0.924935	0.798538	0.801889	0.866735	0.991422	not sig		NO
B1ARW8	ENSMUSG00000078570	68920	1110065P20Rik	RIKEN cDNA 1110065P20 gene	50	4	4	14.3941	15.1896	14.2859	14.9216	14.4059	11.9404	14.0063	14.0772	13.2351	13.3546	13.0395	14.0629	13.0052	13.8501	14.2406	14.0174	13.7402	13.7692	15.3479	14.5577	15.2942	13.4423	15.0518	14.8547	15.2692	15.1028	14.2237	14.0507	13.6755	14.7938	-0.375155	0.743143	-1.1183	1.1183	0.00926366	0.514156	0.0898925	0.00769459	Aged vs. Melatonin	Cluster 1	YES
B1AVY7	ENSMUSG00000038844	16558	Kif16b	kinesin family member 16B	13.95	15	16	15.7095	15.963	15.6522	16.0464	15.5977	14.5132	15.8423	16.0753	15.8333	15.7681	16.4948	16.2657	16.055	16.3869	16.2909	15.8711	16.5343	16.0728	15.683	15.7672	15.5774	16.0715	16.1859	15.5704	15.6679	15.8058	13.515	15.6925	16.1933	15.5382	0.500738	-0.154305	0.655043	0.655043	0.047949	0.154161	0.825492	0.0481942	not sig		NO
B1AVZ0	ENSMUSG00000073016	331487	Uprt	uracil phosphoribosyltransferase	3.55	1	1	16.8504	16.8847	17.383	16.9317	16.8174	17.3846	17.2775	16.9625	16.8296	16.847	16.8442	17.0123	16.7565	17.1497	16.6905	16.9538	17.0504	16.7393	18.6594	16.8515	16.7309	17.1379	17.1576	16.988	17.0279	17.4766	16.9044	17.0357	16.8937	17.2149	-0.141977	0.179205	-0.321181	0.321181	0.211527	0.704635	0.575463	0.185439	not sig		NO
B1AXD8	ENSMUSG00000028291	433693	Akirin2	akirin 2	59.7	10	13	17.0883	17.7912	17.3632	17.5834	17.3159	17.2271	17.2826	17.3534	17.1979	17.5166	17.069	16.7313	16.7349	16.615	16.828	16.5308	17.307	17.179	17.0263	17.1231	17.3907	17.3192	17.0292	17.2383	17.2074	17.0849	16.9635	17.3559	16.9457	17.1536	-0.410152	-0.202269	-0.207882	0.410152	0.00629497	0.0044574	0.207371	0.190997	not sig		NO
B1AY13	ENSMUSG00000028514	329908	Usp24	ubiquitin specific peptidase 24	34.43	71	71	17.6636	17.8665	18.2071	17.3301	17.3948	18.0814	17.7268	17.9412	17.9557	17.4911	17.0187	17.0947	17.1509	16.7015	16.9069	16.9478	17.3788	17.0367	17.5296	17.4768	17.6293	17.9058	17.7241	17.7451	17.7809	17.7178	17.696	17.7963	17.0808	17.6895	-0.715552	-0.106849	-0.608702	0.715552	1.43793e-06	2.74388e-06	0.599274	2.97362e-05	not sig		NO
B1AZA5	ENSMUSG00000055296	242474	Tmem245	transmembrane protein 245	9.36	9	9	16.3997	16.147	13.8115	16.8481	14.3757	16.3398	13.3348	13.5971	12.2679	16.0891	13.2646	12.4528	16.3625	15.1511	8.19174	9.67499	15.5616	12.6176	14.1884	16.3218	16.7129	11.7909	14.0062	14.9036	16.8298	13.6165	16.5882	14.7913	13.2629	14.9954	-1.52839	0.204086	-1.73248	1.73248	0.200522	0.310234	0.978242	0.227078	not sig		NO
B1AZI6	ENSMUSG00000037475	331401	Thoc2	THO complex 2	18.13	24	24	14.8332	10.7033	12.956	15.339	15.6515	13.7231	15.5358	15.1332	16.1731	15.3039	15.8494	15.6038	14.9239	15.0262	15.5719	15.7399	15.288	15.4504	15.5213	16.093	15.6942	15.8735	15.3531	16.4087	16.2091	15.5014	15.7833	14.4498	15.4175	15.8264	0.967684	1.3766	-0.408912	1.3766	0.0268559	0.136686	0.0242802	0.682093	Fresh vs. Melatonin	Cluster 1	YES
B1AZP2	ENSMUSG00000061689	228836	Dlgap4	DLG associated protein 4	21.67	23	23	19.4675	19.6773	19.3962	19.541	19.4931	19.495	19.5215	19.6886	19.298	18.8194	18.897	18.9535	19.0021	18.9488	19.0864	18.9229	18.8759	18.8927	19.5299	19.5643	19.7495	19.7053	19.3825	19.7423	19.5989	19.5199	19.6565	19.5087	18.9332	19.6055	-0.57549	0.0967706	-0.67226	0.67226	2.34056e-12	1.56468e-10	0.16596	6.24756e-12	not sig		NO
B1B0V2	ENSMUSG00000073294	102991	Ezhip	EZH inhibitory protein	68.42	35	35	21.1498	21.6818	21.3216	21.0366	20.7909	21.4762	21.152	20.9853	21.3006	21.3664	21.6384	21.5778	21.6127	21.5354	21.81	21.6453	21.6505	21.7057	22.0269	22.1814	22.7071	22.557	22.4113	22.5697	22.7398	22.4667	22.4976	21.2105	21.6158	22.4619	0.405269	1.25142	-0.846147	1.25142	3.05698e-11	0.00159009	2.3863e-11	4.93523e-08	Fresh vs. Melatonin	Cluster 1	YES
B2B9E1	ENSMUSG00000055963	208820	Triqk	triple QxxK/R motif containing	15.12	2	2	17.1946	18.081	17.7805	17.5256	17.2914	18.0957	17.5198	18.535	17.906	17.0876	10.7984	12.3087	13.3372	16.7402	13.2143	13.4765	13.2077	12.8888	18.7065	18.0011	17.7499	18.0238	18.2999	18.3851	18.2338	12.7474	14.3622	17.77	13.6733	17.1678	-4.0967	-0.6022	-3.4945	4.0967	5.32738e-05	8.969e-05	0.735542	0.000595837	Fresh&Melatonin vs. Aged	Cluster 2	YES
B2RQC6	ENSMUSG00000013629	69719	Cad	carbamoyl-phosphate synthetase 2, aspartate transcarbamylase, and dihydroorotase	46.38	75	78	17.471	17.8329	17.9346	17.5143	17.6761	17.9891	17.6552	17.8957	18.0886	17.4361	17.7853	17.2222	17.5154	17.3733	17.6402	17.783	17.3052	17.5061	17.7057	17.3175	17.754	17.8867	17.7802	17.726	17.9127	17.7474	17.6838	17.7842	17.5074	17.7238	-0.276751	-0.0604022	-0.216348	0.276751	0.015698	0.0166115	0.791937	0.0689153	not sig		NO
B2RSH2	ENSMUSG00000057614	14677	Gnai1	guanine nucleotide binding protein (G protein), alpha inhibiting 1	41.81	5	5	13.6185	13.1267	12.8206	14.1225	13.9095	13.3025	12.8882	11.96	14.2725	12.2742	12.7503	16.9545	16.8201	13.6709	12.5245	16.5994	17.4592	17.3333	12.8895	12.6662	9.32616	14.1769	13.5573	14.3913	13.4201	14.3602	12.2712	13.3357	15.154	13.0065	1.81837	-0.329131	2.1475	2.1475	0.0233244	0.0698921	0.906581	0.0284404	Aged vs. Melatonin	Cluster 3	YES
B2RUI1	ENSMUSG00000034071	619331	Zfp551	zinc fingr protein 551	1.01	1	1	20.0254	19.6982	19.3563	20.1411	20.1992	20.253	20.1255	19.9223	19.4879	19.4048	18.5744	19.0286	19.5259	19.2388	19.1638	18.9152	18.7612	19.006	20.7963	20.3207	19.6658	20.2408	19.76	20.1191	19.6608	20.0073	20.0813	19.9121	19.0687	20.0725	-0.843367	0.160352	-1.00372	1.00372	1.93122e-06	4.27317e-05	0.566534	3.42189e-06	Aged vs. Melatonin	Cluster 2	YES
B2RUJ5	ENSMUSG00000024897	319924	Apba1	amyloid beta (A4) precursor protein binding, family A, member 1	23.63	11	14	14.0323	13.9624	12.2499	14.1188	12.8524	13.8664	13.8772	14.1483	13.4128	13.2627	12.0732	13.1998	13.5261	13.6381	11.5526	11.4236	13.3797	13.6611	14.002	14.1501	14.2563	14.5387	13.6975	13.4194	13.2991	14.0959	13.7194	13.6134	12.8574	13.9087	-0.75595	0.295306	-1.05126	1.05126	0.0102765	0.0710159	0.639829	0.00948101	Aged vs. Melatonin	Cluster 2	YES
B2RUR4	ENSMUSG00000059832	433619	Kprp	keratinocyte expressed, proline-rich	3.35	2	2	11.3654	14.1492	18.2977	12.6301	13.8837	12.3766	12.9404	18.1361	13.6361	19.3846	19.2967	19.1283	18.7127	19.2596	19.3509	19.3128	19.451	19.4034	16.3891	11.644	12.9183	13.0872	18.7221	12.0119	14.2755	13.8812	12.2573	14.1573	19.2556	13.9096	5.0983	-0.247651	5.34595	5.34595	4.31061e-06	2.99436e-05	0.960763	1.53524e-05	Fresh&Melatonin vs. Aged	Cluster 3	YES
B2RXC1	ENSMUSG00000038102	320714	Trappc11	trafficking protein particle complex 11	53.13	42	42	17.0444	17.2318	16.9806	17.1015	16.9631	17.0677	16.9604	17.1992	16.9626	16.4401	16.3581	16.2343	16.1553	16.4114	16.395	16.187	16.2932	16.394	17.1846	16.8643	16.923	17.2238	17.1362	17.0991	17.1926	17.1041	17.0012	17.0568	16.3187	17.081	-0.73809	0.0241735	-0.762263	0.762263	8.60385e-14	1.4253e-12	0.890999	7.21756e-13	not sig		NO
B2RXR6	ENSMUSG00000052331	329154	Ankrd44	ankyrin repeat domain 44	62.03	43	45	18.077	18.2299	18.2253	18.15	18.055	18.2333	18.2208	18.1604	18.148	17.5885	17.4043	17.3554	17.4073	17.2987	17.2086	17.2107	17.3252	17.3761	18.0058	17.7603	18.2292	18.2578	18.0513	17.9982	18.0145	18.0816	18.2904	18.1666	17.3527	18.0766	-0.813878	-0.0900445	-0.723833	0.813878	3.34594e-13	1.2419e-12	0.282066	1.48954e-11	not sig		NO
B2RXS4	ENSMUSG00000036606	140570	Plxnb2	plexin B2	53.91	77	79	21.5691	21.7514	21.6993	21.4293	21.3305	21.7212	21.5444	21.4426	21.7599	20.4589	20.5293	20.4625	20.2714	20.4159	20.3255	20.4107	20.5475	20.4416	20.8357	21.2267	21.2818	21.251	21.1331	21.2642	21.2654	21.2156	21.1357	21.5831	20.4293	21.1788	-1.15382	-0.404281	-0.749536	1.15382	4.41143e-15	2.42029e-14	3.03202e-06	3.52929e-11	Fresh vs. Aged	Cluster 2	YES
B2RXZ1	ENSMUSG00000073460	240023	Pnldc1	poly(A)-specific ribonuclease (PARN)-like domain containing 1	11.49	4	4	14.3475	12.3979	16.4985	10.1201	13.9981	14.4109	13.0833	16.707	10.3831	20.1674	19.9132	19.8972	19.6957	12.1284	12.6327	19.9359	19.8962	19.9486	12.7347	13.352	11.4308	11.3861	13.2413	14.1637	14.1474	10.3874	13.9253	13.5496	18.2462	12.7521	4.69655	-0.797525	5.49407	5.49407	0.000155897	0.00140313	0.775729	0.000252401	Fresh&Melatonin vs. Aged	Cluster 3	YES
B2RY04	ENSMUSG00000044447	68813	Dock5	dedicator of cytokinesis 5	10.12	15	15	18.1004	17.5234	18.1661	17.3793	18.7407	18.8779	18.263	18.0854	17.6697	12.9873	18.2584	18.3571	16.9322	16.9577	17.5386	20.6082	17.704	17.5518	17.9885	17.9315	17.6171	17.4124	18.2786	18.3026	18.1965	18.5597	18.3554	18.0896	17.4328	18.0713	-0.656741	-0.0182038	-0.638537	0.656741	0.435807	0.492845	0.999439	0.511692	not sig		NO
B2RY56	ENSMUSG00000010608	67039	Rbm25	RNA binding motif protein 25	35.8	30	30	18.1817	18.2462	18.1269	18.2792	17.7407	17.8218	18.1129	17.4245	18.0711	17.2907	17.5632	17.5861	17.6627	17.6081	17.8245	17.6174	17.3658	18.0871	18.5224	17.7246	18.1047	18.0168	17.8106	17.8216	17.8349	18.1901	18.5504	18.0006	17.6228	18.064	-0.377717	0.0634549	-0.441172	0.441172	0.00485541	0.020695	0.878027	0.00662645	not sig		NO
B8JKV0	ENSMUSG00000068250	232566	Amn1	antagonist of mitotic exit network 1	58.14	11	11	17.7629	17.9348	17.8686	17.6686	17.4865	17.8531	17.6381	17.8051	17.6612	16.3275	16.3634	16.5025	16.3521	16.3742	16.1188	16.3425	15.7856	16.6048	17.3595	17.4404	17.3263	17.7116	17.7036	17.5185	17.7909	17.4664	17.7564	17.7421	16.3079	17.5637	-1.43419	-0.178388	-1.2558	1.43419	2.07763e-14	9.28146e-14	0.133674	1.26565e-12	Fresh&Melatonin vs. Aged	Cluster 2	YES
B9EJ86	ENSMUSG00000020189	237542	Osbpl8	oxysterol binding protein-like 8	58.27	46	49	20.9376	21.2338	20.9769	21.0157	20.8984	21.0399	20.8876	20.7827	21.1523	20.3832	20.5285	20.2889	20.3276	20.4714	20.5732	20.263	20.2515	20.4025	21.1259	20.7768	20.9859	21.3556	21.0168	21.0449	21.0063	21.1981	21.1554	20.9917	20.3877	21.074	-0.603923	0.0822956	-0.686219	0.686219	2.28239e-10	8.14201e-09	0.438839	6.90292e-10	not sig		NO
B9EJR8	ENSMUSG00000025857	433956	Dnaaf5	dynein, axonemal assembly factor 5	64.6	46	46	18.7524	19.1131	18.8993	18.7542	18.4883	19.0072	18.7296	18.8121	18.6414	19.025	19.3072	19.1697	19.0641	19.0926	19.3989	18.9278	19.0505	19.0749	19.6807	19.6636	19.6692	19.5422	19.7607	20.02	19.8338	19.6416	19.6904	18.7997	19.1234	19.7225	0.323688	0.922731	-0.599043	0.922731	3.05082e-11	0.000653832	2.11736e-11	9.20143e-08	not sig		NO
C0LLJ0	ENSMUSG00000038770	381686	Kpna7	karyopherin alpha 7 (importin alpha 8)	47.7	21	21	19.3654	19.3727	19.1652	19.3443	19.2239	19.4782	19.3801	19.1942	19.3399	18.523	18.5594	18.4771	18.4875	18.6021	18.6085	18.4776	18.5216	18.6089	19.2406	19.2533	19.2933	19.4492	19.2895	19.4903	19.4603	19.5676	19.4308	19.3182	18.5406	19.3861	-0.777569	0.0679076	-0.845476	0.845476	4.454e-16	3.76366e-14	0.307221	2.35367e-14	not sig		NO
C3VD30	ENSMUSG00000056586	545824	Zar1l	zygote arrest 1-like	64.95	21	21	18.4256	18.691	18.2065	18.6841	18.4322	18.3381	18.2093	18.0616	18.5331	17.1701	17.2245	17.3811	17.3908	16.5612	17.504	17.2464	16.9479	16.8226	17.893	18.0346	18.3235	17.7391	18.7412	18.2007	18.1991	18.0393	17.8463	18.3979	17.1387	18.113	-1.2592	-0.284945	-0.974252	1.2592	2.29357e-09	3.0325e-09	0.0954684	3.20099e-07	Fresh vs. Aged	Cluster 2	YES
D3YXK2	ENSMUSG00000071054	224903	Safb	scaffold attachment factor B	37.46	23	31	18.2919	18.3633	18.0578	18.7467	18.268	18.1575	18.2979	17.8982	18.5648	17.4894	17.8981	17.4637	17.7318	17.484	17.6219	17.1827	17.5584	17.6082	18.3956	17.8899	18.2061	18.1554	17.898	17.8662	18.0909	18.0403	18.4187	18.294	17.5598	18.1068	-0.73421	-0.187228	-0.546982	0.73421	7.67079e-07	8.13977e-07	0.192194	6.40237e-05	not sig		NO
D3YY91	ENSMUSG00000034883	69706	Lrr1	leucine rich repeat protein 1	72.99	27	27	18.7768	19.0332	18.6565	18.9148	18.944	18.9013	18.7915	18.9506	18.8065	18.2608	18.4284	18.5195	18.492	18.3015	17.9708	18.499	18.0108	18.4976	19.467	19.4046	19.4755	19.3881	19.1223	19.3615	19.4963	19.4687	19.3474	18.8639	18.3311	19.3924	-0.532779	0.528471	-1.06125	1.06125	1.27244e-12	4.53766e-07	5.19851e-07	6.54143e-13	Aged vs. Melatonin	Cluster 2	YES
D3YZP9	ENSMUSG00000048701	76551	Ccdc6	coiled-coil domain containing 6	73.99	39	39	18.7355	19.0914	18.6611	18.8893	18.8094	18.8939	18.67	18.9393	18.6866	18.7142	18.489	18.7296	18.5503	18.4865	18.8371	18.7496	18.666	18.6792	18.9622	19.2993	19.4142	19.1579	19.4354	19.3227	19.3231	18.9894	18.7831	18.8196	18.6557	19.1875	-0.16388	0.367866	-0.531746	0.531746	2.94416e-06	0.127449	0.000371645	2.45852e-06	not sig		NO
D3Z4S3	ENSMUSG00000096199	69709	Ptrhd1	peptidyl-tRNA hydrolase domain containing 1	47.14	8	8	15.6846	17.0384	17.0908	15.6363	15.148	17.1427	16.0965	16.1494	16.3044	15.1709	15.6641	11.9213	12.6499	15.1651	16.3245	16.2443	16.0262	16.2252	16.4119	16.245	16.8054	16.2136	16.9574	17.6344	17.0638	17.2977	17.6678	16.2546	15.0435	16.9219	-1.21108	0.667309	-1.87839	1.87839	0.00396012	0.0632901	0.401579	0.00311754	Aged vs. Melatonin	Cluster 2	YES
D3Z6Q9	ENSMUSG00000098112	668218	Bin2	bridging integrator 2	46.63	21	24	19.5236	19.4611	19.0717	19.659	19.6319	19.5379	19.5176	19.6153	19.6687	19.2216	19.3133	18.8586	19.0102	18.9573	19.023	19.0095	19.1414	19.1293	19.9046	19.6077	19.6206	19.7602	19.5626	19.8094	19.6176	19.6	19.4828	19.5207	19.0738	19.6628	-0.446952	0.142102	-0.589053	0.589053	6.06802e-08	6.65893e-06	0.14421	7.09623e-08	not sig		NO
E9PV24	ENSMUSG00000028001	14161	Fga	fibrinogen alpha chain	23.57	16	16	11.1241	13.2243	11.0315	12.8717	13.8955	13.8322	14.4186	12.39	14.0875	18.2186	18.4008	19.0382	18.393	18.3742	18.5511	18.4872	18.5512	18.345	13.6263	13.2475	13.3835	13.6273	12.1152	13.9391	12.6449	10.4316	13.6568	12.9862	18.4844	12.9636	5.4982	-0.022587	5.52079	5.52079	3.52214e-12	3.85331e-11	0.998666	3.54017e-11	Fresh&Melatonin vs. Aged	Cluster 3	YES
E9PV87	ENSMUSG00000034601	76967	2700049A03Rik	RIKEN cDNA 2700049A03 gene	33.42	37	37	16.2444	17.1078	16.538	16.4361	15.7998	15.377	15.801	16.8134	16.4721	15.9267	14.9585	15.1766	15.6303	15.5437	16.4111	15.9032	15.8375	15.8904	15.9487	16.5591	16.6933	16.6923	17.2177	17.1047	16.7549	17.2166	16.4081	16.2877	15.6976	16.7328	-0.590167	0.445079	-1.03525	1.03525	0.00038357	0.0338594	0.128961	0.000254678	Aged vs. Melatonin	Cluster 2	YES
E9PVA8	ENSMUSG00000041638	231659	Gcn1	GCN1 activator of EIF2AK4	51.4	132	133	17.7191	18.0951	17.9941	17.8395	18.0922	18.0258	17.7221	18.0642	18.1652	17.475	17.9614	17.9602	17.8684	17.4643	18.0623	17.8174	17.8436	17.9458	17.4417	17.4921	17.5894	17.8507	18.3047	18.1539	18.2347	18.0525	18.2531	17.9686	17.8221	17.9303	-0.14654	-0.0382694	-0.10827	0.14654	0.456665	0.449288	0.945104	0.641492	not sig		NO
E9PXF8	ENSMUSG00000038371	319934	Sbf2	SET binding factor 2	2.46	3	3	18.4467	19.8774	18.9087	18.548	18.6455	20.4352	19.5167	19.8111	19.3127	20.5452	18.9904	8.23398	20.3261	12.1452	19.0445	18.8184	18.5443	18.6856	18.3216	18.772	13.3173	18.3827	19.2823	19.4142	13.1516	19.662	19.563	19.278	17.2593	17.763	-2.0187	-1.51502	-0.503683	2.0187	0.318302	0.313826	0.512921	0.92698	not sig		NO
E9PXV9	ENSMUSG00000074369	246792	Obox2	oocyte specific homeobox 2	80.79	6	8	19.5674	19.7118	19.7578	19.5911	19.5333	19.6435	19.9476	19.3706	20.053	18.8234	17.6825	17.5662	18.438	18.652	18.2581	17.7434	18.9959	18.005	19.6412	19.11	19.3825	19.4376	20.0374	19.3111	19.1822	19.7563	19.8551	19.6862	18.2405	19.5237	-1.44572	-0.162504	-1.28322	1.44572	2.04021e-08	5.81186e-08	0.631223	4.60298e-07	Fresh&Melatonin vs. Aged	Cluster 2	YES
E9PYK3	ENSMUSG00000054509	328417	Parp4	poly (ADP-ribose) polymerase family, member 4	41.04	65	65	17.6837	18.1506	17.563	17.7168	17.6784	18.0481	17.8312	17.5391	18.0538	17.0226	17.0277	17.1758	17.0666	17.1143	17.128	17.3045	17.0192	16.9258	17.6923	17.8213	18.0186	17.7437	17.9568	18.1249	17.8017	17.8155	17.6405	17.8072	17.0872	17.8461	-0.720045	0.0389409	-0.758986	0.758986	9.15364e-10	1.30495e-08	0.880421	4.83891e-09	not sig		NO
E9PZJ8	ENSMUSG00000038774	77987	Ascc3	activating signal cointegrator 1 complex subunit 3	36.58	64	64	12.8382	13.9004	14.5085	12.886	15.5082	14.1082	14.2809	13.1351	15.129	14.7231	15.006	14.4622	14.5112	15.901	15.4458	15.4375	12.7004	15.6045	13.4058	13.0854	13.2173	15.4986	13.6991	11.4089	15.2802	14.0778	12.1383	14.0327	14.8658	13.5346	0.833034	-0.498122	1.33116	1.33116	0.0492501	0.256727	0.603127	0.0411342	Aged vs. Melatonin	Cluster 3	YES
E9Q137	ENSMUSG00000040813	21767	Tex264	testis expressed gene 264	47.9	11	11	16.6834	16.466	16.2802	16.5803	16.6248	16.6546	16.5196	16.2683	16.5306	15.1308	15.2593	11.5071	11.2731	15.5235	15.264	14.8341	15.4086	15.277	16.554	16.1706	15.7375	16.3318	10.079	15.9076	16.0988	16.6024	15.977	16.512	14.3864	15.4954	-2.12561	-1.01659	-1.10902	2.12561	0.0260168	0.0197949	0.358611	0.298144	Fresh vs. Aged	Cluster 2	YES
E9Q286	ENSMUSG00000034525	218333	Ice1	interactor of little elongation complex ELL subunit 1	26.55	47	48	15.6641	15.2933	15.7882	15.2186	14.4406	15.2698	15.3373	15.19	14.6361	14.9496	14.9421	14.602	14.1471	14.0974	13.9321	13.4071	14.4658	14.6865	14.3236	13.7449	15.2911	15.9691	14.7809	15.394	15.5392	15.774	15.7238	15.2042	14.3589	15.1712	-0.845354	-0.0330405	-0.812314	0.845354	0.00667983	0.0126935	0.991877	0.0168201	not sig		NO
E9Q2Z1	ENSMUSG00000071226	330409	Cecr2	CECR2, histone acetyl-lysine reader	40.61	40	40	16.6793	15.6891	16.2355	16.7136	16.56	16.6078	16.3535	15.9809	16.4568	17.0394	17.2333	17.2073	16.9172	17.2501	17.1149	16.6744	17.1886	16.9643	17.641	17.0551	17.983	18.1085	17.1341	17.4591	17.3889	17.8313	17.6797	16.3641	17.0655	17.5867	0.701441	1.22269	-0.521249	1.22269	6.39727e-08	0.000182489	3.70126e-08	0.0040543	Fresh vs. Melatonin	Cluster 1	YES
E9Q394	ENSMUSG00000066406	75547	Akap13	A kinase (PRKA) anchor protein 13	27.38	54	54	12.8033	14.1029	14.608	11.4277	12.7055	14.4201	13.4249	10.2795	14.246	13.2002	11.907	13.1561	13.1428	13.5481	11.2785	13.1771	12.5056	12.3983	13.8909	14.4553	14.6452	14.194	12.4682	13.8682	14.3437	12.57	11.0413	13.1131	12.7015	13.4974	-0.411572	0.384351	-0.795923	0.795923	0.375124	0.743012	0.77144	0.342296	not sig		NO
E9Q3C1	ENSMUSG00000045975	207781	C2cd2	C2 calcium-dependent domain containing 2	37.79	20	20	16.7117	16.6261	16.6702	16.7143	16.6898	16.4706	16.2997	16.3871	17.0086	14.9679	15.5055	15.4078	15.3543	14.7129	15.6153	15.2157	15.5672	14.9777	16.4354	15.3722	15.7129	16.4375	16.1214	16.2388	16.3612	16.4303	16.2612	16.6198	15.2582	16.1523	-1.36153	-0.467462	-0.89407	1.36153	5.88781e-09	4.24048e-09	0.00923141	5.90363e-06	Fresh vs. Aged	Cluster 2	YES
E9Q3L2	ENSMUSG00000041720	224020	Pi4ka	phosphatidylinositol 4-kinase alpha	25.23	42	42	13.5675	14.4734	14.1834	14.6424	9.95223	14.0259	11.6124	14.3781	14.4472	13.4635	13.6995	13.9061	13.1894	13.874	13.7658	13.5795	13.6129	13.0071	12.2896	13.2588	14.6234	13.5395	13.7413	14.8705	13.2536	14.4344	14.0535	13.4758	13.5664	13.785	0.0906111	0.309148	-0.218537	0.309148	0.817098	0.981926	0.810219	0.899721	not sig		NO
E9Q414	ENSMUSG00000020609	238055	Apob	apolipoprotein B	0.58	2	2	16.3603	18.5787	19.0702	16.2087	15.9727	18.8992	17.7924	18.213	18.6228	15.163	17.8107	15.6735	15.1743	14.6505	17.3559	17.2936	17.0585	16.8459	15.7423	16.732	17.7221	16.6217	18.8063	18.8024	18.284	17.7415	18.6591	17.7464	16.3362	17.679	-1.41022	-0.0673912	-1.34283	1.41022	0.0278218	0.0436664	0.991779	0.0565206	Fresh vs. Aged	Cluster 2	YES
E9Q4F2	ENSMUSG00000054792	270201	Klhl18	kelch-like 18	32.23	15	15	16.8273	16.95	16.6096	16.9349	16.7237	16.9405	16.8918	16.7595	16.7853	16.3894	16.1919	16.6796	16.4688	16.2093	16.3147	16.3692	16.0713	16.3243	17.2926	16.9021	17.1222	16.9321	17.0047	17.2284	17.1746	17.1758	17.0276	16.8247	16.3354	17.0956	-0.489343	0.270842	-0.760185	0.760185	2.45025e-10	5.97186e-07	0.00157949	1.66832e-10	not sig		NO
E9Q4P1	ENSMUSG00000073643	69368	Wdfy1	WD repeat and FYVE domain containing 1	50.24	18	18	16.0902	15.8608	15.832	16.0678	15.8836	15.8259	12.9519	15.5161	16.0122	15.3233	15.818	15.6085	15.4616	15.208	15.3831	15.5205	15.243	15.3923	15.9008	15.7773	16.0099	15.8128	15.5382	16.3381	15.7772	14.1017	15.6659	15.56	15.4398	15.658	-0.120239	0.0979478	-0.218187	0.218187	0.797782	0.926964	0.950862	0.780539	not sig		NO
E9Q4Z2	ENSMUSG00000042010	100705	Acacb	acetyl-Coenzyme A carboxylase beta	40.11	66	77	17.5183	17.718	17.0157	17.3145	17.4179	17.0459	17.2315	16.8485	17.3342	16.8978	16.7461	16.7465	16.875	16.9686	16.7684	16.7027	16.2718	16.1562	17.1377	17.8522	17.1862	17.119	17.0746	17.0371	16.689	17.1574	17.0978	17.2716	16.6815	17.1501	-0.590136	-0.121491	-0.468645	0.590136	0.000449589	0.000537739	0.641598	0.00509428	not sig		NO
E9Q557	ENSMUSG00000054889	109620	Dsp	desmoplakin	50.36	182	182	19.3631	13.3264	18.3261	16.0601	19.3607	13.9883	14.3383	18.1869	13.1954	23.6173	23.6134	23.5689	23.5024	23.6396	23.5801	23.5362	23.5673	23.5897	18.6669	18.4479	18.1147	18.5144	18.9612	18.674	18.6684	18.7714	18.7444	16.2384	23.5794	18.6182	7.34108	2.3798	4.96129	7.34108	9.94596e-10	7.73799e-10	0.0072872	9.48554e-07	Fresh vs. Aged vs. Melatonin	Cluster 3	YES
E9Q5C9	ENSMUSG00000015176	70769	Nolc1	nucleolar and coiled-body phosphoprotein 1	28.63	24	24	17.5409	17.5574	17.6712	17.3655	17.3014	17.8056	17.3977	17.6497	17.2993	16.0759	15.9984	15.5948	15.3316	16.1898	16.0117	16.0922	15.8322	16.2433	16.4826	16.766	16.6012	16.7868	16.9228	17.133	17.1189	16.6179	16.9691	17.5099	15.93	16.822	-1.57988	-0.68782	-0.892057	1.57988	2.97008e-12	1.59661e-12	8.43898e-06	1.24786e-07	Fresh vs. Aged	Cluster 2	YES
E9Q5G3	ENSMUSG00000032254	71819	Kif23	kinesin family member 23	66.74	62	62	19.3524	19.4611	19.286	19.7556	19.0958	19.273	19.3926	19.4121	19.2359	19.3047	19.029	19.3208	19.3819	19.3324	19.5467	19.2588	19.2924	19.3637	20.0891	20.0112	19.8702	20.2474	20.0538	20.132	20.1345	20.2438	19.9597	19.3627	19.3145	20.0824	-0.0482322	0.71969	-0.767922	0.767922	5.41129e-11	0.775911	1.02178e-09	2.81767e-10	not sig		NO
E9Q5G7	ENSMUSG00000096576	193322	Oog1	oogenesin 1	55.04	23	23	20.6508	21.1302	20.8753	20.453	20.4398	21.1391	20.5706	21.0275	20.6667	19.6438	20.2041	19.8078	19.7876	19.9272	20.3974	20.1021	19.8319	20.1617	20.5675	20.6891	20.9359	20.9246	21.0981	20.7917	21.0059	20.9288	20.9351	20.7726	19.9848	20.8752	-0.787716	0.102627	-0.890343	0.890343	2.7905e-08	6.318e-07	0.625848	7.69797e-08	not sig		NO
E9Q5K9	ENSMUSG00000035851	231386	Ythdc1	YTH domain containing 1	18.21	12	12	16.157	13.7673	13.2738	16.119	14.0878	12.9938	12.1194	15.8668	16.5581	15.1469	15.5639	16.5317	15.0643	11.5375	16.5185	17.2951	17.2178	13.056	16.8675	16.6553	16.2987	15.8198	14.1432	16.7592	16.7586	16.9348	16.9604	14.5492	15.3257	16.3553	0.776519	1.80605	-1.02954	1.80605	0.0660986	0.548467	0.0539289	0.355237	not sig		NO
E9Q634	ENSMUSG00000032220	71602	Myo1e	myosin IE	39.84	32	38	13.4509	13.9649	11.3576	13.8805	13.9492	14.5623	14.4492	14.0019	11.2255	17.4249	17.3419	17.3112	17.1847	17.2585	17.4114	17.3108	17.5675	17.3475	13.1654	10.8859	12.9802	12.3075	13.1565	15.7754	13.3699	13.2529	14.2212	13.4269	17.3509	13.235	3.92406	-0.191904	4.11596	4.11596	9.59743e-09	1.12442e-07	0.921029	4.80852e-08	Fresh&Melatonin vs. Aged	Cluster 3	YES
E9Q649	ENSMUSG00000091387	218476	Gcnt4	glucosaminyl (N-acetyl) transferase 4, core 2 (beta-1,6-N-acetylglucosaminyltransferase)	50.11	20	20	17.9912	17.9928	17.961	17.8948	17.9367	18.3071	17.9256	17.9265	17.8882	16.9369	16.6906	16.5753	16.9268	17.4169	17.3272	17.1084	16.8507	17.1612	17.8872	17.7682	17.7875	18.1331	17.8818	17.9735	17.7178	17.6192	17.7888	17.9804	16.9993	17.8397	-0.981084	-0.140754	-0.840331	0.981084	2.14674e-10	5.35437e-10	0.304468	1.06481e-08	not sig		NO
E9Q735	ENSMUSG00000059890	140630	Ube4a	ubiquitination factor E4A	33.17	30	30	16.2292	15.7139	16.0503	15.9288	15.754	15.6439	15.6845	15.2047	16.0784	15.2338	15.484	15.3669	15.1788	15.6244	15.5427	15.2457	15.4651	15.5139	16.2497	15.9721	16.0002	15.7988	15.916	15.8731	15.8105	15.7451	15.7754	15.8097	15.4061	15.9045	-0.403607	0.0948084	-0.498415	0.498415	0.000126991	0.00171738	0.629962	0.000168009	not sig		NO
E9Q784	ENSMUSG00000022000	67302	Zc3h13	zinc finger CCCH type containing 13	2.83	5	5	21.4703	21.6099	21.4215	21.6113	21.4087	21.6622	21.4439	21.5649	21.5975	20.8326	20.76	20.7603	20.7111	20.7692	20.8114	20.9093	20.4884	20.8379	21.317	21.3913	21.5879	21.4549	21.5203	21.5123	21.3849	21.7097	21.5494	21.5323	20.7645	21.492	-0.7678	-0.0402821	-0.727518	0.7678	9.38403e-14	6.37268e-13	0.728533	1.99085e-12	not sig		NO
E9Q7D5	ENSMUSG00000033542	54324	Arhgef5	Rho guanine nucleotide exchange factor (GEF) 5	0.51	1	1	13.3739	14.2858	12.6037	17.245	17.7422	11.9664	11.5824	14.4189	13.907	12.6385	16.4533	17.1913	16.3784	12.6661	15.095	18.3639	17.1302	13.3196	17.5338	14.0828	13.3817	13.9459	13.5063	10.9758	17.0132	12.1373	12.6333	14.125	15.4707	13.9122	1.34568	-0.212772	1.55845	1.55845	0.265855	0.391462	0.975847	0.28923	not sig		NO
E9Q7G0	ENSMUSG00000066306	101706	Numa1	nuclear mitotic apparatus protein 1	50.62	94	94	18.1363	18.2096	18.1608	17.9818	17.7835	17.6204	18.0335	18.0329	18.3943	18.1284	18.1306	18.1662	18.0382	17.9367	18.1607	17.8748	18.13	18.1154	18.6814	18.5335	18.7035	18.8127	18.5449	18.667	18.7355	18.6716	18.6072	18.0392	18.0757	18.6619	0.0364462	0.622703	-0.586257	0.622703	6.18817e-09	0.871996	2.85347e-08	8.44675e-08	not sig		NO
E9Q7M2	ENSMUSG00000027806	72033	Tsc22d2	TSC22 domain family, member 2	18.99	6	8	21.2427	21.3467	21.067	21.0855	21.0139	21.4582	21.2728	21.3824	21.1093	20.3926	20.4582	20.9889	20.2379	20.8298	20.8071	20.515	20.7585	20.6774	21.5396	21.266	21.2711	21.3225	21.4003	21.4256	21.5495	21.4071	21.6704	21.2198	20.6295	21.428	-0.59034	0.208181	-0.798521	0.798521	7.23531e-09	1.52488e-06	0.0625378	7.71322e-09	not sig		NO
E9Q912	ENSMUSG00000028149	229877	Rap1gds1	RAP1, GTP-GDP dissociation stimulator 1	55.68	27	27	19.0201	19.2685	18.9224	18.9801	18.9541	18.9804	18.9516	19.0695	18.8856	18.3283	18.7791	18.664	18.4411	18.3916	18.5702	18.6309	18.453	18.5517	19.1306	19.014	19.2113	19.3378	19.2506	19.3678	19.4175	19.1751	19.2025	19.0036	18.5344	19.2341	-0.469172	0.230537	-0.699709	0.699709	1.0077e-10	1.55616e-07	0.00232407	7.66159e-11	not sig		NO
E9QAT4	ENSMUSG00000026924	227648	Sec16a	SEC16 homolog A, endoplasmic reticulum export factor	43.15	73	73	19.456	19.8099	19.1911	19.3031	19.4645	19.5377	19.6161	19.4132	19.2899	18.8343	18.5996	18.6073	18.7041	18.9341	18.6382	18.5399	18.414	18.2339	19.5326	19.098	19.3647	19.4399	19.1654	19.4799	19.3513	19.4179	19.2081	19.4535	18.6117	19.3398	-0.84179	-0.113747	-0.728043	0.84179	9.78591e-10	2.5304e-09	0.401812	3.8362e-08	not sig		NO
F6ZDS4	ENSMUSG00000006005	108989	Tpr	translocated promoter region, nuclear basket protein	48.54	111	111	19.9675	19.9359	19.9004	20.0461	19.9561	19.9664	20.1478	19.5758	20.2703	19.6009	19.8057	19.5391	19.5598	19.4769	19.5766	19.3002	19.4992	19.6579	20.152	19.8001	20.141	20.26	20.1139	20.1291	19.9899	20.171	20.023	19.974	19.5574	20.0867	-0.416656	0.112636	-0.529292	0.529292	4.12346e-07	2.20083e-05	0.293157	5.53068e-07	not sig		NO
F7BJB9	ENSMUSG00000039456	338467	Morc3	microrchidia 3	45.54	33	33	15.984	14.8641	12.8254	11.2219	15.2268	13.5056	13.8128	13.8189	13.1257	16.5875	16.5866	15.9475	16.6929	16.1319	16.6373	15.1844	12.4719	16.0719	16.1467	16.6222	15.9936	16.3479	16.0962	16.1823	16.1203	16.5026	15.5241	13.8206	15.8124	16.1706	1.99185	2.35008	-0.358237	2.35008	0.000391754	0.00308742	0.000587723	0.785327	Fresh vs. Aged&Melatonin	Cluster 1	YES
F8VPK0	ENSMUSG00000033991	218343	Ttc37	tetratricopeptide repeat domain 37	39.09	46	46	15.5904	16.2867	15.8133	16.3162	16.2827	16.2781	16.1332	16.1399	16.5139	15.5574	15.5514	15.7871	15.9051	15.5336	15.2479	15.3587	15.3969	14.9666	16.6715	16.0441	16.1243	15.9048	16.3777	15.9117	16.3042	16.124	16.5771	16.1505	15.4783	16.2266	-0.672191	0.0761109	-0.748302	0.748302	9.18287e-06	9.21928e-05	0.833185	2.17804e-05	not sig		NO
F8VPU2	ENSMUSG00000025555	223254	Farp1	FERM, RhoGEF (Arhgef) and pleckstrin domain protein 1 (chondrocyte-derived)	31.39	27	27	16.5266	17.3227	17.0881	17.2625	14.4593	17.499	16.9263	17.1409	17.2783	15.8676	17.0107	15.1044	15.997	12.7975	15.6021	16.7688	15.2833	15.9504	10.4994	16.9161	17.2251	16.4186	17.397	17.6362	17.3456	17.2838	17.1033	16.8338	15.598	16.425	-1.23578	-0.408732	-0.827043	1.23578	0.255938	0.23808	0.846698	0.513807	not sig		NO
F8VPZ3	ENSMUSG00000000804	237898	Usp32	ubiquitin specific peptidase 32	16.83	22	22	19.4551	19.8492	19.7814	19.5097	19.576	19.978	19.7395	19.6878	19.58	19.0274	19.0601	18.7735	19.2164	18.9565	19.1576	19.0354	13.3781	18.9575	19.6434	19.5586	19.8807	19.6727	19.8146	19.826	19.7261	19.8494	19.9711	19.6841	18.3959	19.7714	-1.28822	0.087322	-1.37554	1.37554	0.022776	0.0503744	0.984381	0.0350679	Aged vs. Melatonin	Cluster 2	YES
F8VQB6	ENSMUSG00000022272	17909	Myo10	myosin X	51.26	100	100	19.793	20.1121	19.7395	20.081	19.4747	19.9365	19.4975	19.6662	20.1918	18.9283	18.7608	19.0002	19.0967	18.65	18.5825	18.8988	18.6892	19.0145	19.4723	19.3976	19.0926	19.8735	19.213	20.0806	19.8917	19.8833	19.733	19.8325	18.8468	19.6264	-0.985692	-0.206054	-0.779638	0.985692	1.29273e-07	1.80696e-07	0.260934	7.92538e-06	not sig		NO
G3UYQ4	ENSMUSG00000091415	633979	Ak9	adenylate kinase 9	1.74	3	3	18.5265	18.753	18.9836	18.4822	18.3248	18.9288	18.9729	18.7039	18.8243	17.5447	17.9291	17.913	17.4703	17.7478	18.2065	18.0853	18.0735	18.1495	18.4287	18.5485	18.649	18.4744	18.746	18.8604	18.8582	19.0747	18.9021	18.7222	17.9022	18.7269	-0.820019	0.00466334	-0.824682	0.824682	6.81093e-08	4.78437e-07	0.999057	4.35003e-07	not sig		NO
G3X8U3	ENSMUSG00000021550	70153	2210016F16Rik	RIKEN cDNA 2210016F16 gene	72.78	26	26	19.0591	19.2328	19.0892	19.2415	19.0585	19.6168	19.3121	19.2726	19.4351	18.4674	18.5952	18.2552	18.0831	18.5536	18.3867	18.3419	18.6749	18.7322	19.2127	19.1762	19.3215	18.9283	18.9855	19.2143	19.2615	19.4664	19.5404	19.2575	18.4545	19.2341	-0.803047	-0.0234433	-0.779604	0.803047	4.01742e-09	2.43669e-08	0.965769	4.17896e-08	not sig		NO
G3X912	ENSMUSG00000031986	244666	Sprtn	SprT-like N-terminal domain	39.84	16	16	15.9307	14.8692	9.67107	14.6229	13.2679	14.725	15.6022	14.9955	15.0313	13.1144	13.1576	14.9755	14.4674	7.86178	13.9458	14.6341	13.481	14.6838	14.6437	15.3407	15.8054	14.6216	15.221	15.1201	15.8852	15.1266	14.9169	14.3018	13.369	15.1868	-0.932713	0.885046	-1.81776	1.81776	0.0930489	0.478628	0.513958	0.0763811	not sig		NO
G3X9C2	ENSMUSG00000047586	233038	Nccrp1	non-specific cytotoxic cell receptor protein 1 homolog (zebrafish)	8.65	3	3	13.8522	13.0592	13.5594	11.2519	13.6716	12.395	13.4882	17.2269	12.1959	17.9312	18.2308	18.4175	18.4064	17.9193	18.1914	18.487	18.8091	18.2642	13.0339	14.2727	11.8349	12.8625	16.4772	14.0025	13.462	12.3346	13.8106	13.4111	18.2952	13.5657	4.88409	0.154532	4.72955	4.88409	8.16874e-09	4.69205e-08	0.962651	8.33592e-08	Fresh&Melatonin vs. Aged	Cluster 3	YES
G3X9K3	ENSMUSG00000067851	211673	Arfgef1	ADP-ribosylation factor guanine nucleotide-exchange factor 1(brefeldin A-inhibited)	43.28	52	73	19.1092	19.4394	18.9768	19.0706	19.038	19.3671	19.1026	19.4403	19.0318	18.8001	18.6445	18.7725	18.4276	18.7059	18.7302	18.5568	18.807	18.4994	18.9108	19.0607	19.0516	19.2982	19.031	19.1841	19.1264	19.2402	19.1499	19.1751	18.6605	19.117	-0.514642	-0.0581137	-0.456528	0.514642	1.76853e-07	4.65252e-07	0.692865	3.2233e-06	not sig		NO
G3X9P6	ENSMUSG00000074366	252829	Obox5	oocyte specific homeobox 5	66.32	14	14	19.439	19.9554	19.527	19.6533	19.487	19.5485	19.3851	19.2446	19.671	18.5295	18.0552	19.1595	18.8303	18.1078	18.5335	19.0843	18.2146	18.5335	19.2006	20.0047	19.6562	20.0981	20.1566	20.3648	20.1286	19.1223	19.4423	19.5457	18.5609	19.7971	-0.984776	0.251457	-1.23623	1.23623	4.97088e-07	2.27883e-05	0.33423	7.01743e-07	Aged vs. Melatonin	Cluster 2	YES
G3X9X1	ENSMUSG00000059486	210973	Kbtbd2	kelch repeat and BTB (POZ) domain containing 2	17.5	6	6	19.5824	19.5728	19.5404	19.3966	19.0574	20.0815	19.6934	19.7354	18.945	19.4044	18.5474	18.9786	18.4465	18.7642	19.0099	18.9769	19.0386	18.9927	19.0066	18.7776	19.512	19.2507	19.2971	19.7461	19.7664	19.4985	13.2278	19.5116	18.9066	18.6759	-0.605061	-0.835788	0.230727	0.835788	0.341849	0.553254	0.331787	0.915682	not sig		NO
G5E829	ENSMUSG00000019943	67972	Atp2b1	ATPase, Ca++ transporting, plasma membrane 1	44.1	26	46	17.2159	17.4006	16.9116	17.1644	17.0228	17.3817	17.1515	17.2464	17.5168	16.4498	16.8504	16.6295	16.7753	16.8252	16.7063	16.8847	16.6727	16.9857	16.9223	16.861	16.9561	16.9904	16.902	16.99	17.2947	17.1569	17.2105	17.2235	16.7533	17.0315	-0.470226	-0.191988	-0.278238	0.470226	1.76776e-05	1.13378e-05	0.0578827	0.00483604	not sig		NO
G5E870	ENSMUSG00000026219	14897	Trip12	thyroid hormone receptor interactor 12	46.52	73	73	18.5135	18.3893	18.3161	18.1279	17.9986	18.4083	18.3592	18.4603	18.2266	17.6437	17.5991	17.7068	17.6086	17.8577	17.7967	17.7028	17.6929	17.8153	18.1255	18.1176	17.9143	18.1486	18.3154	18.2075	18.2694	18.3274	18.1264	18.3111	17.7137	18.1724	-0.597341	-0.138645	-0.458696	0.597341	2.43284e-09	3.09878e-09	0.0859711	3.70739e-07	not sig		NO
G5E8D7	ENSMUSG00000055933	225923	Oosp3	oocyte secreted protein 3	8.72	2	2	19.0106	19.6787	19.4224	19.1619	18.6247	19.3421	19.1619	18.9929	19.2803	18.6245	19.2076	18.9906	18.7759	18.7242	19.1526	19.073	18.8603	18.8234	20.2075	20.4533	20.1862	20.3462	20.5747	20.5598	20.6156	20.1535	20.3421	19.1862	18.9147	20.3821	-0.271486	1.19594	-1.46742	1.46742	1.88016e-12	0.0516922	2.48765e-10	3.58469e-12	Fresh&Aged vs. Melatonin	Cluster 1	YES
G5E8F4	ENSMUSG00000053870	75540	Fpgt	fucose-1-phosphate guanylyltransferase	52.03	19	19	18.3437	18.4401	18.3721	18.3056	18.3334	18.5596	18.1076	18.4597	18.2769	17.6316	17.4651	17.7524	17.5921	17.9068	17.6452	17.5689	17.5953	17.6126	18.3972	18.3015	18.0196	18.3307	18.1759	18.3041	18.4224	18.5535	18.3148	18.3554	17.6411	18.3133	-0.714293	-0.0421143	-0.672179	0.714293	2.6615e-11	1.46562e-10	0.787647	4.96597e-10	not sig		NO
G5E8K5	ENSMUSG00000069601	11735	Ank3	ankyrin 3, epithelial	6.88	8	9	11.4819	18.5251	12.7441	17.9739	17.3733	14.7122	10.1595	13.3963	12.4257	15.0411	15.2262	15.0095	14.8169	14.9831	14.7371	14.63	14.547	14.7273	12.3101	17.6451	13.9412	17.6393	14.5263	18.495	13.973	11.438	14.3131	14.3102	14.8576	14.9201	0.547334	0.609892	-0.0625581	0.609892	0.820773	0.864922	0.835356	0.998094	not sig		NO
G5E8V9	ENSMUSG00000074513	99889	Arfip1	ADP-ribosylation factor interacting protein 1	69.44	22	22	18.1782	18.3617	18.304	18.4903	18.2088	18.4147	18.2012	18.1364	18.284	18.2652	18.1638	18.1548	18.0345	18.3109	18.5287	18.2075	18.3467	18.2267	18.6357	18.3526	18.5107	18.7392	18.43	18.6457	18.4866	18.6018	18.5778	18.2866	18.2488	18.5533	-0.0378477	0.266739	-0.304586	0.304586	4.62709e-05	0.801864	0.000439338	8.84738e-05	not sig		NO
L0N7N1	ENSMUSG00000041498	381293	Kif14	kinesin family member 14	60.45	97	98	19.6094	19.6704	19.4435	19.81	19.274	19.8596	19.562	19.5864	19.6017	18.2781	18.6234	18.8074	18.55	18.6257	18.3106	18.5954	18.675	18.64	19.144	19.3395	19.181	19.157	19.1914	19.3045	19.4822	19.2648	19.1408	19.6019	18.5673	19.245	-1.03459	-0.356862	-0.677725	1.03459	1.87131e-12	1.33082e-12	0.000175431	7.12926e-09	Fresh vs. Aged	Cluster 2	YES
L7N1X6	ENSMUSG00000074060	382105	Fbxw15	F-box and WD-40 domain protein 15	78.11	37	37	23.5806	23.4423	23.4273	23.3799	23.4615	23.4551	23.2427	23.6156	23.1962	22.6656	22.0918	22.6952	22.5349	22.7686	22.3938	22.5061	22.3856	22.4963	23.5391	23.55	23.5373	23.662	23.336	23.4093	23.4115	23.3222	23.2672	23.4224	22.5042	23.4483	-0.918161	0.025931	-0.944092	0.944092	1.99792e-12	2.86908e-11	0.937324	1.6057e-11	not sig		NO
O08529	ENSMUSG00000026509	12334	Capn2	calpain 2	9.57	6	6	13.8577	8.85074	13.9927	13.9382	13.7156	13.4389	13.7774	10.5399	13.8499	17.1645	17.4917	17.0917	17.0222	17.0868	17.2544	17.1855	17.2916	17.2314	11.0575	12.8776	13.124	13.1792	13.4336	15.8287	14.0029	13.7213	12.476	12.8846	17.2022	13.3001	4.31762	0.415516	3.90211	4.31762	3.02349e-07	8.78014e-07	0.780206	4.36526e-06	Fresh&Melatonin vs. Aged	Cluster 3	YES
O08532	ENSMUSG00000040118	12293	Cacna2d1	calcium channel, voltage-dependent, alpha2/delta subunit 1	13.96	10	10	16.1129	17.2962	12.8583	16.77	13.9925	12.4117	17.6215	16.6581	17.0577	15.9169	12.6558	12.7048	13.5034	13.734	17.2503	17.2601	16.7657	16.2847	16.5522	16.9988	11.9424	14.1254	17.5216	16.9612	13.4747	11.4058	13.2754	15.6421	15.1195	14.6953	-0.522561	-0.946847	0.424286	0.946847	0.638947	0.859264	0.612438	0.904631	not sig		NO
O08547	ENSMUSG00000027879	20333	Sec22b	SEC22 homolog B, vesicle trafficking protein	65.12	20	20	19.8737	19.994	19.9083	19.9229	19.8616	20.1776	19.9095	20.1992	19.9698	19.5174	19.4182	19.4608	19.3538	19.451	19.4953	19.4325	19.4473	19.5102	20.0298	20.0431	19.9839	20.1239	20.0528	20.2488	20.2392	20.0853	20.0012	19.9796	19.4541	20.0898	-0.525575	0.110143	-0.635718	0.635718	6.49817e-13	7.49454e-11	0.0575132	1.38123e-12	not sig		NO
O08553	ENSMUSG00000022048	12934	Dpysl2	dihydropyrimidinase-like 2	62.24	22	28	12.447	12.6002	11.5069	13.9087	21.5671	16.0492	14.3557	12.4202	18.9541	20.6217	20.5769	20.5655	20.544	20.6308	20.6206	20.5652	20.5943	20.5724	18.2982	13.6205	13.6141	9.45001	11.5552	9.47465	13.7262	13.5992	12.1419	14.8677	20.5879	12.8311	5.72024	-2.03656	7.7568	7.7568	2.36168e-06	0.000170825	0.215094	2.39446e-06	Fresh&Melatonin vs. Aged	Cluster 3	YES
O08579	ENSMUSG00000001964	13726	Emd	emerin	50.97	9	9	13.7036	12.8462	11.929	13.3409	14.3222	13.7743	14.4595	15.251	13.5557	14.618	12.994	13.5749	14.4583	11.0886	14.0466	14.3316	15.323	14.3068	12.5209	12.5458	15.2537	14.8421	14.1829	14.7223	14.5883	13.8451	14.5398	13.6869	13.8602	14.1156	0.173259	0.428709	-0.255451	0.428709	0.694221	0.936381	0.672737	0.867283	not sig		NO
O08582	ENSMUSG00000042535	14904	Gtpbp1	GTP binding protein 1	41.02	21	21	16.4745	16.4424	16.5976	16.1245	16.131	16.5214	16.5776	16.826	16.1334	15.845	16.006	16.1962	15.9039	16.0905	15.7164	16.0056	15.7977	16.0999	16.5919	16.1733	16.5525	16.4312	16.348	16.2721	16.7621	16.3239	16.2371	16.4254	15.9623	16.4102	-0.463014	-0.0151204	-0.447894	0.463014	5.32192e-05	0.000169799	0.986218	0.000253349	not sig		NO
O08585	ENSMUSG00000028478	12757	Clta	clathrin, light polypeptide (Lca)	32.34	14	15	21.5279	21.4682	21.3505	21.594	21.3999	21.2774	21.3634	21.2499	21.3399	20.6618	20.7956	20.6876	20.711	20.6015	20.6278	20.4934	20.5198	20.5484	21.5434	21.3113	21.3425	21.6779	21.1797	21.4984	21.3546	21.4066	21.3104	21.3968	20.6274	21.4028	-0.769358	0.00596701	-0.775325	0.775325	3.12953e-13	3.80351e-12	0.994086	3.22775e-12	not sig		NO
O08599	ENSMUSG00000026797	20910	Stxbp1	syntaxin binding protein 1	42.59	18	18	16.0034	16.3052	16.0078	16.3259	16.1104	16.3423	16.3836	16.6507	15.9891	15.8937	16.1301	16.6313	15.0314	16.5295	16.4686	16.6704	15.9144	16.1988	16.5617	16.4355	15.3946	15.4533	16.3492	16.7529	16.4775	16.1702	16.2606	16.2354	16.1631	16.2062	-0.0722354	-0.029205	-0.0430304	0.0722354	0.936339	0.930887	0.98833	0.974854	not sig		NO
O08601	ENSMUSG00000028158	17777	Mttp	microsomal triglyceride transfer protein	27.29	20	20	15.2773	13.6916	14.7725	14.9256	10.9746	14.9824	14.1293	15.0022	15.0907	14.7527	13.2563	13.298	12.9707	13.6503	13.4402	13.9598	12.9536	14.5071	15.088	14.6271	14.8638	14.9002	14.8766	14.6042	15.2741	11.8998	14.5484	14.3162	13.6432	14.5203	-0.673051	0.204011	-0.877062	0.877062	0.196271	0.372307	0.909759	0.196109	not sig		NO
O08638	ENSMUSG00000018830	17880	Myh11	myosin, heavy polypeptide 11, smooth muscle	65.72	143	156	19.8916	19.9244	19.7843	19.9608	19.7429	19.9207	19.9399	19.8091	20.0484	19.0705	18.892	19.0522	19.0183	18.8935	19.1014	19.0094	19.1526	18.8829	19.7216	19.8818	19.9222	19.7896	19.6737	20.0156	19.7873	19.8952	19.8648	19.8913	19.0081	19.8391	-0.88325	-0.0522512	-0.830999	0.88325	3.79686e-16	2.36478e-14	0.520803	3.17524e-14	not sig		NO
O08648	ENSMUSG00000014426	26407	Map3k4	mitogen-activated protein kinase kinase kinase 4	31.75	39	40	20.9206	20.8357	21.0454	20.7911	20.7572	21.1633	21.2408	21.2711	12.7497	20.1094	20.1171	20.1272	19.7272	10.3724	20.4	20.5437	20.211	13.5848	22.8557	21.0153	20.9486	21.0768	20.7777	21.198	21.1662	21.4283	21.0236	20.0861	18.3548	21.2767	-1.73135	1.19058	-2.92193	2.92193	0.0890383	0.375084	0.622139	0.0747841	not sig		NO
O08663	ENSMUSG00000036112	56307	Metap2	methionine aminopeptidase 2	75.94	31	31	18.2173	18.1031	17.916	18.2218	18.0852	18.2264	18.2139	18.2658	18.3059	17.9113	17.5866	17.9378	17.6698	17.8855	17.5983	17.7071	17.5481	17.4963	18.1899	18.051	18.3469	18.1655	18.1082	18.2872	18.3445	18.3739	18.1546	18.1728	17.7045	18.2246	-0.468296	0.0518007	-0.520096	0.520096	2.45456e-08	4.70129e-07	0.703353	7.67483e-08	not sig		NO
O08664	ENSMUSG00000030814	12055	Bcl7c	B cell CLL/lymphoma 7C	58.06	6	7	14.8994	15.4264	15.2165	15.1142	14.3108	15.5977	14.9611	14.9312	14.8227	17.0033	17.2195	16.8972	17.1844	16.8395	16.8727	16.4061	16.998	17.0278	16.6718	16.3226	17.0771	16.7701	16.1897	16.6834	16.6763	16.5864	16.6426	15.0311	16.9387	16.6245	1.90759	1.59333	0.314267	1.90759	9.58142e-13	2.16982e-12	9.37842e-11	0.0809351	Fresh vs. Aged&Melatonin	Cluster 1	YES
O08691	ENSMUSG00000021125	11847	Arg2	arginase type II	81.92	21	21	20.4306	20.7307	20.7285	20.326	20.2939	20.841	20.344	20.5612	20.329	19.7496	19.7853	19.7073	19.4192	19.6756	19.9929	19.6457	19.8622	19.6901	20.4118	20.2048	20.722	20.6669	20.5204	20.4991	20.6651	20.6026	20.7726	20.5094	19.7253	20.5628	-0.784097	0.0533992	-0.837497	0.837497	5.33529e-10	9.01152e-09	0.811133	2.56967e-09	not sig		NO
O08709	ENSMUSG00000026701	11758	Prdx6	peroxiredoxin 6	84.38	22	22	20.3772	21.7782	20.8086	21.2614	20.5461	20.8469	21.257	21.0143	19.749	20.321	20.6061	21.2199	21.0009	21.3459	20.8317	20.5881	20.6914	20.7755	21.0677	21.1153	21.4973	21.1018	20.3106	20.986	21.3279	20.851	20.131	20.8487	20.8201	20.9321	-0.0286651	0.0833186	-0.111984	0.111984	0.869207	0.990611	0.92363	0.866674	not sig		NO
O08715	ENSMUSG00000018428	11640	Akap1	A kinase (PRKA) anchor protein 1	44.81	34	34	19.6703	19.9067	19.7047	19.9545	19.697	19.9486	19.7037	19.7266	19.9967	17.4912	17.8968	17.8871	17.9209	17.7198	17.5895	17.714	17.5412	17.8251	19.0758	18.9567	19.1386	19.3328	19.0784	19.2031	19.161	19.158	19.1624	19.8121	17.7317	19.1408	-2.08034	-0.67132	-1.40902	2.08034	8.48012e-21	2.09832e-14	5.44683e-10	2.10942e-14	Fresh&Melatonin vs. Aged	Cluster 2	YES
O08716	ENSMUSG00000027528	21884	Fabp9	fatty acid binding protein 9, testis	81.82	9	10	14.5732	14.1083	15.9025	15.2149	13.4384	14.7059	14.2754	13.8697	15.6435	12.8658	8.7605	12.8129	12.7713	13.5735	12.5852	11.9591	13.531	13.7263	14.2896	14.2956	15.82	16.0569	12.5271	15.152	15.48	13.8177	13.5167	14.6369	12.5095	14.5506	-2.12735	-0.086238	-2.04111	2.12735	0.0011843	0.00269845	0.987305	0.00392001	Fresh&Melatonin vs. Aged	Cluster 2	YES
O08739	ENSMUSG00000005686	11717	Ampd3	adenosine monophosphate deaminase 3	29.5	18	19	14.4695	14.6462	13.802	14.0865	11.7933	14.2366	11.82	14.5094	13.1201	15.8095	14.0889	16.3999	15.1461	15.3221	15.2753	16.1316	15.3438	15.916	15.6791	16.2194	14.9987	16.8803	13.574	16.2963	16.1727	16.2348	14.8169	13.6093	15.4926	15.6524	1.88327	2.04315	-0.159877	2.04315	0.000175975	0.000963115	0.000395435	0.933426	Fresh vs. Aged&Melatonin	Cluster 1	YES
O08749	ENSMUSG00000020664	13382	Dld	dihydrolipoamide dehydrogenase	84.09	33	33	20.6151	21.4422	21.1792	21.0087	21.0302	20.9804	20.5537	21.4434	20.9109	20.2815	20.2531	20.221	20.4669	20.5095	20.8382	20.3596	20.5293	20.7054	20.8465	21.4114	20.7731	21.002	21.1405	21.6359	21.5122	21.1797	21.0396	21.0182	20.4627	21.1712	-0.555472	0.153005	-0.708477	0.708477	3.24613e-05	0.000758225	0.47903	3.94918e-05	not sig		NO
O08756	ENSMUSG00000025260	15108	Hsd17b10	hydroxysteroid (17-beta) dehydrogenase 10	83.52	18	18	21.0204	21.1209	21.0857	21.1985	20.9776	21.0369	21.1037	20.9655	21.0444	20.2869	20.1978	20.2348	20.2806	20.1823	20.2676	20.1239	20.1303	20.171	20.8461	21.0624	21.3665	20.9177	20.9085	20.9106	21.1369	20.7511	20.8311	21.0615	20.2084	20.9701	-0.853134	-0.0914061	-0.761727	0.853134	1.17993e-13	4.73177e-13	0.272675	5.19018e-12	not sig		NO
O08759	ENSMUSG00000025326	22215	Ube3a	ubiquitin protein ligase E3A	54.14	42	42	19.3497	19.2089	19.0029	19.2697	19.0687	19.3463	18.9806	18.9058	19.2608	18.5852	18.5835	18.7206	18.6834	18.7382	18.569	18.3399	18.3638	18.6344	19.2338	18.8648	19.2487	19.329	19.0152	19.0211	19.1498	19.0356	19.3004	19.1548	18.5798	19.1332	-0.575043	-0.0216673	-0.553376	0.575043	2.76984e-08	1.42344e-07	0.953505	2.76227e-07	not sig		NO
O08788	ENSMUSG00000031865	13191	Dctn1	dynactin 1	59.95	68	68	18.4994	18.3718	18.1805	18.368	18.3852	18.5255	18.2486	18.4649	18.361	18.6014	18.5243	18.5133	18.3315	18.4341	18.5538	18.3436	18.4867	18.3654	18.4674	18.1927	18.365	18.3685	18.3423	18.3651	18.3697	18.3289	18.389	18.3783	18.4616	18.3543	0.0832553	-0.0240225	0.107278	0.107278	0.0614414	0.174229	0.855129	0.0627941	not sig		NO
O08795	ENSMUSG00000003402	19089	Prkcsh	protein kinase C substrate 80K-H	54.13	26	26	20.2208	20.0308	20.2667	20.1892	20.0959	20.3409	20.1846	20.3109	20.1788	19.2122	19.4103	19.3839	19.1439	19.323	19.4145	19.3444	19.4129	19.4738	20.1485	20.0892	20.27	20.1809	20.1424	20.341	20.2315	20.2225	20.1493	20.2021	19.3465	20.1973	-0.855523	-0.00479024	-0.850732	0.855523	1.14092e-16	2.24265e-14	0.993668	2.26485e-14	not sig		NO
O08796	ENSMUSG00000035064	13631	Eef2k	eukaryotic elongation factor-2 kinase	68.92	45	45	19.4196	19.5492	19.2018	19.3306	19.2355	19.5408	19.0136	19.4938	19.3716	18.546	18.4541	18.3986	18.4396	18.5534	18.6495	18.2236	18.2838	18.3224	19.3194	19.0395	19.3349	19.4535	19.0565	19.3119	19.266	19.2903	19.4717	19.3507	18.4301	19.2826	-0.920634	-0.0680961	-0.852538	0.920634	3.12543e-12	1.57119e-11	0.630091	7.7074e-11	not sig		NO
O08807	ENSMUSG00000025289	53381	Prdx4	peroxiredoxin 4	62.77	16	16	18.0781	18.4605	18.2082	18.2324	18.3239	18.2289	18.2648	18.2807	18.4139	17.5331	17.3126	17.2376	17.6363	17.6932	17.6213	17.7206	16.9908	17.3234	18.523	18.3834	18.2218	17.7895	18.0486	18.0269	18.2438	17.901	18.7422	18.2768	17.4521	18.2089	-0.824717	-0.067891	-0.756826	0.824717	1.06417e-07	3.58838e-07	0.816582	1.47959e-06	not sig		NO
O08808	ENSMUSG00000024456	13367	Diaph1	diaphanous related formin 1	51.79	74	74	19.7484	19.7876	19.5388	19.4325	19.4178	19.7696	19.6296	19.8947	19.4144	19.3	18.9408	19.1351	19.0637	19.1965	19.2278	18.9394	19.1008	18.9199	19.7032	19.6711	19.6305	19.6584	19.5489	19.8061	19.7251	19.5006	19.6628	19.6259	19.0916	19.6563	-0.534354	0.0303612	-0.564716	0.564716	7.57223e-09	9.69854e-08	0.893361	3.60635e-08	not sig		NO
O08810	ENSMUSG00000020929	20624	Eftud2	elongation factor Tu GTP binding domain containing 2	72.19	54	54	19.7087	19.6017	19.6847	19.7042	19.6526	19.7444	19.8661	19.7634	19.9038	19.0937	19.0887	19.0929	19.1539	19.1511	19.1779	18.9876	19.1449	18.9806	19.5935	19.4975	19.9231	19.8193	19.759	19.8577	19.7469	19.7658	19.7532	19.7366	19.0968	19.7462	-0.639818	0.00959187	-0.64941	0.64941	3.38627e-13	4.43934e-12	0.978411	3.23597e-12	not sig		NO
O08849	ENSMUSG00000026360	19735	Rgs2	regulator of G-protein signaling 2	47.39	11	11	15.3979	15.893	15.9176	15.1626	14.9149	15.1091	15.2043	14.1014	15.7526	15.1161	15.0736	15.2354	13.9934	14.5888	15.1164	15.4409	15.2167	14.7269	15.7808	15.5717	16.1341	15.6913	15.9805	16.5918	16.4486	16.2698	16.0565	15.2726	14.9454	16.0583	-0.327236	0.785743	-1.11298	1.11298	9.87114e-05	0.305437	0.00378056	8.69163e-05	Aged vs. Melatonin	Cluster 1	YES
O08863	ENSMUSG00000032000	11796	Birc3	baculoviral IAP repeat-containing 3	52.33	22	26	17.4377	17.8102	17.4425	17.487	17.3558	17.3441	17.4279	17.3723	17.5259	17.1979	17.2979	17.1732	16.5991	17.0852	16.8783	16.8998	16.6897	16.9556	18.4795	18.3765	18.3449	18.2534	18.3762	18.6011	18.4435	18.4592	18.3751	17.4671	16.9752	18.4122	-0.491877	0.945112	-1.43699	1.43699	7.21028e-15	6.21164e-06	4.44115e-11	2.65343e-14	Aged vs. Melatonin	Cluster 1	YES
O08901	ENSMUSG00000027379	12235	Bub1	BUB1, mitotic checkpoint serine/threonine kinase	39.51	33	33	16.0601	16.5502	16.275	15.5775	15.938	15.9709	16.0952	16.1168	16.2498	15.3899	15.6456	14.884	15.6496	15.216	15.1239	15.7067	15.0818	15.4701	16.2117	15.8786	16.1462	16.2327	16.2229	16.2855	15.8764	16.269	16.547	16.0926	15.352	16.1856	-0.740657	0.0929573	-0.833615	0.833615	4.9109e-07	7.85415e-06	0.72764	1.25339e-06	not sig		NO
O08912	ENSMUSG00000000420	14423	Galnt1	polypeptide N-acetylgalactosaminyltransferase 1	46.33	14	19	14.2909	15.5952	15.2899	15.5023	15.6842	15.3724	13.8426	16.0246	17.7346	15.7005	15.629	15.7509	15.629	14.934	16.1046	15.7654	15.9897	15.4319	15.4593	14.0226	13.7855	17.2939	14.5182	15.3044	15.4979	16.8072	12.3906	15.4819	15.6594	15.0088	0.177579	-0.473015	0.650594	0.650594	0.443493	0.937562	0.63798	0.433728	not sig		NO
O08914	ENSMUSG00000034171	14073	Faah	fatty acid amide hydrolase	66.67	26	26	18.2296	18.2321	18.0043	18.24	18.0389	18.3279	18.3098	18.3487	18.3488	17.7226	17.4403	17.3236	17.3925	17.4103	17.3591	17.3328	17.4759	17.3873	18.0403	18.0273	18.1119	18.167	18.1751	18.0961	18.0278	17.8811	18.2478	18.2311	17.4272	18.086	-0.803947	-0.145079	-0.658868	0.803947	4.52595e-13	9.16267e-13	0.0418575	6.02709e-11	not sig		NO
O08915	ENSMUSG00000024847	11632	Aip	aryl-hydrocarbon receptor-interacting protein	71.21	21	21	19.3158	19.4928	19.4096	19.2831	19.0167	19.5038	19.2978	19.3735	19.2924	18.7771	18.7417	18.7741	18.6597	18.5681	18.7017	18.6768	18.7708	18.7019	19.3542	19.3585	19.344	19.4894	19.4013	19.6679	19.671	19.3516	19.2204	19.3317	18.708	19.4287	-0.623733	0.0969646	-0.720697	0.720697	1.41996e-11	7.43293e-10	0.261484	4.00661e-11	not sig		NO
O08917	ENSMUSG00000059714	14251	Flot1	flotillin 1	50.47	18	18	14.5051	14.3175	14.0723	13.8286	14.1015	14.9332	14.5229	15.3746	10.7311	13.8262	11.8887	14.936	13.7301	14.3207	12.3919	14.2818	13.9437	14.5262	15.8857	14.0516	14.8002	14.4294	14.1781	14.741	13.7827	13.6627	14.6168	14.043	13.7606	14.4609	-0.282371	0.417941	-0.700312	0.700312	0.367252	0.832418	0.671732	0.338706	not sig		NO
O08970	ENSMUSG00000005968	22156	Tuft1	tuftelin 1	2.82	1	1	12.4832	13.0822	14.599	12.971	12.208	13.7819	13.9709	13.9437	14.2833	15.3314	15.0213	15.1462	14.8442	14.8557	15.1562	15.2332	14.9218	14.6965	13.8547	13.8105	13.91	14.0507	13.6497	13.5824	12.3719	13.1933	14.4119	13.4803	15.023	13.6483	1.54262	0.167988	1.37463	1.54262	1.60934e-05	3.54719e-05	0.82293	0.000158661	Fresh&Melatonin vs. Aged	Cluster 3	YES
O08992	ENSMUSG00000028249	53378	Sdcbp	syndecan binding protein	54.52	10	10	17.1666	17.5789	16.8094	17.1936	17.3635	17.1941	17.2215	16.6804	17.7825	16.6575	16.738	16.6513	17.2385	16.6822	16.6496	16.4638	16.4484	16.7731	17.4132	17.2669	17.5679	17.712	17.5314	17.3371	17.5491	17.1875	17.8537	17.2212	16.7003	17.491	-0.520904	0.269823	-0.790728	0.790728	6.81973e-06	0.0010595	0.102745	5.09355e-06	not sig		NO
O08997	ENSMUSG00000018585	11927	Atox1	antioxidant 1 copper chaperone	88.24	7	7	20.8251	20.5866	20.6269	20.848	20.6151	20.7508	20.7255	20.902	20.524	20.0405	19.7742	19.9459	19.9193	20.0482	19.9112	19.7752	19.956	19.9473	20.8619	20.7806	21.0541	20.7863	20.5938	20.7272	20.7646	20.5621	20.5505	20.7115	19.9242	20.7424	-0.787338	0.0308097	-0.818148	0.818148	7.64056e-13	1.27185e-11	0.874669	5.65925e-12	not sig		NO
O09005	ENSMUSG00000038633	13244	Degs1	delta(4)-desaturase, sphingolipid 1	31.58	7	8	18.5767	18.7787	18.9889	18.7425	18.5874	19.0348	18.9549	18.9419	19.2025	17.8804	17.8666	17.5281	17.6794	17.7649	17.8894	18.0222	18.0869	18.044	18.3025	18.5507	18.6115	18.4734	18.8741	18.8738	18.49	18.7844	18.8662	18.8676	17.8624	18.6474	-1.00516	-0.220202	-0.784963	1.00516	3.33406e-10	4.71117e-10	0.0721834	5.15585e-08	Fresh vs. Aged	Cluster 2	YES
O09012	ENSMUSG00000005069	19305	Pex5	peroxisomal biogenesis factor 5	65.1	32	32	17.3285	17.7494	17.4656	17.3207	17.0757	17.3435	17.2089	17.1612	17.5603	15.6693	16.1173	16.0843	16.1831	16.0761	16.3845	16.2337	16.1335	16.1581	17.0104	16.9037	17.2691	17.1619	17.0727	17.2284	17.4942	17.1254	16.9709	17.3571	16.1155	17.1374	-1.24154	-0.219676	-1.02187	1.24154	1.30351e-12	2.66176e-12	0.060402	1.53685e-10	Fresh&Melatonin vs. Aged	Cluster 2	YES
O09044	ENSMUSG00000027287	20619	Snap23	synaptosomal-associated protein 23	82.38	15	16	17.7507	18.2042	18.1792	18.0448	18.0197	18.2045	18.2546	18.0827	18.402	17.4318	17.916	17.834	17.4312	17.6632	17.7874	17.5212	17.9871	17.5039	18.2325	18.1638	18.1469	18.4336	18.12	18.5008	18.3504	18.4882	18.6748	18.1269	17.6751	18.3457	-0.451834	0.21874	-0.670575	0.670575	6.8735e-07	0.000166282	0.0669166	5.34868e-07	not sig		NO
O09053	ENSMUSG00000031583	22427	Wrn	Werner syndrome RecQ like helicase	19.99	22	22	17.5143	18.3092	18.4001	13.617	17.635	18.9484	18.2352	18.528	18.5937	16.6207	13.0487	16.8959	17.0709	16.3127	17.8431	17.6248	13.7692	17.3311	17.6112	17.5214	18.0257	17.3679	18.3122	18.4366	18.5046	18.6348	18.9833	17.7534	16.2797	18.1553	-1.47376	0.401871	-1.87563	1.87563	0.0215349	0.0839198	0.815019	0.0228468	Aged vs. Melatonin	Cluster 2	YES
O09061	ENSMUSG00000014769	19170	Psmb1	proteasome (prosome, macropain) subunit, beta type 1	62.92	18	18	16.6151	19.1307	19.0165	17.8354	18.0931	19.389	19.2145	19.2718	18.8628	18.0614	18.6283	18.0409	18.6112	18.222	18.8645	18.5782	18.7787	18.7112	19.1663	18.7823	18.4691	17.5648	19.2518	19.5056	18.9606	18.6325	19.5771	18.6032	18.4996	18.8789	-0.10363	0.27568	-0.379311	0.379311	0.468294	0.941619	0.657861	0.458521	not sig		NO
O09111	ENSMUSG00000031059	104130	Ndufb11	NADH:ubiquinone oxidoreductase subunit B11	51.66	8	8	19.8989	19.9282	19.2855	19.9292	19.7894	19.5113	19.5208	19.8087	19.7764	19.153	18.6726	18.939	18.6747	18.6885	18.6707	18.441	18.7547	18.552	19.8441	19.9538	19.7393	19.4187	18.9612	19.6685	19.3894	18.9698	19.63	19.7165	18.7273	19.5083	-0.98914	-0.208161	-0.780979	0.98914	1.25103e-07	1.73486e-07	0.25499	7.85773e-06	not sig		NO
O09117	ENSMUSG00000020570	19027	Sypl	synaptophysin-like protein	23.75	4	4	22.3411	22.2099	21.6705	22.5427	22.2665	22.009	21.7922	22.1641	21.8626	21.4509	21.2421	21.3011	21.5531	21.4808	21.4055	21.2516	21.2892	21.6144	21.9607	22.2444	22.2956	22.3803	22.1662	22.0839	22.332	21.8556	21.3173	22.0954	21.3988	22.0707	-0.696638	-0.0247388	-0.671899	0.696638	7.1407e-06	2.6374e-05	0.97843	4.32935e-05	not sig		NO
O09131	ENSMUSG00000025068	14873	Gsto1	glutathione S-transferase omega 1	68.33	16	18	20.0983	19.5899	18.7279	19.9084	19.6162	19.8793	19.4177	19.1388	19.5372	18.7201	18.9996	19.1173	19.0899	19.3704	18.9873	18.6065	18.1717	18.8992	19.7118	19.7132	19.7725	19.7311	19.554	19.7545	19.5794	19.3469	19.591	19.546	18.8846	19.6394	-0.661316	0.0934123	-0.754728	0.754728	7.47443e-05	0.000651866	0.815499	0.00013977	not sig		NO
O09167	ENSMUSG00000041453	19933	Rpl21	ribosomal protein L21	57.5	14	14	18.9466	19.2365	19.0127	19.1441	18.8895	18.9162	18.8115	17.9754	19.0339	18.0272	17.9561	17.9247	17.995	18.1537	17.9729	17.7592	17.8019	18.039	18.6234	18.593	18.934	18.753	18.9672	18.6864	18.7114	18.8295	18.8992	18.8851	17.9589	18.7774	-0.926289	-0.107702	-0.818587	0.926289	1.58106e-08	4.40691e-08	0.602527	3.82362e-07	not sig		NO
O09172	ENSMUSG00000028124	14630	Gclm	glutamate-cysteine ligase, modifier subunit	59.85	15	15	19.5617	19.4593	19.4613	19.7553	19.4673	19.4409	19.4124	19.285	19.5822	18.6922	18.7253	18.5282	18.6816	18.6748	18.762	18.2802	18.4016	18.5028	19.4351	19.0835	19.4817	19.436	19.4285	19.2243	19.1646	19.4207	19.4404	19.4917	18.5832	19.3461	-0.908502	-0.145608	-0.762894	0.908502	2.8836e-12	6.68998e-12	0.113729	2.46312e-10	not sig		NO
O09174	ENSMUSG00000022244	17117	Amacr	alpha-methylacyl-CoA racemase	57.74	20	21	17.6524	17.6669	17.4493	17.6724	17.6063	17.6589	17.7368	17.6574	17.6248	16.609	16.118	16.6053	16.2233	16.6643	16.7611	16.4002	16.5691	16.4647	17.5085	17.1138	17.6478	17.3169	17.3572	17.1279	17.1393	17.5025	17.6692	17.6362	16.4906	17.3759	-1.14558	-0.260239	-0.885342	1.14558	2.61877e-12	3.63465e-12	0.0148493	7.26628e-10	Fresh vs. Aged	Cluster 2	YES
O35074	ENSMUSG00000017969	19223	Ptgis	prostaglandin I2 (prostacyclin) synthase	60.28	28	28	19.1001	19.1217	19.1289	19.5716	19.2362	19.2936	19.0506	19.3239	19.4866	18.7407	17.8838	18.0484	18.2475	18.3641	18.6223	18.4052	18.5749	18.3947	19.1227	19.2836	19.1734	19.202	19.3124	19.1754	19.239	19.246	19.2208	19.257	18.3646	19.2195	-0.892407	-0.0375484	-0.854858	0.892407	3.28638e-10	1.96041e-09	0.91007	4.48283e-09	not sig		NO
O35075	ENSMUSG00000022898	13185	Vps26c	VPS26 endosomal protein sorting factor C	28.28	6	6	12.8035	14.2819	14.2659	13.8185	13.2139	13.8188	13.4378	12.5258	14.5844	13.1577	12.847	13.1934	12.3038	13.2975	7.9833	13.5487	13.6944	12.1196	13.4581	13.589	9.84449	13.5113	14.5211	14.018	13.9758	14.4523	14.1443	13.6389	12.4606	13.5016	-1.17833	-0.137321	-1.04101	1.17833	0.157762	0.182296	0.975342	0.259191	not sig		NO
O35083	ENSMUSG00000034254	55979	Agpat1	1-acylglycerol-3-phosphate O-acyltransferase 1 (lysophosphatidic acid acyltransferase, alpha)	28.42	7	7	16.0165	16.5983	16.3992	16.0986	15.5058	17.0026	16.0939	16.8985	14.3442	15.6077	14.6203	15.5579	15.0598	14.7238	15.1597	14.9861	15.511	14.9706	15.3978	15.7027	13.6087	16.145	15.9958	13.5943	16.3627	15.9285	16.126	16.1064	15.133	15.4291	-0.973424	-0.677343	-0.296081	0.973424	0.0471513	0.0426099	0.194233	0.717152	not sig		NO
O35099	ENSMUSG00000071369	26408	Map3k5	mitogen-activated protein kinase kinase kinase 5	28.7	33	37	15.2717	16.3147	15.5693	11.0116	12.9506	15.0957	13.9695	15.5397	16.1316	12.6324	14.955	15.5569	13.2315	12.071	15.245	12.8933	15.8532	12.2877	13.1882	13.9647	15.9295	14.3082	12.3009	13.3577	16.1871	14.1996	15.4596	14.6505	13.8584	14.3217	-0.792068	-0.328763	-0.463305	0.792068	0.55147	0.523651	0.89207	0.797989	not sig		NO
O35129	ENSMUSG00000004264	12034	Phb2	prohibitin 2	75.25	24	24	21.4289	21.1826	21.2374	21.3339	21.3217	21.4074	21.2851	21.4435	21.2721	20.8124	20.7453	20.7706	20.7338	20.8533	20.7757	20.6483	20.6484	20.6718	21.4775	21.3532	21.3418	21.4424	21.4103	21.3518	21.4746	21.4525	21.3995	21.3236	20.74	21.4115	-0.583661	0.0878699	-0.671531	0.671531	3.067e-16	4.56302e-14	0.045212	2.19824e-14	not sig		NO
O35143	ENSMUSG00000054428	11983	Atpif1	ATPase inhibitory factor 1	41.51	12	12	19.96	19.7835	19.1782	20.0067	19.9709	19.8443	20.4917	20.0044	19.4655	19.6304	18.8824	19.2341	20.0882	19.2611	19.2967	18.8488	18.2507	19.1031	20.7036	20.3742	19.8976	20.0132	19.5535	19.7173	19.2643	19.6182	19.5389	19.8561	19.1773	19.8534	-0.678862	-0.00271427	-0.676148	0.678862	0.00449098	0.0101746	0.999909	0.0104866	not sig		NO
O35166	ENSMUSG00000020946	56494	Gosr2	golgi SNAP receptor complex member 2	67.92	11	11	15.8197	16.0159	16.1198	15.2523	16.9855	16.4306	15.6956	16.284	16.1064	15.2676	15.0508	15.5671	14.8385	15.2524	15.2318	15.5118	15.8552	15.317	15.5943	16.1527	16.4062	16.0454	15.9441	16.3699	15.9684	15.0786	16.0873	16.0789	15.3214	15.9608	-0.757527	-0.118131	-0.639395	0.757527	0.00113164	0.00159262	0.811223	0.00723909	not sig		NO
O35182	ENSMUSG00000036867	17130	Smad6	SMAD family member 6	1.82	1	1	15.4823	16.9854	16.4181	13.958	13.7222	17.979	15.7909	17.2415	17.9234	13.4376	16.4079	14.1009	13.4243	12.5268	11.5888	11.6686	16.0052	16.2275	14.1746	16.1189	17.1868	15.1762	16.4749	14.1949	16.7979	17.3222	17.3886	16.1668	13.9319	16.0928	-2.23481	-0.0739823	-2.16083	2.23481	0.00980637	0.0181797	0.994732	0.0227004	Fresh&Melatonin vs. Aged	Cluster 2	YES
O35215	ENSMUSG00000001666	13202	Ddt	D-dopachrome tautomerase	95.76	10	10	13.3008	14.4109	14.5575	13.2222	13.5544	13.1124	10.1482	14.4137	13.9884	16.9001	12.9295	16.8637	16.9692	17.1251	10.8842	10.1292	17.4454	17.5286	11.9159	14.2732	12.5501	13.0572	15.5572	14.8091	14.1068	12.6115	11.5915	13.412	15.1972	13.3858	1.78518	-0.0262005	1.81138	1.81138	0.12309	0.178492	0.999598	0.170278	not sig		NO
O35218	ENSMUSG00000041781	51786	Cpsf2	cleavage and polyadenylation specific factor 2	71.74	42	42	18.0965	18.1207	17.997	18.2061	17.8151	18.3166	18.0952	18.1914	18.4124	17.4246	17.2711	17.1257	17.0944	17.216	17.5121	17.1661	17.3266	17.1926	17.5769	17.7763	17.8795	18.0015	17.9431	18.1677	18.0666	18.2421	18.0538	18.139	17.2588	17.9675	-0.88018	-0.171487	-0.708693	0.88018	2.24484e-10	3.77453e-10	0.114049	2.41887e-08	not sig		NO
O35226	ENSMUSG00000005625	19185	Psmd4	proteasome (prosome, macropain) 26S subunit, non-ATPase, 4	48.4	17	17	18.8423	18.5574	18.047	18.8327	18.7457	18.2471	18.3148	18.2196	18.4533	18.4057	18.0911	18.4737	18.203	18.4709	18.2384	18.1361	18.1815	18.2056	18.8732	18.6907	18.6314	18.5652	18.1201	18.5672	18.5942	18.5691	18.5953	18.4733	18.2673	18.5785	-0.20599	0.10515	-0.311141	0.311141	0.0188996	0.134885	0.572431	0.0159193	not sig		NO
O35231	ENSMUSG00000031788	16582	Kifc3	kinesin family member C3	28.76	18	18	11.0798	12.8538	10.0284	14.1794	14.4217	11.5748	14.3613	12.5808	13.974	15.8104	15.7377	15.3877	15.5844	12.3099	15.7945	15.1261	13.7539	15.8601	11.6162	13.7752	15.9078	13.8602	14.4691	14.2386	13.8638	13.4428	13.7504	12.7838	15.0405	13.8805	2.25677	1.0967	1.16007	2.25677	0.00554953	0.00391132	0.207193	0.174245	Fresh vs. Aged	Cluster 3	YES
O35250	ENSMUSG00000020792	53413	Exoc7	exocyst complex component 7	32.86	19	19	13.5718	12.9259	13.1491	13.38	13.2798	13.4491	12.6559	14.1062	12.3267	14.5381	14.0158	13.7659	14.2462	14.6344	14.3853	13.5837	14.4241	14.1634	13.5232	12.3278	13.0103	13.3177	13.0927	13.13	11.3999	13.6648	9.63758	13.2049	14.1952	12.5671	0.990284	-0.637819	1.6281	1.6281	0.0014204	0.0475452	0.255275	0.00102708	Aged vs. Melatonin	Cluster 3	YES
O35280	ENSMUSG00000032113	12649	Chek1	checkpoint kinase 1	66.81	33	34	20.0989	20.3732	20.2154	20.4155	20.2621	20.2036	20.314	20.2932	20.3012	19.5256	19.7043	19.5211	19.5139	19.6225	19.6462	19.5552	19.6775	19.7901	20.5561	20.5341	20.6207	20.6564	20.5397	20.724	20.4551	20.5545	20.7206	20.2752	19.6174	20.5957	-0.657853	0.320464	-0.978317	0.978317	7.36596e-17	4.24438e-13	5.29394e-07	2.10942e-14	not sig		NO
O35286	ENSMUSG00000029169	13204	Dhx15	DEAH (Asp-Glu-Ala-His) box polypeptide 15	51.45	38	39	18.5287	18.8554	18.5158	18.8559	18.4281	18.5361	18.6937	18.4386	18.8483	18.579	18.8614	18.7111	18.7095	18.7175	18.7923	18.5458	18.6575	18.828	18.8705	18.3483	18.7978	18.7368	18.5034	18.5556	18.5214	18.6798	18.9016	18.6334	18.7113	18.6572	0.0779546	0.0238469	0.0541077	0.0779546	0.587202	0.572848	0.948044	0.7619	not sig		NO
O35295	ENSMUSG00000094483	19291	Purb	purine rich element binding protein B	38.27	9	9	13.1874	13.3796	11.918	14.3156	13.2761	13.1157	13.8966	14.0273	13.507	9.46587	15.5833	13.0877	15.4147	14.3599	12.978	15.4962	13.0544	14.8295	14.3426	13.4475	12.5297	13.2012	10.2494	12.3382	13.8166	11.7997	13.9898	13.4026	13.8077	12.8572	0.405137	-0.545397	0.950534	0.950534	0.371131	0.815804	0.693362	0.340734	not sig		NO
O35316	ENSMUSG00000030096	21366	Slc6a6	solute carrier family 6 (neurotransmitter transporter, taurine), member 6	8.7	3	5	14.6852	15.3112	14.1679	13.4857	14.382	11.9415	13.9827	14.1038	14.5915	11.4123	13.8125	14.2658	7.09824	14.172	11.363	14.2923	13.8655	13.7437	15.6878	14.048	14.7111	12.44	15.0034	14.729	14.5137	12.226	14.3996	14.0724	12.6695	14.1954	-1.40291	0.123007	-1.52592	1.52592	0.107705	0.181005	0.985897	0.13593	not sig		NO
O35343	ENSMUSG00000027782	16649	Kpna4	karyopherin (importin) alpha 4	47.6	13	20	17.3056	17.8064	17.6551	18.0362	18.0877	17.5334	17.7479	17.5605	17.9652	17.2752	17.774	17.2233	17.4184	17.2323	17.4646	17.4123	17.6406	17.7168	17.6493	17.505	18.0513	17.8513	17.5901	17.7463	17.9841	17.9265	17.6772	17.7442	17.4619	17.7757	-0.282303	0.0314566	-0.313759	0.313759	0.01037	0.0306517	0.950578	0.0154498	not sig		NO
O35344	ENSMUSG00000021929	16648	Kpna3	karyopherin (importin) alpha 3	43.19	12	12	17.0097	16.9989	16.2947	16.9991	16.7931	17.2677	16.4165	16.8182	16.8931	17.2078	17.1833	17.1522	17.1112	17.1268	17.2384	17.0013	17.3158	16.9786	17.222	17.2084	17.2033	17.2747	17.0366	17.4507	17.2773	17.3845	17.2939	16.8323	17.1462	17.2613	0.313832	0.428952	-0.11512	0.428952	0.00036046	0.00724186	0.000344851	0.448211	not sig		NO
O35345	ENSMUSG00000003731	16650	Kpna6	karyopherin (importin) alpha 6	48.69	18	28	19.0486	19.5659	19.197	19.5377	19.3439	19.2241	19.2201	19.2016	19.487	18.6536	18.8196	18.6875	18.5494	18.5666	18.8084	18.5525	18.5749	18.7684	19.2839	19.182	19.4826	19.3152	19.4624	19.4584	19.3783	19.3296	19.2556	19.314	18.6645	19.3498	-0.649445	0.0357931	-0.685238	0.685238	6.76425e-11	1.1172e-09	0.843091	3.8636e-10	not sig		NO
O35350	ENSMUSG00000024942	12333	Capn1	calpain 1	65.22	42	42	19.0778	18.7521	19.2545	19.14	19.1422	19.274	19.2199	19.1261	18.9626	18.739	18.5367	18.4944	18.5771	18.2608	18.5204	18.5874	18.733	18.5566	18.0814	18.7928	18.5608	18.662	18.0264	18.6816	18.8463	18.6435	18.5066	19.1055	18.5561	18.5335	-0.54932	-0.571991	0.0226708	0.571991	4.34365e-06	2.8605e-05	1.61848e-05	0.971319	not sig		NO
O35372	ENSMUSG00000015759	12793	Cnih1	cornichon family AMPA receptor auxiliary protein 1	20.14	2	2	12.8772	15.512	15.6216	13.5865	11.865	15.4687	14.4778	15.8516	15.1962	12.3424	13.8877	12.5384	13.112	13.006	14.9717	13.3304	13.3852	14.1091	11.97	14.2458	14.3693	14.3024	16.0672	16.0102	15.5886	14.1756	16.0614	14.4952	13.4092	14.7545	-1.08596	0.259339	-1.3453	1.3453	0.0641951	0.163345	0.894292	0.0690817	not sig		NO
O35379	ENSMUSG00000023088	17250	Abcc1	ATP-binding cassette, sub-family C (CFTR/MRP), member 1	37.17	47	49	17.812	17.8726	17.4903	17.6362	17.5386	17.6691	17.5531	17.778	17.6178	16.8863	16.8596	16.9114	16.7825	17.0087	16.8215	16.888	16.8108	16.9131	17.4418	17.4312	17.7401	17.6548	17.5258	17.9076	17.6044	17.5094	17.3921	17.6631	16.8758	17.5786	-0.787313	-0.0845016	-0.702811	0.787313	2.07554e-12	7.68519e-12	0.36244	8.14305e-11	not sig		NO
O35381	ENSMUSG00000032249	11737	Anp32a	acidic (leucine-rich) nuclear phosphoprotein 32 family, member A	37.65	5	8	16.9767	17.4836	16.3236	16.2178	16.5316	16.7432	16.4401	13.7288	16.3233	11.4363	9.91341	16.4008	16.2693	15.9432	16.2386	16.491	16.6345	16.8025	17.0738	17.0065	17.6771	17.2932	16.8866	17.1262	17.0913	17.105	17.1795	16.3076	15.1255	17.1599	-1.18212	0.852289	-2.03441	2.03441	0.0412126	0.28034	0.506971	0.0329599	Aged vs. Melatonin	Cluster 2	YES
O35382	ENSMUSG00000029763	20336	Exoc4	exocyst complex component 4	46.15	39	39	16.8514	17.227	16.9343	16.8775	16.6501	17.0665	17.0613	16.8435	16.8329	16.6557	15.9864	16.5509	15.9686	16.5329	16.294	16.4351	16.6168	16.3859	16.6302	16.223	16.6666	16.6018	16.224	16.8708	16.7571	16.9753	17.0875	16.9272	16.3807	16.6707	-0.546466	-0.256469	-0.289998	0.546466	0.00040691	0.000262315	0.091571	0.0510396	not sig		NO
O35385	ENSMUSG00000029410	19023	Ppef2	protein phosphatase, EF hand calcium-binding domain 2	2.77	2	2	11.121	17.3524	17.3746	16.2052	17.7024	18.4298	13.974	18.7727	17.1277	18.8611	18.6333	18.826	19.0042	18.7693	18.9145	18.8293	18.6402	18.712	17.8956	18.0032	18.1576	12.5787	18.1838	17.4632	14.0768	17.0011	17.7932	16.4511	18.7989	16.7948	2.34779	0.343713	2.00408	2.34779	0.0254145	0.0313604	0.916969	0.0726131	Fresh vs. Aged	Cluster 3	YES
O35387	ENSMUSG00000027944	23897	Hax1	HCLS1 associated X-1	53.93	10	10	16.4063	16.2745	16.8649	16.3163	16.6095	16.5628	16.7659	16.7743	16.048	16.0078	14.8054	16.401	16.4515	16.8201	16.1238	16.3164	16.0164	16.0799	17.2956	17.1017	16.428	16.6293	16.521	16.7489	16.5215	16.3087	17.1514	16.5136	16.1136	16.7451	-0.400015	0.231503	-0.631518	0.631518	0.0113502	0.119124	0.468187	0.00904571	not sig		NO
O35400	ENSMUSG00000003271	545963	Sult2b1	sulfotransferase family, cytosolic, 2B, member 1	19.53	4	4	14.1494	12.4931	14.5365	13.5627	13.5758	14.3591	12.6815	12.8704	13.0695	10.9838	14.4345	12.0157	11.4767	12.788	15.0641	13.647	13.6892	13.7731	12.2711	13.9483	11.5503	11.9372	14.5128	11.5013	12.6944	14.2972	13.6567	13.4776	13.0969	12.9299	-0.380657	-0.547632	0.166975	0.547632	0.584544	0.759625	0.570297	0.947963	not sig		NO
O35405	ENSMUSG00000003363	18807	Pld3	phospholipase D family, member 3	30.74	12	12	18.0393	18.3501	17.855	18.3757	17.7267	18.1537	17.8107	17.365	18.2945	16.7469	16.8434	16.3496	16.8014	15.8138	16.9536	16.0225	16.6685	16.5803	17.7937	17.3318	17.4229	17.4032	17.461	17.6161	17.7392	17.7479	18.2972	17.9967	16.5311	17.6459	-1.46561	-0.35084	-1.11477	1.46561	8.3752e-09	1.00887e-08	0.0983555	1.21414e-06	Fresh&Melatonin vs. Aged	Cluster 2	YES
O35435	ENSMUSG00000031730	56749	Dhodh	dihydroorotate dehydrogenase	69.11	22	23	18.7812	18.5538	18.6939	18.61	18.5409	18.8929	18.6364	18.7577	18.5433	17.8241	17.9294	17.9999	17.7209	18.0071	17.6948	17.8707	17.8336	18.0461	18.7204	18.6654	18.5118	18.5969	18.4668	18.8777	18.8388	18.7254	18.6974	18.6678	17.8807	18.6778	-0.787061	0.0100411	-0.797102	0.797102	5.51174e-13	6.96521e-12	0.984962	5.32585e-12	not sig		NO
O35448	ENSMUSG00000015474	54397	Ppt2	palmitoyl-protein thioesterase 2	37.42	7	7	16.8033	16.8572	16.2363	16.4381	16.0657	16.3919	16.6319	16.1995	16.7471	16.1994	16.2098	16.5857	16.5727	16.1595	16.7117	16.3996	16.1759	16.1314	17.3185	17.266	17.4231	17.2097	16.9306	17.4671	16.8716	17.5504	17.3198	16.4857	16.3495	17.2619	-0.13615	0.776204	-0.912353	0.912353	6.92979e-08	0.485563	2.13458e-06	1.45118e-07	not sig		NO
O35465	ENSMUSG00000019428	14232	Fkbp8	FK506 binding protein 8	38.81	15	15	17.1423	17.6616	16.8375	17.387	17.1144	17.3893	17.0896	16.9462	17.4157	16.1793	16.4132	15.9865	16.3929	15.922	16.0911	15.8769	16.0502	16.1785	16.7725	16.9153	17.0726	16.9231	16.8133	16.941	16.8941	16.8394	17.111	17.2204	16.1212	16.9203	-1.09924	-0.30015	-0.799086	1.09924	5.02729e-11	5.12341e-11	0.00972901	2.59032e-08	Fresh vs. Aged	Cluster 2	YES
O35488	ENSMUSG00000027359	26458	Slc27a2	solute carrier family 27 (fatty acid transporter), member 2	26.29	12	12	14.4619	10.8966	11.8399	15.6933	14.3113	12.0135	15.7205	13.8835	14.6019	15.9356	13.6973	15.2986	12.603	15.2777	12.5631	13.2327	16.7155	12.4978	16.3958	15.9712	14.531	15.9638	13.9686	15.4958	16.0268	16.3187	12.9788	13.7136	14.2024	15.2945	0.488746	1.5809	-1.09215	1.5809	0.102785	0.779635	0.0941125	0.304083	not sig		NO
O35551	ENSMUSG00000020817	54189	Rabep1	rabaptin, RAB GTPase binding effector protein 1	43.97	38	38	16.045	17.4723	13.9139	17.8096	17.2207	19.0438	13.267	17.6566	17.934	11.5168	11.4596	17.685	12.1829	17.2523	11.8048	12.2634	16.549	13.0561	17.5102	17.7024	17.2645	11.7528	18.6407	17.4113	13.4741	14.4092	13.5403	16.707	13.7522	15.745	-2.9548	-0.961957	-1.99284	2.9548	0.0400256	0.0350117	0.665716	0.19216	Fresh vs. Aged	Cluster 2	YES
O35566	ENSMUSG00000025510	12476	Cd151	CD151 antigen	27.27	11	11	18.904	19.6894	19.4247	19.3184	19.2247	19.5415	19.4173	19.1173	19.7129	17.9216	18.6391	17.9226	18.2146	18.0434	18.476	18.2282	18.4809	18.8353	18.9424	19.1203	19.4916	19.5438	19.5556	19.215	19.2274	19.3323	19.7853	19.3722	18.3069	19.3571	-1.06539	-0.0151636	-1.05022	1.06539	1.52643e-08	9.884e-08	0.99293	1.27156e-07	Fresh&Melatonin vs. Aged	Cluster 2	YES
O35593	ENSMUSG00000026914	59029	Psmd14	proteasome (prosome, macropain) 26S subunit, non-ATPase, 14	60.65	14	14	19.1233	18.8932	19.0019	19.0947	19.1404	18.6656	18.8036	18.5644	18.7965	19.2126	18.8215	19.0702	18.958	19.2988	18.7164	18.655	18.5781	18.7954	19.1238	18.7102	19.3859	19.0041	18.8844	19.0895	19.0488	18.9318	18.855	18.8982	18.9007	19.0037	0.00247606	0.105544	-0.103068	0.105544	0.513833	0.999681	0.568535	0.58325	not sig		NO
O35598	ENSMUSG00000054693	11487	Adam10	a disintegrin and metallopeptidase domain 10	68.76	38	38	19.1525	19.2535	18.8636	19.3403	18.9498	18.9506	19.0271	18.8129	19.3	18.222	18.4237	18.3356	18.252	18.1872	18.3874	18.0065	18.2329	18.2219	18.7088	18.7142	18.8466	19.2421	19.0304	18.9619	18.8405	18.6787	18.7819	19.0723	18.2521	18.8672	-0.820116	-0.20503	-0.615086	0.820116	8.25577e-10	9.49812e-10	0.044259	1.96279e-07	not sig		NO
O35604	ENSMUSG00000024413	18145	Npc1	NPC intracellular cholesterol transporter 1	16.91	21	22	19.0507	18.8286	18.714	18.8502	18.8685	18.7628	18.6828	18.9248	18.7718	18.1524	18.3456	18.2751	18.3109	17.9787	18.6133	18.2872	18.04	18.3028	18.7921	18.9937	19.0277	18.7324	19.03	18.9838	18.9825	18.7561	18.4437	18.8282	18.2562	18.8602	-0.572018	0.0319718	-0.60399	0.60399	5.67978e-08	6.21801e-07	0.915815	2.48443e-07	not sig		NO
O35609	ENSMUSG00000028049	24045	Scamp3	secretory carrier membrane protein 3	36.1	11	11	18.0606	18.1722	18.2069	18.1925	18.03	17.9677	17.949	17.807	18.0943	17.5148	17.4638	17.1837	17.1696	17.4873	17.3601	17.0883	17.4815	17.383	17.719	17.8254	17.9671	17.6081	17.8987	18.0266	18.0703	18.0031	17.9453	18.0534	17.348	17.8959	-0.705356	-0.157408	-0.547947	0.705356	9.32917e-10	1.26991e-09	0.0834538	1.37839e-07	not sig		NO
O35618	ENSMUSG00000054387	17248	Mdm4	transformed mouse 3T3 cell double minute 4	71.37	33	33	19.7377	19.7304	19.3376	19.6244	19.1353	19.7617	19.5542	19.3537	19.6069	19.3375	19.356	19.5672	19.0986	19.2085	19.3772	19.4353	19.4675	19.1339	20.3434	20.5216	20.2875	20.4259	20.1673	20.5586	20.3467	20.5026	20.3111	19.538	19.3313	20.385	-0.206695	0.846977	-1.05367	1.05367	3.55327e-12	0.0433563	5.47156e-10	6.18006e-12	Aged vs. Melatonin	Cluster 1	YES
O35623	ENSMUSG00000032757	12068	Bet1	Bet1 golgi vesicular membrane trafficking protein	62.71	4	4	17.4954	17.1604	16.0176	17.1835	17.4677	17.2512	16.7003	16.8566	16.943	16.765	14.8124	15.9741	17.6088	16.4847	15.6446	15.6048	15.0011	10.0157	17.1966	17.2216	17.0976	17.3484	17.2644	17.5509	17.1984	16.9651	16.848	17.0084	15.3235	17.1879	-1.68495	0.179479	-1.86442	1.86442	0.00916566	0.0273496	0.953047	0.0139664	Fresh&Melatonin vs. Aged	Cluster 2	YES
O35639	ENSMUSG00000029484	11745	Anxa3	annexin A3	22.6	7	7	14.272	12.9321	14.6031	13.6607	11.3794	14.1145	13.6059	11.9246	14.3786	18.6964	18.5967	18.5075	18.4548	18.6726	18.6943	18.501	18.4391	18.6144	13.5276	12.1756	13.6623	13.5415	13.0714	12.6815	13.8359	11.6736	12.4787	13.4301	18.5752	12.9609	5.14511	-0.469201	5.61431	5.61431	5.37722e-14	1.74516e-12	0.427894	2.83662e-13	Fresh&Melatonin vs. Aged	Cluster 3	YES
O35640	ENSMUSG00000021950	11752	Anxa8	annexin A8	25.38	8	8	14.289	13.6595	10.9267	12.9656	13.273	11.4248	13.5307	12.6989	12.6327	18.7774	18.7161	18.7777	18.6416	18.9144	18.7158	18.6634	18.7071	18.764	12.2435	13.9241	13.9166	14.3212	13.5561	12.8288	11.8902	13.4452	14.2123	12.8223	18.7419	13.3709	5.91963	0.548581	5.37105	5.91963	2.41714e-14	1.32117e-13	0.327208	9.20708e-13	Fresh&Melatonin vs. Aged	Cluster 3	YES
O35643	ENSMUSG00000009090	11764	Ap1b1	adaptor protein complex AP-1, beta 1 subunit	63.41	36	68	20.6424	20.6873	20.4199	20.7557	20.7677	20.5617	20.5478	20.4553	20.6626	19.8141	19.8958	19.6626	19.8855	19.8767	19.8272	19.6687	19.63	19.815	20.5864	20.4581	20.5549	20.5506	20.4396	20.4889	20.5272	20.4983	20.4643	20.6112	19.7862	20.5076	-0.824967	-0.10357	-0.721397	0.824967	1.87939e-15	2.78666e-14	0.0831183	1.47327e-13	not sig		NO
O35648	ENSMUSG00000021537	12626	Cetn3	centrin 3	48.5	8	8	16.0786	16.672	16.2709	16.6241	16.6448	16.8976	15.8899	16.9102	16.5702	16.5352	16.4818	16.1766	16.5423	16.1877	16.2204	16.0284	16.5096	16.1268	17.5391	16.8254	17.3596	17.3462	16.9824	16.8961	17.3606	17.0879	17.3966	16.5065	16.3121	17.1993	-0.194393	0.692841	-0.887234	0.887234	1.17015e-06	0.314707	5.61983e-05	1.48922e-06	not sig		NO
O35654	ENSMUSG00000020471	18972	Pold2	polymerase (DNA directed), delta 2, regulatory subunit	67.8	23	23	16.0636	16.3329	15.7574	16.6349	16.1937	15.7057	15.7636	15.7451	15.8977	15.1368	15.2017	15.6311	14.9998	15.2339	15.4415	14.8276	14.3128	15.2429	15.6893	15.2735	16.3025	16.1279	15.9962	15.5396	15.8611	15.9228	15.3267	16.0105	15.1142	15.7822	-0.896292	-0.228335	-0.667957	0.896292	4.30207e-05	4.39992e-05	0.369373	0.00139418	not sig		NO
O35658	ENSMUSG00000018446	12261	C1qbp	complement component 1, q subcomponent binding protein	42.09	9	9	19.958	20.0866	19.9133	19.9395	19.7426	19.9811	20.0454	19.8553	19.9284	19.4248	19.2644	19.2287	19.2205	19.2978	19.3484	19.3257	19.3613	19.263	19.9884	20.1234	20.3825	19.9862	19.9355	20.0259	20.0875	20.2132	20.1062	19.9389	19.3038	20.0943	-0.635063	0.155404	-0.790467	0.790467	5.45311e-14	1.08485e-11	0.0126239	1.20126e-13	not sig		NO
O35683	ENSMUSG00000016427	54405	Ndufa1	NADH:ubiquinone oxidoreductase subunit A1	14.29	1	1	16.2424	12.6065	14.0365	15.8672	16.9195	13.1139	14.4158	12.0839	16.3357	15.6277	11.7324	11.8769	16.7077	15.7256	13.4502	12.7639	13.8111	14.8851	16.8528	16.1982	16.9451	16.0332	13.1246	14.3546	14.367	14.3562	16.1628	14.6246	14.0645	15.3772	-0.560078	0.752585	-1.31266	1.31266	0.257874	0.754055	0.603791	0.230282	not sig		NO
O35684	ENSMUSG00000027834	20713	Serpini1	serine (or cysteine) peptidase inhibitor, clade I, member 1	47.32	16	16	15.9941	16.2978	14.0241	15.5425	15.2216	15.4875	16.0353	14.9994	16.1359	15.4376	15.5474	15.0887	11.559	13.5008	15.6145	15.2015	13.5823	12.5624	15.7824	13.8496	15.4121	15.3504	12.5206	14.1375	14.4036	15.9222	16.0041	15.5265	14.2327	14.8203	-1.29377	-0.706186	-0.587581	1.29377	0.0830207	0.0680515	0.418721	0.543386	not sig		NO
O35685	ENSMUSG00000028851	18221	Nudc	nudC nuclear distribution protein	72.89	41	41	22.5493	22.6113	22.4254	22.5215	22.4737	22.585	22.5445	22.3794	22.659	21.4584	21.6293	21.5232	21.3982	21.4613	21.4761	21.4316	21.4742	21.4544	22.367	22.2991	22.5418	22.4229	22.3394	22.4599	22.4992	22.4417	22.457	22.5277	21.4785	22.4253	-1.04917	-0.102353	-0.946812	1.04917	3.22999e-20	2.09832e-14	0.0271857	2.09832e-14	Fresh vs. Aged	Cluster 2	YES
O35704	ENSMUSG00000021468	268656	Sptlc1	serine palmitoyltransferase, long chain base subunit 1	34.25	12	12	12.3357	13.6975	11.9765	14.3592	12.8372	11.5692	11.2768	11.6139	14.5554	13.1796	13.3317	11.5178	12.8262	12.9528	12.096	13.169	13.6909	13.2865	13.3547	13.9689	13.6397	14.272	14.4346	11.6268	14.1272	8.124	13.749	12.6913	12.8945	13.033	0.203241	0.341734	-0.138493	0.341734	0.877707	0.950819	0.867638	0.976827	not sig		NO
O35710	ENSMUSG00000023087	12457	Noct	nocturnin	61.31	17	17	16.7419	15.9121	16.448	15.9569	15.7287	16.396	16.6897	16.4945	15.914	16.2445	15.5763	16.4115	15.6005	15.9926	16.0371	16.624	15.915	16.2181	16.6139	16.4245	17.1107	16.4284	16.4077	16.9452	17.1163	16.0756	16.1864	16.2535	16.0688	16.5899	-0.184702	0.336313	-0.521015	0.521015	0.0208582	0.549461	0.153737	0.0172263	not sig		NO
O35711	ENSMUSG00000036528	19024	Ppfibp2	PTPRF interacting protein, binding protein 2 (liprin beta 2)	65.99	57	59	16.3772	16.7241	16.7421	16.6139	15.7152	17.0515	16.998	17.0155	16.7423	15.7229	16.1941	15.8748	14.9496	15.5248	16.4783	15.4785	15.9941	15.8231	16.3409	15.9909	16.0433	15.663	16.7609	16.4462	16.8771	16.6739	17.2969	16.6644	15.7822	16.4548	-0.882193	-0.209626	-0.672567	0.882193	0.0011014	0.00115449	0.600061	0.0123472	not sig		NO
O35737	ENSMUSG00000007850	59013	Hnrnph1	heterogeneous nuclear ribonucleoprotein H1	53.67	9	17	18.1974	18.322	17.7537	18.5486	18.2297	17.5856	17.9868	17.2169	18.0794	18.1462	18.0098	18.2332	18.3542	18.4947	18.1864	18.0023	18.0516	18.1711	18.6404	18.5197	18.5327	18.4418	17.9866	18.3237	18.4224	18.2346	18.2707	17.9911	18.1833	18.3747	0.192162	0.383623	-0.191461	0.383623	0.0260932	0.326351	0.0198149	0.328893	not sig		NO
O35841	ENSMUSG00000027193	11800	Api5	apoptosis inhibitor 5	47.02	22	22	18.0507	18.3563	17.7119	18.255	17.9811	17.6116	17.8697	17.9977	18.1577	17.9337	18.1929	18.2233	18.219	18.1533	18.1388	18.0735	17.9262	18.1838	18.8318	18.7376	18.6432	18.635	18.5303	18.6028	18.6911	18.7641	18.6847	17.9991	18.1161	18.6801	0.116981	0.680996	-0.564015	0.680996	8.18149e-09	0.300631	1.53526e-08	4.32074e-07	not sig		NO
O35857	ENSMUSG00000002949	21856	Timm44	translocase of inner mitochondrial membrane 44	60.84	37	37	19.8305	19.8558	19.7289	19.6936	19.5809	19.8862	19.6461	19.7794	19.7509	18.9268	18.8829	18.9077	18.7787	19.0305	18.8775	18.778	18.9394	18.9742	19.6773	19.5533	19.4192	19.7432	19.5605	19.6979	19.8183	19.6918	19.7213	19.7503	18.8995	19.6536	-0.850745	-0.0966135	-0.754131	0.850745	2.54915e-15	3.14193e-14	0.134641	1.61426e-13	not sig		NO
O35864	ENSMUSG00000025917	26754	Cops5	COP9 signalosome subunit 5	73.05	25	25	20.3323	20.4594	20.1673	20.3326	20.3015	20.3388	20.3603	20.3037	20.3025	19.7582	19.6063	19.8485	19.6232	19.8082	19.6848	19.5548	19.6769	19.699	20.5647	20.4273	20.583	20.5655	20.3818	20.4971	20.5258	20.3851	20.4574	20.322	19.6955	20.4875	-0.626496	0.165476	-0.791971	0.791971	2.99573e-16	1.16906e-13	0.000913934	2.15383e-14	not sig		NO
O35887	ENSMUSG00000029767	12321	Calu	calumenin	73.02	22	22	18.9793	19.8488	19.3594	19.3246	18.979	19.289	19.0886	18.9274	19.5264	18.3396	18.3497	17.8021	18.1356	17.9511	18.1229	18.0865	18.4649	18.5309	19.1979	18.7133	19.5446	18.6749	19.4679	19.5636	19.4946	19.5758	19.6439	19.2581	18.1981	19.3196	-1.05992	0.0615646	-1.12148	1.12148	4.76913e-08	5.39605e-07	0.90795	2.07084e-07	Fresh&Melatonin vs. Aged	Cluster 2	YES
O35900	ENSMUSG00000007050	27756	Lsm2	LSM2 homolog, U6 small nuclear RNA and mRNA degradation associated	82.11	9	9	19.7786	19.6782	19.5497	19.8812	19.7806	19.5766	19.6216	19.6459	19.6066	19.1783	18.8739	19.0624	18.9054	18.995	18.9628	18.8532	19.0185	18.9373	19.9646	19.8602	20.0187	19.8005	19.6595	19.7869	19.7472	19.7751	19.6546	19.6799	18.9763	19.8075	-0.70359	0.127577	-0.831167	0.831167	4.72696e-14	4.42968e-12	0.0602494	1.43441e-13	not sig		NO
O35902	ENSMUSG00000056632	13512	Dsg3	desmoglein 3	1.81	2	2	13.4366	12.5505	14.2081	13.8374	13.8561	12.71	12.431	10.1321	14.3465	16.534	17.4938	16.6035	17.9243	18.0911	17.5128	17.2695	17.3109	17.7073	14.1853	12.2413	14.1052	12.9704	20.8796	12.8306	13.7361	14.1076	14.3705	13.0565	17.383	14.3807	4.32653	1.32424	3.00229	4.32653	4.44712e-05	3.75638e-05	0.236515	0.00248591	Fresh&Melatonin vs. Aged	Cluster 3	YES
O35904	ENSMUSG00000039936	18707	Pik3cd	phosphatidylinositol-4,5-bisphosphate 3-kinase catalytic subunit delta	58.58	61	62	20.423	20.1412	20.1522	20.3217	20.1865	20.1573	20.1899	20.3225	20.0273	19.5395	19.3451	19.7236	19.494	19.5208	19.5901	19.3968	19.4667	19.5083	20.2316	20.3221	20.407	20.5761	20.1303	20.3166	20.3224	20.0871	20.1875	20.2135	19.5094	20.2867	-0.704099	0.0732279	-0.777326	0.777326	1.82773e-12	6.01812e-11	0.453742	7.65887e-12	not sig		NO
O35914	ENSMUSG00000025105	12173	Bnc1	basonuclin 1	37.25	25	27	14.557	14.3042	14.4746	14.889	14.221	14.1626	13.2833	13.5603	14.8627	12.6689	13.1011	13.2126	11.9646	13.7221	12.0422	11.7484	12.9746	10.8984	14.2744	12.3218	12.9687	12.5776	13.6859	11.4587	12.4794	14.048	14.3969	14.2572	12.4814	13.1346	-1.77578	-1.1226	-0.653179	1.77578	0.000577801	0.000426195	0.0236096	0.243531	Fresh vs. Aged&Melatonin	Cluster 2	YES
O35943	ENSMUSG00000059363	14297	Fxn	frataxin	28.5	6	6	17.1532	17.0977	16.6668	17.1803	16.8952	16.935	17.1144	16.9945	16.8288	16.2724	16.0826	16.0856	15.6606	16.9033	15.9229	15.258	16.1703	16.4106	17.4752	15.3826	16.9932	16.979	16.9286	16.2485	16.1228	17.5576	17.3296	16.9851	16.0851	16.7797	-0.899948	-0.205416	-0.694532	0.899948	0.00235474	0.00251255	0.667638	0.0197187	not sig		NO
O35945	ENSMUSG00000024747	26358	Aldh1a7	aldehyde dehydrogenase family 1, subfamily A7	33.13	3	3	11.9023	13.1747	14.5137	14.0385	13.5136	13.727	13.055	14.1887	14.5205	18.6504	19.0077	18.7656	18.6373	19.0589	19.0861	19.0953	18.9109	18.857	11.8991	13.8319	12.4939	11.2884	12.323	10.6665	10.3468	14.5077	11.433	13.626	18.8966	12.0878	5.27057	-1.53819	6.80877	6.80877	1.28998e-13	4.29757e-11	0.00533211	2.04836e-13	Fresh vs. Aged vs. Melatonin	Cluster 3	YES
O35963	ENSMUSG00000027739	19338	Rab33b	RAB33B, member RAS oncogene family	41.48	5	6	15.2538	16.1652	15.4045	15.4905	16.1063	13.5506	15.3516	14.1814	13.2613	13.3337	12.4777	14.7499	15.109	14.9159	13.6038	13.6988	14.9898	13.6553	15.4158	14.8547	15.2767	11.8127	15.364	15.579	15.885	15.6399	12.4247	14.9739	14.0593	14.6947	-0.914606	-0.279202	-0.635403	0.914606	0.262621	0.248422	0.871557	0.499544	not sig		NO
O54692	ENSMUSG00000032264	26951	Zw10	zw10 kinetochore protein	62	48	48	18.4414	18.5315	18.3805	18.2888	18.2971	18.4752	18.37	18.4816	18.5488	17.473	17.6395	17.5524	17.2833	17.5863	17.6223	17.4868	17.6194	17.5023	18.3825	18.298	18.2615	18.3664	18.285	18.3419	18.3362	18.3406	18.4168	18.4239	17.5295	18.3366	-0.894393	-0.0873215	-0.807072	0.894393	2.81041e-17	2.10942e-14	0.115783	2.23155e-14	not sig		NO
O54734	ENSMUSG00000028757	13200	Ddost	dolichyl-di-phosphooligosaccharide-protein glycotransferase	51.25	18	18	20.0893	19.9346	19.8992	20.0607	19.9903	19.9392	20.0168	19.7291	19.9929	19.3448	19.1808	19.3538	19.399	19.3329	19.2991	19.2083	19.2496	19.2405	20.0908	19.9617	19.783	20.0868	19.8131	20.0067	19.9718	19.9775	20.0263	19.9614	19.2899	19.9686	-0.671493	0.00727951	-0.678773	0.678773	3.93577e-14	5.35572e-13	0.986153	4.28879e-13	not sig		NO
O54774	ENSMUSG00000020198	11776	Ap3d1	adaptor-related protein complex 3, delta 1 subunit	42.7	48	48	18.3856	18.5594	18.5216	18.2824	18.1129	18.6079	18.3143	18.2955	18.5311	17.893	17.9346	17.7871	17.6293	17.775	18.2941	17.6859	17.6208	17.8268	17.9281	17.9983	18.335	18.2563	18.4149	18.3757	18.5323	18.2004	18.5738	18.4012	17.8274	18.2905	-0.573793	-0.110666	-0.463126	0.573793	4.99299e-06	7.11808e-06	0.474249	0.000134641	not sig		NO
O54785	ENSMUSG00000020451	16886	Limk2	LIM motif-containing protein kinase 2	45.92	22	22	16.3961	15.1672	16.0456	15.7036	15.2926	15.4207	15.3752	12.671	11.0601	14.5578	14.9181	14.801	13.3856	14.9661	13.4475	9.94836	11.1861	14.7863	15.2286	15.4445	11.5837	15.7006	11.8737	15.7973	16.0529	14.4892	15.5533	14.7924	13.5552	14.636	-1.23724	-0.15646	-1.08078	1.23724	0.286499	0.313084	0.980621	0.407805	not sig		NO
O54826	ENSMUSG00000026743	17354	Mllt10	myeloid/lymphoid or mixed-lineage leukemia; translocated to, 10	36.14	27	28	17.3061	17.5218	17.2615	17.3088	17.2309	17.2285	16.9476	17.2112	17.1263	17.3254	16.5903	17.3799	16.7378	17.0981	17.2182	17.0398	17.1578	16.9249	18.0719	17.6669	17.807	17.8601	17.3344	18.0622	17.8833	17.9303	17.74	17.2381	17.0525	17.8173	-0.185616	0.579269	-0.764886	0.764886	2.94703e-07	0.190227	2.50061e-05	3.36396e-07	not sig		NO
O54833	ENSMUSG00000046707	13000	Csnk2a2	casein kinase 2, alpha prime polypeptide	69.43	21	21	17.4005	17.3875	17.2192	17.483	16.8957	17.6909	16.9891	17.494	17.3149	17.1891	17.1661	17.1557	17.0722	17.1779	17.242	17.0012	17.1102	17.1179	17.6061	17.3451	18.0267	17.8642	17.5086	17.636	17.901	17.8017	17.6926	17.3194	17.1369	17.7091	-0.182497	0.389681	-0.572178	0.572178	6.67215e-06	0.135369	0.000774026	5.36419e-06	not sig		NO
O54879	ENSMUSG00000015217	15354	Hmgb3	high mobility group box 3	28	7	7	14.2331	14.8183	9.4265	14.745	11.3249	15.0292	13.1655	13.9871	12.6196	13.7437	11.7178	14.2656	13.9077	15.0397	13.4078	13.018	12.7417	14.2127	14.3128	11.576	14.495	13.7771	14.3896	13.788	14.1888	14.4443	14.0296	13.261	13.5616	13.889	0.300615	0.627987	-0.327373	0.627987	0.610749	0.881289	0.582115	0.86096	not sig		NO
O54916	ENSMUSG00000019854	19707	Reps1	RalBP1 associated Eps domain containing protein	41.76	28	29	17.7811	17.8961	17.7888	17.9599	17.8881	17.9895	18.0139	17.516	17.6977	17.606	17.7272	17.8861	17.7	17.8924	17.7823	17.7021	17.7599	17.9138	18.1686	17.8247	18.165	18.1476	18.1133	18.244	18.0976	17.9746	18.2387	17.8368	17.7744	18.1082	-0.062381	0.27143	-0.333811	0.333811	4.36938e-05	0.593317	0.000722935	6.06083e-05	not sig		NO
O54941	ENSMUSG00000037935	57376	Smarce1	SWI/SNF related, matrix associated, actin dependent regulator of chromatin, subfamily e, member 1	38.93	11	11	16.0411	16.1219	8.34107	15.6957	15.4911	9.43585	15.7572	14.0083	15.4452	14.7654	15.7499	14.1988	14.6707	14.9505	15.2138	14.3487	14.1689	12.0098	15.7304	12.7941	15.2504	15.7888	11.6023	15.5947	15.2651	15.871	15.327	14.0375	14.4529	14.8026	0.415451	0.765134	-0.349683	0.765134	0.729423	0.901962	0.707439	0.929415	not sig		NO
O54946	ENSMUSG00000029131	23950	Dnajb6	DnaJ heat shock protein family (Hsp40) member B6	47.12	14	20	20.2593	20.9228	20.7756	20.5231	20.0978	20.9401	20.7085	20.7865	20.8363	19.7403	20.0675	19.7892	19.7844	19.5388	20.0453	19.8359	19.9667	19.8942	19.9969	20.2581	20.6524	20.0334	20.4119	20.3619	20.6454	20.3539	20.6824	20.65	19.8514	20.3774	-0.798631	-0.272642	-0.525989	0.798631	1.50552e-06	1.11396e-06	0.0666149	0.000369955	not sig		NO
O54950	ENSMUSG00000067713	19082	Prkag1	protein kinase, AMP-activated, gamma 1 non-catalytic subunit	72.12	17	21	18.1437	18.4191	18.4339	18.1473	18.1317	18.4852	18.3864	18.2461	18.3748	17.7606	17.9988	17.5426	17.7296	17.885	18.0227	17.8346	17.9738	17.8473	18.3256	18.3092	18.3665	18.5253	18.4675	18.5463	18.5196	18.5135	18.4811	18.3076	17.8439	18.4505	-0.46369	0.142925	-0.606615	0.606615	1.59673e-09	2.72229e-07	0.0724191	1.99709e-09	not sig		NO
O54962	ENSMUSG00000024844	23825	Banf1	BAF nuclear assembly factor 1	80.9	10	10	19.4332	19.6767	19.5658	19.5446	19.3054	19.3886	19.5468	19.689	19.4984	19.1189	19.1009	18.9435	19.0629	18.9208	19.1987	18.9969	19.0347	18.9484	19.627	19.665	19.9357	19.3156	19.7885	19.8591	19.8514	19.4677	19.6079	19.5165	19.0362	19.6798	-0.480317	0.163263	-0.64358	0.64358	5.74897e-09	1.11433e-06	0.068025	6.38748e-09	not sig		NO
O54974	ENSMUSG00000053522	16858	Lgals7	lectin, galactose binding, soluble 7	16.18	1	1	13.7444	13.2942	13.8746	14.1706	10.9193	12.9625	14.1482	16.4344	11.1473	21.2043	21.0331	21.1215	20.9427	21.1848	21.2225	21.0694	21.0425	21.1392	14.2544	10.136	13.3382	12.1884	14.4798	14.3894	14.3459	14.1069	14.2981	13.4106	21.1067	13.5041	7.69607	0.0935196	7.60255	7.69607	1.08457e-12	1.03589e-11	0.986847	1.33926e-11	Fresh&Melatonin vs. Aged	Cluster 3	YES
O54983	ENSMUSG00000030905	12971	Crym	crystallin, mu	70.93	17	17	20.6445	20.8735	20.5875	20.5206	20.2079	20.9306	20.7336	20.6264	20.6403	20.3377	19.2397	19.4411	19.5422	19.2943	19.3136	19.6072	20.7065	19.0358	20.0337	20.5355	21.585	21.3311	20.6064	21.0952	20.2503	20.3013	20.9621	20.6406	19.6131	20.7445	-1.02744	0.103966	-1.13141	1.13141	2.63493e-05	0.000210467	0.879898	6.2425e-05	Fresh&Melatonin vs. Aged	Cluster 2	YES
O54984	ENSMUSG00000052456	56495	Get3	guided entry of tail-anchored proteins factor 3, ATPase	62.07	18	18	20.9237	21.3061	21.2134	21.1142	21.0775	21.1571	21.1395	21.0907	21.2505	20.3799	20.6052	20.2572	20.3466	20.3437	20.4408	20.3414	20.2864	20.6714	21.1016	21.0423	21.199	21.3563	21.1421	21.1797	21.247	21.3535	21.183	21.1414	20.4081	21.2005	-0.733325	0.0590984	-0.792423	0.792423	2.92559e-13	7.9482e-12	0.558877	1.53189e-12	not sig		NO
O54988	ENSMUSG00000025060	20874	Slk	STE20-like kinase	38.85	40	42	16.2036	16.3595	16.3024	16.2413	16.0285	16.3531	16.5735	15.8902	16.0424	16.3256	16.319	16.5539	16.4464	16.2982	16.3956	16.5949	16.4851	16.5841	16.2106	15.7394	16.2767	16.6154	15.9404	16.7455	16.4705	16.8308	16.3892	16.2216	16.4447	16.3576	0.223136	0.136006	0.0871294	0.223136	0.18253	0.161403	0.490134	0.742102	not sig		NO
O55013	ENSMUSG00000028847	27096	Trappc3	trafficking protein particle complex 3	53.89	13	13	19.1143	19.0742	19.1455	19.0203	18.9966	19.1874	18.8788	19.1942	18.9674	18.3818	18.4402	18.3242	18.2225	18.3672	18.396	18.3624	18.3569	18.4277	19.0878	18.9544	18.9813	19.1046	19.1312	19.1958	19.047	19.1291	18.9792	19.0643	18.3643	19.0678	-0.699991	0.00352998	-0.703521	0.703521	1.20346e-15	3.79696e-14	0.995864	3.61933e-14	not sig		NO
O55022	ENSMUSG00000006373	53328	Pgrmc1	progesterone receptor membrane component 1	64.1	14	14	18.6406	18.588	18.6958	18.2843	17.975	18.4038	18.0285	17.801	18.6073	19.0632	18.6309	18.9461	18.9008	18.8776	18.663	18.7987	18.8012	18.906	18.8848	18.5558	18.3239	18.2801	18.0374	18.3608	18.0553	18.4815	19.0118	18.336	18.843	18.4435	0.507002	0.107448	0.399554	0.507002	0.00214791	0.00241792	0.703286	0.016649	not sig		NO
O55023	ENSMUSG00000027531	55980	Impa1	inositol (myo)-1(or 4)-monophosphatase 1	55.96	16	16	18.0619	18.3324	18.0243	17.982	17.716	18.0325	17.8943	17.5991	18.2576	17.2854	17.8441	17.5469	17.4458	17.6881	17.7532	17.3395	17.0655	17.6318	18.1746	17.9999	18.6776	18.4156	18.1953	18.6589	18.2554	18.1723	18.4343	17.9889	17.5111	18.3316	-0.477768	0.342642	-0.820409	0.820409	7.4043e-07	0.000783165	0.0146711	4.46647e-07	not sig		NO
O55026	ENSMUSG00000015085	12496	Entpd2	ectonucleoside triphosphate diphosphohydrolase 2	32.32	12	12	16.2212	16.8615	16.2812	16.1405	16.3971	15.923	16.1012	15.3098	16.677	15.8942	15.0153	15.3545	15.3171	15.8238	15.8104	15.7498	15.0824	15.839	14.6063	12.3368	15.624	15.0785	14.8572	16.3721	14.9451	15.7342	15.3273	16.2125	15.5429	14.9868	-0.669569	-1.22567	0.556098	1.22567	0.00602941	0.147358	0.00431318	0.25787	Fresh vs. Melatonin	Cluster 2	YES
O55029	ENSMUSG00000032458	50797	Copb2	coatomer protein complex, subunit beta 2 (beta prime)	79.23	61	61	20.6887	20.6238	20.5263	20.7036	20.5239	20.6663	20.6181	20.6933	20.5529	20.1779	19.9796	20.1449	20.0319	20.118	20.0366	19.9014	19.9818	20.0011	20.7775	20.713	20.7752	20.9158	20.665	20.7314	20.724	20.7008	20.72	20.6219	20.0415	20.747	-0.580414	0.125099	-0.705513	0.705513	7.05477e-16	1.39555e-13	0.00663796	2.25375e-14	not sig		NO
O55033	ENSMUSG00000066877	17974	Nck2	non-catalytic region of tyrosine kinase adaptor protein 2	33.68	8	8	13.0819	11.313	14.5054	15.5289	15.6367	15.4898	15.8303	13.3401	15.8399	15.6949	15.9598	15.7612	12.585	13.4868	13.3274	15.7796	15.7511	15.5418	12.8309	13.1186	13.5909	13.8707	14.3255	13.7054	15.157	12.731	14.2184	14.5073	14.8764	13.7276	0.36906	-0.77973	1.14879	1.14879	0.17414	0.815889	0.414579	0.160467	not sig		NO
O55057	ENSMUSG00000026239	18582	Pde6d	phosphodiesterase 6D, cGMP-specific, rod, delta	33.33	4	4	16.0648	16.2764	16.0165	16.2315	15.5949	16.4627	16.2102	16.354	16.1015	15.8067	14.9741	15.6558	15.4638	15.1735	15.5551	15.6216	15.8273	15.6299	16.8425	16.2795	16.4488	16.1642	16.1414	16.4913	16.6083	16.6004	16.5255	16.1459	15.5231	16.4558	-0.622753	0.309927	-0.93268	0.93268	2.0378e-07	7.42554e-05	0.0417347	1.54495e-07	not sig		NO
O55060	ENSMUSG00000021376	22017	Tpmt	thiopurine methyltransferase	86.25	24	24	19.7616	19.7976	19.8881	19.6007	19.7225	20.0935	19.804	19.7686	19.8334	18.9423	19.146	19.0655	18.7375	18.9503	18.8829	18.8439	18.8353	19.0564	19.8603	19.782	20.1843	20.0733	19.5782	19.8828	19.8527	19.9784	19.9038	19.8078	18.94	19.8995	-0.86777	0.0917464	-0.959516	0.959516	4.2091e-13	1.50057e-11	0.395416	1.78613e-12	not sig		NO
O55101	ENSMUSG00000048277	20973	Syngr2	synaptogyrin 2	4.46	1	1	13.9686	16.9996	17.3462	14.2288	13.0584	17.6546	17.1958	17.267	17.0784	11.0261	16.6151	11.8424	12.9173	13.3945	17.0327	17.2587	16.3772	16.3763	12.0495	12.3915	12.186	12.1434	17.5029	17.6114	16.6402	16.8151	17.1761	16.0886	14.76	14.9462	-1.32857	-1.14236	-0.18621	1.32857	0.432514	0.45505	0.555731	0.984104	not sig		NO
O55102	ENSMUSG00000090247	14533	Bloc1s1	biogenesis of lysosomal organelles complex-1, subunit 1	44.8	5	5	13.4554	12.3949	12.5948	14.3848	13.9291	15.558	14.2035	12.49	13.9359	15.3298	16.1583	16.173	12.3102	14.9811	14.9956	15.1159	12.8893	13.7774	13.6437	14.1148	11.9643	14.1103	14.4011	13.9913	14.0412	15.3374	14.1346	13.6607	14.6367	13.971	0.976027	0.310263	0.665764	0.976027	0.186614	0.172848	0.826471	0.426829	not sig		NO
O55106	ENSMUSG00000024077	268980	Strn	striatin, calmodulin binding protein	74.49	42	44	20.0095	19.9455	19.81	19.9941	19.8524	19.8151	19.6734	19.7598	19.8574	19.7919	19.707	19.8776	19.7578	19.6872	19.7319	19.673	19.7003	19.7108	20.2202	20.1328	20.3457	20.2799	20.1022	20.4525	20.2123	20.1168	20.2276	19.8575	19.7375	20.2322	-0.119955	0.374761	-0.494716	0.494716	3.61634e-10	0.0422498	8.32075e-08	4.38396e-10	not sig		NO
O55125	ENSMUSG00000034285	18082	Nipsnap1	nipsnap homolog 1	66.9	21	21	20.4365	20.63	20.1902	20.4963	20.4572	20.5929	20.498	20.4641	20.3971	19.872	19.7614	19.9236	19.9237	19.8887	19.8466	19.6449	19.7991	19.7769	20.3775	20.5267	20.9172	20.4866	20.1934	20.4978	20.487	20.3757	20.3538	20.4625	19.8263	20.4684	-0.636175	0.00593209	-0.642107	0.642107	6.07727e-10	5.73999e-09	0.995853	4.81146e-09	not sig		NO
O55126	ENSMUSG00000029432	14467	Nipsnap2	nipsnap homolog 2	63.7	25	25	21.8802	21.6755	21.5202	21.8142	21.7153	21.7842	21.6815	21.7891	21.6525	21.0331	20.9086	20.9529	20.8852	21.116	21.105	20.7101	20.9943	20.958	21.7583	21.6133	21.9582	21.5333	21.6684	21.7752	21.5628	21.8761	21.6545	21.7236	20.9626	21.7111	-0.761073	-0.0125151	-0.748558	0.761073	9.0993e-13	8.34766e-12	0.975568	1.18358e-11	not sig		NO
O55128	ENSMUSG00000021963	20220	Sap18	Sin3-associated polypeptide 18	57.52	10	10	12.4671	14.7963	15.4998	14.703	10.6578	14.5215	12.6786	13.8393	12.6909	15.1891	12.8534	15.7678	13.1511	14.9079	15.106	15.1617	12.8793	15.6328	15.8682	12.2709	15.1735	13.9533	13.6603	13.9276	14.2426	14.226	14.4341	13.5394	14.5166	14.1951	0.9772	0.655772	0.321428	0.9772	0.265177	0.24733	0.521493	0.852162	not sig		NO
O55131	ENSMUSG00000001833	235072	Septin7	septin 7	64.45	31	32	18.2517	18.2178	18.0705	18.1764	18.0341	18.0406	18.0995	17.9923	18.0794	18.2328	18.0081	18.1205	17.8252	18.2161	18.1311	18.0382	17.9509	17.9901	18.3468	18.0667	18.2444	18.1089	17.8626	18.0821	18.1138	18.0228	17.9035	18.1069	18.057	18.0835	-0.0499509	-0.0234207	-0.0265301	0.0499509	0.706631	0.682997	0.918544	0.896817	not sig		NO
O55135	ENSMUSG00000027613	16418	Eif6	eukaryotic translation initiation factor 6	58.78	10	10	19.9039	20.2849	19.7301	20.1098	19.9877	19.9774	19.8089	20.0311	20.036	19.3433	19.5624	19.3497	19.3731	19.6526	19.4281	19.2674	19.3386	19.522	20.0715	19.9639	20.4149	20.1934	20.2567	20.1813	20.3211	20.1067	20.2383	19.9855	19.4264	20.1942	-0.559166	0.208655	-0.767821	0.767821	9.73957e-11	4.52626e-08	0.0128347	9.97046e-11	not sig		NO
O55142	ENSMUSG00000060636	57808	Rpl35a	ribosomal protein L35A	54.55	11	11	20.0031	19.9593	19.8778	19.8269	19.862	19.902	19.704	19.8195	20.1965	19.3961	19.556	19.5865	19.2735	19.8805	19.2662	19.3891	19.6545	19.1547	19.7265	19.6996	19.8332	19.6943	19.6781	19.7907	19.6937	19.9094	19.8033	19.9057	19.4619	19.7588	-0.443782	-0.146932	-0.29685	0.443782	1.79477e-05	1.39221e-05	0.149163	0.00179629	not sig		NO
O55143	ENSMUSG00000029467	11938	Atp2a2	ATPase, Ca++ transporting, cardiac muscle, slow twitch 2	55.84	45	64	20.5166	20.3183	20.4859	20.5271	20.4835	20.5602	20.5455	20.4084	20.6117	19.6566	19.5471	19.6384	19.4303	19.653	19.7253	19.6164	19.5497	19.7142	20.3829	20.2432	20.2564	20.3758	20.1522	20.3836	20.4154	20.3611	20.3996	20.4952	19.6146	20.33	-0.880695	-0.165226	-0.715468	0.880695	1.19353e-16	2.12053e-14	0.00194603	4.77396e-14	not sig		NO
O55201	ENSMUSG00000003435	20924	Supt5	suppressor of Ty 5, DSIF elongation factor subunit	38.63	34	34	14.2192	13.6557	11.2589	14.2239	11.6811	13.1306	14.0297	15.8069	13.5639	16.009	15.3392	16.0764	16.2282	16.2815	16.5338	15.8851	16.2733	15.8051	16.7375	16.6036	16.7128	16.187	14.5596	14.241	16.4975	14.4133	15.4831	13.5078	16.048	15.7151	2.54021	2.20729	0.332919	2.54021	3.16914e-05	5.94839e-05	0.000339154	0.770593	Fresh vs. Aged&Melatonin	Cluster 1	YES
O55229	ENSMUSG00000022617	12651	Chkb	choline kinase beta	52.28	18	18	19.3548	18.6229	18.413	18.9077	18.473	18.8266	18.2143	18.4404	18.4516	17.7094	17.7251	17.894	17.7835	17.8705	17.6565	16.798	17.6887	12.6904	18.4575	17.9635	18.7999	18.4561	18.2328	18.3542	18.4788	18.0633	18.5717	18.6338	17.0907	18.3753	-1.54314	-0.258484	-1.28465	1.54314	0.00714047	0.00887266	0.849038	0.0310809	Fresh&Melatonin vs. Aged	Cluster 2	YES
O55234	ENSMUSG00000022193	19173	Psmb5	proteasome (prosome, macropain) subunit, beta type 5	60.98	17	17	17.1441	19.5371	19.1019	18.2757	18.3431	19.6142	19.5857	19.631	19.2751	17.8987	18.4052	17.6172	18.5926	17.7825	18.8201	18.3642	18.5758	18.5515	19.7286	19.2891	18.9893	18.0783	19.5703	19.9775	19.3827	19.0984	19.9914	18.9453	18.2898	19.3451	-0.655561	0.399741	-1.0553	1.0553	0.00730454	0.101791	0.40446	0.00564653	Aged vs. Melatonin	Cluster 2	YES
O70131	ENSMUSG00000037966	18081	Ninj1	ninjurin 1	32.24	4	4	13.6963	13.8919	14.5113	13.0403	16.1079	14.6266	11.18	13.8699	14.3804	13.4823	13.6249	13.0941	12.9238	14.3073	11.2977	11.7426	13.5106	9.86797	16.9784	16.5507	14.7861	15.323	13.7589	11.5093	8.28235	14.4336	14.586	13.9227	12.6501	14.0232	-1.27259	0.100419	-1.37301	1.37301	0.254169	0.348663	0.99314	0.296025	not sig		NO
O70133	ENSMUSG00000042699	13211	Dhx9	DEAH (Asp-Glu-Ala-His) box polypeptide 9	44.13	53	53	18.8062	19.3055	18.806	19.0831	18.8789	18.7945	18.955	18.6827	19.3035	18.476	18.7815	18.6102	18.6912	18.4834	18.6684	18.4659	18.5271	18.9201	18.8908	18.7825	19.1316	18.7872	18.716	18.9647	18.876	18.8849	19.2816	18.9573	18.6249	18.9239	-0.332388	-0.0333445	-0.299043	0.332388	0.00175635	0.00300262	0.926611	0.00741077	not sig		NO
O70152	ENSMUSG00000093752	13480	Gm20716	predicted gene 20716	55.77	13	13	17.9617	17.6667	17.9154	18.0687	17.8216	18.3237	18.1876	17.9355	18.109	17.4709	17.248	17.3736	17.0641	17.309	17.0217	17.0192	17.3753	17.4805	17.6198	17.9192	17.6006	18.1269	17.8421	18.4218	18.005	17.9745	17.61	17.9989	17.2625	17.9022	-0.7364	-0.0966576	-0.639742	0.7364	3.69871e-07	8.32686e-07	0.631159	7.55185e-06	not sig		NO
O70161	ENSMUSG00000034902	18717	Pip5k1c	phosphatidylinositol-4-phosphate 5-kinase, type 1 gamma	30.56	11	13	14.0972	12.7166	12.1239	15.1986	14.7734	15.5424	16.0071	12.7904	13.207	12.5946	13.3056	14.5112	14.3962	12.7212	15.3486	12.9658	15.0463	12.8087	13.237	16.1385	15.1578	14.3736	14.498	14.7394	13.2661	13.0938	15.3037	14.0507	13.7443	14.4231	-0.306494	0.372346	-0.67884	0.67884	0.489261	0.8489	0.785908	0.45787	not sig		NO
O70172	ENSMUSG00000026737	18718	Pip4k2a	phosphatidylinositol-5-phosphate 4-kinase, type II, alpha	36.05	12	19	15.4156	15.7451	15.2222	15.7167	15.2636	15.7466	15.3185	15.7125	15.7275	14.2526	14.8173	14.4273	14.5001	15.0413	14.872	14.6804	14.8063	14.9313	15.557	15.4816	16.0142	15.5347	15.5153	15.3891	15.4538	15.3795	15.9176	15.5409	14.7032	15.5825	-0.83773	0.0416195	-0.87935	0.87935	3.08949e-08	3.35548e-07	0.927905	1.45738e-07	not sig		NO
O70194	ENSMUSG00000016554	55944	Eif3d	eukaryotic translation initiation factor 3, subunit D	57.48	28	28	17.9012	18.1038	17.5476	18.0142	17.8428	17.8171	17.7936	17.8189	18.1559	17.6882	17.5219	17.7558	17.5423	17.5303	17.6352	17.41	17.4504	17.641	17.762	17.7813	17.9656	17.9792	17.7311	17.8822	17.9978	17.9535	17.9126	17.8883	17.575	17.885	-0.31332	-0.00331478	-0.310005	0.31332	5.1354e-05	0.000187517	0.998567	0.000213247	not sig		NO
O70228	ENSMUSG00000027546	11981	Atp9a	ATPase, class II, type 9A	39.92	35	40	18.0382	18.318	18.1081	18.1638	18.1543	18.194	17.919	18.0481	18.0266	17.4803	17.0107	17.2308	17.0909	16.9434	17.1273	17.1903	17.4951	17.4052	17.6954	17.7777	17.8271	17.9613	17.6473	18.027	18.0585	17.5762	17.6216	18.1078	17.2193	17.7991	-0.888446	-0.308675	-0.579771	0.888446	2.6579e-10	1.87308e-10	0.00213193	5.23281e-07	not sig		NO
O70251	ENSMUSG00000025967	55949	Eef1b2	eukaryotic translation elongation factor 1 beta 2	66.67	14	14	20.6557	21.0046	20.7231	21.0996	21.0405	20.869	21.0657	20.9923	20.7942	20.1245	20.2068	20.1813	20.296	20.3197	20.4031	20.2619	20.089	20.1807	20.7992	20.8976	21.2277	21.0375	21.0487	21.1414	21.1633	21.1774	20.9699	20.9161	20.2292	21.0514	-0.686855	0.135333	-0.822188	0.822188	4.65702e-12	4.14246e-10	0.111111	1.03743e-11	not sig		NO
O70252	ENSMUSG00000004070	15369	Hmox2	heme oxygenase 2	78.41	32	32	18.0787	18.3544	18.1436	18.0446	17.9948	18.1609	18.0145	18.1918	18.3376	16.7938	17.2975	17.1554	17.0235	17.1533	17.376	17.2014	17.2574	17.3394	17.9449	18.0612	18.1601	18.0104	18.0274	18.1068	18.1974	18.0572	18.2896	18.1468	17.1775	18.095	-0.969261	-0.0517768	-0.917484	0.969261	1.10707e-13	7.38631e-13	0.723505	2.36433e-12	not sig		NO
O70309	ENSMUSG00000022817	16419	Itgb5	integrin beta 5	34.84	26	27	16.1255	17.8166	17.9168	16.5308	16.2958	17.6256	16.1612	16.741	17.7433	15.3458	11.6495	16.2704	16.5589	15.4866	16.2202	16.203	16.8338	17.4184	17.6522	16.3616	16.9087	17.454	17.673	16.7381	17.5852	17.0895	17.9678	16.9952	15.7763	17.27	-1.21889	0.274836	-1.49372	1.49372	0.0194024	0.0689607	0.858408	0.0221413	Aged vs. Melatonin	Cluster 2	YES
O70310	ENSMUSG00000020936	18107	Nmt1	N-myristoyltransferase 1	35.89	13	15	16.3667	16.4478	15.7882	16.1484	16.1419	16.197	15.9501	16.2654	16.2756	16.0885	15.7519	15.8245	15.4488	16.0075	16.0008	15.3887	15.4528	15.6822	16.1122	15.9195	16.8244	16.5153	16.7009	16.4381	16.3179	15.8824	16.3179	16.1757	15.7384	16.3365	-0.437258	0.160828	-0.598086	0.598086	0.000256377	0.00574581	0.426569	0.00024527	not sig		NO
O70318	ENSMUSG00000019978	13822	Epb41l2	erythrocyte membrane protein band 4.1 like 2	69.23	59	63	19.5126	19.669	19.6717	19.7362	19.5019	19.7368	19.7175	19.3484	19.8319	18.5349	18.7898	18.5166	18.56	18.6966	18.6287	18.4699	18.6082	18.7025	19.4287	19.3281	19.527	19.6756	19.3986	19.4724	19.541	19.6691	19.7937	19.6362	18.6119	19.5371	-1.0243	-0.0990711	-0.925231	1.0243	2.15848e-14	1.17018e-13	0.293011	8.75078e-13	Fresh vs. Aged	Cluster 2	YES
O70325	ENSMUSG00000075706	625249	Gpx4	glutathione peroxidase 4	59.39	15	15	18.9544	19.2192	18.74	19.1193	19.0535	18.8622	18.8916	18.8752	19.0061	18.7231	18.4896	18.5981	18.5212	18.5546	18.4362	18.2929	18.1165	18.3109	18.9958	19.2724	19.4241	19.2613	18.9566	19.3884	19.2863	18.8241	18.9077	18.9691	18.4492	19.1463	-0.519814	0.177253	-0.697067	0.697067	1.12879e-07	1.35239e-05	0.13321	1.22209e-07	not sig		NO
O70338	ENSMUSG00000020630	19819	Rnaseh1	ribonuclease H1	19.3	4	4	13.8108	13.885	12.5319	14.9377	13.4342	14.5597	14.2925	14.4636	8.96864	13.3535	13.0061	12.2767	13.0137	13.928	13.6157	12.8902	13.4888	13.6654	15.5251	12.99	14.3027	15.163	14.4449	13.97	14.4828	15.9711	14.2122	13.4316	13.2487	14.5624	-0.182869	1.13087	-1.31374	1.31374	0.061128	0.944459	0.135493	0.0727131	not sig		NO
O70378	ENSMUSG00000031819	18117	Emc8	ER membrane protein complex subunit 8	69.57	12	12	17.8523	18.162	17.7396	17.9618	17.6725	18.0642	17.9345	17.9915	18.0438	17.3427	16.9307	17.0063	17.2023	17.103	17.1608	16.936	17.191	17.0066	17.7907	17.8519	18.1999	17.6708	17.8689	18.1001	18.1409	17.9974	18.2135	17.9358	17.0977	17.9816	-0.838084	0.0457741	-0.883858	0.883858	1.98633e-11	3.45155e-10	0.828141	1.18072e-10	not sig		NO
O70400	ENSMUSG00000055044	54132	Pdlim1	PDZ and LIM domain 1 (elfin)	89.91	25	25	18.3865	18.8328	18.4356	18.1339	18.1728	18.5796	18.3963	18.4792	18.3598	18.1135	18.1464	18.0926	18.1668	18.1252	18.2939	18.0597	18.0871	18.2196	18.666	18.6746	18.8921	18.8292	18.7879	18.7959	18.8395	18.8816	18.8874	18.4196	18.145	18.806	-0.27464	0.386423	-0.661063	0.661063	1.57256e-09	0.000776615	1.01816e-05	9.03458e-10	not sig		NO
O70401	ENSMUSG00000067377	56496	Tspan6	tetraspanin 6	26.12	5	5	16.9577	16.9382	16.926	16.4314	16.4149	17.0638	16.9587	16.6104	17.2248	15.3933	15.3989	15.9053	16.5876	16.4061	15.7777	15.8616	15.6214	16.0188	16.7998	16.7283	16.8405	16.6632	16.9293	16.9058	16.9037	16.2451	16.8049	16.8362	15.8856	16.7578	-0.950581	-0.0783688	-0.872212	0.950581	1.09171e-06	3.29007e-06	0.856416	1.19915e-05	not sig		NO
O70404	ENSMUSG00000050732	22320	Vamp8	vesicle-associated membrane protein 8	54.46	7	7	17.2658	16.4021	16.5177	17.2842	17.1401	16.582	17.2863	17.1892	17.1222	17.1463	16.921	17.2148	17.2013	16.9238	17.104	17.3395	17.0124	17.5589	16.6249	17.3839	16.6669	17.6522	17.1033	17.405	17.4985	16.8139	16.3824	16.9766	17.158	17.059	0.181383	0.0823869	0.0989962	0.181383	0.563267	0.533577	0.875839	0.826212	not sig		NO
O70435	ENSMUSG00000060073	19167	Psma3	proteasome subunit alpha 3	58.43	18	18	18.3072	20.5209	20.2855	19.083	19.2109	20.8017	20.6731	20.8152	20.165	19.5721	20.0842	19.5038	20.323	19.8142	20.3763	20.0199	20.0011	20.1576	20.8683	20.3042	20.0878	19.1033	20.822	20.9767	20.36	19.9756	20.9256	19.9847	19.9836	20.3804	-0.00115727	0.395662	-0.396819	0.396819	0.345742	0.999992	0.414999	0.412949	not sig		NO
O70439	ENSMUSG00000019998	53331	Stx7	syntaxin 7	54.41	11	11	16.2127	16.0487	15.7415	16.1099	16.2908	16.0863	16.0426	16.0353	16.3536	16.6803	16.4187	16.6586	16.5953	16.7535	16.467	16.4703	16.5713	16.6295	16.6208	16.0571	16.5177	15.9775	15.824	16.4146	16.1259	16.1529	16.5275	16.1024	16.5827	16.2464	0.480363	0.144074	0.336288	0.480363	0.00012645	0.000109239	0.304061	0.00475225	not sig		NO
O70456	ENSMUSG00000047281	55948	Sfn	stratifin	58.06	11	11	13.1938	13.2864	13.5626	13.3172	26.5029	13.6847	13.4561	15.7417	14.026	23.0175	22.9011	23.0309	22.9345	23.012	23.2212	23.1455	23.0062	23.0806	17.2684	16.5254	15.1115	16.7733	15.9156	16.9197	16.439	17.5695	16.0907	15.1968	23.0388	16.5126	7.842	1.31573	6.52627	7.842	1.41305e-06	2.40724e-06	0.520443	3.58374e-05	Fresh&Melatonin vs. Aged	Cluster 3	YES
O70475	ENSMUSG00000029201	22235	Ugdh	UDP-glucose dehydrogenase	68.97	25	25	17.1862	17.0473	17.1986	16.7373	16.6092	17.0012	16.7888	16.8614	17.0409	16.6445	16.3004	16.1206	16.7944	16.1353	15.3801	16.002	16.4187	16.4202	16.8502	16.7193	17.4415	17.3015	16.6807	16.5925	16.6444	17.0872	16.7296	16.9412	16.2463	16.8941	-0.69495	-0.0470924	-0.647858	0.69495	0.0001311	0.00031841	0.947731	0.000699308	not sig		NO
O70480	ENSMUSG00000026696	53330	Vamp4	vesicle-associated membrane protein 4	41.13	8	9	16.6128	16.8291	16.1464	16.7145	16.8758	16.4106	16.3652	16.57	16.5818	15.8898	16.2437	15.9758	16.208	15.9809	16.12	14.9742	15.7653	16.1088	16.429	16.5125	17.0107	16.5159	16.6515	15.6035	16.7232	16.1913	16.2594	16.5674	15.9185	16.433	-0.648859	-0.134374	-0.514485	0.648859	0.00135056	0.00156316	0.692339	0.0115432	not sig		NO
O70492	ENSMUSG00000019804	54198	Snx3	sorting nexin 3	82.1	14	14	19.4265	19.5536	19.4992	19.4579	19.4387	19.4642	19.3839	19.2783	19.4063	18.7024	18.7911	18.6828	18.5535	18.6498	18.8338	18.5471	18.7405	18.6439	18.9827	19.1865	18.9917	19.359	19.5013	19.1991	19.424	19.3592	19.3073	19.4343	18.6828	19.2568	-0.751525	-0.177536	-0.573988	0.751525	1.16537e-11	1.50794e-11	0.0180434	3.39642e-09	not sig		NO
O70493	ENSMUSG00000046032	55988	Snx12	sorting nexin 12	86.06	16	18	20.3756	20.44	20.2654	20.2641	20.2338	20.2352	20.2826	20.2842	20.1088	19.5176	19.7083	19.5748	19.4176	19.4958	19.5273	19.4113	19.5046	19.5509	20.1976	20.3311	20.2222	20.4246	20.4128	20.4389	20.3441	20.3309	20.2605	20.2766	19.5231	20.3292	-0.753523	0.0525405	-0.806064	0.806064	2.47592e-16	2.86438e-14	0.440182	2.25375e-14	not sig		NO
O70496	ENSMUSG00000036636	26373	Clcn7	chloride channel, voltage-sensitive 7	27.77	18	18	16.8125	17.56	17.7772	17.3507	16.5628	18.1509	17.3874	17.6325	17.4259	16.4246	17.0097	16.9062	16.4981	16.5808	17.172	16.3227	16.5362	16.6336	17.0537	17.1633	17.4514	17.1459	17.6811	17.6067	17.5048	17.8152	17.2486	17.4067	16.676	17.4079	-0.730659	0.001197	-0.731856	0.731856	0.000185253	0.000634743	0.999972	0.000623504	not sig		NO
O70503	ENSMUSG00000027195	56348	Hsd17b12	hydroxysteroid (17-beta) dehydrogenase 12	48.72	15	15	19.3453	19.6927	19.1548	19.3427	19.0988	19.5116	19.3835	19.4802	19.3815	18.9234	18.7787	18.768	18.6783	18.9119	18.8029	18.6053	18.5802	18.7667	19.0102	19.3159	19.3488	19.433	19.3264	19.5068	19.3995	19.2721	19.4063	19.3768	18.7573	19.3355	-0.619526	-0.0413343	-0.578192	0.619526	3.48359e-09	1.53144e-08	0.826979	5.40087e-08	not sig		NO
O70546	ENSMUSG00000037369	22289	Kdm6a	lysine (K)-specific demethylase 6A	40.11	41	46	15.7585	15.6501	16.1771	15.1879	14.9731	15.6184	15.4962	15.7186	15.3457	15.185	15.069	15.451	15.115	15.5483	15.305	15.489	15.1009	14.9863	15.7706	15.6573	15.8653	15.5163	15.702	15.9093	15.2804	15.9671	15.6754	15.5473	15.25	15.7049	-0.297316	0.157585	-0.4549	0.4549	0.00444894	0.0637036	0.429737	0.00356625	not sig		NO
O70551	ENSMUSG00000004865	20815	Srpk1	serine/arginine-rich protein specific kinase 1	43.21	22	26	17.1979	17.3092	17.0616	17.0894	16.963	17.0783	16.4898	17.1231	17.3964	16.8723	17.0649	17.1555	16.461	16.8658	17.2342	17.2416	17.0892	17.0141	17.3981	17.5567	17.6283	17.5733	17.6011	17.7342	17.6216	17.4913	17.6254	17.0787	16.9999	17.5811	-0.0788752	0.502383	-0.581258	0.581258	7.93359e-06	0.712797	0.000110617	1.54266e-05	not sig		NO
O70552	ENSMUSG00000032056	56057	Btg4	BTG anti-proliferation factor 4	73.6	17	17	18.7988	19.0705	18.8507	18.7859	18.7225	18.7249	18.7265	18.5807	18.7488	17.9421	18.0021	17.8826	17.9127	17.9148	17.8606	17.9056	17.7981	17.8891	19.0042	19.0049	19.1049	19.1336	19.0378	19.1586	18.9568	19.0008	18.9208	18.7788	17.9009	19.0358	-0.877942	0.257015	-1.13496	1.13496	1.59121e-18	2.18714e-14	1.88749e-05	2.09832e-14	Aged vs. Melatonin	Cluster 2	YES
O70559	ENSMUSG00000046259	20762	Sprr2h	small proline-rich protein 2H	57.41	1	4	11.6753	14.2168	16.4847	11.5043	14.293	11.8504	12.2611	20.9732	12.2565	21.2401	21.5441	21.2642	21.0702	21.2052	21.7875	21.3985	21.4923	21.5029	12.3035	13.5973	13.9558	14.062	17.3458	14.3389	12.8803	12.3185	14.2796	13.9462	21.3894	13.898	7.44327	-0.0482084	7.49148	7.49148	1.51203e-08	1.1745e-07	0.99856	1.0485e-07	Fresh&Melatonin vs. Aged	Cluster 3	YES
O70579	ENSMUSG00000022404	20524	Slc25a17	solute carrier family 25 (mitochondrial carrier, peroxisomal membrane protein), member 17	19.87	6	6	16.2357	16.1251	15.8392	15.7569	16.0708	15.8029	16.0233	16.3221	15.4839	15.8276	13.4946	14.9809	15.1091	16.0906	15.047	14.6217	15.4556	14.4794	17.0201	15.6018	15.0808	15.3076	16.032	15.8045	15.3787	16.0436	16.714	15.9622	15.0118	15.887	-0.950391	-0.0752044	-0.875187	0.950391	0.00416487	0.00719789	0.962007	0.01346	not sig		NO
O70583	ENSMUSG00000035299	17318	Mid1	midline 1	42.65	25	26	13.9649	14.7653	15.7756	12.0403	12.566	13.2695	12.1162	16.6897	13.7669	16.3372	15.7152	12.3136	17.6335	13.7064	15.9097	16.0214	15.7995	12.1785	12.4309	14.2635	13.3637	13.0019	18.4563	15.0783	14.771	14.201	13.0742	13.8838	15.0683	14.2934	1.18453	0.409587	0.77494	1.18453	0.368598	0.346618	0.876177	0.627505	not sig		NO
O70591	ENSMUSG00000006412	18637	Pfdn2	prefoldin 2	70.78	14	14	20.6964	20.5206	20.3922	20.6566	20.4154	20.5912	20.5414	20.3373	20.614	19.8581	19.7394	19.7205	19.5707	19.7005	19.7291	19.4791	19.7724	19.6376	20.3701	20.4386	20.6284	20.541	20.5267	20.4884	20.5736	20.4327	20.4629	20.5295	19.6897	20.4958	-0.839728	-0.0336148	-0.806113	0.839728	4.38446e-15	5.73985e-14	0.785999	1.0858e-13	not sig		NO
O76013					10.49	1	4	19.994	12.4874	13.6662	18.8634	13.1505	14.4779	14.5235	14.2599	10.5346	16.8571	18.0079	20.1392	17.5701	18.3497	16.6153	18.0294	16.98	18.9156	19.0905	18.9125	18.6726	18.749	12.9815	15.7815	13.1098	18.5142	12.0263	14.6619	17.9405	16.4264	3.27855	1.76453	1.51402	3.27855	0.0361247	0.0281067	0.314568	0.421881	Fresh vs. Aged	Cluster 3	YES
O77727					28.92	5	8	13.2914	14.4596	12.9953	13.7659	14.1038	12.9178	11.4054	14.1132	11.2695	19.9707	19.6979	20.1337	20.023	19.9516	19.9392	19.8343	20.0729	19.8049	13.0662	14.2854	13.9887	13.9439	13.603	11.5364	14.117	12.8048	12.6398	13.1469	19.9365	13.3317	6.78958	0.184797	6.60479	6.78958	2.21921e-15	4.26326e-14	0.889165	6.02851e-14	Fresh&Melatonin vs. Aged	Cluster 3	YES
O88307	ENSMUSG00000049313	20660	Sorl1	sortilin-related receptor, LDLR class A repeats-containing	9.26	15	15	21.8287	21.6873	10.0303	13.1522	22.1246	19.7299	22.0903	19.4662	20.9019	20.0036	20.0815	22.0312	19.7437	19.6548	20.3942	21.2792	20.9379	21.211	22.0631	20.5707	19.9295	19.8721	21.5816	21.2126	21.8117	22.1297	19.8001	19.0013	20.593	20.9968	1.59175	1.99554	-0.403791	1.99554	0.255417	0.418345	0.261722	0.943451	not sig		NO
O88342	ENSMUSG00000005103	22388	Wdr1	WD repeat domain 1	81.19	42	42	20.8971	20.6899	20.4811	20.8099	20.7962	20.5603	20.8869	20.663	20.6684	20.3014	19.8232	20.3459	20.1979	20.2693	20.0966	19.9603	19.8855	20.0999	20.9794	20.7489	21.1954	20.8326	20.5726	20.772	20.805	20.6711	20.8405	20.717	20.1089	20.8242	-0.608117	0.107184	-0.715302	0.715302	6.32107e-09	2.54724e-07	0.392539	1.39912e-08	not sig		NO
O88384	ENSMUSG00000021124	53612	Vti1b	vesicle transport through interaction with t-SNAREs 1B	42.67	9	9	17.8144	17.8098	17.678	17.6901	17.7129	17.947	17.717	17.9338	17.5531	17.4017	17.0864	17.1549	17.2101	17.3755	17.2715	17.1184	16.8777	17.2279	17.8724	17.9338	17.8048	17.7717	17.8963	17.9577	18.0197	18.0178	17.7442	17.7618	17.1916	17.8909	-0.570236	0.129157	-0.699392	0.699392	6.93996e-11	7.03508e-09	0.113946	1.27707e-10	not sig		NO
O88413	ENSMUSG00000001521	22158	Tulp3	tubby-like protein 3	56.96	21	22	18.5059	18.7949	18.1191	18.4533	18.1504	18.215	18.0414	18.4867	18.1128	17.8391	17.8087	17.9503	17.7175	17.7537	18.0867	17.5764	17.6536	17.5614	18.4323	18.2708	18.7413	18.4456	18.5513	18.7333	18.7598	18.4843	18.3521	18.3199	17.7719	18.5301	-0.548006	0.210145	-0.75815	0.75815	1.25898e-07	2.09685e-05	0.0944405	1.21192e-07	not sig		NO
O88441	ENSMUSG00000027099	53375	Mtx2	metaxin 2	49.05	14	14	19.2176	19.1935	18.9088	19.2548	19.235	19.2683	19.0549	19.2357	19.1544	18.522	18.4808	18.4346	18.2651	18.5853	18.4739	18.3312	18.4628	18.4599	19.2316	19.1912	19.1715	19.2382	19.0657	19.2651	19.2384	19.1185	19.1686	19.1692	18.4462	19.1876	-0.723065	0.0184044	-0.74147	0.74147	4.02465e-15	8.85958e-14	0.911596	6.03961e-14	not sig		NO
O88445	ENSMUSG00000070837	20871	Aurkc	aurora kinase C	56.52	15	15	17.4588	18.2395	17.5937	17.2403	16.7784	17.4933	17.293	16.8358	17.2195	15.5598	16.838	16.0691	15.6299	15.734	15.2715	15.9056	15.8576	16.4965	16.8688	17.1707	18.1693	17.928	17.1533	17.1428	17.2228	17.1184	17.0389	17.3502	15.9291	17.3126	-1.42113	-0.0376835	-1.38345	1.42113	3.92468e-07	1.89601e-06	0.982839	2.89426e-06	Fresh&Melatonin vs. Aged	Cluster 2	YES
O88448	ENSMUSG00000024862	16594	Klc2	kinesin light chain 2	33.72	13	18	17.917	16.8722	17.9347	17.2678	17.4579	16.9089	18.1871	17.526	17.0692	16.2575	16.538	17.2311	16.3109	16.6128	16.9656	16.9636	16.4437	16.2583	16.9012	16.8369	12.3443	15.8731	17.1153	17.3416	16.2706	14.3732	10.2888	17.4601	16.6202	15.2606	-0.839916	-2.19953	1.35962	2.19953	0.0132914	0.453079	0.0104487	0.140079	Fresh vs. Melatonin	Cluster 3	YES
O88455	ENSMUSG00000058454	13360	Dhcr7	7-dehydrocholesterol reductase	13.38	5	5	10.9954	15.576	16.5264	16.3787	13.645	13.9162	13.9318	16.2136	15.5901	15.5513	16.2528	16.0758	16.2567	15.9179	15.6976	15.7543	16.0127	16.0516	15.2669	15.118	16.5674	13.7722	12.936	12.2745	14.1325	16.6128	14.4255	14.7526	15.9523	14.5673	1.1997	-0.185257	1.38496	1.38496	0.0833764	0.167807	0.954947	0.0981986	not sig		NO
O88456	ENSMUSG00000001794	12336	Capns1	calpain, small subunit 1	46.64	6	8	18.3746	18.0709	18.2604	18.6737	18.7467	18.3711	18.4009	18.6225	18.4925	19.3942	19.0143	18.9566	19.0579	19.188	19.1107	19.0501	19.1345	18.9782	17.7013	18.0486	18.1141	18.0332	17.7283	18.0379	18.2277	18.2901	18.0041	18.4459	19.0983	18.0206	0.652361	-0.425337	1.0777	1.0777	3.29069e-11	2.91145e-07	0.000159949	1.96235e-11	Aged vs. Melatonin	Cluster 3	YES
O88485	ENSMUSG00000029757	13426	Dync1i1	dynein cytoplasmic 1 intermediate chain 1	11.94	1	1	15.3019	13.4412	14.1675	13.9668	13.8518	14.6961	14.457	10.3975	13.3161	15.0059	13.4369	15.2248	14.5188	15.1351	13.604	14.2571	13.4254	14.3187	15.6434	14.3131	15.6378	15.3593	9.12515	13.931	13.1479	13.3252	12.723	13.7329	14.3252	13.6895	0.592311	-0.0433412	0.635652	0.635652	0.602755	0.677417	0.99788	0.639313	not sig		NO
O88487	ENSMUSG00000027012	13427	Dync1i2	dynein cytoplasmic 1 intermediate chain 2	71.08	28	32	19.6555	19.6369	19.5853	19.7726	19.52	19.629	19.6559	19.7014	19.6729	19.2885	19.3158	19.2305	19.2575	19.2585	19.474	19.4008	19.3049	19.4025	19.6153	19.6027	19.9727	19.7714	19.6488	19.8365	19.8835	19.6862	19.6752	19.6477	19.3259	19.7436	-0.321843	0.0958469	-0.41769	0.41769	7.13228e-09	9.02626e-07	0.11433	9.13848e-09	not sig		NO
O88508	ENSMUSG00000020661	13435	Dnmt3a	DNA methyltransferase 3A	51.76	38	42	19.2002	19.2112	19.0789	19.0164	19.0908	19.5031	19.0918	19.2151	18.9307	18.4661	18.0122	18.3811	18.1955	18.397	18.2773	18.1856	18.3052	17.857	19.2399	19.3026	19.2376	18.9032	18.9818	19.3306	19.0749	19.0613	19.0652	19.1487	18.2308	19.133	-0.917924	-0.0156794	-0.902245	0.917924	1.17955e-11	1.00078e-10	0.979209	1.42057e-10	not sig		NO
O88513	ENSMUSG00000006715	57441	Gmnn	geminin	32.52	6	6	13.5136	14.1904	13.2792	13.5385	13.0788	14.6151	12.9915	13.7038	12.1934	14.605	14.9526	14.227	13.8552	14.2298	12.4402	13.2506	14.1953	14.8439	15.3912	13.9247	14.0374	14.2677	14.4197	10.8648	14.1171	13.6923	14.3443	13.456	14.0666	13.8955	0.610605	0.43945	0.171155	0.610605	0.37874	0.367636	0.588823	0.921266	not sig		NO
O88531	ENSMUSG00000028657	19063	Ppt1	palmitoyl-protein thioesterase 1	43.14	12	12	15.4861	15.5182	13.1998	14.9768	14.577	14.8106	14.9717	14.2827	15.0835	14.132	13.4499	14.0464	13.7977	14.1365	13.7389	14.1007	13.841	13.2903	14.6481	14.9494	14.9351	15.3316	14.9352	15.2204	14.8241	13.9457	14.7115	14.7674	13.8371	14.8334	-0.930319	0.0660738	-0.996393	0.996393	0.000376955	0.00170471	0.95779	0.000847026	not sig		NO
O88532	ENSMUSG00000022201	22763	Zfr	zinc finger RNA binding protein	39.57	30	30	16.749	16.8724	16.2666	16.3392	13.6616	13.621	15.9144	17.283	14.2268	12.6927	13.4577	11.5458	15.6552	12.2614	12.7865	13.4722	13.6532	13.1624	13.5684	15.8251	15.4629	12.0742	14.1284	15.8798	15.6738	15.3773	11.6719	15.6593	13.1874	14.4069	-2.47189	-1.25247	-1.21942	2.47189	0.00450389	0.00314326	0.168618	0.183762	Fresh vs. Aged	Cluster 2	YES
O88543	ENSMUSG00000019373	26572	Cops3	COP9 signalosome subunit 3	77.3	28	28	21.2569	21.2703	21.0768	21.1893	21.1255	21.2066	21.1513	21.1773	21.1479	20.5503	20.4995	20.5409	20.4274	20.6082	20.5015	20.4086	20.4134	20.4918	21.3196	21.1366	21.3016	21.3595	21.2059	21.3829	21.2726	21.0926	21.1302	21.178	20.4935	21.2446	-0.684492	0.0666215	-0.751114	0.751114	1.67001e-16	2.81997e-14	0.211478	2.18714e-14	not sig		NO
O88544	ENSMUSG00000035297	26891	Cops4	COP9 signalosome subunit 4	80.05	30	30	20.2599	20.3206	20.138	20.2503	20.1636	20.215	20.1991	20.1909	20.2035	19.6504	19.4963	19.6467	19.5386	19.7096	19.5457	19.5482	19.4876	19.5023	20.4513	20.2875	20.4468	20.421	20.1665	20.3458	20.4072	20.4027	20.2749	20.2156	19.5695	20.356	-0.646149	0.140324	-0.786473	0.786473	6.38969e-17	3.34177e-14	0.00249924	2.10942e-14	not sig		NO
O88545	ENSMUSG00000019494	26893	Cops6	COP9 signalosome subunit 6	73.15	20	20	21.028	21.074	20.8487	20.9946	20.8991	20.9765	21.0343	20.9743	21.0175	20.3702	20.2086	20.4052	20.2469	20.4032	20.3271	20.2251	20.3182	20.2532	21.1717	20.9929	21.1276	21.2334	20.9488	21.1563	21.1087	21.1888	21.0148	20.983	20.3064	21.1048	-0.676605	0.121754	-0.798359	0.798359	9.93015e-17	3.29736e-14	0.0117994	2.13163e-14	not sig		NO
O88559	ENSMUSG00000024947	17283	Men1	multiple endocrine neoplasia 1	63.5	27	27	18.4508	18.387	18.3767	18.2263	18.202	18.6338	18.1822	18.621	18.3232	17.9759	17.6015	17.761	17.6394	17.7742	17.6913	17.6842	17.9084	17.8171	18.5224	18.4301	18.3655	18.5164	18.5028	18.5859	18.5908	18.648	18.5817	18.3781	17.7614	18.5271	-0.616664	0.148951	-0.765615	0.765615	9.98795e-12	1.38881e-09	0.058641	1.74396e-11	not sig		NO
O88569	ENSMUSG00000004980	53379	Hnrnpa2b1	heterogeneous nuclear ribonucleoprotein A2/B1	69.41	25	25	19.4769	19.5416	19.0235	19.9655	19.5947	19.1129	19.3726	18.8604	19.5853	19.4152	19.3767	19.2601	19.3309	19.3034	19.3631	19.2039	19.0958	19.1437	19.835	19.5232	19.9927	19.6667	19.328	19.5486	19.3738	19.546	19.7051	19.3926	19.277	19.6132	-0.115619	0.220622	-0.336241	0.336241	0.0213395	0.572223	0.148054	0.0178876	not sig		NO
O88574	ENSMUSG00000031609	60406	Sap30	sin3 associated polypeptide	41.82	10	10	17.5092	17.9123	17.3188	17.3949	17.7542	17.355	17.1878	17.6428	17.3441	17.536	17.7946	17.908	17.7345	17.7277	17.6687	17.5878	17.3798	17.8149	18.4049	18.4743	18.6346	18.8476	18.3415	18.491	18.4354	18.5083	18.1172	17.491	17.6836	18.4728	0.19255	0.981758	-0.789209	0.981758	4.25864e-10	0.125487	7.03706e-10	4.40572e-08	not sig		NO
O88597	ENSMUSG00000035086	56208	Becn1	beclin 1, autophagy related	43.53	22	22	18.0913	18.2028	18.2035	17.8518	17.7181	18.391	18.0909	18.1663	18.0343	17.3432	17.2036	17.257	17.235	17.2397	17.5203	17.2819	17.3779	17.2464	18.0457	18.0601	18.1353	18.0839	18.3552	18.287	18.2669	18.2616	18.0371	18.0833	17.3006	18.1703	-0.782767	0.0869826	-0.86975	0.86975	3.66762e-12	1.26593e-10	0.43302	1.43937e-11	not sig		NO
O88622	ENSMUSG00000021911	26430	Parg	poly (ADP-ribose) glycohydrolase	38.18	32	32	16.363	16.6003	16.0205	16.4754	16.438	16.4994	16.3518	16.1609	16.595	15.8002	14.539	15.5864	15.7092	15.9362	15.4362	15.8385	15.9295	15.389	16.6086	15.7848	16.6238	16.665	15.9834	16.4725	16.2076	17.0321	16.3296	16.3894	15.5738	16.4119	-0.815593	0.0225382	-0.838132	0.838132	3.08253e-05	0.000150307	0.989913	0.000106827	not sig		NO
O88623	ENSMUSG00000032010	53376	Usp2	ubiquitin specific peptidase 2	33.44	16	16	17.4322	16.9523	17.2072	17.5376	17.0478	17.1239	17.0164	16.9099	16.9968	17.1776	16.7561	17.0949	16.708	17.4297	17.2493	16.5821	17.2194	17.1299	16.7	16.8204	16.7345	17.3201	16.6971	16.6868	16.783	16.4659	16.4168	17.136	17.0386	16.7361	-0.0974605	-0.399948	0.302487	0.399948	0.00778277	0.701499	0.00782505	0.0487614	not sig		NO
O88630	ENSMUSG00000010392	53334	Gosr1	golgi SNAP receptor complex member 1	58.8	14	14	10.1953	15.518	15.2448	15.6629	15.9268	14.1718	17.1379	15.6421	12.7826	14.8593	12.6619	14.9598	15.5511	12.8609	13.9265	12.1328	9.52923	12.6043	15.9132	12.9482	12.0149	16.6361	11.84	15.9281	13.9176	12.9657	14.9165	14.698	13.2318	14.12	-1.46626	-0.57801	-0.888253	1.46626	0.279354	0.253449	0.798648	0.592302	not sig		NO
O88643	ENSMUSG00000030774	18479	Pak1	p21 (RAC1) activated kinase 1	51.56	15	26	19.0255	19.1217	18.6792	18.9368	18.74	18.9154	18.9861	18.8741	18.7794	18.743	18.4421	18.6424	18.4312	18.4445	18.5751	18.4551	18.6735	18.4773	18.9745	19.0838	19.401	18.9685	18.969	19.518	18.9743	18.9207	18.8445	18.8953	18.5427	19.0727	-0.352642	0.177364	-0.530005	0.530005	3.10819e-06	0.000559821	0.0904355	2.36072e-06	not sig		NO
O88653	ENSMUSG00000091512	56692	Lamtor3	late endosomal/lysosomal adaptor, MAPK and MTOR activator 3	62.9	6	6	19.016	19.7489	19.421	19.1611	19.009	20.0907	19.0283	19.3561	19.0382	18.3446	18.7307	18.4677	17.9598	18.3631	18.2529	18.567	18.3843	18.7082	18.9595	19.1588	18.829	18.9813	19.1447	19.2448	19.2146	19.285	19.5588	19.3188	18.4198	19.1529	-0.898995	-0.165891	-0.733105	0.898995	1.41489e-06	2.18101e-06	0.451696	4.33792e-05	not sig		NO
O88685	ENSMUSG00000002102	19182	Psmc3	proteasome (prosome, macropain) 26S subunit, ATPase 3	69	34	34	20.114	20.1588	19.9211	20.1581	20.0742	20.1179	19.9873	20.1103	20.169	19.6877	19.663	19.6783	19.5829	19.7118	19.7165	19.6255	19.5964	19.6596	20.1531	19.9586	20.2191	20.0446	19.9665	20.1075	20.0436	19.9495	20.2129	20.0901	19.658	20.0728	-0.432115	-0.0172665	-0.414848	0.432115	2.95831e-11	1.94766e-10	0.898306	4.41281e-10	not sig		NO
O88693	ENSMUSG00000028381	22234	Ugcg	UDP-glucose ceramide glucosyltransferase	35.03	13	13	17.3178	17.6687	18.067	17.0037	17.1454	17.4871	16.9454	17.485	17.0424	17.5559	17.4918	17.2606	17.574	17.8558	17.4737	16.999	17.6065	17.5911	17.3442	17.2478	17.3726	17.646	17.4876	16.8715	17.3244	17.2895	17.4822	17.3514	17.4898	17.3406	0.138459	-0.0107212	0.14918	0.14918	0.467361	0.557892	0.996413	0.509339	not sig		NO
O88696	ENSMUSG00000002660	53895	Clpp	caseinolytic mitochondrial matrix peptidase proteolytic subunit	40.81	13	13	16.9014	17.2244	16.9087	17.3364	16.8926	17.1436	17.0772	17.181	17.0549	16.3337	16.7543	16.4748	16.3714	16.6262	16.1782	15.8092	16.2847	16.457	17.3877	17.0395	17.5413	17.3341	16.9637	16.8962	17.2964	16.7967	17.1976	17.08	16.3655	17.1615	-0.714505	0.081462	-0.795967	0.795967	1.66165e-07	2.72267e-06	0.739568	4.73261e-07	not sig		NO
O88708	ENSMUSG00000026761	26428	Orc4	origin recognition complex, subunit 4	37.64	15	15	16.2539	16.5438	16.3565	16.5618	16.3148	16.123	16.1396	16.3036	16.4577	14.7894	14.8142	14.5931	14.8862	14.5583	14.8398	14.7219	14.9953	15.0218	15.7359	15.6359	15.8046	16.3379	15.3813	15.7696	16.0014	15.8521	15.6993	16.3394	14.8022	15.802	-1.53717	-0.537401	-0.999773	1.53717	7.10615e-14	7.21645e-14	2.00505e-05	4.35485e-10	Fresh vs. Aged	Cluster 2	YES
O88735	ENSMUSG00000019996	17761	Map7	microtubule-associated protein 7	31.64	18	19	15.5327	15.5472	15.8429	16.0036	15.2371	16.0109	15.0048	14.1549	15.4446	15.6825	12.2974	15.4936	14.7516	15.0587	14.84	15.2334	14.8401	15.534	15.4851	15.602	15.6612	15.6588	15.0362	12.3996	14.0489	15.8026	14.863	15.4198	14.859	14.9508	-0.560799	-0.469033	-0.0917661	0.560799	0.404219	0.420485	0.54167	0.976177	not sig		NO
O88736	ENSMUSG00000026675	15490	Hsd17b7	hydroxysteroid (17-beta) dehydrogenase 7	42.51	14	14	17.8688	17.6862	17.3307	17.8695	17.5628	17.535	17.6867	17.2629	17.8709	16.3291	16.3197	16.1679	16.3395	16.4891	15.9565	16.049	16.3357	16.9597	17.0932	16.457	16.7921	17.213	16.3946	16.6147	16.5997	17.0675	17.1753	17.6304	16.3273	16.823	-1.30304	-0.807366	-0.495672	1.30304	3.31328e-09	2.09512e-09	8.13822e-06	0.00285784	Fresh vs. Aged	Cluster 2	YES
O88738	ENSMUSG00000024073	12211	Birc6	baculoviral IAP repeat-containing 6	36.89	128	130	18.6974	18.8961	18.4388	18.6123	18.6604	18.6144	18.4843	18.503	18.5978	17.7433	18.0593	18.0135	18.1163	17.9618	18.0232	17.828	17.5834	18.0237	18.6995	18.5663	18.7852	18.9592	18.7059	18.7558	18.7752	18.827	18.8204	18.6116	17.9281	18.7661	-0.683558	0.154448	-0.838006	0.838006	8.04274e-12	9.54441e-10	0.0738097	1.52233e-11	not sig		NO
O88741	ENSMUSG00000025777	14545	Gdap1	ganglioside-induced differentiation-associated-protein 1	48.32	12	13	15.4281	14.6597	14.5662	15.8896	14.2706	15.0246	14.8045	15.7149	15.2831	15.2907	14.7678	14.4548	14.8758	14.5188	14.3007	15.255	14.5332	14.6261	15.2215	15.1171	15.3929	14.6632	15.392	14.9323	15.0966	15.8104	15.3674	15.0713	14.7359	15.2215	-0.335378	0.150228	-0.485605	0.485605	0.0599684	0.226286	0.730064	0.0541216	not sig		NO
O88746	ENSMUSG00000042870	21968	Tom1	target of myb1 trafficking protein	33.33	11	11	14.445	12.6339	14.5375	13.4708	13.6111	11.3997	14.0883	14.2501	14.413	16.6275	17.2371	16.6802	16.6084	16.7946	16.8311	16.9484	17.0758	16.9245	13.112	13.4136	10.3423	13.1418	14.3036	14.0902	13.4468	13.8539	10.42	13.65	16.8586	12.9027	3.20868	-0.747245	3.95593	3.95593	6.3585e-08	3.29242e-06	0.30732	1.02097e-07	Fresh&Melatonin vs. Aged	Cluster 3	YES
O88824	ENSMUSG00000027937	23922	Jtb	jumping translocation breakpoint	13.7	2	2	14.5039	15.425	15.4827	15.5091	12.992	15.6057	14.3181	15.2759	13.6579	14.9101	12.4847	14.8018	14.8858	14.7102	14.7157	8.7012	14.8837	14.4019	15.3455	15.4507	14.9289	11.0024	15.2937	15.996	13.3936	14.336	15.069	14.7522	13.8328	14.5351	-0.919448	-0.217155	-0.702293	0.919448	0.447066	0.445053	0.954311	0.61908	not sig		NO
O88844	ENSMUSG00000025950	15926	Idh1	isocitrate dehydrogenase 1 (NADP+), soluble	80.68	35	36	20.7266	20.5521	20.6731	20.9116	20.7271	20.6901	20.8204	20.5682	20.818	20.1533	20.2492	20.0895	20.2257	20.2417	20.1364	20.1569	20.1561	20.1675	20.6875	20.6381	21.0782	20.9443	20.5536	20.6493	20.723	20.7012	20.6675	20.7208	20.1751	20.7381	-0.545677	0.0172581	-0.562935	0.562935	2.91154e-10	3.53777e-09	0.951055	1.94034e-09	not sig		NO
O88848	ENSMUSG00000022722	56297	Arl6	ADP-ribosylation factor-like 6	82.8	13	13	14.2635	16.8191	17.3502	16.9206	17.2648	16.9814	17.0682	16.5302	16.9576	16.4413	16.8125	16.7367	16.5856	16.6928	16.3194	16.7982	16.6359	16.7908	17.0555	17.4313	17.1436	17.6342	17.1798	17.3902	17.4029	16.9036	16.8149	16.684	16.6459	17.2173	-0.0380482	0.533365	-0.571414	0.571414	0.0804155	0.9891	0.139649	0.107289	not sig		NO
O88851	ENSMUSG00000027428	26450	Rbbp9	retinoblastoma binding protein 9, serine hydrolase	74.19	10	10	16.4117	15.5183	14.3864	16.1149	16.0667	16.846	14.2486	15.0147	14.2285	17.1082	16.7711	16.3984	16.303	16.1749	16.7695	16.4594	16.56	16.3042	12.6624	16.0476	16.4007	16.0314	13.496	15.4238	16.0876	15.6538	12.9159	15.4262	16.5388	14.9688	1.11255	-0.457422	1.56997	1.56997	0.0125028	0.0845189	0.632442	0.0113104	Aged vs. Melatonin	Cluster 3	YES
O88876	ENSMUSG00000066026	20148	Dhrs3	dehydrogenase/reductase (SDR family) member 3	49.01	14	14	18.6308	19.1529	19.4757	18.8217	18.9499	19.3716	19.079	19.4301	19.1443	16.2131	18.5128	17.8207	17.4635	16.8426	18.53	18.4134	17.8401	18.22	13.3822	18.9179	18.6899	18.8754	19.077	18.7502	19.3848	19.1528	18.5556	19.1173	17.7618	18.3095	-1.35551	-0.807781	-0.547734	1.35551	0.0693217	0.0575356	0.333064	0.595035	not sig		NO
O88878	ENSMUSG00000024750	22682	Zfand5	zinc finger, AN1-type domain 5	72.77	12	12	17.0226	17.1817	16.6098	16.7555	16.6864	16.9127	16.2608	16.7252	16.8865	16.0648	15.9787	16.1855	16.0052	15.8868	16.6338	16.3212	16.0957	16.2703	16.3526	16.5896	17.0822	16.6239	16.961	16.5869	16.4915	16.3078	16.3913	16.7824	16.1602	16.5985	-0.622134	-0.183811	-0.438324	0.622134	7.82086e-05	6.85243e-05	0.289604	0.00326913	not sig		NO
O88947	ENSMUSG00000031444	14058	F10	coagulation factor X	21.83	9	9	15.524	15.9077	15.8412	14.6938	14.0041	12.7201	15.4253	15.906	15.6013	14.5219	12.915	12.4466	14.9011	13.5404	11.5221	13.1958	12.1931	12.9088	16.1872	13.9091	15.6304	12.668	14.9311	14.0431	11.494	13.5862	15.42	15.0693	13.1272	14.2077	-1.94209	-0.861609	-1.08048	1.94209	0.0104461	0.00769729	0.320347	0.175306	Fresh vs. Aged	Cluster 2	YES
O88952	ENSMUSG00000027162	22343	Lin7c	lin-7 homolog C (C. elegans)	50.76	5	9	11.2228	17.5709	17.5436	12.533	13.5505	11.6195	13.4918	15.2903	14.276	17.6632	17.8528	17.7028	16.2564	17.501	17.8049	17.634	18.2868	17.3037	17.5653	16.6726	17.9988	17.5165	17.7735	17.7288	17.5364	17.0503	17.2369	14.122	17.5562	17.4532	3.43414	3.33119	0.102949	3.43414	1.92988e-05	6.82768e-05	0.000101163	0.986587	Fresh vs. Aged&Melatonin	Cluster 1	YES
O88958	ENSMUSG00000052102	26384	Gnpda1	glucosamine-6-phosphate deaminase 1	55.71	9	9	14.3343	13.3678	13.3372	13.8607	13.6191	13.1718	12.1089	13.4624	10.7044	12.0767	15.6293	15.7828	15.4842	13.4154	16.1355	16.1185	16.2011	12.3236	13.1575	11.4152	13.7162	14.2787	13.2965	12.5742	13.9693	8.85781	11.648	13.1074	14.7964	12.5459	1.68897	-0.561447	2.25041	2.25041	0.01203	0.0668775	0.716521	0.0118871	Aged vs. Melatonin	Cluster 3	YES
O88968	ENSMUSG00000020432	21452	Tcn2	transcobalamin 2	53.26	18	18	17.7942	17.6718	17.2657	17.6719	17.2422	17.657	17.1922	17.6081	17.8737	17.1095	17.0766	16.6437	16.6232	17.1949	17.2097	16.583	16.7082	16.5736	10.475	17.0652	17.2875	16.7692	17.6835	15.8579	17.363	13.8617	17.5622	17.553	16.858	15.9917	-0.694928	-1.56129	0.866359	1.56129	0.0790809	0.549838	0.0648133	0.40005	not sig		NO
O88983	ENSMUSG00000020903	55943	Stx8	syntaxin 8	49.58	12	12	17.6256	17.4405	17.0782	17.2705	17.1685	17.4307	17.1963	17.4916	17.0516	16.9701	16.7845	17.0414	16.5233	17.1713	16.5506	16.9038	17.0269	16.8417	17.5617	17.4392	17.2745	17.4937	16.9642	17.5772	17.6211	17.3021	17.3772	17.306	16.8682	17.4012	-0.4378	0.0952517	-0.533052	0.533052	2.71345e-05	0.000457991	0.60133	3.97792e-05	not sig		NO
O88986	ENSMUSG00000006378	26912	Gcat	glycine C-acetyltransferase (2-amino-3-ketobutyrate-coenzyme A ligase)	58.41	20	20	19.704	19.8237	19.482	19.7734	19.8535	19.8223	19.7788	19.4916	20.068	19.2831	19.0989	18.9984	19.1099	19.2443	19.0556	19.0014	19.0758	19.2007	19.8387	19.5626	20.2259	19.8316	19.6517	19.9735	19.9623	19.8216	19.9942	19.7553	19.1187	19.8735	-0.636586	0.118284	-0.75487	0.75487	1.2509e-09	6.46318e-08	0.300922	2.71975e-09	not sig		NO
O88990	ENSMUSG00000006457	11474	Actn3	actinin alpha 3	65.67	38	40	14.7193	14.0652	15.5683	15.4504	15.4178	14.4911	13.4666	13.8575	15.4966	13.5625	10.081	12.6409	12.4482	13.7574	14.3669	13.2557	11.8501	13.0676	15.4995	13.4483	15.3323	14.8262	12.0968	16.1927	14.3742	16.0787	15.29	14.7259	12.7811	14.7932	-1.94473	0.0673042	-2.01204	2.01204	0.00128864	0.00406962	0.991535	0.00300277	Fresh&Melatonin vs. Aged	Cluster 2	YES
O89001	ENSMUSG00000020841	12874	Cpd	carboxypeptidase D	25.2	28	28	12.1715	16.6136	11.8732	16.4544	16.6436	16.5282	17.3219	15.8909	15.7009	15.5676	16.0616	15.5294	13.209	13.4719	15.266	15.8502	11.5408	13.8255	16.7187	16.1154	11.5025	13.1901	13.7688	15.5957	14.7253	14.1469	12.808	15.4665	14.4802	14.2857	-0.986249	-1.18074	0.194493	1.18074	0.32667	0.468726	0.34281	0.969992	not sig		NO
O89013	ENSMUSG00000035212	230514	Leprot	leptin receptor overlapping transcript	9.92	1	1	14.6293	15.6195	15.5824	14.8906	13.4045	15.8785	15.8141	16.1142	15.5323	14.3638	14.7903	14.2953	13.2347	13.9284	15.0428	14.8169	14.6898	15.2945	14.588	15.2197	15.3204	14.7566	15.8981	15.5646	15.1132	15.4627	15.5816	15.2739	14.4952	15.2783	-0.778744	0.00440575	-0.78315	0.78315	0.0253273	0.0463818	0.999887	0.0449899	not sig		NO
O89032	ENSMUSG00000053617	14218	Sh3pxd2a	SH3 and PX domains 2A	7.92	6	7	13.4603	12.709	12.6897	13.365	14.4362	14.4012	13.914	13.1279	13.0781	16.8898	17.3279	17.1593	16.6248	17.0968	16.6928	17.1658	17.2278	17.2007	14.024	12.8444	13.6707	13.1219	10.3448	14.4064	12.4039	17.4458	17.5693	13.4646	17.0428	13.9813	3.57824	0.516655	3.06158	3.57824	2.27999e-05	4.03572e-05	0.716028	0.00028977	Fresh&Melatonin vs. Aged	Cluster 3	YES
O89050	ENSMUSG00000025609	27418	Mkln1	muskelin 1, intracellular mediator containing kelch motifs	44.76	25	25	13.8707	13.0936	14.3512	14.0394	12.8655	14.1223	14.0326	11.9789	14.1383	13.9873	13.7249	13.9959	13.4322	13.7444	13.745	14.0265	13.4938	14.078	13.7699	14.3389	14.9938	14.0575	14.1301	14.4124	9.60864	14.2755	12.0574	13.6103	13.8031	13.516	0.192843	-0.0942504	0.287094	0.287094	0.847768	0.923751	0.981182	0.839444	not sig		NO
O89051	ENSMUSG00000022108	16432	Itm2b	integral membrane protein 2B	58.27	11	11	15.2161	15.705	15.7275	14.6043	15.0773	16.1542	15.2295	15.6255	15.2723	14.718	15.4688	14.8585	15.253	14.8236	15.9978	15.0705	15.7255	15.4062	13.8617	14.7192	14.2855	14.5621	15.4069	15.2203	14.6825	14.8896	14.5743	15.4013	15.258	14.6891	-0.143308	-0.712173	0.568866	0.712173	0.00628961	0.779724	0.00711311	0.0336323	not sig		NO
O89079	ENSMUSG00000055681	59042	Cope	coatomer protein complex, subunit epsilon	75.65	17	17	19.1918	19.1376	19.0966	19.1631	19.0082	19.2156	19.046	19.0805	19.044	18.4549	18.3723	18.3881	18.3105	18.3668	18.3283	18.2184	18.3032	18.3152	18.9556	19.0529	19.2671	19.1569	19.0952	19.1401	19.1716	19.1644	19.0484	19.1093	18.3397	19.1169	-0.769518	0.00765808	-0.777176	0.777176	8.93532e-18	2.10942e-14	0.975664	2.10942e-14	not sig		NO
O89086	ENSMUSG00000031167	100043257	Rbm3	RNA binding motif (RNP1, RRM) protein 3	27.45	4	4	18.7144	17.6558	16.7547	18.2268	17.5547	14.5735	17.3478	16.1649	18.2762	17.4044	15.3205	17.2818	17.1687	18.2194	16.8184	16.0609	15.8173	11.2893	18.321	17.8273	17.7057	18.7845	17.1005	16.7934	17.2957	17.8314	12.4278	17.2521	16.1534	17.1208	-1.09866	-0.131259	-0.967401	1.09866	0.364106	0.393229	0.9862	0.481699	not sig		NO
O89106	ENSMUSG00000060579	14198	Fhit	fragile histidine triad gene	94	14	14	15.8548	16.9455	16.5274	16.1629	15.4572	16.8	16.001	15.7935	16.7536	16.5193	15.2834	16.0585	15.6251	16.0848	15.5829	15.7483	16.1433	14.9554	17.2423	16.7859	16.4708	16.9968	16.0709	16.979	16.765	17.5464	16.8326	16.2551	15.7779	16.8544	-0.477199	0.599334	-1.07653	1.07653	0.000311873	0.106328	0.0348214	0.000203167	Aged vs. Melatonin	Cluster 2	YES
O89112	ENSMUSG00000026000	14768	Lancl1	LanC (bacterial lantibiotic synthetase component C)-like 1	54.39	20	20	19.8999	20.0322	19.7284	19.9821	19.9103	19.7036	19.8084	19.8562	19.8874	19.1832	19.266	19.2121	19.2046	19.1643	18.9336	18.908	19.0094	19.2367	19.8944	19.8025	20.2125	19.9736	19.8276	19.9747	19.9451	19.8645	19.8239	19.8676	19.1242	19.9243	-0.743393	0.056697	-0.80009	0.80009	4.30159e-13	1.09911e-11	0.602272	2.31515e-12	not sig		NO
O89116	ENSMUSG00000024983	53611	Vti1a	vesicle transport through interaction with t-SNAREs 1A	56.68	16	16	18.3315	18.4601	18.3106	18.3465	18.38	18.591	18.3412	18.7824	18.1796	17.5976	17.4823	17.8942	17.5268	17.9601	17.6674	17.7021	17.6457	17.4893	18.3954	18.3745	18.5591	18.5196	18.2721	18.605	18.3285	18.1257	18.5984	18.4137	17.6628	18.4198	-0.750837	0.00616287	-0.757	0.757	5.67933e-10	5.32381e-09	0.99676	4.55653e-09	not sig		NO
P00158	ENSMUSG00000064370	17711	mt-Cytb	mitochondrially encoded cytochrome b	4.2	2	2	16.4617	17.0916	16.9408	16.6075	16.3985	17.3977	17.0071	17.1752	16.942	15.8263	15.9135	15.7624	15.7568	15.6179	16.5533	16.3295	16.2406	16.2416	15.9549	17.31	16.9541	16.1533	17.1701	17.4017	16.852	16.8464	17.1741	16.8913	16.0269	16.8685	-0.864484	-0.022822	-0.841662	0.864484	9.3528e-05	0.00029396	0.991757	0.000400381	not sig		NO
P00342	ENSMUSG00000030851	16833	Ldhc	lactate dehydrogenase C	81.93	27	28	22.3761	22.45	22.1987	22.5349	22.4103	22.5652	22.37	22.2973	22.5091	21.7384	21.6082	21.8298	21.6685	21.6244	21.7605	21.5573	21.5064	21.7051	22.5953	22.4885	22.7313	22.5946	22.3093	22.4601	22.4988	22.5712	22.5611	22.4124	21.6665	22.5345	-0.745892	0.122095	-0.867987	0.867987	1.64445e-14	1.30673e-12	0.0747504	7.06102e-14	not sig		NO
P00366					46.42	1	1	13.6137	13.0425	14.4155	12.0817	13.4491	12.4544	10.0801	14.4526	14.5948	16.2702	16.4881	16.0485	16.2356	16.5656	16.5248	16.411	16.1242	16.3869	10.1979	13.8537	11.8401	11.6941	13.726	13.9757	13.2253	12.1939	11.2115	13.1316	16.3394	12.4354	3.20784	-0.696235	3.90407	3.90407	2.9029e-07	1.05841e-05	0.41084	4.82789e-07	Fresh&Melatonin vs. Aged	Cluster 3	YES
P00375	ENSMUSG00000021707	13361	Dhfr	dihydrofolate reductase	82.89	15	15	19.0145	19.1918	19.101	19.093	19.3647	19.1501	18.9856	19.3092	19.2681	18.2812	18.7641	18.3422	18.5168	18.2782	18.5272	18.141	18.2787	18.3509	18.8989	19.0631	19.3642	18.6643	19.2305	19.08	19.0249	18.9545	18.9849	19.1642	18.3867	19.0295	-0.777523	-0.134731	-0.642792	0.777523	2.18051e-09	4.1471e-09	0.248306	1.35369e-07	not sig		NO
P00397	ENSMUSG00000064351	17708	mt-Co1	mitochondrially encoded cytochrome c oxidase I	15.95	5	5	17.7798	18.947	18.2939	18.1003	18.5801	18.4096	18.8046	18.0927	18.8201	17.402	17.7464	17.1992	17.3736	17.2205	17.957	17.8921	17.6578	18.0276	17.8562	18.3955	18.4054	18.129	18.594	18.4766	18.6865	18.593	18.9061	18.4253	17.6085	18.4492	-0.816879	0.0238006	-0.84068	0.84068	2.05312e-05	0.000105675	0.98815	7.30274e-05	not sig		NO
P00405	ENSMUSG00000064354	17709	mt-Co2	mitochondrially encoded cytochrome c oxidase II	48.02	8	8	21.8561	22.1178	21.884	21.8294	21.8802	21.9278	21.7394	21.8551	21.9661	21.0501	21.1374	21.0451	20.9868	20.9182	21.0863	21.0441	20.9592	21.1313	21.7167	21.8975	21.6206	21.8084	21.8477	21.8426	21.8211	21.9108	22.0435	21.8951	21.0398	21.8343	-0.855264	-0.0607808	-0.794484	0.855264	1.09498e-15	2.78666e-14	0.423618	5.56222e-14	not sig		NO
P00416	ENSMUSG00000064358	17710	mt-Co3	mitochondrially encoded cytochrome c oxidase III	5.36	1	1	16.5453	17.1788	16.418	15.8989	15.8981	16.9891	16.1605	16.9086	16.482	14.6242	15.5534	15.4108	14.8132	14.929	15.8297	15.3442	15.554	15.3041	16.6463	16.9954	16.6791	16.278	16.7622	16.8498	16.7876	16.6141	17.1297	16.4977	15.2625	16.7491	-1.2352	0.251434	-1.48664	1.48664	2.34952e-08	1.06051e-06	0.351334	4.39601e-08	Fresh&Melatonin vs. Aged	Cluster 2	YES
P00493	ENSMUSG00000025630	15452	Hprt	hypoxanthine guanine phosphoribosyl transferase	69.72	11	11	14.9084	14.3671	14.8909	12.0554	15.0986	14.786	15.0653	14.3475	12.8449	16.2447	15.8083	15.7713	15.7888	15.7424	16.073	15.7497	16.2486	16.1288	15.9607	15.7733	16.5111	15.4816	16.0696	15.9316	15.6657	15.9717	16.1143	14.2627	15.9506	15.9422	1.68796	1.6795	0.00845949	1.68796	8.90879e-06	3.9669e-05	4.24622e-05	0.99959	Fresh vs. Aged&Melatonin	Cluster 1	YES
P00520	ENSMUSG00000026842	11350	Abl1	c-abl oncogene 1, non-receptor tyrosine kinase	8.64	3	3	23.0996	23.246	22.9492	23.2647	23.1222	23.1111	23.2542	23.3091	23.1701	20.074	20.1876	23.0839	19.9825	22.4484	22.3205	23.1231	18.9059	19.728	23.2801	24.0295	22.4227	24.0801	22.9766	24.1366	23.9539	22.9843	23.0383	23.1696	21.0949	23.4336	-2.07467	0.264005	-2.33868	2.33868	7.39279e-05	0.000593775	0.844803	0.000146523	Fresh&Melatonin vs. Aged	Cluster 2	YES
P00536	ENSMUSG00000078365	17451	Mos	Moloney sarcoma oncogene	37.32	12	12	17.5494	17.3775	17.563	17.5203	17.1893	17.3474	17.6382	17.1602	17.3338	13.9422	14.1611	13.4382	12.2392	13.5989	13.1515	12.7708	10.0611	14.3145	14.8285	15.4702	12.2831	15.3001	15.9418	15.4889	14.9707	12.6252	11.9045	17.4088	13.0753	14.3126	-4.33352	-3.09623	-1.23729	4.33352	1.7685e-07	1.63358e-07	3.12874e-05	0.0894907	Fresh vs. Aged&Melatonin	Cluster 2	YES
P00760					64.63	9	9	22.5571	22.9334	22.4072	22.8176	22.7983	22.1543	22.7599	22.8688	22.6097	21.9882	21.8242	22.0556	22.1013	21.6647	21.6679	21.9976	21.9826	21.8778	22.4237	22.9314	22.9005	22.4714	22.714	22.4105	22.4319	22.5339	21.8829	22.6562	21.9066	22.5222	-0.749601	-0.134016	-0.615586	0.749601	2.59864e-06	4.07739e-06	0.500734	6.74255e-05	not sig		NO
P00761					96.54	22	23	29.6375	29.845	29.3856	29.8669	29.9162	29.3986	29.7396	29.9279	29.6084	28.9128	28.8326	29.0426	29.122	28.74	28.6989	28.9243	29.0014	28.8286	29.5169	29.9377	29.6454	29.49	29.5166	29.2905	29.4774	29.4019	29.2213	29.7028	28.9003	29.4997	-0.80251	-0.203101	-0.599409	0.80251	9.14622e-09	1.01634e-08	0.0771966	1.6366e-06	not sig		NO
P00883					83.79	4	5	18.8337	19.4664	12.8423	18.8355	19.891	12.0003	14.0972	16.1574	13.3377	19.5731	18.5716	19.3796	19.8183	19.8857	19.4569	19.1325	19.58	18.6117	20.7432	19.2201	19.4228	19.5757	18.311	19.0327	13.1811	13.8821	19.5776	16.1624	19.3344	18.1051	3.17199	1.94275	1.22923	3.17199	0.0321168	0.0260037	0.220669	0.532624	Fresh vs. Aged	Cluster 3	YES
P01027	ENSMUSG00000024164	12266	C3	complement component 3	50.87	75	75	18.9126	18.5037	18.9717	18.7124	18.6376	19.042	18.8028	18.852	18.9782	17.8065	17.6441	17.7149	17.7032	17.7471	17.8132	17.8025	17.7591	17.8102	18.4982	18.2677	18.8798	18.6092	18.1537	18.7102	18.5822	18.7929	19.0206	18.8237	17.7556	18.6127	-1.06803	-0.210949	-0.857081	1.06803	3.86404e-11	6.50767e-11	0.0741137	5.08208e-09	Fresh vs. Aged	Cluster 2	YES
P01029	ENSMUSG00000073418	12268	C4b	complement component 4B (Chido blood group)	18.01	26	26	16.2932	12.9518	13.8379	9.69824	11.2736	13.3877	11.8249	14.3752	14.0992	16.4519	16.0686	16.6183	16.5136	16.7518	16.2893	16.3514	16.3087	16.0381	13.5765	12.8429	12.8676	13.0058	11.8086	13.8802	13.7923	14.7327	14.9296	13.0824	16.3769	13.4929	3.29443	0.410473	2.88396	3.29443	1.52857e-05	3.08076e-05	0.771329	0.000173961	Fresh&Melatonin vs. Aged	Cluster 3	YES
P01631					17.7	2	2	14.1545	13.6839	14.1543	9.46949	13.6231	12.3993	14.1683	13.6803	14.0597	18.9877	19.1186	19.0873	18.9476	19.1205	19.3232	19.0688	19.2678	19.0653	13.4777	12.6875	12.5924	14.0952	12.1745	13.3252	12.571	12.0218	13.7317	13.2659	19.1097	12.9641	5.84379	-0.301744	6.14554	6.14554	6.06868e-13	1.16652e-11	0.791356	4.02289e-12	Fresh&Melatonin vs. Aged	Cluster 3	YES
P01864					14.63	2	3	18.8199	13.2168	18.9002	18.9099	18.7336	19.0137	18.9699	19.0474	19.6268	13.1454	12.638	12.1169	13.5894	13.188	16.2704	13.6289	11.8509	16.2422	14.3278	13.6294	12.9535	15.4248	16.6699	14.0487	13.1159	14.4508	14.4093	18.3598	13.63	14.3367	-4.72978	-4.02312	-0.706654	4.72978	2.79262e-06	5.20572e-06	5.23492e-05	0.623407	Fresh vs. Aged&Melatonin	Cluster 2	YES
P01869	ENSMUSG00000076614	16017	Ighg1	immunoglobulin heavy constant gamma 1 (G1m marker)	22.65	1	6	16.5056	14.2755	16.7549	17.3125	17.5466	17.4805	16.1283	16.1601	17.2559	12.323	11.478	10.8897	11.1841	13.6893	13.1237	13.2061	13.8359	12.1529	13.3009	13.4594	13.9985	13.1112	12.5314	12.8642	13.0356	13.2408	13.8079	16.6022	12.4314	13.2611	-4.17081	-3.34112	-0.82969	4.17081	1.4254e-09	2.27368e-09	1.35973e-07	0.148289	Fresh vs. Aged&Melatonin	Cluster 2	YES
P01942		15121	Hba	hemoglobin alpha chain complex	70.42	5	5	16.456	16.3132	15.6541	14.2293	12.9548	16.4716	13.7041	12.6086	16.7824	10.7417	13.5737	12.1136	13.0263	10.7852	13.1498	11.86	12.348	13.2633	13.3931	11.9848	12.4349	9.55772	13.8517	12.7927	13.9049	14.5549	13.6949	15.0193	12.318	12.9077	-2.70137	-2.11159	-0.589781	2.70137	0.00119739	0.00133703	0.0114265	0.656644	Fresh vs. Aged&Melatonin	Cluster 2	YES
P02088	ENSMUSG00000052305	15129	Hbb-b1	hemoglobin, beta adult major chain	59.86	4	8	17.3953	16.5917	15.3567	12.4515	13.5605	17.1976	14.3023	15.0892	16.4389	11.9825	12.1845	11.1925	10.8862	13.7701	12.7884	13.1944	10.7886	12.8817	16.7374	10.7278	12.022	11.9386	13.7037	13.1803	13.602	11.8166	13.6722	15.376	12.1854	13.0445	-3.19051	-2.33146	-0.859047	3.19051	0.000529787	0.000504457	0.00950406	0.469097	Fresh vs. Aged&Melatonin	Cluster 2	YES
P02469	ENSMUSG00000002900	16777	Lamb1	laminin B1	61.48	93	95	20.2101	20.2601	20.3696	19.7336	19.6659	20.6035	20.0309	20.6537	19.7628	19.4111	19.255	19.5482	19.1725	19.2997	19.4831	19.5184	19.3642	19.5596	20.0343	20.2021	20.178	20.121	20.224	20.6533	20.4974	20.0681	20.1952	20.1433	19.4013	20.2415	-0.742043	0.098142	-0.840185	0.840185	4.08348e-07	7.05348e-06	0.699381	1.01191e-06	not sig		NO
P02662					62.62	11	11	12.8784	14.2194	14.7749	12.8943	16.9565	13.9637	14.1186	12.8431	13.315	13.2699	12.7634	13.3131	12.56	13.26	8.73493	13.5241	13.6255	13.4322	21.5835	21.6209	18.1124	17.2444	15.5508	19.4361	20.1531	20.7722	19.3422	13.996	12.7203	19.3129	-1.27567	5.31685	-6.59252	6.59252	2.18917e-08	0.250693	1.39221e-06	3.47714e-08	Fresh&Aged vs. Melatonin	Cluster 1	YES
P02663					17.12	4	4	13.8435	13.5825	12.7769	14.1242	14.4378	13.8473	13.9281	13.8878	13.1621	12.0792	12.462	13.2751	12.5361	11.6327	13.4003	13.5796	13.6731	13.7176	20.3963	20.6585	16.704	18.0459	13.2548	18.3888	18.7274	18.6301	18.0473	13.7322	12.9284	18.0948	-0.803823	4.36254	-5.16637	5.16637	4.2989e-08	0.436838	1.51599e-06	8.71815e-08	Fresh&Aged vs. Melatonin	Cluster 1	YES
P02666					14.73	3	3	12.4985	14.1703	13.1886	13.6693	12.8156	13.1899	14.0091	14.3938	12.558	14.8519	13.4805	13.4415	10.3824	12.5069	11.9419	11.4064	13.2519	13.6223	22.0093	22.3932	18.941	18.0345	13.6539	20.5005	21.1549	21.4129	20.3148	13.3881	12.7651	19.8239	-0.623054	6.43577	-7.05882	7.05882	1.19883e-08	0.743572	2.1506e-07	4.20894e-08	Fresh&Aged vs. Melatonin	Cluster 1	YES
P02668					32.63	3	3	12.4037	14.4679	13.2193	11.7626	14.0975	12.9758	14.1053	13.2905	13.5338	13.2489	12.8749	13.0404	12.3086	18.1446	11.985	12.2179	12.773	13.3636	20.851	21.1873	16.9081	16.3676	13.5473	17.9947	18.5684	19.4779	17.7176	13.3174	13.3286	18.0689	0.0111734	4.75151	-4.74034	4.75151	5.98118e-06	0.999905	2.80892e-05	2.90203e-05	Fresh&Aged vs. Melatonin	Cluster 1	YES
P02768					78.82	44	47	12.9053	13.9563	14.3445	14.23	13.9317	16.0807	17.691	15.2383	16.5777	22.7715	23.04	22.703	22.6632	22.8406	23.0611	22.8982	23.0672	23.0162	19.3675	17.7241	16.8947	17.4051	17.6777	18.5858	17.8995	17.8518	20.0506	14.9951	22.8957	18.1619	7.90062	3.1668	4.73381	7.90062	1.63139e-13	1.16795e-13	4.11828e-06	3.84705e-09	Fresh vs. Aged vs. Melatonin	Cluster 3	YES
P02769					85.67	73	82	23.4	22.9438	23.1904	22.507	22.4384	24.0684	22.3382	22.498	22.7245	24.067	24.272	24.1979	24.3121	24.0886	24.677	24.2411	24.2161	24.2693	23.6169	24.1917	23.5365	23.157	25.2975	24.1462	24.8301	26.0763	24.3597	22.901	24.2601	24.3569	1.35918	1.45591	-0.0967374	1.45591	6.28017e-05	0.000367921	0.000162515	0.943887	Fresh vs. Aged&Melatonin	Cluster 1	YES
P02787					63.18	39	43	14.0472	11.9489	12.8545	14.0774	13.6645	12.1596	13.6694	13.9886	12.0726	19.8322	19.8262	19.8099	19.6827	19.8493	19.7782	19.7232	19.8193	19.7727	13.4227	14.1826	12.7922	13.3846	18.0787	12.55	11.0238	13.4068	16.2976	13.1647	19.7882	13.9043	6.62344	0.739599	5.88384	6.62344	1.33014e-10	4.36816e-10	0.472247	4.40607e-09	Fresh&Melatonin vs. Aged	Cluster 3	YES
P02788					59.01	34	35	14.1029	14.3891	14.4647	12.8455	12.6369	13.2345	14.4819	17.0607	17.2437	21.1824	21.0854	21.0669	21.0849	21.1556	21.1333	21.0374	21.0786	21.1101	16.9873	13.6244	17.2369	14.1313	19.0706	13.5957	17.1046	11.5246	12.5138	14.4956	21.1038	15.0877	6.60829	0.59214	6.01615	6.60829	3.17777e-08	1.06436e-07	0.759231	5.3255e-07	Fresh&Melatonin vs. Aged	Cluster 3	YES
P03888	ENSMUSG00000064341	17716	mt-Nd1	mitochondrially encoded NADH dehydrogenase 1	8.81	3	3	15.4145	15.7166	12.5978	15.2759	15.4273	16.3069	15.0221	15.7961	15.6501	13.8582	14.8952	14.5966	14.8422	14.4727	15.2035	15.1481	14.652	9.55475	15.4205	15.8474	15.6113	14.754	13.8982	15.7362	16.0631	14.9463	15.979	15.2453	14.1359	15.3618	-1.10935	0.116502	-1.22585	1.22585	0.0939717	0.167877	0.978885	0.117265	not sig		NO
P03899	ENSMUSG00000064360	17718	mt-Nd3	mitochondrially encoded NADH dehydrogenase 3	13.04	1	1	16.7685	16.3716	14.8253	16.5727	16.6767	16.5403	16.4025	16.7083	16.3331	16.0234	15.8249	16.1238	15.9972	15.2091	15.5363	15.7032	15.5632	15.8567	16.3668	16.4553	16.675	16.0708	16.7196	16.4504	16.483	16.2639	16.2811	16.3554	15.7598	16.4184	-0.595676	0.0630163	-0.658692	0.658692	0.00300543	0.0111703	0.940149	0.00502117	not sig		NO
P03911	ENSMUSG00000064363	17719	mt-Nd4	mitochondrially encoded NADH dehydrogenase 4	9.8	5	5	14.362	16.6771	16.384	15.7954	14.1096	17.0395	15.9825	16.9626	16.2074	14.2885	15.5041	14.5496	14.3848	14.104	15.8488	15.5338	15.3797	15.6311	14.9242	16.2902	16.0824	14.8533	16.6061	16.7548	16.5363	16.3733	17.1269	15.9467	15.0249	16.1719	-0.921767	0.225255	-1.14702	1.14702	0.0211696	0.0770902	0.842961	0.0233947	Aged vs. Melatonin	Cluster 2	YES
P03930	ENSMUSG00000064356	17706	mt-Atp8	mitochondrially encoded ATP synthase 8	46.27	3	3	17.4457	18.6703	18.2922	17.8233	17.6053	18.5207	18.1201	18.2782	18.2287	16.844	17.514	16.6954	16.8661	16.9469	17.8194	17.6159	17.6192	17.4597	17.4929	18.0583	18.2418	18.5126	18.4588	18.7941	18.5917	18.4274	18.136	18.1094	17.2645	18.3015	-0.844871	0.192137	-1.03701	1.03701	2.72541e-05	0.000489362	0.578007	3.86355e-05	Aged vs. Melatonin	Cluster 2	YES
P03958	ENSMUSG00000017697	11486	Ada	adenosine deaminase	81.53	31	31	21.1167	21.1575	20.8676	21.1574	21.0021	21.0519	20.8228	20.6843	21.0489	20.5595	20.4419	20.0699	19.7343	20.239	20.3142	19.8652	20.2999	20.2189	20.1425	21.2173	21.4905	20.9684	20.892	20.8832	20.968	20.8435	20.5616	20.9899	20.1936	20.8852	-0.796266	-0.104682	-0.691584	0.796266	5.2832e-06	1.07192e-05	0.715903	7.5273e-05	not sig		NO
P04040					37.19	12	16	12.0562	12.7539	14.6578	12.0607	12.3001	14.6805	12.9099	10.9252	12.5604	18.1417	18.2356	17.8741	18.2304	18.1329	18.1336	18.1496	18.139	18.1851	15.4328	13.2205	14.0434	12.9838	16.5115	15.9257	12.3915	13.7719	15.2646	12.7672	18.1358	14.394	5.36858	1.62676	3.74182	5.36858	7.24109e-10	6.22369e-10	0.0112639	4.74633e-07	Fresh vs. Aged vs. Melatonin	Cluster 3	YES
P04104	ENSMUSG00000046834	16678	Krt1	keratin 1	11.3	5	5	14.0354	12.6917	14.172	14.3151	9.98417	12.3113	11.808	14.4568	13.5468	17.7497	18.1819	17.5069	17.8454	18.1318	18.197	18.1667	10.4202	18.2394	13.7835	13.7945	10.9938	14.1777	14.1363	11.6391	14.1675	14.4895	12.1696	13.0357	17.1599	13.2613	4.12418	0.225564	3.89862	4.12418	9.18436e-05	0.000246498	0.964103	0.000472029	Fresh&Melatonin vs. Aged	Cluster 3	YES
P04186	ENSMUSG00000090231	14962	Cfb	complement factor B	16.95	11	11	13.7271	13.3199	11.7388	14.2408	13.8654	11.634	11.2483	14.38	14.1302	16.0056	15.5368	15.7451	15.6751	15.3985	14.7114	15.2406	15.3999	15.2486	13.8711	11.8846	13.6961	12.4722	12.2813	13.1257	13.3141	14.3489	14.4621	13.1427	15.4402	13.2729	2.29746	0.130201	2.16726	2.29746	1.82192e-05	5.47466e-05	0.951402	0.000116539	Fresh&Melatonin vs. Aged	Cluster 3	YES
P04187	ENSMUSG00000015437	14939	Gzmb	granzyme B	11.74	3	3	22.2376	22.7032	21.9966	22.1135	22.4387	22.3281	21.9395	21.6631	20.9915	21.1497	21.4357	21.4201	21.1941	12.6224	13.428	20.3998	13.086	21.1057	21.8302	20.5412	20.0999	21.9323	20.4926	20.5068	21.5594	20.9606	22.221	22.0457	18.4268	21.1271	-3.61891	-0.918639	-2.70027	3.61891	0.0105466	0.0103263	0.699076	0.0627561	Fresh vs. Aged	Cluster 2	YES
P04264					73.14	44	64	20.0548	20.3849	25.3923	20.3287	20.5983	21.0163	20.2113	24.8062	20.3638	25.0886	24.8248	24.8347	26.3063	24.8633	24.8353	24.7481	24.7908	24.7735	24.1698	22.0564	21.7224	22.0353	26.7726	22.6354	22.1656	21.9849	22.2374	21.4619	25.0073	22.8644	3.54541	1.40257	2.14284	3.54541	0.000262226	0.000180897	0.156851	0.0196789	Fresh&Melatonin vs. Aged	Cluster 3	YES
P05063	ENSMUSG00000017390	11676	Aldoc	aldolase C, fructose-bisphosphate	66.39	18	18	13.5796	12.7863	13.9237	14.0775	11.2	13.1745	12.3631	12.9827	14.2533	16.9551	17.0516	16.9778	16.9511	17.3745	16.9191	16.9618	16.9913	17.0641	17.6975	12.1198	12.7103	14.3705	13.83	12.6775	14.7781	16.4666	11.639	13.149	17.0274	14.0321	3.87841	0.883171	2.99524	3.87841	3.78261e-06	4.51602e-06	0.337121	0.000160195	Fresh&Melatonin vs. Aged	Cluster 3	YES
P05064	ENSMUSG00000030695	11674	Aldoa	aldolase A, fructose-bisphosphate	93.13	8	41	22.7905	22.8138	22.5116	22.7555	22.6828	22.6586	22.4907	22.3282	22.6702	22.3902	22.109	22.2871	22.3173	22.4416	22.2561	22.0507	22.0287	22.0546	22.8387	22.6627	23.2221	22.9224	22.7483	22.6543	22.7751	22.6903	22.7763	22.6336	22.215	22.81	-0.41854	0.176471	-0.595011	0.595011	2.28955e-07	4.55404e-05	0.0797162	2.00944e-07	not sig		NO
P05132	ENSMUSG00000005469	18747	Prkaca	protein kinase, cAMP dependent, catalytic, alpha	55.84	11	25	17.3024	17.5188	17.6319	17.2478	17.3578	17.7231	17.8182	17.9252	17.814	17.6504	17.6371	17.5533	17.2207	17.4704	17.6437	17.6732	17.9339	17.8589	17.6505	17.8634	18.0038	17.4313	17.6345	17.8291	17.8935	17.8947	17.9248	17.5932	17.6269	17.7917	0.0336095	0.198482	-0.164872	0.198482	0.131677	0.941031	0.14312	0.252363	not sig		NO
P05201	ENSMUSG00000025190	14718	Got1	glutamic-oxaloacetic transaminase 1, soluble	55.21	20	20	13.2548	13.9967	14.811	13.1348	12.2595	14.2894	13.0102	13.8793	13.8469	16.1391	16.2513	16.1477	16.137	16.2118	16.4975	15.9781	16.2184	15.8815	14.1107	12.167	11.2518	13.0781	13.9463	13.9481	12.3167	12.8833	12.8716	13.6092	16.1625	12.9526	2.55329	-0.656562	3.20986	3.20986	2.35445e-09	2.31681e-07	0.146151	3.59037e-09	Fresh&Melatonin vs. Aged	Cluster 3	YES
P05202	ENSMUSG00000031672	14719	Got2	glutamatic-oxaloacetic transaminase 2, mitochondrial	46.74	18	18	13.0733	14.2082	13.0106	13.0808	11.8307	12.6898	13.6893	13.5276	14.4024	16.5685	16.4019	16.6972	16.2288	16.2986	16.6782	16.366	16.4522	16.7099	13.1926	10.7867	11.7941	16.1218	13.7466	11.9653	13.0669	14.232	13.4311	13.2792	16.489	13.1486	3.20984	-0.130626	3.34046	3.34046	1.90289e-07	1.66109e-06	0.959437	8.71152e-07	Fresh&Melatonin vs. Aged	Cluster 3	YES
P05214	ENSMUSG00000067702	22144	Tuba3a	tubulin, alpha 3A	76.89	4	9	22.1513	22.0112	22.0817	22.0829	21.8996	22.2804	22.4541	22.3673	22.4217	20.8422	21.0926	20.7639	20.9695	21.7603	21.3212	21.3189	21.3702	20.6564	21.8149	21.3758	21.4558	21.9398	21.4947	21.7883	21.921	22.4058	21.9226	22.1945	21.1217	21.791	-1.07276	-0.40349	-0.66927	1.07276	2.86844e-07	1.88708e-07	0.0211995	0.000201236	Fresh vs. Aged	Cluster 2	YES
P05532	ENSMUSG00000005672	16590	Kit	KIT proto-oncogene receptor tyrosine kinase	44.64	39	41	20.731	20.9275	20.669	21.0312	20.5754	20.5686	20.7678	20.3586	21.1034	19.7407	19.5922	19.7382	20.0922	19.4586	20.1127	19.5893	19.6331	19.7424	20.4685	20.3711	20.5376	20.8288	20.7437	20.5847	20.5895	20.6839	20.6803	20.7481	19.7444	20.6098	-1.00367	-0.138271	-0.865398	1.00367	2.87931e-10	7.4781e-10	0.344324	1.28891e-08	Fresh vs. Aged	Cluster 2	YES
P06151	ENSMUSG00000063229	16828	Ldha	lactate dehydrogenase A	56.02	17	17	18.7445	20.9441	21.4376	19.0305	18.4176	22.976	21.8543	22.6116	21.4943	19.7503	20.3394	19.0582	19.0742	18.1887	19.6278	20.1871	20.401	19.8167	19.7869	19.3559	20.6162	18.2172	20.5689	20.5374	20.3751	20.3939	22.63	20.8345	19.6048	20.2757	-1.22964	-0.558741	-0.670902	1.22964	0.140389	0.119168	0.622578	0.508187	not sig		NO
P06396					53.07	20	35	11.6227	13.8526	14.3562	13.8818	13.5079	12.8024	12.2027	15.5323	12.7122	21.2271	21.2023	21.0766	21.0149	21.1384	21.1792	21.1749	21.2088	21.1569	16.0482	16.2924	15.6217	15.2578	16.6743	15.8961	15.6769	16.96	16.7311	13.3856	21.1532	16.1287	7.7676	2.74308	5.02452	7.7676	1.42811e-16	2.10942e-14	2.21079e-07	1.57208e-12	Fresh vs. Aged vs. Melatonin	Cluster 3	YES
P06728	ENSMUSG00000032080	11808	Apoa4	apolipoprotein A-IV	66.33	21	21	17.1678	16.5951	17.7757	16.0269	15.5018	17.6502	16.8183	12.8379	16.7347	13.4493	12.8325	15.7402	15.2667	12.9176	15.4551	16.094	12.9185	16.1391	17.1201	17.2856	16.5078	15.3014	17.1384	16.7049	16.3675	12.9261	17.2434	16.3454	14.5348	16.2883	-1.8106	-0.0570411	-1.75356	1.8106	0.0220341	0.0371605	0.996205	0.0444247	Fresh&Melatonin vs. Aged	Cluster 2	YES
P06745	ENSMUSG00000036427	14751	Gpi1	glucose-6-phosphate isomerase 1	59.14	34	34	18.3024	18.9307	18.7643	18.5184	18.422	18.7524	18.7587	18.882	18.8565	17.6503	18.3493	18.2031	18.0049	17.8397	18.5186	18.3574	17.949	18.4025	18.7567	19.3746	19.4128	18.6775	19.3359	19.564	19.5844	19.0699	19.1816	18.6875	18.1416	19.2175	-0.54584	0.53001	-1.07585	1.07585	1.58524e-07	0.00122618	0.00164615	8.68884e-08	Aged vs. Melatonin	Cluster 2	YES
P06801	ENSMUSG00000032418	17436	Me1	malic enzyme 1, NADP(+)-dependent, cytosolic	79.37	40	40	20.5249	20.6386	20.2321	20.5008	20.3443	20.3701	20.4322	20.4337	20.4145	19.6778	20.0456	19.7797	19.6056	19.8328	19.5358	19.6058	19.5374	19.8442	20.6566	20.5191	20.664	20.5543	20.4177	20.6248	20.5666	20.69	20.6445	20.4324	19.7183	20.5931	-0.714068	0.160695	-0.874763	0.874763	4.30634e-13	6.08518e-11	0.0371309	8.5143e-13	not sig		NO
P07091	ENSMUSG00000001020	20198	S100a4	S100 calcium binding protein A4	25.74	4	4	13.0711	14.3948	13.9516	14.0529	10.7672	13.409	13.6696	13.5906	13.022	19.5086	19.6213	19.4429	19.3354	19.5322	19.535	19.558	19.5792	19.4841	13.9128	11.6747	13.9973	12.1812	13.0002	14.2808	14.0933	13.8197	13.7288	13.3254	19.5108	13.4099	6.18532	0.0844412	6.10088	6.18532	5.92265e-15	8.51541e-14	0.973519	1.06914e-13	Fresh&Melatonin vs. Aged	Cluster 3	YES
P07310	ENSMUSG00000030399	12715	Ckm	creatine kinase, muscle	24.93	2	4	18.1582	18.9497	19.1272	18.2003	17.7638	19.1892	18.9691	18.8331	19.0076	17.0445	18.3285	17.1582	17.6427	17.1242	18.3461	18.2578	18.1399	18.0617	17.6458	18.1782	18.5903	18.1742	19.1935	19.0418	18.9254	18.7506	19.1837	18.6887	17.7893	18.6315	-0.899382	-0.0571823	-0.842199	0.899382	0.00210544	0.00411157	0.971808	0.00713018	not sig		NO
P07339					24.76	7	7	13.6534	14.4059	13.8642	13.3391	13.8504	13.6021	13.6837	17.8962	13.2748	16.6756	16.8959	16.6481	16.8283	16.9239	16.6577	16.5343	16.8754	16.8248	17.5535	17.3251	17.0579	17.2769	17.6812	17.4993	17.2323	17.3304	17.5452	14.1744	16.7627	17.3891	2.58826	3.21468	-0.626417	3.21468	4.5323e-08	2.66607e-06	7.04587e-08	0.271997	Fresh vs. Aged&Melatonin	Cluster 1	YES
P07356	ENSMUSG00000032231	12306	Anxa2	annexin A2	62.54	24	24	13.2562	13.3628	15.477	13.9944	14.5757	12.3424	13.4472	18.4033	14.3513	22.537	22.5735	22.5182	22.4992	22.6806	22.5181	22.4966	22.4785	22.5539	19.3852	19.2397	18.8511	19.2729	19.5137	19.2721	19.2642	19.3194	19.1332	14.3567	22.5395	19.2502	8.18281	4.89347	3.28934	8.18281	3.86048e-14	4.44089e-14	1.12246e-09	1.40637e-06	Fresh vs. Aged vs. Melatonin	Cluster 3	YES
P07607	ENSMUSG00000025747	22171	Tyms	thymidylate synthase	62.21	18	18	17.743	17.1973	16.9878	17.9479	17.7525	17.4059	17.2443	17.6491	17.9567	17.0306	16.7808	16.867	16.6708	16.6149	16.5447	16.6517	16.4415	16.5921	17.7013	17.5328	17.75	17.3774	17.3863	17.2638	17.1976	17.3967	17.3831	17.5427	16.6882	17.4432	-0.854499	-0.0995047	-0.754994	0.854499	1.93103e-07	4.93656e-07	0.679029	3.62129e-06	not sig		NO
P07724	ENSMUSG00000029368	11657	Alb	albumin	83.88	53	53	21.4953	21.733	21.2762	21.5735	21.2256	21.5849	21.4256	21.8441	21.5689	19.9872	19.7615	19.9711	19.816	20.3276	20.0373	20.0426	19.7724	20.3762	21.0105	20.6994	20.8558	20.8959	20.9947	21.0936	20.8306	20.9013	20.9704	21.5252	20.0102	20.9169	-1.51501	-0.608286	-0.906721	1.51501	2.11708e-14	3.39728e-14	9.25589e-07	6.49374e-10	Fresh vs. Aged	Cluster 2	YES
P07742	ENSMUSG00000030978	20133	Rrm1	ribonucleotide reductase M1	66.16	44	44	18.8482	18.8045	18.8393	18.671	18.7568	19.0559	18.7886	18.768	18.7522	18.262	18.4102	18.2672	18.139	18.0981	18.3462	18.1614	18.4445	18.3211	18.9597	18.8739	19.1512	18.993	18.9624	19.0675	19.0875	19.0631	19.0547	18.8094	18.2722	19.0237	-0.537207	0.214263	-0.75147	0.75147	2.47881e-13	2.76858e-10	0.00063468	2.58571e-13	not sig		NO
P07744	ENSMUSG00000059668	16682	Krt4	keratin 4	31.81	9	9	13.4522	13.4886	13.0319	14.2866	14.2377	14.1031	14.4915	19.428	14.0406	24.0737	23.2568	23.9206	23.9975	24.1168	23.8977	24.1311	23.5299	24.0996	18.289	18.5714	14.0322	18.0159	13.148	13.2772	19.0666	17.48	10.2341	14.5067	23.8915	15.7905	9.38484	1.2838	8.10104	9.38484	2.25976e-09	5.65848e-09	0.422698	8.43608e-08	Fresh&Melatonin vs. Aged	Cluster 3	YES
P07901	ENSMUSG00000021270	15519	Hsp90aa1	heat shock protein 90, alpha (cytosolic), class A member 1	84.86	62	88	26.0737	26.0183	25.8873	26.0377	25.9697	25.9039	25.9987	25.7156	25.9413	24.9658	24.9292	25.0378	24.8725	25.0352	24.8412	24.9093	24.7805	24.9317	25.9638	25.8376	26.1319	26.1353	25.7361	25.8858	25.9645	25.9663	25.7522	25.9496	24.9226	25.9304	-1.02701	-0.0191853	-1.00782	1.02701	1.60912e-16	2.27596e-14	0.933045	2.37588e-14	Fresh&Melatonin vs. Aged	Cluster 2	YES
P08003	ENSMUSG00000025823	12304	Pdia4	protein disulfide isomerase associated 4	66.61	67	67	21.7097	21.6229	21.8284	21.7703	21.6055	21.9702	21.7514	21.6749	21.7805	20.7644	20.7857	20.872	20.6934	20.864	20.8187	20.8023	20.6842	20.9366	21.5958	21.5767	21.9368	21.6809	21.5435	21.7446	21.735	21.6407	21.6016	21.746	20.8024	21.6728	-0.943623	-0.0731426	-0.870481	0.943623	3.80732e-16	2.32037e-14	0.32794	3.475e-14	not sig		NO
P08030	ENSMUSG00000006589	11821	Aprt	adenine phosphoribosyl transferase	50	10	10	17.4414	17.4915	17.0188	17.3271	16.962	16.9763	17.4353	17.17	17.7021	16.5431	17.2673	16.6252	16.7021	16.8389	16.9037	16.5224	16.6806	17.0898	17.6025	17.7372	18.1298	17.8892	16.9032	17.6601	17.4735	18.062	17.2832	17.2805	16.797	17.6379	-0.483491	0.357355	-0.840845	0.840845	2.42475e-05	0.00725215	0.0523276	1.52266e-05	not sig		NO
P08113	ENSMUSG00000020048	22027	Hsp90b1	heat shock protein 90, beta (Grp94), member 1	74.31	88	90	24.1413	23.9728	23.9186	24.0699	23.9034	23.9458	24.0473	23.9221	23.9864	23.238	23.1544	23.1495	23.078	23.1076	23.2034	23.1564	23.1272	23.1811	23.9576	23.846	24.2357	24.0568	23.8996	23.9524	23.9717	23.9525	23.9088	23.9897	23.1551	23.9757	-0.834668	-0.0140442	-0.820624	0.834668	1.9585e-17	2.12053e-14	0.934782	2.13163e-14	not sig		NO
P08207	ENSMUSG00000041959	20194	S100a10	S100 calcium binding protein A10 (calpactin)	27.84	3	3	13.9344	13.5187	11.5686	14.3707	12.6687	14.6179	14.2974	14.3544	11.405	20.1457	20.7525	20.1227	20.0658	20.2424	20.8202	20.8248	20.7816	20.7644	14.0315	12.3962	11.9969	13.5805	14.4697	14.2505	13.7957	14.3642	13.5181	13.4151	20.5022	13.6004	7.08714	0.185264	6.90188	7.08714	2.96271e-15	4.996e-14	0.899816	7.22755e-14	Fresh&Melatonin vs. Aged	Cluster 3	YES
P08226	ENSMUSG00000002985	11816	Apoe	apolipoprotein E	58.52	23	23	19.1828	18.7775	19.3679	18.8352	18.7014	19.2615	18.9364	18.7777	19.2606	17.781	17.8762	17.6834	18.0078	17.4236	17.5891	17.4905	17.5972	17.5763	18.8196	18.1664	18.1428	18.8124	18.5664	18.8928	18.3197	18.6703	18.9085	19.0112	17.6695	18.5888	-1.34177	-0.422465	-0.919304	1.34177	2.00837e-10	1.63273e-10	0.00487545	2.03941e-07	Fresh vs. Aged	Cluster 2	YES
P08228	ENSMUSG00000022982	20655	Sod1	superoxide dismutase 1, soluble	97.4	16	18	21.612	21.4209	21.5393	21.6285	21.0421	20.9204	20.2552	20.9517	21.465	20.8359	20.2792	20.7396	20.1791	20.9784	20.9002	20.5929	20.6743	20.6243	20.4023	21.1063	21.8941	21.4033	22.4713	21.3486	22.0637	21.5756	20.4735	21.2039	20.6449	21.4154	-0.559022	0.211502	-0.770524	0.770524	0.00954617	0.065564	0.648313	0.00892628	not sig		NO
P08249	ENSMUSG00000019179	17448	Mdh2	malate dehydrogenase 2, NAD (mitochondrial)	81.95	25	25	21.9425	21.9525	21.7657	21.9377	21.8352	21.8925	21.7894	21.8471	21.9249	21.308	21.1756	21.2329	21.0801	21.3337	21.2385	21.1352	21.2426	21.1648	21.9939	21.8928	22.2206	21.8664	21.8799	21.9201	21.9364	21.944	21.8403	21.8764	21.2124	21.9438	-0.664014	0.0674505	-0.731465	0.731465	3.33193e-15	1.53988e-13	0.270259	3.75255e-14	not sig		NO
P08556	ENSMUSG00000027852	18176	Nras	neuroblastoma ras oncogene	67.72	2	3	15.9239	15.9822	15.5814	16.1301	16.0613	15.2295	15.544	14.5634	14.8337	15.9431	16.1237	15.8364	15.5811	16.5096	13.0666	15.4109	10.3509	15.405	16.6243	15.9617	15.7463	16.3043	15.3812	16.2286	15.7735	15.6338	15.1581	15.5388	14.9142	15.868	-0.624683	0.329122	-0.953805	0.953805	0.257736	0.527893	0.834353	0.237911	not sig		NO
P08730	ENSMUSG00000044041	16663	Krt13	keratin 13	27.23	3	3	14.1537	10.3712	12.8184	13.7392	12.5456	14.0734	14.459	16.2646	14.3842	12.5352	18.0892	17.8363	17.6281	17.8411	13.0153	17.7125	13.6978	17.6187	13.9193	11.8963	12.3298	12.6392	13.2851	13.5551	14.158	14.3147	13.363	13.6455	16.2194	13.2734	2.57388	-0.372069	2.94595	2.94595	0.00254365	0.0114488	0.892081	0.00383537	Fresh&Melatonin vs. Aged	Cluster 3	YES
P08752	ENSMUSG00000032562	14678	Gnai2	guanine nucleotide binding protein (G protein), alpha inhibiting 2	74.65	16	26	21.1999	21.3498	21.057	21.0486	20.9433	21.308	21.221	21.0683	21.0493	20.4251	19.9058	20.4101	20.4416	20.4226	20.5755	20.233	20.392	20.3656	21.0053	20.8569	21.194	20.9784	20.8949	21.1019	21.1017	20.9372	21.0049	21.1383	20.3523	21.0084	-0.786005	-0.129977	-0.656028	0.786005	6.88538e-11	1.47043e-10	0.173565	5.1501e-09	not sig		NO
P08758					48.44	4	4	14.1231	13.1904	12.6988	12.1119	12.5897	14.2967	14.1385	13.7983	14.428	17.1775	17.155	17.2441	17.0383	17.1276	17.2414	17.0151	17.0009	16.9762	12.5023	13.6426	12.2945	13.3516	13.0362	12.6213	13.8104	14.1663	12.8068	13.4862	17.1085	13.1369	3.62231	-0.349271	3.97158	3.97158	6.32021e-13	1.99715e-11	0.469168	2.86116e-12	Fresh&Melatonin vs. Aged	Cluster 3	YES
P08775	ENSMUSG00000005198	20020	Polr2a	polymerase (RNA) II (DNA directed) polypeptide A	20.96	34	34	21.6314	22.037	21.758	21.5211	20.9344	21.9086	21.0389	21.1004	22.25	20.7645	21.2749	20.8801	19.9931	20.2233	20.4844	21.2655	20.6789	21.0994	20.8065	21.2377	22.4837	21.8359	21.6663	21.7786	22.048	21.9819	21.2644	21.5755	20.7405	21.6781	-0.835074	0.102586	-0.937659	0.937659	0.000500373	0.00281444	0.890729	0.000897904	not sig		NO
P09041	ENSMUSG00000031233	18663	Pgk2	phosphoglycerate kinase 2	51.08	12	12	14.4691	13.8559	13.5391	12.3105	14.3791	12.6095	14.0572	11.9392	14.0673	19.6859	19.8968	19.6901	19.6777	19.9036	19.6966	19.8177	19.7623	19.7006	13.2679	13.6346	13.9836	11.662	13.1131	13.5478	13.9085	12.6219	13.5817	13.4697	19.759	13.2579	6.28938	-0.211762	6.50115	6.50115	5.97287e-17	2.22045e-14	0.793603	2.15383e-14	Fresh&Melatonin vs. Aged	Cluster 3	YES
P09055	ENSMUSG00000025809	16412	Itgb1	integrin beta 1 (fibronectin receptor beta)	38.97	27	28	18.2902	18.604	18.3764	18.3895	18.2613	18.4152	18.4163	18.0025	18.6988	17.3994	17.8239	17.4823	17.6369	17.1969	17.4924	17.4491	17.5971	17.9079	18.1716	17.9131	18.206	18.697	18.368	18.5434	18.5028	18.4342	18.5514	18.3838	17.554	18.3764	-0.829803	-0.00742207	-0.822381	0.829803	1.37602e-08	9.3834e-08	0.997185	1.09934e-07	not sig		NO
P09103	ENSMUSG00000025130	18453	P4hb	prolyl 4-hydroxylase, beta polypeptide	81.93	56	56	22.3228	22.314	22.2098	22.2361	22.1884	22.3528	22.1673	22.3446	22.2028	21.6304	21.5214	21.5902	21.4995	21.6573	21.5577	21.5116	21.585	21.5899	22.3538	22.3214	22.6284	22.3651	22.2423	22.3965	22.3277	22.1636	22.1419	22.2598	21.5715	22.3268	-0.688399	0.0669046	-0.755304	0.755304	1.09358e-14	4.15556e-13	0.335157	7.51621e-14	not sig		NO
P09211					69.52	13	13	10.4948	12.1582	12.7577	13.7871	12.1919	10.8859	13.8482	16.6254	14.2574	21.8213	21.6936	21.7929	21.7036	21.8534	21.6875	21.7059	21.6665	21.6651	14.261	14.0147	13.4851	14.3237	13.4903	14.1703	12.0356	15.9999	13.8282	13.0007	21.7322	13.9565	8.73149	0.955826	7.77567	8.73149	9.21785e-14	3.68372e-13	0.250404	4.23173e-12	Fresh&Melatonin vs. Aged	Cluster 3	YES
P09405	ENSMUSG00000026234	17975	Ncl	nucleolin	48.51	52	52	20.828	20.8909	20.8586	20.8336	20.732	21.0294	20.9267	20.8303	20.9529	20.0705	20.2953	20.1319	20.0648	20.3617	20.244	20.1279	20.1639	20.3487	20.9608	20.8526	21.0272	21.1208	20.9557	21.0327	21.0707	21.0695	21.2331	20.8758	20.201	21.0359	-0.674843	0.160068	-0.834912	0.834912	1.03224e-14	2.02649e-12	0.00880884	4.15223e-14	not sig		NO
P09411	ENSMUSG00000062070	18655	Pgk1	phosphoglycerate kinase 1	87.05	31	39	22.5399	22.3652	22.3955	22.3677	22.3601	22.5226	22.308	22.3356	22.4606	22.5218	22.54	22.5506	22.3928	22.4414	22.5479	22.4287	22.4011	22.4593	22.5684	22.5114	22.956	22.5987	22.4601	22.4839	22.4488	22.4088	22.4556	22.4061	22.476	22.5435	0.069825	0.13739	-0.0675653	0.13739	0.0536854	0.404619	0.0425243	0.427691	not sig		NO
P09541	ENSMUSG00000061086	17896	Myl4	myosin, light polypeptide 4	23.32	2	3	13.5276	13.5058	14.4134	13.9508	12.238	14.4931	13.84	14.1814	14.5975	13.1514	13.304	12.0935	13.1195	12.9753	12.5036	13.5003	13.8257	12.8732	20.1189	19.6388	13.5384	13.2034	13.0985	18.6464	17.2045	17.9551	16.5079	13.8608	13.0385	16.6569	-0.822307	2.79606	-3.61837	3.61837	0.000312781	0.559537	0.00462325	0.000347198	Fresh&Aged vs. Melatonin	Cluster 1	YES
P09542	ENSMUSG00000059741	17897	Myl3	myosin, light polypeptide 3	50.49	5	7	14.3822	13.2461	13.9409	14.3101	14.0128	14.5098	10.3	12.6172	12.8293	12.7064	13.7503	12.3526	12.7589	13.5061	13.3026	14.003	13.8108	12.7725	15.6937	16.0583	13.0307	13.3521	13.272	16.3752	17.0603	17.739	16.7586	13.3498	13.2181	15.4822	-0.131685	2.13238	-2.26406	2.26406	0.00199431	0.976202	0.00663824	0.00400209	Fresh&Aged vs. Melatonin	Cluster 1	YES
P09671	ENSMUSG00000006818	20656	Sod2	superoxide dismutase 2, mitochondrial	54.5	11	11	19.8479	20.0623	19.9267	19.7604	19.8045	19.918	19.7832	20.0815	19.8905	19.531	19.5172	19.4234	19.2825	19.3787	19.3457	19.0749	19.3661	19.3696	19.8094	20.0167	20.1478	19.8477	19.9269	19.9829	19.9386	19.8101	19.917	19.8972	19.3655	19.933	-0.531786	0.0357642	-0.56755	0.56755	2.67195e-10	4.65417e-09	0.803481	1.32448e-09	not sig		NO
P09803	ENSMUSG00000000303	12550	Cdh1	cadherin 1	43.33	27	27	17.5771	17.4832	17.4237	17.3155	17.3787	17.0642	17.4344	16.8361	17.2583	16.7225	16.6488	16.8942	17.5887	16.7934	17.1942	17.1159	16.5755	17.19	17.7184	17.6538	17.9207	17.7238	17.4401	17.3376	17.8837	17.5535	17.8834	17.3079	16.9693	17.6795	-0.338663	0.371538	-0.7102	0.7102	2.68082e-05	0.0278669	0.0151616	1.60705e-05	not sig		NO
P09925	ENSMUSG00000015790	20930	Surf1	surfeit gene 1	45.42	12	12	16.8935	16.8632	17.3683	16.9889	16.9136	17.7215	16.797	17.1839	17.3652	16.0437	16.1257	16.1406	15.6741	15.7262	15.9533	16.1809	16.0393	16.3419	16.7794	16.7126	16.879	16.6502	16.6614	16.9997	17.0757	16.8848	17.1113	17.1217	16.0251	16.8616	-1.09661	-0.260122	-0.836488	1.09661	2.07576e-09	2.56485e-09	0.0745371	3.51486e-07	Fresh vs. Aged	Cluster 2	YES
P0C242	ENSMUSG00000042417	218630	Ccno	cyclin O	39.77	13	13	17.1558	17.93	17.2004	16.737	16.8011	17.3809	17.1699	16.9156	17.095	16.7378	16.6442	16.8844	17.0908	16.5881	17.0818	16.3865	16.257	16.8586	17.2424	16.926	17.4748	17.1122	17.4221	17.0163	17.2954	16.7469	17.4464	17.154	16.7255	17.187	-0.428485	0.0329921	-0.461477	0.461477	0.00546901	0.016258	0.970942	0.00947421	not sig		NO
P0C7A0	ENSMUSG00000085079	98582	Khdc1b	KH domain containing 1B	50	4	7	20.5223	20.8822	20.8272	20.5979	20.7	20.8915	20.5539	20.7812	20.7536	19.928	19.7835	19.9768	20.0952	19.9278	19.9639	19.5942	20.117	19.8146	20.5324	20.6543	20.4556	20.6154	20.7679	20.8627	20.7312	20.4887	20.7872	20.7233	19.9112	20.655	-0.812087	-0.068257	-0.74383	0.812087	1.62167e-11	7.15212e-11	0.598109	4.21922e-10	not sig		NO
P0C7N9	ENSMUSG00000071451	69666	Psmg4	proteasome (prosome, macropain) assembly chaperone 4	72.36	6	6	14.6042	15.5178	14.902	14.8112	15.2201	12.665	14.7769	14.7929	15.1771	13.7018	14.4475	13.79	13.7008	14.1806	14.1179	14.09	14.0237	14.5903	14.8103	14.9244	15.1396	14.2318	12.4921	15.8876	16.1786	14.6652	14.9691	14.7186	14.0714	14.811	-0.647201	0.0923741	-0.739575	0.739575	0.119176	0.214004	0.966901	0.138948	not sig		NO
P0DJF2	ENSMUSG00000098387	100048644	Pet117	PET117 homolog	12.5	1	1	16.0005	16.1038	16.453	14.1542	15.6503	16.1946	16.2705	10.2094	11.9142	13.4438	13.1062	13.2594	13.2344	13.7963	15.1165	13.2163	13.762	10.4844	12.2618	15.8579	12.1305	12.8941	16.0276	15.6948	13.9935	15.873	13.4703	14.7723	13.2688	14.2448	-1.50347	-0.527434	-0.976034	1.50347	0.20295	0.184488	0.800509	0.475227	not sig		NO
P0DN34	ENSMUSG00000113902	102631912	Ndufb1	NADH:ubiquinone oxidoreductase subunit B1	50.88	3	5	17.0013	17.911	12.7659	17.5449	17.5599	17.5153	17.0819	17.7183	17.3677	16.3621	16.5972	16.9206	16.6316	16.552	16.9219	16.3364	16.8033	16.6539	17.1411	17.5649	17.4253	17.4938	16.8661	17.3575	17.6094	17.5628	17.7039	16.9407	16.6421	17.4139	-0.298578	0.473184	-0.771763	0.771763	0.23382	0.780473	0.542162	0.210301	not sig		NO
P10107	ENSMUSG00000024659	16952	Anxa1	annexin A1	37.86	13	13	12.9301	13.9841	13.3289	12.5183	10.2512	10.0023	14.0942	15.578	11.357	21.6043	21.6801	21.5909	21.4311	21.7004	21.5832	21.5806	21.5277	21.5969	17.6747	15.2834	13.056	14.3947	12.3346	16.5796	14.1775	16.971	15.1164	12.6716	21.5884	15.0653	8.91677	2.39374	6.52303	8.91677	1.02918e-11	1.08397e-11	0.00616377	5.72613e-09	Fresh vs. Aged vs. Melatonin	Cluster 3	YES
P10126	ENSMUSG00000037742	13627	Eef1a1	eukaryotic translation elongation factor 1 alpha 1	82.47	30	50	24.5829	24.4765	24.4913	24.5041	24.4857	24.6441	24.5729	24.4247	24.572	23.9657	23.8535	23.9708	23.908	24.0369	24.0147	23.9556	23.9264	23.9301	24.5842	24.4595	24.7474	24.6015	24.4478	24.6085	24.6248	24.7344	24.543	24.5283	23.9513	24.5946	-0.576943	0.0663083	-0.643251	0.643251	3.1342e-15	1.67533e-13	0.194945	3.4972e-14	not sig		NO
P10287	ENSMUSG00000061048	12560	Cdh3	cadherin 3	26.76	16	16	13.3551	13.0973	13.1073	13.735	12.2806	13.8085	13.5569	11.8836	13.847	12.3791	13.5888	12.653	12.8578	11.1421	12.5715	12.5114	12.4027	12.3979	14.1233	12.6545	13.358	13.5065	12.4015	12.9179	13.8321	13.6898	13.8931	13.1857	12.5005	13.3752	-0.685224	0.1895	-0.874724	0.874724	0.0198832	0.0803056	0.806973	0.0210181	not sig		NO
P10518	ENSMUSG00000028393	17025	Alad	aminolevulinate, delta-, dehydratase	68.79	21	21	13.6415	14.2962	13.1965	13.1962	13.8178	13.2927	13.8102	12.644	14.351	14.3118	14.4253	14.5254	14.655	14.6285	14.5398	13.9866	14.6053	14.1182	12.8194	13.2245	10.5038	10.9745	12.9812	14.4268	14.0131	11.1143	13.4985	13.5829	14.4218	12.6174	0.838847	-0.965553	1.8044	1.8044	0.00100907	0.132453	0.0737555	0.00067093	Aged vs. Melatonin	Cluster 3	YES
P10599					88.57	6	9	19.2825	19.0257	19.3051	19.2095	18.5247	19.5574	17.6405	19.2151	19.2228	21.3822	21.2218	21.3	21.2287	21.1798	21.2948	21.1533	21.2736	21.2714	20.0762	19.7876	19.9328	20.1489	20.3992	20.1019	20.4433	20.5201	20.6672	18.9981	21.2562	20.2308	2.25804	1.23266	1.02538	2.25804	2.18115e-11	1.14631e-11	1.06166e-06	1.76571e-05	Fresh vs. Aged vs. Melatonin	Cluster 3	YES
P10605	ENSMUSG00000021939	13030	Ctsb	cathepsin B	44.84	16	16	16.409	16.549	16.0447	16.1828	16.178	16.0854	16.1415	16.3558	16.2336	14.8384	15.4982	15.2754	15.2875	14.7946	15.4573	15.1878	14.5203	14.8825	14.7927	16.2578	16.1225	15.458	15.866	16.6432	16.2816	15.5038	15.713	16.2422	15.0825	15.8487	-1.15976	-0.393483	-0.766277	1.15976	5.42893e-06	4.07388e-06	0.0990284	0.000881714	Fresh vs. Aged	Cluster 2	YES
P10630	ENSMUSG00000022884	13682	Eif4a2	eukaryotic translation initiation factor 4A2	66.34	13	13	18.7202	18.3106	18.1822	18.788	18.6266	18.1301	18.4411	17.9868	18.6592	18.2361	18.4807	18.3816	18.3253	18.6995	18.3554	18.3609	18.3214	18.5826	18.9141	18.7962	19.1701	19.1299	18.3971	18.6846	18.6476	18.676	18.3801	18.4272	18.4159	18.7551	-0.0112461	0.32788	-0.339126	0.339126	0.0110708	0.99488	0.0251348	0.0202231	not sig		NO
P10639	ENSMUSG00000028367	22166	Txn1	thioredoxin 1	96.19	9	9	18.9578	19.0158	19.0386	18.6462	18.8295	18.8179	19.0233	18.909	18.7955	18.2963	18.4673	18.0963	18.1766	18.203	18.146	18.0774	18.5287	18.2071	18.9634	18.7342	19.566	19.2525	19.2659	19.1655	19.1459	19.1457	18.9664	18.8926	18.2443	19.1339	-0.648337	0.241312	-0.889649	0.889649	5.41213e-10	2.0034e-07	0.0232017	5.51101e-10	not sig		NO
P10648	ENSMUSG00000057933	14858	Gsta2	glutathione S-transferase, alpha 2 (Yc2)	43.24	1	10	20.3008	19.9025	20.3519	20.3724	20.2844	20.6167	20.0047	20.3619	20.5004	19.111	19.2994	19.1432	19.6919	19.6031	19.627	19.3992	19.5992	19.7024	20.0833	20.1557	20.5144	20.4612	20.5287	20.2209	20.5283	20.9454	20.5529	20.2995	19.464	20.4434	-0.835492	0.143875	-0.979367	0.979367	9.53596e-09	3.547e-07	0.422539	2.13673e-08	not sig		NO
P10711	ENSMUSG00000033813	21399	Tcea1	transcription elongation factor A (SII) 1	66.11	21	25	18.6849	18.8458	18.3904	18.8972	18.6338	18.6914	18.6162	18.3777	18.6105	18.9297	18.9043	18.9834	18.9508	18.8908	18.8672	18.6985	18.783	19.0442	19.6072	19.5197	19.936	19.7525	19.336	19.3777	19.512	19.1979	19.4141	18.6387	18.8946	19.517	0.255982	0.878338	-0.622355	0.878338	4.67507e-10	0.0130352	4.26647e-10	2.60307e-07	not sig		NO
P10761	ENSMUSG00000004948	22788	Zp3	zona pellucida glycoprotein 3	48.82	28	28	24.8853	25.8139	25.1933	25.3006	25.2756	25.5832	25.4767	25.6859	25.746	23.9216	24.3813	24.1119	24.1783	24.1486	24.7252	24.4075	24.4882	24.3631	24.976	25.1043	25.4881	25.0116	25.2207	25.5904	25.2583	25.2069	25.073	25.44	24.3029	25.2144	-1.13718	-0.225678	-0.911502	1.13718	2.25906e-09	3.59297e-09	0.162213	2.03304e-07	Fresh vs. Aged	Cluster 2	YES
P10833	ENSMUSG00000038387	20130	Rras	related RAS viral (r-ras) oncogene	48.62	9	9	14.4064	15.6742	14.4563	14.9695	14.3404	12.8845	14.109	13.99	15.1391	13.1265	11.3141	11.0164	13.5132	14.9426	12.2508	13.7798	13.2465	13.9034	14.8113	12.9345	14.7613	12.3712	11.7046	12.7068	11.6135	14.3544	14.4357	14.4411	13.0104	13.2993	-1.4307	-1.14181	-0.288888	1.4307	0.033428	0.0360259	0.107864	0.854897	Fresh vs. Aged	Cluster 2	YES
P10852	ENSMUSG00000010095	17254	Slc3a2	solute carrier family 3 (activators of dibasic and neutral amino acid transport), member 2	50.76	25	25	19.4218	19.6607	19.3433	19.3138	19.188	19.4065	19.3093	19.4931	19.4474	19.0735	19.1452	19.2438	19.3303	19.3633	19.0839	19.1564	18.827	19.4618	19.7881	19.8061	19.836	20.1033	19.8472	19.9851	20.0126	19.7777	19.7761	19.3982	19.1873	19.8814	-0.210957	0.483152	-0.694109	0.694109	2.71302e-09	0.0177632	1.45942e-06	2.31719e-09	not sig		NO
P10922	ENSMUSG00000096210	14958	H1f0	H1.0 linker histone	22.68	4	4	13.1466	14.0938	14.3886	12.2448	14.1362	12.5045	13.3986	11.7332	11.6493	18.1437	17.8354	18.2068	17.9912	18.2111	18.107	17.2042	17.8609	17.521	13.8272	14.2937	14.7026	12.6679	13.8751	14.196	14.5976	14.3668	14.4726	13.0328	17.8979	14.111	4.86509	1.0782	3.78689	4.86509	8.11955e-13	1.18827e-12	0.0121602	2.20706e-10	Fresh vs. Aged vs. Melatonin	Cluster 3	YES
P11031	ENSMUSG00000022205	20024	Sub1	SUB1 homolog, transcriptional regulator	66.93	15	15	22.1331	22.0551	22.0104	22.0823	21.9295	22.0876	21.969	22.0874	21.9861	20.8286	21.2167	21.096	20.8767	20.8968	20.9408	20.9529	20.8262	21.0588	21.9234	22.005	22.1316	22.0289	21.8599	22.0195	22.0838	21.9198	22.1131	22.0378	20.9659	22.0094	-1.07189	-0.0283804	-1.04351	1.07189	3.79447e-18	2.10942e-14	0.82431	2.10942e-14	Fresh&Melatonin vs. Aged	Cluster 2	YES
P11087	ENSMUSG00000001506	12842	Col1a1	collagen, type I, alpha 1	13.56	17	17	23.1488	13.8509	14.0713	12.407	14.4383	14.4664	12.1482	17.0892	12.5141	12.2175	17.8877	12.8346	11.1874	13.4915	11.9666	12.5204	13.5385	10.5818	24.7888	23.9387	21.1879	21.1576	21.3287	23.0572	23.4204	24.3419	23.6196	14.9038	12.914	22.9823	-1.98982	8.0785	-10.0683	10.0683	1.41555e-08	0.221266	1.00995e-06	2.20361e-08	Fresh&Aged vs. Melatonin	Cluster 1	YES
P11103	ENSMUSG00000026496	11545	Parp1	poly (ADP-ribose) polymerase family, member 1	37.71	40	40	17.8574	17.8198	17.2563	17.8015	17.1255	17.3649	17.1848	16.9996	17.7293	16.3385	16.9931	16.7533	16.4005	16.4798	16.5884	16.189	16.5831	16.3839	17.2111	17.1716	17.6745	17.2136	17.4427	17.4688	17.3379	17.3653	17.3952	17.4599	16.5233	17.3645	-0.936626	-0.095376	-0.84125	0.936626	5.78221e-08	1.72239e-07	0.714817	1.04789e-06	not sig		NO
P11157	ENSMUSG00000020649	20135	Rrm2	ribonucleotide reductase M2	52.82	15	15	15.8702	16.5474	16.6457	16.461	16.162	16.791	16.6626	16.4638	16.4287	15.1653	16.0129	15.3382	15.4505	16.0066	16.6157	16.0493	15.9499	16.1185	16.5552	16.6913	16.7595	16.8028	16.9876	16.8234	16.6864	16.6535	17.1708	16.4481	15.8563	16.7923	-0.591724	0.344215	-0.93594	0.93594	1.16848e-05	0.00217122	0.0852424	8.13348e-06	not sig		NO
P11214	ENSMUSG00000031538	18791	Plat	plasminogen activator, tissue	72.27	33	33	21.3589	21.1371	21.0975	21.2869	21.1581	20.9891	21.3002	20.9994	21.1604	18.7914	18.7872	19.3186	19.069	19.1298	19.6557	19.1371	18.8041	18.7457	20.8915	21.1193	20.715	20.3539	21.053	21.0127	20.9008	20.4397	20.4434	21.1653	19.0487	20.7699	-2.11656	-0.395382	-1.72118	2.11656	4.82612e-15	3.11973e-14	0.00839708	9.01279e-13	Fresh&Melatonin vs. Aged	Cluster 2	YES
P11276	ENSMUSG00000026193	14268	Fn1	fibronectin 1	11.22	21	21	13.2879	12.0668	12.9665	12.7895	13.7315	13.7854	14.0158	14.3697	11.4567	14.5191	14.6443	15.2691	14.4321	14.5263	14.5845	13.6081	14.7671	14.4486	13.2448	11.5951	13.6811	12.2204	11.131	13.9393	14.1774	13.56	12.4618	13.1633	14.5332	12.8901	1.36995	-0.273184	1.64313	1.64313	0.00103506	0.00722104	0.783885	0.00140486	Fresh&Melatonin vs. Aged	Cluster 3	YES
P11352	ENSMUSG00000063856	14775	Gpx1	glutathione peroxidase 1	83.58	18	18	18.9647	18.9581	18.819	19.0852	18.5643	18.5547	18.2662	18.2152	19.0396	18.7085	17.9414	17.706	18.3592	17.9014	17.5029	17.223	18.2006	17.5916	18.3221	19.0701	19.3186	18.6333	18.5542	18.3688	18.7016	18.5788	18.6188	18.7186	17.9038	18.6851	-0.814736	-0.0334134	-0.781322	0.814736	0.000116986	0.000331871	0.980636	0.00053351	not sig		NO
P11438	ENSMUSG00000031447	16783	Lamp1	lysosomal-associated membrane protein 1	20.2	9	9	18.9444	19.1204	18.47	18.8332	18.8549	18.8278	18.6639	18.7016	19.0345	18.2216	18.0022	18.1754	18.0601	18.0379	18.2351	17.9695	17.8748	18.0416	18.7834	18.7911	18.7876	18.8135	18.8775	18.8331	18.6825	18.5954	18.6057	18.8278	18.0687	18.7522	-0.759142	-0.0756327	-0.68351	0.759142	5.41625e-11	2.01697e-10	0.523024	1.61689e-09	not sig		NO
P11440	ENSMUSG00000019942	12534	Cdk1	cyclin-dependent kinase 1	76.09	23	25	20.0262	20.3155	20.2018	20.0025	19.912	20.2193	20.1109	19.9665	20.156	18.8849	19.1589	18.9888	19.0871	18.9812	19.1443	18.9554	18.8878	19.3404	19.8135	19.8796	20.246	20.1781	20.0297	20.0404	20.0423	20.1982	20.2714	20.1012	19.0476	20.0777	-1.05357	-0.0235272	-1.03004	1.05357	2.9151e-14	2.90323e-13	0.939239	4.59521e-13	Fresh&Melatonin vs. Aged	Cluster 2	YES
P11499	ENSMUSG00000023944	15516	Hsp90ab1	heat shock protein 90 alpha (cytosolic), class B member 1	72.65	44	44	22.8814	23.1963	22.5271	22.9351	22.6589	22.5317	22.931	22.4298	22.8397	22.3658	22.5974	22.3429	22.3104	22.2966	22.3472	22.1674	22.0771	22.333	22.9818	22.9487	23.1731	23.1121	22.998	22.9524	22.9289	23.069	22.5701	22.7701	22.3153	22.9704	-0.454799	0.200336	-0.655135	0.655135	6.69892e-07	0.000119496	0.0911613	5.64595e-07	not sig		NO
P11679	ENSMUSG00000049382	16691	Krt8	keratin 8	36.12	12	12	12.776	12.9917	17.193	11.249	12.4438	11.8248	13.3868	19.8446	19.3053	22.9544	23.7112	23.4314	23.551	23.6126	23.5379	23.7318	23.4903	23.8219	17.9897	14.1865	18.4242	15.1165	17.5132	12.375	14.6468	12.6662	19.0012	14.5572	23.5381	15.7688	8.98084	1.21162	7.76923	8.98084	4.65385e-08	1.09173e-07	0.5417	1.26101e-06	Fresh&Melatonin vs. Aged	Cluster 3	YES
P11881	ENSMUSG00000030102	16438	Itpr1	inositol 1,4,5-trisphosphate receptor 1	46.34	94	111	20.0912	20.2974	20.3792	20.3274	20.2373	20.4329	20.5558	20.5602	20.4931	19.2651	19.4215	19.6557	19.2736	19.8044	19.6364	19.6495	19.2402	19.4021	20.3711	20.4669	20.4443	20.4802	20.289	20.6919	20.5643	20.4084	20.4342	20.375	19.4832	20.4612	-0.891776	0.0862017	-0.977977	0.977977	2.68982e-12	8.02741e-11	0.513013	1.18537e-11	not sig		NO
P11930	ENSMUSG00000034875	110959	Nudt19	nudix (nucleoside diphosphate linked moiety X)-type motif 19	62.46	17	17	15.8033	15.7765	15.7308	16.4205	16.0636	15.5326	15.9165	16.1406	16.0476	16.221	15.1731	15.4631	14.9267	15.8451	15.8654	14.7239	15.6424	14.865	15.8081	15.4432	15.9515	16.1109	15.7413	15.6156	15.266	15.5661	15.5349	15.9369	15.414	15.6709	-0.522913	-0.266029	-0.256885	0.522913	0.0215703	0.0162181	0.295287	0.319342	not sig		NO
P11983	ENSMUSG00000068039	21454	Tcp1	t-complex protein 1	72.48	41	41	21.1757	21.1439	20.9241	21.201	21.1502	21.1069	21.1852	21.0087	21.2038	20.4426	20.4988	20.5288	20.418	20.5025	20.4479	20.3282	20.319	20.442	21.1975	21.0284	21.3326	21.0961	21.0572	21.1704	21.1211	21.2043	21.1109	21.1222	20.4364	21.1465	-0.685741	0.0243518	-0.710093	0.710093	1.8054e-15	5.60663e-14	0.826463	3.74145e-14	not sig		NO
P12367	ENSMUSG00000032601	19087	Prkar2a	protein kinase, cAMP dependent regulatory, type II alpha	52.87	17	19	17.9339	18.0178	17.5389	17.7726	17.8088	17.3604	17.6971	17.5466	17.6713	18.1843	17.9755	18.0735	18.0507	18.138	18.0905	17.768	17.8384	17.9953	17.496	17.2405	17.9515	17.627	17.1484	17.6213	17.2045	17.998	17.5858	17.7053	18.0127	17.5414	0.307424	-0.163837	0.471261	0.471261	0.000702922	0.0221593	0.295405	0.000542487	not sig		NO
P12382	ENSMUSG00000020277	18641	Pfkl	phosphofructokinase, liver, B-type	52.56	29	34	18.5716	18.2736	18.0763	18.3977	18.4952	18.5393	18.5173	18.2232	18.5773	18.2045	18.5187	18.4521	18.2438	18.3037	18.5486	18.1881	18.1202	18.3399	18.4233	18.4553	18.3221	18.4441	18.1936	18.5412	18.5568	18.6212	18.3297	18.4079	18.3244	18.4319	-0.0835225	0.0239876	-0.10751	0.10751	0.325144	0.502077	0.94318	0.326518	not sig		NO
P12388	ENSMUSG00000062345	18788	Serpinb2	serine (or cysteine) peptidase inhibitor, clade B, member 2	23.13	5	5	18.3235	18.9693	14.1653	18.8824	17.7536	18.5839	13.8625	14.1275	18.1997	17.9557	17.7771	17.7436	17.8366	17.8661	17.6671	17.5514	17.5833	17.6917	18.5919	13.0141	13.6061	12.8268	12.1854	18.5813	13.8452	18.2929	18.3589	16.9853	17.7414	15.4781	0.756099	-1.50721	2.26331	2.26331	0.0864968	0.727871	0.297768	0.0768023	not sig		NO
P12658	ENSMUSG00000028222	12307	Calb1	calbindin 1	68.58	23	24	19.3928	20.0752	20.0019	20.1146	19.6206	19.7663	19.6344	19.673	20.0392	18.8954	19.4727	18.8543	18.7884	18.9024	19.3187	18.6361	18.9856	18.991	20.2466	19.5616	20.0738	19.5308	19.825	20.0297	19.8047	19.8454	20.4592	19.8131	18.9827	19.9308	-0.830393	0.117637	-0.94803	0.94803	1.63442e-07	3.39727e-06	0.63785	3.98057e-07	not sig		NO
P12787	ENSMUSG00000000088	12858	Cox5a	cytochrome c oxidase subunit 5A	65.07	10	10	21.8042	22.0295	21.1949	22.1432	22.0463	21.5342	21.5348	21.6358	21.6804	21.2497	20.9608	21.0415	21.1274	21.0659	20.8705	20.7994	20.6581	20.7593	21.9468	21.9271	21.7838	21.8479	21.6037	21.617	21.8279	21.558	21.7634	21.7337	20.9481	21.764	-0.785628	0.0302822	-0.81591	0.81591	3.10794e-08	3.05781e-07	0.955427	1.59541e-07	not sig		NO
P12804	ENSMUSG00000039899	14190	Fgl2	fibrinogen-like protein 2	13.19	5	5	15.1428	16.0746	13.6193	14.4065	14.0202	16.0838	14.4092	15.4066	16.1392	13.4011	15.1506	13.4278	12.34	9.21986	14.6321	15.7347	13.3119	12.747	14.1025	15.2084	13.8188	14.1352	12.3742	15.7393	14.4587	13.4922	13.9169	15.0336	13.3294	14.1385	-1.70411	-0.895082	-0.809031	1.70411	0.0437041	0.0342662	0.354654	0.425705	Fresh vs. Aged	Cluster 2	YES
P12815	ENSMUSG00000021576	18570	Pdcd6	programmed cell death 6	68.06	10	10	17.0647	16.9584	17.1477	17.2398	17.2299	17.4036	17.0969	17.4527	17.2802	18.4763	18.4584	18.3163	18.3217	18.4471	18.3284	18.2924	18.4837	18.4526	17.7504	17.7282	17.6302	17.7202	17.7164	17.6907	17.8169	17.458	17.727	17.2082	18.3974	17.6931	1.18923	0.484893	0.704333	1.18923	2.23734e-16	2.10942e-14	2.08114e-08	1.29037e-11	Fresh vs. Aged	Cluster 3	YES
P12970	ENSMUSG00000062647	27176	Rpl7a	ribosomal protein L7A	54.89	25	25	22.9041	23.1024	22.5987	22.9928	23.0366	22.9095	22.9861	22.7661	22.9546	22.5487	22.3049	22.402	22.5138	22.5046	22.4867	22.2768	22.3501	22.4222	23.2459	22.7358	22.6885	22.7522	22.7141	22.9135	22.7886	22.8764	23.0038	22.9168	22.4233	22.8577	-0.493426	-0.059092	-0.434334	0.493426	2.65997e-07	6.56344e-07	0.673349	4.98543e-06	not sig		NO
P13439	ENSMUSG00000022814	22247	Umps	uridine monophosphate synthetase	66.74	30	30	17.4111	17.9738	17.5236	17.6749	17.5876	17.5566	17.3621	17.7776	17.9517	16.7847	17.0787	16.8643	16.6798	16.8871	16.805	16.8476	17.2198	17.1728	17.4284	17.3959	17.8824	17.2428	17.534	17.5274	17.875	17.8188	17.7739	17.6466	16.9266	17.6087	-0.719927	-0.0378343	-0.682092	0.719927	1.58136e-07	6.58368e-07	0.92566	1.58572e-06	not sig		NO
P13562	ENSMUSG00000015812	14714	Gnrh1	gonadotropin releasing hormone 1	51.11	5	5	17.1901	17.4025	17.2017	17.909	17.2286	17.5763	17.3993	17.5658	18.2935	16.0398	16.4134	14.9624	15.311	15.0092	15.2715	15.3229	15.1495	16.4402	17.4545	16.5908	16.9715	16.7264	17.0268	16.7879	15.908	15.7662	17.2591	17.5297	15.5467	16.7212	-1.98298	-0.808404	-1.17458	1.98298	1.14305e-07	6.89817e-08	0.00784819	0.000188452	Fresh&Melatonin vs. Aged	Cluster 2	YES
P13645					59.76	25	37	21.7725	21.98	27.2955	21.9353	21.7619	22.1931	21.7093	26.1616	21.8547	25.6309	24.6482	24.5319	26.5028	24.5212	24.5541	24.5706	24.5659	24.5442	25.6861	23.1695	22.7969	23.2358	25.8524	24.2754	23.5263	23.3136	23.4028	22.9627	24.8966	23.9176	1.93396	0.954981	0.97898	1.93396	0.033111	0.0254852	0.363664	0.346244	Fresh vs. Aged	Cluster 3	YES
P13864	ENSMUSG00000004099	13433	Dnmt1	DNA methyltransferase (cytosine-5) 1	76.17	147	147	24.7932	24.4772	24.5371	24.6257	24.6655	24.7265	24.6447	24.6158	24.5972	23.9275	23.6333	23.9235	23.8563	23.9201	23.8601	23.8229	23.7821	23.6056	24.7082	24.6537	24.7851	24.6607	24.5887	24.6869	24.6275	24.6116	24.4947	24.6314	23.8146	24.6463	-0.816821	0.0149	-0.831721	0.831721	9.04323e-16	3.58602e-14	0.946715	3.09752e-14	not sig		NO
P14069	ENSMUSG00000001025	20200	S100a6	S100 calcium binding protein A6 (calcyclin)	35.96	3	3	13.2866	12.3523	11.8018	12.5273	14.0908	13.0802	14.1502	11.5601	13.7777	22.1097	22.4412	22.2164	22.2362	22.3141	22.1782	22.1783	22.2671	22.4571	16.1225	13.5353	14.0578	10.0126	14.3287	16.5078	12.7984	13.2068	11.6504	12.9586	22.2665	13.58	9.30791	0.621471	8.68643	9.30791	4.13476e-14	2.61013e-13	0.57474	1.08491e-12	Fresh&Melatonin vs. Aged	Cluster 3	YES
P14094	ENSMUSG00000026576	11931	Atp1b1	ATPase, Na+/K+ transporting, beta 1 polypeptide	41.78	12	12	12.3868	16.6577	16.1401	16.224	15.7998	14.1477	15.7782	15.8054	16.4754	10.6566	16.1983	15.4594	15.8142	16.2102	15.9713	16.543	15.5542	15.8396	11.7372	16.317	16.3181	10.7652	16.7795	16.5907	11.5889	16.1132	16.174	15.4906	15.3608	14.7093	-0.129813	-0.781259	0.651447	0.781259	0.667394	0.989164	0.678508	0.762523	not sig		NO
P14115	ENSMUSG00000046364	26451	Rpl27a	ribosomal protein L27A	41.22	10	10	20.6285	20.9267	20.6	20.8071	20.7402	20.6924	20.6824	20.7061	20.8592	19.9272	20.0383	19.9418	19.9467	19.9284	20.0295	19.866	20.0237	20.0268	20.4695	20.4176	20.6479	20.4598	20.3548	20.5368	20.6514	20.653	20.5776	20.7381	19.9698	20.5298	-0.768248	-0.208262	-0.559985	0.768248	1.92615e-14	4.25215e-14	0.000317979	1.88245e-11	not sig		NO
P14131	ENSMUSG00000037563	20055	Rps16	ribosomal protein S16	64.38	15	15	20.8148	20.7718	20.5936	20.9997	20.9538	20.5201	20.7327	20.4166	20.861	20.4967	20.3275	20.4276	20.3592	20.5714	20.2831	20.2384	20.1328	20.2585	20.8909	20.6174	20.6368	20.7946	20.3965	20.5157	20.5993	20.7023	20.4182	20.7404	20.3439	20.6191	-0.396528	-0.121371	-0.275157	0.396528	0.00013034	0.000110438	0.290769	0.00516049	not sig		NO
P14148	ENSMUSG00000043716	19989	Rpl7	ribosomal protein L7	65.93	32	32	20.1866	20.3503	19.9092	20.3137	20.2444	20.1203	20.0943	20.1054	20.2864	19.6565	19.6703	19.5189	19.6388	19.8989	19.5379	19.4365	19.4879	19.5777	20.0624	19.9627	19.9866	20.1615	19.8628	19.9559	20.0661	20.0938	19.9649	20.179	19.6026	20.013	-0.576378	-0.166012	-0.410366	0.576378	1.93474e-09	1.7903e-09	0.0231921	8.14695e-07	not sig		NO
P14152	ENSMUSG00000020321	17449	Mdh1	malate dehydrogenase 1, NAD (soluble)	47.9	19	19	20.3467	21.1857	21.2452	20.4144	20.4595	21.6291	21.1626	21.4731	20.8317	20.4923	20.8926	20.4395	20.7703	20.5883	20.9548	20.7451	20.8051	20.7071	21.5353	20.9524	21.4185	20.6549	21.4665	21.3456	21.3367	21.2514	21.827	20.972	20.7106	21.3098	-0.26143	0.337797	-0.599227	0.599227	0.00542196	0.27635	0.126055	0.00390496	not sig		NO
P14206	ENSMUSG00000032518	16785	Rpsa	ribosomal protein SA	64.07	21	21	20.8052	20.9699	20.7986	20.9324	20.8951	20.8772	20.8372	20.7482	20.9465	20.2903	20.4374	20.3068	20.2924	20.3904	20.2204	20.2358	20.2511	20.3672	20.6755	20.6115	20.6572	20.7759	20.6329	20.7332	20.8111	20.7051	20.8174	20.8678	20.3102	20.7133	-0.557604	-0.154486	-0.403118	0.557604	1.10764e-13	1.34448e-13	0.00059569	1.09813e-10	not sig		NO
P14211	ENSMUSG00000003814	12317	Calr	calreticulin	72.36	40	41	24.6271	24.7244	24.4606	24.5529	24.6271	24.6363	24.5574	24.7555	24.4706	23.9293	23.6282	23.8559	23.8675	23.7852	23.9349	23.7799	23.8194	23.8587	24.5438	24.5651	24.8955	24.6365	24.6292	24.6982	24.7266	24.4008	24.5885	24.6013	23.8288	24.6316	-0.772524	0.0302586	-0.802782	0.802782	3.17125e-14	5.91083e-13	0.836157	2.70117e-13	not sig		NO
P14576	ENSMUSG00000073079	24067	Srp54a	signal recognition particle 54A	63.49	31	31	16.5567	17.0173	16.5607	16.7668	16.3121	16.5089	16.8113	16.4796	16.9322	16.1115	16.0593	16.424	15.918	16.0765	16.1495	16.1832	15.8804	16.1188	16.9306	16.5424	16.7604	16.9823	16.443	16.6853	16.8741	16.7692	16.9611	16.6606	16.1024	16.772	-0.558249	0.111422	-0.66967	0.66967	2.65992e-07	8.49034e-06	0.45884	4.78595e-07	not sig		NO
P14602	ENSMUSG00000004951	15507	Hspb1	heat shock protein 1	63.16	13	13	18.5977	18.2108	19.1136	18.2387	16.2132	18.9883	18.676	18.2296	17.4997	22.8838	22.7232	22.6212	22.539	22.8437	22.7912	22.7776	22.6873	21.6265	17.5468	17.7496	17.6252	17.7641	17.6013	18.2087	17.2589	18.1637	17.9409	18.1964	22.6104	17.7621	4.41398	-0.434268	4.84825	4.84825	1.98199e-15	9.9476e-14	0.275065	3.11973e-14	Fresh&Melatonin vs. Aged	Cluster 3	YES
P14685	ENSMUSG00000017221	22123	Psmd3	proteasome (prosome, macropain) 26S subunit, non-ATPase, 3	67.17	45	45	19.8733	19.9358	19.6704	19.911	19.85	19.7883	19.9063	19.7628	19.9042	19.4577	19.4825	19.4155	19.3662	19.5077	19.4842	19.3851	19.369	19.4196	19.8741	19.8291	20.0464	19.9801	19.7222	19.9961	19.9669	19.9074	19.9223	19.8447	19.432	19.9161	-0.412716	0.0713895	-0.484105	0.484105	5.7547e-12	3.85874e-10	0.175228	1.47463e-11	not sig		NO
P14733	ENSMUSG00000024590	16906	Lmnb1	lamin B1	63.27	39	46	17.8525	18.0683	17.662	17.9606	17.9128	17.9655	17.5592	17.8447	17.9428	18.4631	18.4921	18.6802	18.3068	18.4783	18.6101	18.6491	18.4489	18.5669	18.4518	18.3177	18.3687	18.3001	18.2636	18.0915	18.3893	18.3252	18.3809	17.8632	18.5217	18.321	0.658565	0.457827	0.200739	0.658565	3.32138e-10	2.8333e-10	2.54097e-07	0.0079599	not sig		NO
P14824	ENSMUSG00000018340	11749	Anxa6	annexin A6	74.74	68	69	21.6389	21.5006	21.406	21.6312	21.4598	21.5842	21.6407	21.4722	21.5546	20.853	20.6515	20.8272	20.7681	20.7669	20.9062	20.8101	20.8473	20.7375	21.377	21.4752	21.8078	21.4952	21.4746	21.7635	21.5132	21.4002	21.4265	21.5431	20.7964	21.5259	-0.746707	-0.0172146	-0.729492	0.746707	1.07375e-13	9.73888e-13	0.942302	1.5975e-12	not sig		NO
P14869	ENSMUSG00000067274	11837	Rplp0	ribosomal protein, large, P0	61.51	19	19	19.866	19.8557	19.5485	19.8465	19.7514	19.7718	19.7528	19.6088	19.9071	19.2161	19.2471	19.1225	19.095	19.1422	19.2223	19.135	19.1277	19.158	19.4918	19.4048	19.4972	19.4799	19.4628	19.5004	19.4647	19.5859	19.5969	19.7676	19.1629	19.4983	-0.60476	-0.269358	-0.335402	0.60476	3.80053e-13	2.19824e-13	1.34203e-06	3.08853e-08	not sig		NO
P14873	ENSMUSG00000052727	17755	Map1b	microtubule-associated protein 1B	42.05	64	66	15.55	15.6895	10.9563	15.4954	10.1421	14.9581	15.2799	15.2229	15.9465	13.2348	14.2899	12.6396	13.0674	14.8238	13.4074	13.6465	13.7666	12.3387	14.6778	14.5667	14.6469	12.6256	12.6527	15.3412	10.7064	15.8133	14.7501	14.3601	13.4683	13.9756	-0.891792	-0.38445	-0.507343	0.891792	0.521124	0.491453	0.873237	0.790583	not sig		NO
P15241					6.72	1	3	12.5951	14.1315	12.781	14.1203	13.9396	11.4445	12.7353	14.2377	13.8338	21.1344	20.1237	21.2058	21.1245	21.3326	19.9772	20.1541	20.1458	20.0958	13.558	12.0009	13.9828	14.3248	14.2767	14.1163	14.2736	12.7488	10.3767	13.3132	20.5882	13.2954	7.275	-0.0177929	7.2928	7.2928	2.11464e-14	2.78111e-13	0.999243	2.64899e-13	Fresh&Melatonin vs. Aged	Cluster 3	YES
P15307	ENSMUSG00000020275	19696	Rel	reticuloendotheliosis oncogene	29.98	14	15	12.4444	14.0597	12.8521	13.1652	12.5022	14.1059	13.779	13.1592	14.2448	11.2204	12.9526	11.9669	11.558	13.3904	13.6591	13.026	13.8001	13.1158	13.0473	13.4363	14.1306	11.8933	14.1844	13.7263	14.9957	13.604	12.3654	13.3681	12.7433	13.487	-0.624813	0.118974	-0.743787	0.743787	0.170964	0.297174	0.954645	0.185846	not sig		NO
P15327	ENSMUSG00000038871	12183	Bpgm	2,3-bisphosphoglycerate mutase	69.11	19	19	24.3182	24.1897	24.0071	24.1671	24.0517	24.0038	24.0588	24.1026	23.9049	23.8874	23.5939	23.9515	23.5186	23.7886	23.7712	23.6677	23.6565	23.5703	24.2535	24.6115	24.8437	24.61	24.1816	24.5093	24.3712	24.3256	24.1303	24.0893	23.7118	24.4263	-0.377574	0.336969	-0.714544	0.714544	3.96048e-08	0.000340752	0.00117611	2.1561e-08	not sig		NO
P15532	ENSMUSG00000037601	18102	Nme1	NME/NM23 nucleoside diphosphate kinase 1	80.26	8	8	17.7888	18.7556	18.1305	17.7792	18.01	18.4773	18.0652	18.2897	18.53	17.805	17.8792	17.7961	17.9574	17.1138	17.9261	17.6199	17.1815	17.8573	17.7953	18.324	18.5254	17.8026	17.9052	18.7375	18.3718	17.8636	18.7258	18.2029	17.6818	18.2279	-0.521103	0.0249794	-0.546083	0.546083	0.00412472	0.0115346	0.987488	0.00807097	not sig		NO
P15626	ENSMUSG00000040562	14863	Gstm2	glutathione S-transferase, mu 2	87.61	11	21	19.3027	18.9689	19.524	19.7243	19.7119	19.7784	20.0882	20.3338	19.6814	19.396	17.4851	18.548	19.5943	19.2978	19.5079	18.6616	18.2854	13.6795	20.7712	19.8876	19.3102	19.259	19.3805	19.5694	19.7286	19.199	20.3908	19.6793	18.2728	19.7218	-1.40643	0.0425443	-1.44898	1.44898	0.0188157	0.0386891	0.99655	0.0325661	Fresh&Melatonin vs. Aged	Cluster 2	YES
P15920	ENSMUSG00000038023	21871	Atp6v0a2	ATPase, H+ transporting, lysosomal V0 subunit A2	40.3	27	28	17.7837	18.1143	17.7536	17.6256	17.5166	17.9799	17.5483	17.9899	17.5455	17.3066	17.2377	17.2386	17.1668	17.2	17.1611	16.967	17.1765	17.2792	17.8008	17.9778	17.6113	17.5144	17.9654	17.9681	18.176	17.842	17.9883	17.7619	17.1926	17.8716	-0.56931	0.109638	-0.678948	0.678948	6.86579e-08	2.46475e-06	0.427368	1.32112e-07	not sig		NO
P16045	ENSMUSG00000068220	16852	Lgals1	lectin, galactose binding, soluble 1	74.81	10	10	14.4342	17.2857	12.6199	14.0802	14.1198	14.4214	14.8383	15.6511	14.4684	16.8934	16.6391	17.321	16.9215	17.0538	16.871	16.7645	16.6241	16.6634	13.3205	13.9789	13.0766	12.1548	14.0782	13.2317	11.4346	13.9653	14.2551	14.6577	16.8613	13.2773	2.20365	-1.38037	3.58402	3.58402	8.93094e-08	0.000103538	0.0111659	5.68196e-08	Fresh vs. Aged vs. Melatonin	Cluster 3	YES
P16110	ENSMUSG00000050335	16854	Lgals3	lectin, galactose binding, soluble 3	31.44	9	9	14.3913	11.7028	14.317	14.5388	14.2736	14.1531	14.1683	10.5648	15.6428	20.8713	20.7437	20.8255	20.8418	20.9747	20.7294	20.7366	20.5525	20.6897	13.2163	14.3673	14.0522	12.6257	14.0353	13.5717	14.0677	14.1871	14.3719	13.7503	20.7739	13.8328	7.02364	0.0825253	6.94111	7.02364	1.99549e-14	2.29816e-13	0.982351	2.90212e-13	Fresh&Melatonin vs. Aged	Cluster 3	YES
P16125	ENSMUSG00000030246	16832	Ldhb	lactate dehydrogenase B	84.43	43	46	28.3861	28.1475	28.2061	28.3482	28.2003	28.278	28.3389	28.1245	28.3073	27.6476	27.467	27.6928	27.4956	27.5797	27.4881	27.5434	27.5377	27.5555	28.5235	28.3054	28.6583	28.4849	28.1526	28.3627	28.3058	28.3425	28.234	28.2596	27.5564	28.3744	-0.703255	0.114778	-0.818032	0.818032	7.34022e-14	5.45153e-12	0.101625	2.31259e-13	not sig		NO
P16254	ENSMUSG00000009549	20813	Srp14	signal recognition particle 14	60.91	9	9	15.8773	15.6631	15.9638	15.8771	13.3216	16.5035	16.144	15.2705	15.7099	15.6833	12.6396	15.5732	15.9788	15.8128	15.4014	15.5701	15.7321	15.5986	16.2781	15.5406	16.1543	15.6547	14.8826	16.0237	15.7324	15.6163	15.7775	15.5923	15.3322	15.74	-0.260115	0.147699	-0.407815	0.407815	0.578187	0.784635	0.924236	0.556086	not sig		NO
P16332	ENSMUSG00000023921	17850	Mmut	methylmalonyl-Coenzyme A mutase	39.71	23	23	17.0881	17.0996	17.3414	17.4255	16.9695	17.4012	17.3107	17.3274	17.3946	16.6306	16.8658	16.7177	16.4894	16.618	16.8364	16.7491	17.0121	16.9812	16.6209	16.7005	17.2069	17.3349	16.673	17.4415	17.1427	17.4173	16.6893	17.262	16.7667	17.0252	-0.495294	-0.236766	-0.258528	0.495294	0.00106086	0.000702753	0.121173	0.0842087	not sig		NO
P16381	ENSMUSG00000039224	110957	D1Pas1	DNA segment, Chr 1, Pasteur Institute 1	54.55	2	2	13.354	14.2646	13.8843	13.322	12.9024	14.3774	9.42123	12.5881	12.6861	15.4404	15.7901	12.7394	15.7475	15.9913	15.1696	15.5137	15.6306	15.481	14.187	11.8339	13.9016	12.6437	14.4694	13.9314	14.1739	13.5375	14.23	12.9778	15.2782	13.6565	2.3004	0.678712	1.62169	2.3004	0.000847748	0.000747187	0.430595	0.0160431	Fresh&Melatonin vs. Aged	Cluster 3	YES
P16546	ENSMUSG00000057738	20740	Sptan1	spectrin alpha, non-erythrocytic 1	64.93	143	144	16.7101	16.683	16.7022	16.6722	16.433	16.9139	16.5635	16.6255	16.7679	18.7529	18.7198	18.763	18.6353	18.7313	18.7145	18.6787	18.7775	18.705	17.6994	17.0792	17.09	17.1454	16.8423	16.6321	17.15	17.3117	16.8001	16.6746	18.7198	17.0834	2.04517	0.408771	1.6364	2.04517	3.59639e-17	2.10942e-14	0.000562523	3.18634e-14	Fresh&Melatonin vs. Aged	Cluster 3	YES
P16627	ENSMUSG00000007033	15482	Hspa1l	heat shock protein 1-like	45.87	11	11	19.04	18.9484	18.8227	18.6875	18.6676	18.6715	19.041	18.2147	18.8085	17.8885	17.7988	18.0358	17.8251	18.1137	17.7349	17.932	17.7331	18.0036	17.8179	17.9983	17.9402	19.0237	18.6663	18.5438	18.5599	18.8235	17.945	18.7669	17.8962	18.3687	-0.870719	-0.398147	-0.472573	0.870719	1.57399e-05	9.45002e-06	0.0288038	0.00882827	not sig		NO
P16858	ENSMUSG00000057666	14433	Gapdh	glyceraldehyde-3-phosphate dehydrogenase	89.79	34	37	24.0619	23.7291	23.5232	24.0473	23.9454	23.4773	23.8338	23.3987	23.8212	23.8384	23.3709	23.4331	23.6851	23.7124	23.4523	23.3127	23.3037	23.3474	23.964	23.5806	24.0473	24.297	23.6456	23.6036	23.624	23.7265	23.415	23.7598	23.4951	23.7671	-0.264654	0.00729721	-0.271951	0.271951	0.0411746	0.0737683	0.997769	0.0648182	not sig		NO
P17047	ENSMUSG00000016534	16784	Lamp2	lysosomal-associated membrane protein 2	19.52	8	8	16.337	12.8774	16.5458	16.4428	16.0443	16.2433	12.8402	16.0884	15.6743	15.33	15.5894	15.6524	15.5171	15.6207	15.816	14.9518	15.6407	15.9686	16.4041	15.753	16.7808	14.3341	16.9663	16.2126	10.2696	14.2585	16.0725	15.4548	15.5652	15.228	0.110357	-0.226879	0.337236	0.337236	0.888244	0.986575	0.944582	0.881993	not sig		NO
P17095	ENSMUSG00000046711	15361	Hmga1	high mobility group AT-hook 1	48.6	5	5	13.921	14.7413	14.6257	14.8628	14.4078	14.4743	13.327	13.169	13.3655	12.6438	13.7726	13.231	13.0181	13.7077	13.6338	14.9656	11.5901	10.5862	13.8517	13.3944	15.6999	10.3219	13.5173	14.2155	13.5376	12.2714	12.6272	14.0994	13.0165	13.2708	-1.08282	-0.828609	-0.25421	1.08282	0.154582	0.154277	0.322333	0.894341	not sig		NO
P17156	ENSMUSG00000059970	15512	Hspa2	heat shock protein 2	81.04	31	34	18.6027	18.758	18.654	18.8276	18.9938	18.4698	18.858	18.6032	18.4428	21.1184	21.1234	21.0052	21.048	21.1692	21.1208	21.0684	21.1106	21.0282	19.1356	18.6995	19.151	18.9901	18.6997	18.7905	18.5106	18.8039	18.9856	18.69	21.088	18.8629	2.39799	0.172942	2.22505	2.39799	4.95058e-21	2.09832e-14	0.0916419	2.09832e-14	Fresh&Melatonin vs. Aged	Cluster 3	YES
P17182	ENSMUSG00000059040	433182	Eno1b	enolase 1B, retrotransposed	82.49	31	38	22.036	21.9163	21.9787	22.097	21.9475	21.9009	21.9001	21.9124	21.9641	21.9335	21.6657	21.9782	21.9431	22.0454	21.8366	21.7552	21.8824	21.9694	21.8669	22.138	22.4652	22.1843	21.9147	22.0198	22.174	22.0219	22.021	21.9615	21.8899	22.0895	-0.0715116	0.128073	-0.199585	0.199585	0.0111003	0.482786	0.112548	0.0089422	not sig		NO
P17183	ENSMUSG00000004267	13807	Eno2	enolase 2, gamma neuronal	32.26	4	5	13.4802	11.462	13.967	18.1609	13.7484	14.0944	14.4	14.2423	14.5274	17.8907	17.7281	17.8611	17.7803	17.9329	17.9051	17.6505	17.6277	17.9303	14.0401	11.871	13.8424	12.3914	13.119	13.9836	13.4626	13.0048	14	14.2314	17.8119	13.3016	3.58046	-0.929763	4.51022	4.51022	1.39323e-08	1.12786e-06	0.193269	2.0519e-08	Fresh&Melatonin vs. Aged	Cluster 3	YES
P17225	ENSMUSG00000006498	19205	Ptbp1	polypyrimidine tract binding protein 1	49.37	14	16	16.3296	16.349	15.6158	16.2306	16.0613	15.7151	15.6995	15.8683	14.9936	18.1471	18.1474	18.3228	17.948	18.3829	18.242	18.0648	17.9026	18.3104	18.1068	18.0537	18.2603	18.3609	17.8344	18.0416	18.0213	17.9765	17.9375	15.8737	18.1631	18.0659	2.28943	2.19225	0.0971829	2.28943	2.18253e-15	3.91909e-14	6.75016e-14	0.749673	Fresh vs. Aged&Melatonin	Cluster 1	YES
P17426	ENSMUSG00000060279	11771	Ap2a1	adaptor-related protein complex 2, alpha 1 subunit	65.71	41	56	19.1598	19.3581	18.8147	19.303	19.2205	19.1153	19.0889	19.0338	19.2082	18.5579	18.557	18.4315	18.5072	18.5259	18.6026	18.2389	18.2926	18.5225	19.1503	18.9679	19.284	19.2139	19.0983	19.164	19.0897	18.8632	18.979	19.1447	18.4707	19.09	-0.674035	-0.0546809	-0.619354	0.674035	2.4073e-10	1.01723e-09	0.690761	5.22203e-09	not sig		NO
P17427	ENSMUSG00000002957	11772	Ap2a2	adaptor-related protein complex 2, alpha 2 subunit	51.17	29	29	16.4325	16.6327	16.0539	16.3609	15.9528	16.6945	16.0791	16.2823	16.0935	15.6453	15.8379	15.8965	15.8196	15.5344	15.4576	14.6541	15.0919	15.493	16.3813	16.2781	16.4559	16.4639	16.4513	16.506	16.377	16.1005	16.3022	16.2869	15.4923	16.3685	-0.794655	0.0815366	-0.876192	0.876192	1.06411e-06	1.29536e-05	0.81907	2.98225e-06	not sig		NO
P17563	ENSMUSG00000068874	20341	Selenbp1	selenium binding protein 1	33.9	2	12	14.8615	13.8193	15.0267	14.3865	12.977	14.811	13.3498	9.31874	13.5418	15.8742	13.4732	15.9957	15.9768	11.952	8.37236	15.9284	14.0623	12.9131	10.3607	14.2806	13.9079	11.6644	13.958	13.1424	13.7727	14.134	10.6444	13.5658	13.8387	12.8739	0.272866	-0.691908	0.964774	0.964774	0.581041	0.955048	0.746464	0.570327	not sig		NO
P17564	ENSMUSG00000040435	17872	Ppp1r15a	protein phosphatase 1, regulatory subunit 15A	11.26	5	5	14.1786	13.3334	13.9196	13.6946	13.9907	13.7988	13.1299	14.6143	13.6635	10.1766	12.4621	12.3616	13.4703	13.3888	13.376	10.9467	13.4946	12.9043	13.8682	14.4351	12.3703	14.4214	14.2542	14.6086	14.6696	13.4847	13.8761	13.8137	12.509	13.9987	-1.3047	0.184969	-1.48967	1.48967	0.00186373	0.00885443	0.889106	0.00288874	Fresh&Melatonin vs. Aged	Cluster 2	YES
P17665	ENSMUSG00000017778	12867	Cox7c	cytochrome c oxidase subunit 7C	65.08	4	4	22.4281	21.1008	20.6936	21.8039	21.9191	20.6879	21.4807	20.807	21.561	20.9353	20.2891	20.7089	20.2436	20.7705	20.6091	20.6119	20.0891	20.4921	21.6703	21.8983	21.432	21.6756	21.0104	21.3733	21.4887	21.3708	20.7051	21.3869	20.5277	21.4027	-0.859162	0.0158026	-0.874964	0.874964	0.000278712	0.000996289	0.996782	0.000822505	not sig		NO
P17710	ENSMUSG00000037012	15275	Hk1	hexokinase 1	21.56	15	18	9.10389	14.6779	12.947	12.4959	13.0029	14.2314	14.4136	14.1124	14.0116	17.8306	17.7991	17.7378	17.653	17.8446	17.8778	17.8322	17.7878	17.8482	14.1486	13.8129	13.9978	13.8224	14.2931	13.1919	13.5749	14.2505	14.3535	13.2218	17.8013	13.9384	4.57942	0.716567	3.86286	4.57942	1.60222e-09	3.47279e-09	0.310621	8.067e-08	Fresh&Melatonin vs. Aged	Cluster 3	YES
P17742	ENSMUSG00000071866	268373	Ppia	peptidylprolyl isomerase A	78.66	3	14	24.1012	23.8195	23.6334	24.1957	24.0925	23.825	23.8271	23.7878	23.8124	23.7565	23.6475	23.7913	23.7273	23.6451	23.363	23.4649	23.4133	23.3973	23.8081	24.0097	24.4992	24.1518	23.8139	24.0085	24.0376	23.8839	23.8178	23.8994	23.5785	24.0034	-0.320932	0.104005	-0.424937	0.424937	0.000261521	0.00470922	0.497459	0.000272583	not sig		NO
P17751	ENSMUSG00000023456	21991	Tpi1	triosephosphate isomerase 1	85.94	18	18	21.9014	21.5032	21.411	21.8622	21.5354	21.706	21.7008	21.5127	21.5633	23.0162	22.7777	22.9196	22.8157	23.0594	22.6938	22.6543	22.7489	22.7378	22.1941	21.8463	22.3074	21.9777	21.7838	21.7371	21.9046	21.7551	21.9204	21.6329	22.8248	21.9363	1.19191	0.303377	0.888535	1.19191	3.86358e-13	4.65961e-13	0.00267191	2.13993e-10	Fresh vs. Aged	Cluster 3	YES
P17918	ENSMUSG00000027342	18538	Pcna	proliferating cell nuclear antigen	90.8	18	18	20.9065	20.8508	20.6338	20.783	20.6261	20.727	20.6953	20.6713	20.6006	20.2551	20.108	20.345	20.2044	20.3078	20.2374	20.117	20.0018	20.2837	21.1408	21.0684	21.2588	21.0308	20.933	21.1277	21.1163	21.1357	21.0926	20.7216	20.2067	21.1005	-0.514926	0.37886	-0.893786	0.893786	5.39304e-15	3.89956e-10	1.25436e-07	2.40918e-14	not sig		NO
P17919	ENSMUSG00000018973	15407	Hoxb1	homeobox B1	4.38	1	1	17.1255	18.6358	18.5235	17.4336	17.4049	18.5113	18.4553	18.3092	18.4353	15.2753	16.8668	15.5542	15.5969	15.5092	16.9895	16.9083	16.1931	16.4064	16.9606	17.1537	17.4607	17.1853	18.0278	18.1956	17.8416	18.2179	18.1438	18.0927	16.1444	17.6874	-1.94831	-0.405271	-1.54304	1.94831	7.49986e-07	1.02312e-06	0.334645	3.39711e-05	Fresh&Melatonin vs. Aged	Cluster 2	YES
P18155	ENSMUSG00000005667	17768	Mthfd2	methylenetetrahydrofolate dehydrogenase (NAD+ dependent), methenyltetrahydrofolate cyclohydrolase	68.86	20	21	17.4652	18.0108	18.1938	17.462	17.1137	18.2138	17.6071	18.0047	17.3223	17.845	17.7677	17.7286	17.4013	17.6417	17.5349	17.7214	18.184	18.0383	18.2358	18.5465	18.7139	18.4159	18.4621	18.6159	18.7466	18.4756	18.2967	17.7104	17.7625	18.501	0.0521626	0.79062	-0.738457	0.79062	5.24056e-06	0.922679	1.61446e-05	4.17595e-05	not sig		NO
P18242	ENSMUSG00000007891	13033	Ctsd	cathepsin D	53.9	20	21	18.7848	19.0992	18.575	18.8885	18.5973	18.6867	18.6475	18.4943	19.0047	18.0699	18.3951	17.8695	17.858	17.7601	17.8854	17.731	17.6746	17.9397	18.7445	18.5214	19.1722	19.0179	18.7986	18.4429	18.889	18.8508	19.1399	18.7531	17.9093	18.8419	-0.843846	0.088803	-0.932649	0.932649	5.18596e-09	1.07731e-07	0.685482	1.77073e-08	not sig		NO
P18528					13.27	1	1	13.1591	13.563	14.6143	12.7939	12.8994	12.3242	13.2038	12.3525	12.8312	14.1205	16.2502	14.5438	13.5567	12.0857	15.7302	15.9538	15.4463	15.6002	14.3066	13.7671	11.0364	13.7156	11.1778	12.8231	13.4663	12.9567	12.1045	13.0824	14.8097	12.8171	1.72731	-0.265246	1.99256	1.99256	0.0015306	0.00797672	0.868073	0.00231858	Fresh&Melatonin vs. Aged	Cluster 3	YES
P18572	ENSMUSG00000023175	12215	Bsg	basigin	25.45	10	10	18.377	18.7016	18.5026	18.4667	18.4025	18.4208	18.2471	18.2299	18.6425	17.5316	17.7396	17.7214	17.7225	17.5185	17.7515	17.719	17.455	18.1126	18.2509	18.2004	18.3365	18.68	18.5401	18.6062	18.7583	18.3613	18.7528	18.4434	17.6969	18.4985	-0.746564	0.0550782	-0.801643	0.801643	2.93919e-09	4.71169e-08	0.814423	1.27821e-08	not sig		NO
P18653	ENSMUSG00000003644	20111	Rps6ka1	ribosomal protein S6 kinase polypeptide 1	66.16	27	29	17.0223	17.303	17.1237	17.4159	17.2542	17.5504	17.4859	17.2044	17.4043	16.339	16.0764	16.4585	16.2701	16.4654	16.483	16.0804	16.3248	16.3263	17.1008	16.798	17.166	17.3865	17.2349	17.1445	17.0834	17.0109	17.3191	17.3071	16.3138	17.1382	-0.993345	-0.168887	-0.824457	0.993345	5.97472e-12	1.27027e-11	0.101294	5.71112e-10	not sig		NO
P18654	ENSMUSG00000031309	110651	Rps6ka3	ribosomal protein S6 kinase polypeptide 3	64.32	25	43	19.0443	19.2382	19.1827	19.2166	19.0853	19.3652	19.2111	19.0681	19.2552	18.4255	18.6189	18.4515	18.4255	18.5077	18.4521	18.4747	18.4166	18.5356	19.2241	19.0041	19.1468	19.0568	19.0477	19.1196	19.2123	19.3057	18.9257	19.1852	18.4787	19.1159	-0.706508	-0.0693126	-0.637196	0.706508	6.10642e-14	2.79554e-13	0.315011	2.4154e-12	not sig		NO
P18760	ENSMUSG00000056201	12631	Cfl1	cofilin 1, non-muscle	86.14	24	26	23.9843	23.7872	23.8745	24.0154	23.8813	24.0413	23.8943	23.885	23.8487	23.2433	23.2535	23.5613	23.433	23.496	23.5687	23.422	22.9634	23.3732	24.0654	23.9938	24.2907	23.8964	23.9077	24.0747	24.1184	23.9969	23.9651	23.9125	23.3683	24.0343	-0.544193	0.121871	-0.666065	0.666065	6.30589e-10	5.11249e-08	0.174406	1.13971e-09	not sig		NO
P18828	ENSMUSG00000020592	20969	Sdc1	syndecan 1	25.08	10	10	17.6035	18.0625	17.9561	17.703	17.5704	17.6691	17.9823	17.4424	17.8904	16.8047	17.2783	17.0884	17.1961	17.248	17.2907	17.4487	16.9325	17.1849	18.3184	18.5005	18.7206	18.6447	18.793	18.7319	18.8749	18.3858	18.5494	17.7644	17.1636	18.6133	-0.600813	0.848854	-1.44967	1.44967	3.33619e-13	3.97137e-06	1.06982e-08	2.06946e-13	Aged vs. Melatonin	Cluster 2	YES
P19001	ENSMUSG00000020911	16669	Krt19	keratin 19	30.02	7	10	9.825	14.2015	18.8122	16.8401	14.338	14.6091	16.1033	19.2713	16.5802	23.7594	23.562	23.7705	23.5557	23.4445	23.5759	23.7912	23.5703	23.5465	18.583	18.2348	15.5151	18.8064	17.8185	17.901	19.4858	17.9064	12.0809	15.6201	23.6196	17.3702	7.99949	1.75016	6.24933	7.99949	5.65459e-08	7.54522e-08	0.200673	4.51156e-06	Fresh&Melatonin vs. Aged	Cluster 3	YES
P19096	ENSMUSG00000025153	14104	Fasn	fatty acid synthase	40.5	80	80	18.2699	18.4105	18.5788	17.9276	18.2567	18.7097	18.3118	18.6356	18.332	18.5388	18.5382	18.5085	18.3007	18.5304	18.7377	18.3889	18.5163	18.4159	18.0763	17.9304	18.2453	18.2496	17.821	18.175	18.0925	18.0608	17.8229	18.3814	18.4973	18.0527	0.11587	-0.328733	0.444603	0.444603	7.14783e-05	0.378816	0.00214486	7.1095e-05	not sig		NO
P19157	ENSMUSG00000060803	14870	Gstp1	glutathione S-transferase, pi 1	69.05	6	17	20.2429	19.6194	20.2647	20.4951	20.7364	20.6143	20.8962	20.531	19.7691	20.7065	19.85	19.2922	19.6306	19.5905	19.8425	19.6983	19.9052	20.4629	20.8239	20.1884	20.8732	20.0184	19.7944	20.474	19.9437	20.7323	20.6205	20.3521	19.8865	20.3854	-0.465623	0.0332786	-0.498902	0.498902	0.034941	0.0718146	0.984941	0.0509908	not sig		NO
P19182	ENSMUSG00000001627	15982	Ifrd1	interferon-related developmental regulator 1	36.53	14	14	16.111	16.2143	16.0916	16.1633	15.6909	16.0388	16.299	16.1419	15.7983	15.1184	15.5976	15.1723	14.9217	15.3461	14.9051	15.8152	15.1493	15.2251	16.9086	16.8894	16.6363	16.9887	16.8664	17.0984	17.0043	16.946	16.9546	16.061	15.2501	16.9214	-0.810918	0.860403	-1.67132	1.67132	1.16765e-13	1.2442e-07	4.33747e-08	8.14904e-14	Aged vs. Melatonin	Cluster 2	YES
P19221	ENSMUSG00000027249	14061	F2	coagulation factor II	32.69	16	16	14.2299	14.3225	15.4005	12.8985	14.0476	14.4734	13.0156	15.0425	14.1475	13.388	12.4581	14.4968	12.5122	15.6377	12.5807	14.308	14.4695	14.7204	12.9722	12.6862	15.2733	13.8135	14.4064	12.5477	13.637	13.0943	14.3918	14.1753	13.8413	13.6469	-0.334065	-0.528394	0.194329	0.528394	0.514389	0.747884	0.490244	0.905589	not sig		NO
P19253	ENSMUSG00000074129	22121	Rpl13a	ribosomal protein L13A	39.9	13	14	19.344	19.4973	19.0037	19.6003	19.4551	19.3126	19.3952	19.2674	19.412	18.8457	18.6381	18.8253	18.6862	18.774	18.751	18.5016	18.5798	18.5005	19.4362	19.2884	19.2384	19.1936	19.052	19.1842	19.2242	19.1265	19.3612	19.3653	18.678	19.2338	-0.687264	-0.131445	-0.555819	0.687264	4.17472e-10	7.14554e-10	0.138143	4.00578e-08	not sig		NO
P19437	ENSMUSG00000024673	12482	Ms4a1	membrane-spanning 4-domains, subfamily A, member 1	36.77	14	14	17.9642	19.0286	18.1868	18.3506	18.0065	18.5232	18.2662	18.4408	18.3439	17.826	18.2264	17.2347	17.4588	17.4462	17.7726	17.8859	17.987	18.0163	17.572	17.866	18.4463	17.9564	18.3539	18.5469	18.5113	18.2734	18.5275	18.3456	17.7615	18.2282	-0.584106	-0.117445	-0.46666	0.584106	0.00223517	0.00260464	0.731687	0.0160037	not sig		NO
P19536	ENSMUSG00000061518	12859	Cox5b	cytochrome c oxidase subunit 5B	74.22	10	10	21.4933	21.6158	21.3723	21.6398	21.5636	21.2722	21.38	21.1309	21.3453	20.7469	20.6166	20.4522	20.5682	20.6217	20.4831	20.4918	20.2558	20.6874	21.2195	21.2283	21.0107	21.5686	21.3124	21.1313	21.3792	21.3319	21.4377	21.4237	20.5471	21.2911	-0.876621	-0.132633	-0.743988	0.876621	3.2784e-11	7.93042e-11	0.20791	2.08741e-09	not sig		NO
P19783	ENSMUSG00000031818	12857	Cox4i1	cytochrome c oxidase subunit 4I1	61.54	15	15	24.552	24.8684	24.4489	24.5747	24.4002	24.6774	24.5181	24.6821	24.8245	23.6768	23.8585	23.6696	23.6217	23.4134	23.8858	23.7775	23.7072	23.8582	24.3757	24.5027	24.4851	24.3932	24.5416	24.6238	24.7217	24.6418	24.8346	24.6162	23.7188	24.5689	-0.897486	-0.0473333	-0.850152	0.897486	2.99752e-12	1.85322e-11	0.791695	5.69373e-11	not sig		NO
P20029	ENSMUSG00000026864	14828	Hspa5	heat shock protein 5	66.56	56	56	24.0545	23.72	23.9976	23.8904	23.8005	24.0639	23.9768	23.7432	23.9083	23.15	22.8337	23.0809	22.814	23.1261	22.9064	22.8745	23.0462	22.9456	23.799	23.7	23.8897	23.9424	23.6486	23.8501	23.8073	23.8119	23.6325	23.9061	22.9753	23.7868	-0.930885	-0.119299	-0.811587	0.930885	1.72717e-14	7.91589e-14	0.114888	1.12454e-12	not sig		NO
P20108	ENSMUSG00000024997	11757	Prdx3	peroxiredoxin 3	59.14	15	15	20.8636	21.1217	20.8105	20.9496	20.8042	20.8714	20.7744	20.7492	20.8737	20.2408	20.1691	20.181	20.1374	20.1338	20.3331	20.1558	20.118	20.3063	20.9335	20.9619	21.1715	21.042	20.9501	20.9414	20.9738	20.9638	20.8433	20.8687	20.1972	20.9757	-0.671466	0.106997	-0.778463	0.778463	3.69157e-15	3.1064e-13	0.0610554	3.29736e-14	not sig		NO
P20152	ENSMUSG00000026728	22352	Vim	vimentin	68.67	33	39	14.0078	13.3587	14.5103	14.0855	13.6394	10.6592	14.153	13.2447	13.6206	17.942	18.0672	17.9581	17.5911	18.1158	18.1859	18.1917	12.8372	13.6116	22.7283	19.4288	13.8571	14.3528	13.7955	17.9352	17.1997	19.225	18.5015	13.4755	16.9445	17.4471	3.46902	3.97162	-0.502591	3.97162	0.0015998	0.00795256	0.00248012	0.881507	Fresh vs. Aged&Melatonin	Cluster 1	YES
P20239	ENSMUSG00000030911	22787	Zp2	zona pellucida glycoprotein 2	67.32	61	61	25.7388	26.2556	25.9081	25.947	25.9307	26.2884	25.9897	26.1527	26.3288	24.8228	25.222	24.905	25.0068	24.9475	25.3692	25.1303	25.1424	25.091	25.9005	25.934	26.0019	25.9063	25.9908	26.2113	26.0385	26.001	26.1381	26.06	25.0708	26.0136	-0.989192	-0.0463796	-0.942813	0.989192	1.52156e-12	1.01196e-11	0.822084	2.76228e-11	not sig		NO
P20357	ENSMUSG00000015222	17756	Map2	microtubule-associated protein 2	3.72	6	6	13.3688	12.3766	14.0371	13.2614	13.3978	14.3368	12.4646	14.0704	13.7563	17.6524	17.7892	17.7531	17.7348	17.9604	17.9928	17.9181	17.8021	17.7733	13.4601	11.4151	13.086	14.3058	13.1763	12.707	10.7085	8.04216	14.3294	13.4522	17.8196	12.3589	4.36735	-1.0933	5.46065	5.46065	2.97005e-09	2.66163e-07	0.164761	4.64981e-09	Fresh&Melatonin vs. Aged	Cluster 3	YES
P20918	ENSMUSG00000059481	18815	Plg	plasminogen	62.81	43	43	18.2188	18.8181	18.2286	18.1073	18.5676	19.0016	18.392	18.3991	18.6121	17.7107	18.353	17.2383	17.2896	17.719	17.7347	17.0557	18.4705	18.7073	17.7948	16.3971	17.2133	17.3844	17.8241	17.0475	17.1244	17.2402	17.5533	18.4828	17.8088	17.2866	-0.674034	-1.19623	0.522197	1.19623	4.27705e-05	0.0115226	2.67567e-05	0.05597	Fresh vs. Melatonin	Cluster 2	YES
P21107	ENSMUSG00000027940	59069	Tpm3	tropomyosin 3, gamma	52.28	13	28	18.8212	18.5363	18.7581	18.7896	18.0509	19.1022	18.9492	18.6908	18.7739	20.6911	20.7011	20.5898	20.5225	20.6775	20.5563	20.651	20.7391	20.6947	22.4133	22.0364	19.9501	19.777	19.7123	20.4905	21.5348	21.6251	21.18	18.7191	20.647	20.9688	1.92788	2.24969	-0.321805	2.24969	6.92682e-08	1.97946e-06	1.51517e-07	0.515639	Fresh vs. Aged&Melatonin	Cluster 1	YES
P21126	ENSMUSG00000015290	100169864	Ubl4a	ubiquitin-like 4A	70.7	11	11	19.471	19.515	19.2755	19.4556	19.3708	19.46	19.1968	19.3458	19.5254	18.5732	18.5594	18.5942	18.4466	18.4209	18.4509	18.4369	18.2695	18.1647	19.2028	19.2525	19.3135	19.5121	19.3098	19.5079	19.4734	19.4738	19.3233	19.4018	18.4352	19.3744	-0.966611	-0.0274098	-0.939201	0.966611	4.82447e-15	6.61693e-14	0.887692	1.04583e-13	not sig		NO
P21271	ENSMUSG00000025885	17919	Myo5b	myosin VB	70.57	133	144	20.3271	20.4315	20.1032	20.2904	20.245	20.2217	20.3366	20.2121	20.3643	19.3599	19.1852	19.3881	19.2042	19.4094	19.4649	19.2404	19.2406	19.1579	20.1671	20.0813	20.1422	20.2076	19.9395	20.1534	20.0701	20.1683	20.1274	20.2813	19.2945	20.1174	-0.986808	-0.163876	-0.822932	0.986808	4.02008e-17	2.10942e-14	0.00415551	2.73115e-14	not sig		NO
P21278	ENSMUSG00000034781	14672	Gna11	guanine nucleotide binding protein, alpha 11	49.03	10	15	17.8755	18.0903	17.9451	18.0975	18.0328	18.066	18.0913	17.7592	18.1808	17.3396	17.4696	17.1694	17.3254	17.1391	17.5494	17.3818	17.1287	17.5098	17.6058	17.4954	18.0067	17.6388	18.0101	18.0105	18.1388	18.0218	17.9358	18.0154	17.3348	17.8738	-0.680621	-0.141634	-0.538986	0.680621	5.36976e-08	7.65539e-08	0.23215	3.70824e-06	not sig		NO
P21460	ENSMUSG00000027447	13010	Cst3	cystatin C	42.86	5	5	16.4837	15.6287	16.3857	16.938	16.5492	16.2307	16.8155	16.2334	16.437	14.4702	16.2802	14.8047	15.0791	15.488	13.1681	12.901	13.77	13.8018	16.1166	15.444	16.0937	14.8162	14.2472	15.8381	13.2399	15.7506	15.711	16.4113	14.4181	15.2508	-1.9932	-1.16051	-0.832687	1.9932	0.000288541	0.000192992	0.025909	0.13166	Fresh vs. Aged&Melatonin	Cluster 2	YES
P21550	ENSMUSG00000060600	13808	Eno3	enolase 3, beta muscle	36.64	4	4	11.511	18.7115	19.4992	11.7188	13.8114	12.9927	11.579	19.2674	14.0553	12.6116	18.5195	19.4189	12.7433	13.4357	18.6134	12.6446	17.8535	13.5402	16.3736	14.1942	14.1113	12.6201	18.7111	19.3502	19.0743	19.2938	14.2156	14.794	15.4867	16.4383	0.692708	1.64421	-0.951502	1.64421	0.526619	0.880624	0.49772	0.787706	not sig		NO
P21619	ENSMUSG00000062075	16907	Lmnb2	lamin B2	58.39	29	29	17.321	17.191	17.4622	17.3237	17.3184	17.2257	17.4357	17.0574	17.1242	17.4583	17.3561	17.0888	16.9988	17.5298	17.146	17.3894	17.7414	17.176	17.1486	16.9695	17.1042	17.1108	16.9952	16.9698	16.9962	17.1058	17.6052	17.2732	17.3205	17.1117	0.047266	-0.161537	0.208803	0.208803	0.0785041	0.865319	0.205615	0.0796699	not sig		NO
P21956	ENSMUSG00000030605	17304	Mfge8	milk fat globule EGF and factor V/VIII domain containing	51.4	22	22	19.5834	19.9586	19.2835	19.6278	19.4511	19.6088	19.4279	19.284	19.9636	18.9918	19.2676	19.1554	19.2452	19.1269	19.4791	18.8556	18.8468	19.4613	20.2935	19.8217	19.8598	20.3841	19.9433	19.8741	19.7959	19.7105	20.0985	19.5765	19.1589	19.9757	-0.417656	0.39921	-0.816865	0.816865	9.17511e-07	0.00308207	0.00459531	5.15476e-07	not sig		NO
P22315	ENSMUSG00000024588	14151	Fech	ferrochelatase	59.95	21	21	15.6921	15.422	13.7852	15.122	15.2708	14.4429	14.0284	15.2905	15.0831	14.4242	11.1327	16.4615	13.6288	14.0097	14.8445	14.0309	15.5693	14.6853	15.5047	15.6514	15.3873	15.9794	14.3181	16.4125	14.4732	13.46	15.6773	14.9041	14.3096	15.2071	-0.594476	0.30297	-0.897445	0.897445	0.219302	0.481405	0.823158	0.201732	not sig		NO
P22727	ENSMUSG00000033227	22420	Wnt6	wingless-type MMTV integration site family, member 6	40.93	13	13	17.836	18.0824	17.6641	17.3823	17.3126	17.9215	17.4443	17.5408	17.9199	16.5641	16.5449	16.7674	15.9448	17.0112	15.9316	16.7649	16.4545	16.5584	17.6819	17.7642	17.2322	17.9166	17.2857	17.6405	17.6494	17.433	17.9075	17.6782	16.5046	17.6123	-1.17356	-0.0658714	-1.10768	1.17356	9.60712e-09	4.4395e-08	0.886852	1.24032e-07	Fresh&Melatonin vs. Aged	Cluster 2	YES
P22892	ENSMUSG00000031731	11765	Ap1g1	adaptor protein complex AP-1, gamma 1 subunit	49.76	35	37	18.6491	18.8301	18.6818	18.658	18.4013	18.818	18.5469	18.6784	18.6671	18.2592	18.5043	18.3722	18.1918	18.2837	18.5258	18.3607	18.3764	18.3231	18.6359	18.5205	18.6533	18.6956	18.7116	18.6742	18.696	18.668	18.8011	18.659	18.3552	18.6729	-0.303728	0.0139316	-0.31766	0.31766	1.14291e-06	8.88081e-06	0.958581	4.52574e-06	not sig		NO
P22935	ENSMUSG00000004885	12904	Crabp2	cellular retinoic acid binding protein II	73.91	11	12	17.6107	17.4593	18.1372	17.4415	16.7635	17.6385	17.421	17.7268	17.4265	18.7058	17.7256	18.537	18.6636	18.8989	18.3371	18.1479	17.9216	17.8596	17.4357	17.8125	17.9491	17.7312	17.5655	17.5637	17.6284	17.4692	18.2587	17.5139	18.3108	17.7126	0.796923	0.198782	0.598141	0.796923	0.000201418	0.000206961	0.468854	0.00406884	not sig		NO
P23116	ENSMUSG00000024991	13669	Eif3a	eukaryotic translation initiation factor 3, subunit A	63.91	107	107	18.5443	18.9066	18.5231	18.7067	18.6882	18.7211	18.6883	18.6451	18.845	18.0454	18.3729	18.1622	18.1609	18.2311	18.3012	18.2039	17.9954	18.3005	18.7282	18.5578	18.6178	18.68	18.7552	18.7465	18.8652	18.7372	18.7072	18.6965	18.197	18.7106	-0.499451	0.0140624	-0.513514	0.513514	4.01831e-10	4.64534e-09	0.962063	2.72807e-09	not sig		NO
P23242	ENSMUSG00000050953	14609	Gja1	gap junction protein, alpha 1	55.5	23	23	18.6648	18.9437	18.7119	18.7322	18.8021	18.654	18.8867	18.4489	19.4204	18.0958	17.7766	17.7597	18.2387	17.3381	18.1197	17.788	18.3929	18.2597	18.3116	18.6678	19.2425	19.0136	19.1648	19.0351	19.0457	18.6769	18.9953	18.8072	17.9744	18.9059	-0.832789	0.0987457	-0.931535	0.931535	9.76283e-07	1.36125e-05	0.768027	2.51315e-06	not sig		NO
P23336	ENSMUSG00000035778	14594	Ggta1	glycoprotein galactosyltransferase alpha 1, 3	29.44	8	8	13.7772	14.7661	14.7052	14.4689	14.4338	14.8444	12.2725	13.377	14.4189	14.2211	14.2533	12.1926	14.2004	14.1402	13.8622	12.7645	14.1532	8.18972	14.2493	13.6095	14.9049	14.1307	15.0241	14.4057	14.857	14.7505	14.035	14.1182	13.1086	14.4408	-1.00963	0.322538	-1.33217	1.33217	0.0899091	0.234103	0.854487	0.0891079	not sig		NO
P23475	ENSMUSG00000022471	14375	Xrcc6	X-ray repair complementing defective repair in Chinese hamster cells 6	54.93	35	35	17.9048	17.8778	17.6981	17.9186	17.6165	17.7665	17.809	17.7276	18.0312	16.7734	17.2764	17.0698	16.5792	17.026	16.801	16.9522	16.9198	16.8975	17.6307	17.566	17.668	17.6412	17.5858	17.6584	17.5699	17.822	17.7236	17.8167	16.9217	17.6517	-0.894995	-0.164964	-0.730032	0.894995	2.83492e-12	5.415e-12	0.0581996	3.61023e-10	not sig		NO
P23492	ENSMUSG00000115338	18950	Pnp	purine-nucleoside phosphorylase	60.21	14	14	13.602	9.2182	13.8745	18.1576	13.8039	14.5832	12.1208	15.117	14.1547	18.8623	19.2695	18.7664	18.6622	18.94	19.0635	18.982	19.1765	19.2586	17.5451	17.3206	16.8629	17.1557	17.6484	17.1882	17.1582	16.6428	17.359	13.848	18.9979	17.209	5.14989	3.361	1.78888	5.14989	1.79413e-07	1.28775e-07	8.71751e-05	0.03042	Fresh vs. Aged vs. Melatonin	Cluster 3	YES
P23506	ENSMUSG00000019795	18537	Pcmt1	protein-L-isoaspartate (D-aspartate) O-methyltransferase 1	87.22	20	20	18.6052	18.8255	18.5748	18.6561	18.5589	18.7238	18.8081	18.7998	18.6606	18.3464	18.25	18.1495	18.3082	18.29	18.3662	18.2601	18.1694	18.1864	19.1062	19.0022	19.2373	18.8993	18.906	19.0959	18.9258	18.6901	18.9712	18.6903	18.2585	18.9816	-0.431822	0.291259	-0.723081	0.723081	9.89777e-12	1.34067e-07	5.84424e-05	5.73908e-12	not sig		NO
P23578	ENSMUSG00000022622	11434	Acr	acrosin prepropeptide	5.5	1	1	21.6268	19.2168	18.5751	21.7506	19.0392	20.7954	19.2388	18.78	20.9988	20.6089	18.0418	20.7313	18.5969	18.0729	16.3197	18.2623	18.1022	20.4887	18.6183	19.1464	21.6163	18.9972	18.4634	18.7239	18.8701	21.3948	20.5627	20.0024	18.8028	19.5992	-1.19964	-0.403152	-0.796483	1.19964	0.177181	0.161602	0.801278	0.431483	not sig		NO
P23591	ENSMUSG00000022570	22122	Gfus	GDP-L-fucose synthase	75.08	22	22	18.8635	18.7055	18.6053	18.676	18.4868	18.8122	18.4801	18.6744	18.6394	18.1752	18.3662	18.5079	17.9345	18.185	18.3384	18.2306	18.0479	18.3408	18.8747	18.753	18.9866	18.7636	18.8204	18.8812	18.86	18.6212	18.7883	18.6604	18.2363	18.8166	-0.424088	0.156194	-0.580282	0.580282	1.40109e-08	3.0621e-06	0.0627514	1.42077e-08	not sig		NO
P23927	ENSMUSG00000032060	12955	Cryab	crystallin, alpha B	51.43	9	9	12.5391	13.648	12.5342	13.8945	12.0702	13.7384	9.08824	13.5073	14.3593	21.2819	21.2265	21.3016	21.1635	21.1984	21.1498	21.1766	21.0744	21.161	13.727	12.2882	13.8544	14.3416	14.3757	12.6612	18.229	13.0336	14.209	12.8199	21.1926	14.08	8.37274	1.26006	7.11268	8.37274	2.32914e-12	5.87974e-12	0.140918	1.72455e-10	Fresh&Melatonin vs. Aged	Cluster 3	YES
P23953	ENSMUSG00000057400	13884	Ces1c	carboxylesterase 1C	21.3	8	11	18.1581	18.7651	13.0079	18.0725	13.5835	11.6255	9.55192	13.5261	17.7786	17.8223	16.8104	17.6781	17.7221	17.9158	17.1235	17.126	17.0464	17.0183	18.1457	12.6073	18.0388	13.2072	14.1713	18.2635	14.0123	14.3739	12.288	14.8966	17.3626	15.012	2.46597	0.115425	2.35055	2.46597	0.069319	0.0977567	0.994349	0.118643	not sig		NO
P24369	ENSMUSG00000032383	19035	Ppib	peptidylprolyl isomerase B	68.98	23	23	21.0737	21.3181	21.0536	21.1544	21.041	21.2243	21.0117	21.2367	21.1562	20.5181	20.6348	20.5342	20.4959	20.5595	20.7972	20.6039	20.5453	20.6697	21.2611	21.3546	21.6691	21.1627	21.4364	21.5599	21.5593	21.1984	21.2532	21.1411	20.5954	21.3839	-0.545685	0.242789	-0.788474	0.788474	1.49269e-11	1.84949e-08	0.00193065	1.25994e-11	not sig		NO
P24452	ENSMUSG00000056737	12332	Capg	capping protein (actin filament), gelsolin-like	30.4	8	8	17.1098	11.6008	15.2666	15.0794	14.3134	13.2813	16.9644	16.0113	15.6479	18.7073	18.9645	19.144	18.8342	19.0635	18.8964	18.4233	18.966	18.824	16.5821	16.7914	16.9226	16.2422	16.6281	16.6906	17.0395	17.055	16.7549	15.0306	18.8693	16.7451	3.8387	1.71459	2.12411	3.8387	2.16395e-07	1.23015e-07	0.00484956	0.000603916	Fresh vs. Aged vs. Melatonin	Cluster 3	YES
P24472	ENSMUSG00000032348	14860	Gsta4	glutathione S-transferase, alpha 4	53.15	13	15	22.4207	22.4914	22.5995	22.435	22.3067	22.5887	22.4419	22.507	22.5377	21.6172	21.5034	21.5676	21.5882	21.3578	21.7239	21.57	21.6197	21.4007	22.3606	22.5069	22.7568	22.4924	22.5261	22.5633	22.4721	22.4052	22.4994	22.481	21.5498	22.5092	-0.931115	0.028245	-0.95936	0.95936	1.44481e-16	2.37588e-14	0.839662	2.23155e-14	not sig		NO
P24527	ENSMUSG00000015889	16993	Lta4h	leukotriene A4 hydrolase	24.55	14	14	14.2808	13.459	10.1535	13.4718	12.7576	11.8288	13.7356	13.5053	13.2524	16.1302	15.9871	16.021	16.0802	16.3034	16.5223	16.1647	16.1438	16.3871	13.7102	13.9473	12.4205	13.4686	12.4501	12.8434	13.8882	12.6025	11.3099	12.9383	16.1933	12.9601	3.25499	0.0217604	3.23323	3.25499	2.07995e-08	1.41353e-07	0.998498	1.58871e-07	Fresh&Melatonin vs. Aged	Cluster 3	YES
P24547	ENSMUSG00000062867	23918	Impdh2	inosine monophosphate dehydrogenase 2	68.09	36	38	20.2232	20.1255	20.2126	20.2174	20.1406	20.346	20.0757	20.131	20.3604	19.0729	19.0654	18.9891	18.853	19.2091	19.0835	18.8357	18.7783	19.1102	19.7005	19.7238	20.1663	20.0767	20.0268	19.8705	20.1813	20.0184	20.2277	20.2036	18.9997	19.9991	-1.20393	-0.204481	-0.999445	1.20393	1.07034e-14	4.64073e-14	0.0223107	1.41476e-12	Fresh vs. Aged	Cluster 2	YES
P24549	ENSMUSG00000053279	320092	Aldh1a1	aldehyde dehydrogenase family 1, subfamily A1	54.09	14	20	14.2298	11.8957	13.644	14.0175	13.6134	14.0342	12.7799	14.378	14.5222	19.1319	18.7126	18.985	19.0089	19.0891	18.752	18.8604	18.7311	18.7727	10.8152	11.1385	12.4986	12.5753	13.9917	13.3396	13.2202	14.2459	14.0664	13.6794	18.8938	12.8768	5.21434	-0.802585	6.01693	6.01693	1.89572e-13	1.21514e-11	0.147021	5.87308e-13	Fresh&Melatonin vs. Aged	Cluster 3	YES
P24668	ENSMUSG00000007458	17113	M6pr	mannose-6-phosphate receptor, cation dependent	32.37	9	9	15.6425	16.3861	16.717	16.563	16.2912	16.817	16.7265	16.5343	16.0976	15.9086	16.4508	15.629	16.2839	16.0037	16.0372	16.1244	16.2266	16.3644	15.9073	16.4494	16.3718	16.6189	16.3716	16.65	16.4986	16.3383	16.8047	16.4194	16.1143	16.4456	-0.305158	0.0261981	-0.331356	0.331356	0.0484322	0.096365	0.980999	0.0664296	not sig		NO
P24788	ENSMUSG00000029062	12537	Cdk11b	cyclin-dependent kinase 11B	26.53	21	21	17.0958	13.1225	16.2734	14.8663	12.9066	16.3356	16.7437	16.3829	16.2221	15.047	15.341	15.4285	15.7094	12.6695	15.204	13.7523	15.2699	14.5014	14.0001	13.7082	16.5102	14.0533	16.4113	13.2201	13.5777	16.1684	13.7342	15.5499	14.7692	14.5982	-0.780635	-0.951691	0.171056	0.951691	0.282185	0.432576	0.294162	0.959126	not sig		NO
P24860	ENSMUSG00000041431	268697	Ccnb1	cyclin B1	36.28	15	15	16.5155	17.6262	17.1503	17.3037	17.9808	17.5234	17.3602	17.5587	17.6071	15.4184	16.6648	17.1224	16.2777	16.4119	16.8826	16.725	16.8006	16.7103	16.6504	17.1001	17.0555	17.3463	17.5369	17.5023	17.4046	16.9275	16.9451	17.4029	16.5571	17.1632	-0.845804	-0.239671	-0.606133	0.845804	0.000601048	0.000547609	0.438867	0.011632	not sig		NO
P25206	ENSMUSG00000041859	17215	Mcm3	minichromosome maintenance complex component 3	73.89	55	55	19.0091	19.0423	18.9051	18.8737	18.853	19.2131	18.9559	19.048	18.7225	18.2062	18.4062	18.5519	18.2262	18.4878	18.5656	18.1721	18.363	18.3805	19.159	19.0506	19.32	19.3393	19.1032	19.225	19.2644	19.1546	19.2279	18.9581	18.3733	19.2049	-0.584791	0.246828	-0.831619	0.831619	3.25006e-12	3.72729e-09	0.00140327	2.91245e-12	not sig		NO
P25444	ENSMUSG00000044533	16898	Rps2	ribosomal protein S2	60.41	21	21	20.8406	21.2646	20.9507	21.2364	21.144	21.1643	21.1927	21.0743	21.2233	20.5393	20.5368	20.5641	20.5864	20.53	20.6377	20.4949	20.4644	20.5159	21.0156	20.9311	20.8738	20.8946	20.8743	21.023	20.9901	20.9272	21.0663	21.1212	20.5411	20.9551	-0.58012	-0.166076	-0.414045	0.58012	1.04858e-11	9.94826e-12	0.00342661	8.44905e-09	not sig		NO
P26039	ENSMUSG00000028465	21894	Tln1	talin 1	48.01	85	96	15.2151	15.418	14.0952	14.7809	14.3328	14.7597	14.894	13.5901	15.1827	15.4569	15.4559	15.042	15.1417	15.3119	15.2848	15.2682	15.4774	15.4632	14.829	12.7839	14.6074	13.7776	14.2664	14.8449	14.8962	15.6759	15.2726	14.6965	15.3224	14.5504	0.625939	-0.14605	0.77199	0.77199	0.0294263	0.0942873	0.867305	0.0327016	not sig		NO
P26040	ENSMUSG00000052397	22350	Ezr	ezrin	65.19	29	30	13.4495	16.5617	16.7211	16.7455	16.8841	17.3426	17.2596	18.4533	17.06	19.7604	19.6125	19.6534	19.4406	19.6839	19.9637	19.7669	19.5303	19.5463	16.7206	16.9048	17.1861	16.4394	15.7329	16.8893	16.7019	16.5876	16.451	16.7197	19.662	16.6237	2.94228	-0.0959861	3.03826	3.03826	2.24767e-08	2.14625e-07	0.966514	1.2288e-07	Fresh&Melatonin vs. Aged	Cluster 3	YES
P26041	ENSMUSG00000031207	17698	Msn	moesin	68.8	27	28	13.7393	13.3335	10.4357	9.58417	14.3095	12.2398	13.0145	14.0477	13.5433	19.4851	19.2454	19.4044	19.331	19.4592	19.5271	19.4851	19.4965	19.4073	19.2942	12.6898	13.6191	13.0536	13.9988	12.9613	14.3529	13.8855	12.6967	12.6942	19.4268	14.0613	6.73261	1.36718	5.36543	6.73261	3.16281e-09	4.85262e-09	0.158288	2.9394e-07	Fresh&Melatonin vs. Aged	Cluster 3	YES
P26043	ENSMUSG00000032050	19684	Rdx	radixin	85.76	55	79	24.1538	23.9873	23.93	24.1375	24.0171	24.0464	24.1302	23.9265	24.0871	23.1832	23.3729	23.385	23.324	23.233	23.1683	23.2766	23.1276	23.2465	23.9868	24.1357	24.3551	24.247	23.7497	24.1736	24.094	23.9792	23.9115	24.0462	23.2574	24.0703	-0.788772	0.0240939	-0.812866	0.812866	4.48433e-13	6.90514e-12	0.916995	3.64742e-12	not sig		NO
P26231	ENSMUSG00000037815	12385	Ctnna1	catenin (cadherin associated protein), alpha 1	69.87	47	58	18.7161	18.6643	18.4655	18.6588	18.6185	18.7365	18.5907	18.3222	18.4216	19.0131	18.9947	19.0792	19.0559	19.1373	19.1244	18.9077	18.9076	19.1442	19.0719	19.1757	19.1333	19.1918	18.856	19.0858	19.2263	19.0057	19.1046	18.5771	19.0405	19.0946	0.463322	0.517426	-0.0541039	0.517426	1.58229e-09	4.02905e-08	5.18471e-09	0.596976	not sig		NO
P26339	ENSMUSG00000021194	12652	Chga	chromogranin A	19.01	6	6	16.8542	16.5564	17.0385	16.855	16.1648	16.8535	16.7191	16.3429	16.8201	16.2255	16.6522	16.2741	12.4903	16.1947	16.2091	16.5272	16.7078	16.4119	16.7465	15.987	16.4131	17.1862	16.6851	16.3199	15.9997	16.9005	16.4377	16.6894	15.9659	16.5195	-0.723507	-0.169843	-0.553664	0.723507	0.163269	0.16291	0.897497	0.333471	not sig		NO
P26350	ENSMUSG00000026238	19231	Ptma	prothymosin alpha	36.04	7	7	19.4411	19.4806	19.4594	19.6879	19.6693	19.3337	19.5319	19.3148	19.6104	18.6955	18.9498	18.7196	19.0693	18.826	18.7692	18.5844	18.8076	18.8362	19.2239	19.4101	20.0652	19.6968	19.4989	19.5414	19.4583	19.4095	19.281	19.5032	18.8064	19.5095	-0.696799	0.00624945	-0.703048	0.703048	1.0001e-08	8.13651e-08	0.997124	6.94199e-08	not sig		NO
P26369	ENSMUSG00000030435	22185	U2af2	U2 small nuclear ribonucleoprotein auxiliary factor (U2AF) 2	51.58	18	18	18.1451	18.2334	18.044	18.3695	17.9914	18.3042	18.1854	17.8418	18.3835	17.8641	18.4045	17.9376	18.2445	17.7239	18.0864	18.0005	17.7993	18.1126	18.3227	18.2804	18.667	18.3341	18.3949	18.5147	18.408	18.3517	18.7531	18.1665	18.0193	18.4474	-0.147198	0.280946	-0.428143	0.428143	0.000256283	0.244511	0.0116057	0.000196645	not sig		NO
P26443	ENSMUSG00000021794	14661	Glud1	glutamate dehydrogenase 1	62.01	8	33	19.3125	19.2313	19.2119	19.2779	19.2537	19.4235	19.3476	19.3818	19.1828	19.0406	18.9743	18.8903	18.891	19.0157	18.8125	18.7593	18.8822	19.0384	19.5374	19.0835	19.6215	19.1032	19.0436	19.2293	19.0728	19.2467	19.369	19.2914	18.9227	19.2563	-0.36873	-0.0351112	-0.333619	0.36873	1.55716e-05	3.73138e-05	0.862239	0.000137568	not sig		NO
P26450	ENSMUSG00000041417	18708	Pik3r1	phosphoinositide-3-kinase regulatory subunit 1	66.16	41	50	20.098	20.0335	19.9974	20.0404	19.8532	20.0785	19.8349	20.1993	19.8493	19.2111	19.1799	19.4225	19.1295	19.2306	19.3225	19.2536	19.1664	19.2577	20.0018	20.0975	20.2302	20.2524	19.9974	20.1558	20.1527	19.954	20.1015	19.9983	19.2415	20.1048	-0.756749	0.106531	-0.863281	0.863281	6.32849e-15	4.10227e-13	0.112591	4.39648e-14	not sig		NO
P26516	ENSMUSG00000039067	17463	Psmd7	proteasome (prosome, macropain) 26S subunit, non-ATPase, 7	64.8	16	16	18.4101	18.3832	18.26	18.5257	18.2094	18.3549	18.4926	18.1599	18.4024	18.269	18.2513	18.2259	18.2306	18.2605	18.3215	18.214	18.3007	18.329	18.6616	18.4825	18.5803	18.6527	18.3598	18.3655	18.5365	18.6566	18.4527	18.3554	18.2669	18.5276	-0.0884133	0.172209	-0.260622	0.260622	5.75393e-05	0.180984	0.00429174	4.39554e-05	not sig		NO
P26638	ENSMUSG00000068739	20226	Sars	seryl-aminoacyl-tRNA synthetase	69.14	34	34	19.7793	19.8999	19.6616	19.7637	19.6692	19.9267	19.8781	19.8538	19.8729	19.4853	19.6001	19.3565	19.3293	19.4292	19.4681	19.3808	19.4336	19.535	19.8672	19.8175	20.1435	19.8014	19.8972	19.8787	19.8436	19.9929	19.9011	19.8117	19.4464	19.9048	-0.365279	0.0930872	-0.458366	0.458366	8.99174e-10	9.62383e-08	0.125587	1.40179e-09	not sig		NO
P26645	ENSMUSG00000069662	17118	Marcks	myristoylated alanine rich protein kinase C substrate	58.25	10	10	15.0771	15.7189	15.3367	15.1269	14.8644	15.4235	14.7437	15.0243	14.7724	13.0992	14.4178	14.7803	13.947	15.1733	14.1865	14.2952	14.6231	14.8861	15.3196	14.6822	14.421	15.3426	15.0391	15.6379	16.012	15.0045	14.8043	15.1209	14.3787	15.1404	-0.742172	0.0194743	-0.761646	0.761646	0.00386675	0.0100425	0.996091	0.0082249	not sig		NO
P26883	ENSMUSG00000032966	14225	Fkbp1a	FK506 binding protein 1a	73.15	8	8	20.6345	20.7688	20.6074	20.7085	20.5122	20.7411	20.8592	20.5983	20.5715	20.3189	20.2994	20.3379	20.4137	20.1113	20.3852	20.2647	20.338	20.2228	20.689	20.9848	21.1477	20.5245	20.7393	21.0144	20.91	20.5796	20.8584	20.6668	20.2991	20.8275	-0.367752	0.1607	-0.528451	0.528451	2.30765e-07	5.15792e-05	0.0705328	1.96001e-07	not sig		NO
P27546	ENSMUSG00000032479	17758	Map4	microtubule-associated protein 4	68.71	78	78	20.3643	20.4234	20.1775	20.139	19.997	20.2768	20.2816	20.2932	20.1762	19.5662	19.544	19.6087	19.4471	19.615	19.6672	19.5122	19.6788	19.5327	20.3329	20.3374	20.5136	20.3539	20.2577	20.525	20.5464	20.4234	20.4199	20.2366	19.5746	20.4123	-0.66191	0.1757	-0.83761	0.83761	1.03974e-14	2.87748e-12	0.00398492	3.89688e-14	not sig		NO
P27601	ENSMUSG00000020611	14674	Gna13	guanine nucleotide binding protein, alpha 13	61.27	21	22	17.5178	16.7587	13.2655	17.9854	17.1108	13.5056	16.9849	14.3756	17.6021	16.7066	16.584	17.0794	16.3354	16.1732	16.7737	17.2178	15.9978	16.8087	17.5121	17.3951	16.5766	17.1003	17.0737	18.2032	12.7803	14.2298	13.1957	16.1229	16.6307	16.0074	0.507798	-0.115523	0.62332	0.62332	0.686856	0.783542	0.987322	0.69385	not sig		NO
P27612	ENSMUSG00000028577	18786	Plaa	phospholipase A2, activating protein	80.1	61	61	21.6974	21.6737	21.5711	21.6963	21.5972	21.7367	21.6723	21.735	21.7289	20.9368	20.9911	21.0256	20.6983	20.9288	20.9964	20.9143	20.8339	20.8941	21.7788	21.6607	21.8289	21.8124	21.6582	21.7813	21.7898	21.7663	21.7358	21.6787	20.9133	21.7569	-0.765446	0.0782	-0.843645	0.843645	2.3023e-18	2.10942e-14	0.0926874	2.10942e-14	not sig		NO
P27641	ENSMUSG00000026187	22596	Xrcc5	X-ray repair complementing defective repair in Chinese hamster cells 5	57.1	40	40	19.1913	19.3261	19.1471	19.1649	19.0764	19.4508	19.2467	19.4577	19.5203	18.2697	18.4763	18.3324	18.0381	18.2577	18.2452	18.3346	17.9703	18.32	19.2153	19.1135	19.0461	19.1142	19.1394	19.3297	19.1588	19.3498	19.2736	19.2868	18.2494	19.1934	-1.03745	-0.0934345	-0.944015	1.03745	3.38293e-14	1.78524e-13	0.358582	1.22302e-12	Fresh vs. Aged	Cluster 2	YES
P27659	ENSMUSG00000060036	27367	Rpl3	ribosomal protein L3	54.59	29	32	20.1261	20.1566	19.7615	20.3115	20.0851	19.8891	20.0365	19.9379	20.1366	19.6043	19.5464	19.5701	19.4753	19.6286	19.3751	19.3537	19.4262	19.4804	19.9959	19.8132	19.932	19.9387	19.6967	19.9296	19.8165	19.8818	19.8936	20.049	19.4956	19.8776	-0.553435	-0.171439	-0.381996	0.553435	3.774e-09	3.13447e-09	0.017358	2.14262e-06	not sig		NO
P27773	ENSMUSG00000027248	14827	Pdia3	protein disulfide isomerase associated 3	83.56	69	69	24.4006	24.213	24.2567	24.3277	24.319	24.4376	24.3129	24.1417	24.3294	23.4186	23.3567	23.5528	23.2864	23.5623	23.4015	23.3504	23.2798	23.3349	24.3177	24.1552	24.4546	24.3577	24.0504	24.238	24.2082	24.3057	24.191	24.3043	23.3937	24.2532	-0.910581	-0.0511285	-0.859452	0.910581	5.51762e-16	2.5091e-14	0.565936	3.57492e-14	not sig		NO
P27808	ENSMUSG00000020346	17308	Mgat1	mannoside acetylglucosaminyltransferase 1	30.87	11	11	12.4906	15.7961	15.1732	15.3399	14.0508	15.3987	13.0355	13.8433	13.6277	17.5809	12.4259	12.9786	17.3301	13.7024	17.4126	13.287	13.9016	13.2654	10.2186	13.9366	14.9524	10.1397	14.5555	13.7212	15.2853	12.6887	14.1977	14.3062	14.6538	13.2995	0.34764	-1.00668	1.35432	1.35432	0.267874	0.910872	0.468016	0.262333	not sig		NO
P28028	ENSMUSG00000002413	109880	Braf	Braf transforming gene	23.7	11	12	14.8669	15.8557	15.9082	15.339	13.9986	15.5588	15.3859	15.5697	15.4866	15.9818	15.5594	14.9042	15.2207	15.3921	15.8899	15.6121	15.6402	16.0022	15.9261	15.6463	16.0635	15.3344	15.9441	15.9277	15.9041	15.2714	15.2484	15.3299	15.5781	15.6962	0.248141	0.366315	-0.118174	0.366315	0.218598	0.467566	0.203023	0.837703	not sig		NO
P28235	ENSMUSG00000050234	14612	Gja4	gap junction protein, alpha 4	25.83	8	8	19.4501	20.0017	19.7408	19.6875	20.0229	20.4336	19.5129	19.9253	19.8616	19.176	11.972	18.2907	19.5159	19.1373	19.2731	18.8423	18.4224	17.3638	19.7296	19.4153	19.8202	19.653	20.0383	19.6774	19.8879	19.6398	20.0688	19.8485	17.9993	19.77	-1.84922	-0.0784656	-1.77076	1.84922	0.0132363	0.0229976	0.991954	0.0301191	Fresh&Melatonin vs. Aged	Cluster 2	YES
P28271	ENSMUSG00000028405	11428	Aco1	aconitase 1	65.58	56	57	20.8909	21.0761	20.8378	20.9501	20.8787	20.9819	20.8238	20.8898	20.8627	20.0638	19.8324	20.0515	19.9258	20.0043	20.1404	19.9234	19.7506	19.9512	20.8698	20.6708	20.9336	20.8816	20.749	20.8086	20.7981	20.6717	20.7718	20.9102	19.9604	20.795	-0.949827	-0.115194	-0.834633	0.949827	8.95032e-17	2.13163e-14	0.051921	2.74225e-14	not sig		NO
P28352	ENSMUSG00000035960	11792	Apex1	apurinic/apyrimidinic endonuclease 1	49.21	11	11	16.172	13.4187	13.3119	11.5519	13.9799	15.8204	13.2625	17.5683	13.9551	16.0064	15.8791	16.0733	15.7121	15.8611	15.9249	15.9767	16.1384	16.2578	12.154	15.5083	15.691	15.8615	11.8933	14.792	16.3924	13.6713	13.8415	14.3379	15.9811	14.4228	1.64323	0.0849392	1.55829	1.64323	0.0367608	0.055313	0.991207	0.0717413	not sig		NO
P28474	ENSMUSG00000028138	11532	Adh5	alcohol dehydrogenase 5 (class III), chi polypeptide	84.49	24	26	20.5986	20.7639	20.5447	20.4317	20.2256	20.7089	20.3705	20.4365	20.5546	19.7764	20.0393	19.9992	19.7674	19.9457	20.0424	19.9039	19.7593	20.0694	20.4238	20.2927	20.9475	20.6686	20.6799	20.6528	20.7212	20.7835	20.6065	20.515	19.9226	20.6418	-0.592447	0.12681	-0.719257	0.719257	3.26666e-09	2.03161e-07	0.249882	6.03595e-09	not sig		NO
P28481	ENSMUSG00000022483	12824	Col2a1	collagen, type II, alpha 1	8.07	4	4	14.1715	13.7139	13.6113	13.7016	11.85	14.2477	13.3372	11.9708	14.3597	9.00981	11.7158	20.3685	10.8598	13.4896	12.5882	10.6781	13.7056	13.6502	24.498	23.4077	21.31	20.8325	20.3855	21.7465	22.2971	22.6194	22.3942	13.4404	12.8962	22.1657	-0.544242	8.72524	-9.26949	9.26949	8.07138e-10	0.843865	1.25726e-08	4.01074e-09	Fresh&Aged vs. Melatonin	Cluster 1	YES
P28563	ENSMUSG00000024190	19252	Dusp1	dual specificity phosphatase 1	13.62	3	3	15.5654	14.5713	14.3363	15.4945	12.5985	14.3262	13.4845	14.136	14.0055	14.9449	13.4573	14.3154	14.7925	15.0709	14.4157	13.5669	12.2784	12.73	15.4577	15.3535	15.8587	15.0997	15.9617	15.3811	14.5966	12.912	15.582	14.2798	13.9524	15.1337	-0.327387	0.853848	-1.18124	1.18124	0.0391973	0.747157	0.157862	0.0367655	Aged vs. Melatonin	Cluster 1	YES
P28571	ENSMUSG00000028542	14664	Slc6a9	solute carrier family 6 (neurotransmitter transporter, glycine), member 9	11.85	7	7	15.0347	15.7486	13.0853	15.0463	15.0183	12.7481	15.6056	15.1991	8.85345	14.4949	13.1884	13.1845	12.3544	9.77447	10.5687	14.8779	15.6644	15.2956	14.9765	15.6204	15.3328	14.4577	12.1377	15.7521	15.985	15.4847	14.9735	14.0377	13.267	14.9689	-0.770686	0.931228	-1.70191	1.70191	0.176906	0.662178	0.550583	0.152704	not sig		NO
P28650	ENSMUSG00000011148	11565	Adssl1	adenylosuccinate synthetase like 1	46.83	16	16	13.0644	16.5556	13.1943	11.8888	15.6249	13.9681	13.4702	11.7037	14.809	14.6956	10.3501	15.7358	14.4915	16.6418	16.0912	14.8709	13.0612	15.5514	17.1674	16.5921	16.558	10.8227	16.3531	16.0411	16.9203	16.6853	17.027	13.8088	14.61	16.0186	0.801204	2.2098	-1.4086	2.2098	0.0534138	0.631664	0.04526	0.25607	not sig		NO
P28656	ENSMUSG00000058799	53605	Nap1l1	nucleosome assembly protein 1-like 1	48.59	18	18	19.1263	19.4827	19.0229	19.2161	18.9921	19.3141	19.3211	19.3468	19.1387	18.6904	18.9199	18.6964	18.936	18.8411	18.9733	18.8665	18.8911	19.0058	19.5188	19.2505	19.4941	19.3276	19.4157	19.5994	19.5204	19.4219	19.6035	19.2179	18.8689	19.4613	-0.348921	0.243451	-0.592372	0.592372	7.17352e-09	2.82949e-05	0.0019403	4.20373e-09	not sig		NO
P28659	ENSMUSG00000005506	13046	Celf1	CUGBP, Elav-like family member 1	42.18	16	19	17.89	18.1453	17.4497	18.2405	18.1772	17.4301	17.8697	17.4166	17.7683	17.0146	16.5896	16.8974	17.0495	17.2108	16.6738	16.8587	16.1542	16.7212	17.9229	17.7049	17.5371	17.7041	17.1663	17.9778	17.7445	17.2602	17.1335	17.8208	16.7966	17.5724	-1.02419	-0.248435	-0.775752	1.02419	1.29938e-06	1.45979e-06	0.2455	8.24555e-05	Fresh vs. Aged	Cluster 2	YES
P28660	ENSMUSG00000027002	50884	Nckap1	NCK-associated protein 1	47.7	50	51	20.8103	21.4738	21.0985	21.0994	21.0748	21.2395	21.4153	21.1091	21.3369	21.5462	21.742	21.3165	21.4692	21.5201	21.6909	21.401	21.5906	21.7578	21.1624	20.9889	21.3129	21.1274	21.0098	21.1615	21.1156	21.4246	21.2733	21.1842	21.5594	21.1751	0.375186	-0.00902542	0.384212	0.384212	5.24297e-05	0.000235633	0.99289	0.000176866	not sig		NO
P28662	ENSMUSG00000047843	55950	Bri3	brain protein I3	21.6	3	3	14.0985	15.617	14.543	15.1836	13.8655	14.6192	14.0426	11.2788	13.3547	11.9577	13.5111	12.1142	12.3388	12.9588	13.9004	11.1007	11.5743	12.6415	13.5757	15.181	13.9425	14.8746	15.1679	14.7905	14.4709	13.4824	13.5875	14.067	12.4553	14.3415	-1.61173	0.274474	-1.8862	1.8862	0.000780992	0.00507177	0.823721	0.0011672	Fresh&Melatonin vs. Aged	Cluster 2	YES
P28665	ENSMUSG00000059908	17836	Mug1	murinoglobulin 1	30.89	19	35	16.0127	12.2617	15.1504	15.5466	15.7694	16.2263	15.6764	16.1164	15.9453	15.6972	14.8035	15.0666	15.1543	14.8963	15.2453	15.0869	15.5808	11.9164	15.49	15.8863	15.7691	15.9378	15.7925	16.1582	16.2094	14.3958	16.2305	15.4117	14.8275	15.7633	-0.584216	0.351578	-0.935794	0.935794	0.164576	0.453524	0.746044	0.145783	not sig		NO
P28667	ENSMUSG00000047945	17357	Marcksl1	MARCKS-like 1	73	8	8	14.7955	14.5191	14.877	14.6884	14.2396	15.2833	14.7941	14.6573	15.4271	12.4825	13.2838	14.0387	14.5564	13.8402	13.5984	14.2656	13.6544	14.3678	14.7574	14.5992	14.6391	14.637	14.6639	15.2111	14.4447	13.5662	14.8648	14.809	13.7875	14.5982	-1.02148	-0.210865	-0.810613	1.02148	0.000470763	0.000561176	0.642231	0.00529438	Fresh vs. Aged	Cluster 2	YES
P28738	ENSMUSG00000026764	16574	Kif5c	kinesin family member 5C	27.09	10	13	16.5126	17.4998	16.7051	16.3679	15.8664	17.8535	17.1679	17.6816	17.0253	16.3379	17.116	16.4352	16.4346	16.3255	17.3052	17.2843	17.1488	17.1155	16.5537	16.6391	16.5162	16.4528	17.0703	17.6754	17.6002	17.4568	17.6662	16.9645	16.8337	17.0701	-0.130796	0.105617	-0.236413	0.236413	0.663805	0.869996	0.913008	0.638531	not sig		NO
P28740	ENSMUSG00000021693	16563	Kif2a	kinesin family member 2A	56.74	36	39	19.2619	19.4584	19.031	19.504	19.4694	19.2784	19.1933	19.0121	19.4442	18.0436	18.4788	18.1974	18.1503	18.2625	18.1372	18.1631	18.1556	18.2659	18.8782	19.0129	19.2105	19.348	18.9173	19.2449	19.2172	19.263	19.0319	19.2947	18.206	19.1249	-1.08873	-0.169876	-0.918856	1.08873	3.86621e-13	9.59677e-13	0.0868815	3.44096e-11	Fresh vs. Aged	Cluster 2	YES
P28741	ENSMUSG00000018395	16568	Kif3a	kinesin family member 3A	31.95	17	19	11.5382	13.3291	13.9172	13.8577	13.3318	14.7806	12.0998	12.7277	13.1655	13.3163	12.2165	13.3016	12.8349	10.8131	13.1974	13.6998	13.7686	13.1436	13.2559	12.9004	13.8721	10.7601	14.0805	12.9979	13.1731	14.4861	14.2362	13.1942	12.9213	13.3069	-0.272845	0.112753	-0.385598	0.385598	0.708777	0.834597	0.969388	0.698936	not sig		NO
P28867	ENSMUSG00000021948	18753	Prkcd	protein kinase C, delta	66.62	42	44	21.575	21.5283	21.3381	21.6932	21.6361	21.6782	21.5712	21.526	21.6418	20.6783	20.632	20.5916	20.6197	20.6876	20.5941	20.5834	20.463	20.6321	21.5473	21.4785	21.4633	21.5363	21.46	21.594	21.4912	21.5555	21.6339	21.5764	20.6091	21.5289	-0.967328	-0.0475371	-0.919791	0.967328	2.98817e-19	2.09832e-14	0.439343	2.09832e-14	not sig		NO
P29341	ENSMUSG00000022283	18458	Pabpc1	poly(A) binding protein, cytoplasmic 1	72.48	46	46	20.5289	20.7054	20.3882	20.7464	20.5993	20.5206	20.5618	20.2713	20.6292	20.0544	20.1279	20.1123	20.0394	19.9505	20.1361	19.9372	19.9846	20.0716	20.6017	20.4883	20.5313	20.5592	20.4591	20.4548	20.6784	20.4921	20.4602	20.5501	20.046	20.525	-0.504136	-0.0251011	-0.479035	0.504136	2.03277e-10	1.14756e-09	0.870121	3.09319e-09	not sig		NO
P29351	ENSMUSG00000004266	15170	Ptpn6	protein tyrosine phosphatase, non-receptor type 6	48.24	25	25	17.2383	15.6444	14.0628	17.2195	16.2744	16.6316	16.2534	16.4415	15.776	16.1455	15.4826	15.6133	15.0083	15.7284	15.1331	14.4131	15.4791	14.7285	16.5159	16.3583	16.2211	16.7506	16.6812	16.0215	15.744	16.4247	16.6105	16.1713	15.3035	16.3698	-0.867771	0.198443	-1.06621	1.06621	0.00529264	0.02744	0.802774	0.00629249	Aged vs. Melatonin	Cluster 2	YES
P29387	ENSMUSG00000027669	14696	Gnb4	guanine nucleotide binding protein (G protein), beta 4	71.76	11	15	18.6725	18.7719	18.4807	18.6932	18.5419	18.7031	18.5453	18.5307	18.7018	17.9034	17.7656	17.6169	17.5049	17.8171	17.8675	17.4668	17.8216	17.681	18.5659	18.3369	18.605	18.4246	18.2773	18.4619	18.4339	18.4499	18.7381	18.6268	17.7161	18.4771	-0.910705	-0.14973	-0.760976	0.910705	4.23674e-13	9.78218e-13	0.0686666	4.30954e-11	not sig		NO
P29594	ENSMUSG00000029863	12366	Casp2	caspase 2	34.29	11	11	14.0478	14.9296	14.7206	15.2129	14.5347	15.2945	15.5577	14.6106	14.1582	12.1656	14.0878	13.7623	14.0114	14.2031	13.9613	13.9516	13.2383	11.4666	14.737	14.0781	14.5275	15.531	13.8103	15.4766	15.0523	14.4108	14.5756	14.7852	13.4276	14.6888	-1.35762	-0.0963769	-1.26124	1.35762	0.000677705	0.00141776	0.956268	0.00287325	Fresh&Melatonin vs. Aged	Cluster 2	YES
P29758	ENSMUSG00000030934	18242	Oat	ornithine aminotransferase	71.75	26	26	19.086	19.2208	19.1234	19.3325	19.005	19.2734	18.9247	19.3149	19.0594	18.1129	18.4701	18.0947	18.4486	18.5961	18.5896	18.21	18.2416	18.5987	19.2465	19.066	19.7254	19.2395	19.0407	19.1322	19.0422	19.2939	19.2171	19.1489	18.3736	19.2226	-0.775304	0.0737076	-0.849011	0.849011	1.15917e-09	2.43572e-08	0.694973	4.45162e-09	not sig		NO
P29788	ENSMUSG00000017344	22370	Vtn	vitronectin	39.75	14	15	19.7212	19.2136	19.9618	19.4172	19.443	19.4153	19.5772	19.8802	19.7031	18.7135	17.9481	18.2695	18.362	18.0312	18.1104	18.0584	18.7205	17.9734	18.7009	18.4391	18.206	18.7842	18.5909	18.6021	18.7334	18.7094	18.9155	19.5925	18.243	18.6313	-1.34951	-0.961219	-0.388288	1.34951	1.38145e-10	1.29099e-10	8.44516e-08	0.00921178	Fresh vs. Aged	Cluster 2	YES
P30275	ENSMUSG00000000308	12716	Ckmt1	creatine kinase, mitochondrial 1, ubiquitous	10.53	2	4	17.0933	18.0399	18.0584	17.5593	17.2548	18.4093	18.4734	17.8461	18.3336	17.1678	17.7926	17.1944	17.5632	17.1427	18.137	17.7764	17.7743	17.4385	17.4739	18.0499	18.3858	17.4422	18.5585	18.5611	18.0423	18.092	18.7298	17.8965	17.5541	18.1484	-0.342359	0.251949	-0.594308	0.594308	0.029119	0.246493	0.458249	0.0228055	not sig		NO
P30416	ENSMUSG00000030357	14228	Fkbp4	FK506 binding protein 4	79.48	48	48	19.5883	19.8748	19.6217	19.7737	19.6515	19.7811	19.6837	19.4467	19.7713	18.7885	19.0533	18.8402	18.8606	18.875	18.9694	18.7329	18.7019	19.0152	19.564	19.5832	19.8982	19.7509	19.6798	19.597	19.5807	19.4755	19.7333	19.6881	18.8708	19.6514	-0.817308	-0.0367153	-0.780593	0.817308	2.91829e-13	2.05147e-12	0.811457	5.45075e-12	not sig		NO
P30658	ENSMUSG00000025577	12416	Cbx2	chromobox 2	45.86	18	18	17.0091	16.5488	16.8253	16.9208	17.21	17.2569	17.4615	16.9387	17.2511	17.3651	17.2698	17.5114	17.0994	17.0868	17.2217	17.2306	17.2361	16.9926	18.0297	17.9692	17.6676	17.901	17.6349	18.2015	18.048	17.5221	18.0452	17.0469	17.2237	17.891	0.176797	0.844113	-0.667315	0.844113	7.78567e-08	0.240938	1.09441e-07	5.18622e-06	not sig		NO
P30681	ENSMUSG00000054717	97165	Hmgb2	high mobility group box 2	49.52	15	18	19.4479	19.3277	19.0968	19.3476	19.2422	18.952	19.2566	19.0105	19.2874	17.7352	17.5047	17.7367	17.4609	17.6515	17.4691	17.5	17.3867	17.4296	18.9101	18.9922	18.9585	18.7987	18.5592	19.0008	18.6874	18.7785	18.8989	19.2187	17.5416	18.8427	-1.67715	-0.376044	-1.30111	1.67715	6.50871e-18	2.10942e-14	5.05437e-05	2.43139e-14	Fresh&Melatonin vs. Aged	Cluster 2	YES
P30999	ENSMUSG00000034101	12388	Ctnnd1	catenin (cadherin associated protein), delta 1	53.62	43	44	18.0754	18.0128	18.1595	18.407	18.2653	18.4341	18.276	18.2446	17.4869	18.5182	18.6523	17.9964	18.5902	18.1794	18.5556	18.1287	18.5818	17.9982	18.6195	18.4541	18.8215	18.7107	18.6853	18.2698	18.5549	18.4574	18.509	18.1513	18.3557	18.5647	0.204369	0.413419	-0.209051	0.413419	0.00636924	0.206776	0.00451196	0.193201	not sig		NO
P31230	ENSMUSG00000028029	13722	Aimp1	aminoacyl tRNA synthetase complex-interacting multifunctional protein 1	82.26	24	24	19.2892	19.2891	19.1348	19.2618	19.1489	19.2536	19.2127	19.2421	19.2917	18.5112	18.6152	18.611	18.4468	18.5041	18.6261	18.4404	18.5216	18.4035	19.1884	19.1094	19.3161	19.1897	19.0361	19.2644	19.276	19.2788	19.1889	19.236	18.52	19.2053	-0.715992	-0.0306708	-0.685321	0.715992	1.32007e-16	2.20934e-14	0.687785	2.39808e-14	not sig		NO
P31324	ENSMUSG00000002997	19088	Prkar2b	protein kinase, cAMP dependent regulatory, type II beta	51.92	17	17	17.418	17.9304	16.6341	17.6327	11.7846	17.9361	13.4881	11.6638	10.087	13.1819	13.2103	11.9816	13.3906	13.5448	12.9666	11.2195	12.2745	13.3367	12.1963	13.9248	17.9133	17.9153	11.9617	18.0809	17.949	13.2642	13.4334	14.9527	12.7896	15.1821	-2.16312	0.229345	-2.39246	2.39246	0.0941027	0.168359	0.97852	0.117247	not sig		NO
P31750	ENSMUSG00000001729	11651	Akt1	thymoma viral proto-oncogene 1	67.08	22	23	13.5203	14.5258	13.9509	13.2325	14.2643	14.7363	12.6192	15.0887	11.499	14.1986	12.6463	14.3237	14.1612	13.9545	14.7683	14.7302	14.3441	13.5429	13.9208	13.6593	12.278	15.0312	13.8337	13.5598	15.091	14.6128	13.7414	13.7152	14.0744	13.9698	0.359214	0.254555	0.104659	0.359214	0.692139	0.682049	0.823797	0.967531	not sig		NO
P31786	ENSMUSG00000026385	13167	Dbi	diazepam binding inhibitor	79.31	9	9	19.5175	19.6354	19.6278	19.3241	19.4114	19.6441	19.7247	19.5459	19.5269	18.5166	18.7099	18.8247	18.839	18.7001	18.7995	18.9036	18.8847	19.0585	19.2987	19.5235	19.8152	19.6362	19.7411	19.8459	19.9116	19.7029	19.7271	19.5509	18.8041	19.6891	-0.746804	0.138252	-0.885056	0.885056	1.5558e-11	1.12216e-09	0.167431	3.65677e-11	not sig		NO
P31938	ENSMUSG00000004936	26395	Map2k1	mitogen-activated protein kinase kinase 1	66.16	21	28	18.7835	19.2063	19.0077	18.767	18.8405	19.0396	18.9758	18.8155	18.8344	18.7015	18.7875	18.6544	18.6534	18.65	18.7233	18.6092	18.8292	18.7799	19.2447	19.2052	19.455	19.325	19.1739	19.2831	19.4295	19.3623	19.3065	18.9189	18.7098	19.3095	-0.20911	0.390548	-0.599658	0.599658	1.19248e-10	0.00139417	2.76543e-07	8.35606e-11	not sig		NO
P32020	ENSMUSG00000028603	20280	Scp2	sterol carrier protein 2, liver	42.78	25	25	24.9961	25.1616	25.2729	25.2174	25.1229	25.2984	25.2484	25.171	25.2322	24.5446	24.619	24.4507	24.5369	24.3885	24.6059	24.218	24.5883	24.2932	24.9388	25.0846	25.1852	25.1228	25.3719	25.1512	25.0874	24.9167	24.8646	25.1912	24.4717	25.0804	-0.719539	-0.110851	-0.608688	0.719539	4.54788e-11	1.07e-10	0.205849	2.95121e-09	not sig		NO
P32067	ENSMUSG00000068882	20823	Ssb	Sjogren syndrome antigen B	60.24	34	34	19.2921	19.3447	19.2606	19.2956	19.2142	19.4072	19.2766	19.1234	19.36	17.9205	18.371	18.084	18.2503	18.2659	18.3328	18.2501	17.9506	18.1558	19.0414	18.9543	18.8532	19.0059	19.0867	19.088	19.0634	19.0286	19.0693	19.286	18.1757	19.0212	-1.11039	-0.26485	-0.84554	1.11039	1.71835e-16	2.12053e-14	0.000134774	1.25011e-13	Fresh vs. Aged	Cluster 2	YES
P32233	ENSMUSG00000020457	13494	Drg1	developmentally regulated GTP binding protein 1	60.49	20	20	16.4599	16.3194	16.3542	16.0757	16.1926	16.6221	16.5847	16.5809	16.3809	15.0569	15.0454	15.6617	15.6096	15.9994	15.7965	15.505	15.6572	15.4957	16.4017	16.1631	16.1545	16.4187	16.3712	16.5517	16.4524	16.3249	16.3719	16.3967	15.5364	16.3567	-0.860355	-0.0400628	-0.820292	0.860355	1.32556e-08	6.54861e-08	0.923774	1.51814e-07	not sig		NO
P32261	ENSMUSG00000026715	11905	Serpinc1	serine (or cysteine) peptidase inhibitor, clade C (antithrombin), member 1	45.38	15	21	15.3587	16.2024	15.6795	15.261	15.1212	15.24	15.6098	12.2606	15.4776	13.4436	14.2174	12.9265	11.234	14.6278	14.7983	14.3967	13.2449	11.994	16.9867	15.4074	15.0773	15.0293	15.5326	15.6311	14.4579	15.2175	15.9563	15.1345	13.4315	15.4773	-1.70303	0.342821	-2.04585	2.04585	0.000727204	0.00555527	0.767745	0.000996473	Fresh&Melatonin vs. Aged	Cluster 2	YES
P32921	ENSMUSG00000021266	22375	Wars	tryptophanyl-tRNA synthetase	66.32	34	34	19.1192	18.8756	18.8707	19.0032	19.0186	19.2062	19.0618	19.2442	18.99	18.5044	18.5075	18.3477	18.1302	18.4548	18.5665	18.2699	18.5014	18.2291	19.0449	18.8004	19.1746	19.2022	19.0036	19.112	18.929	18.9035	18.9862	19.0433	18.3902	19.0174	-0.65312	-0.0259055	-0.627214	0.65312	2.21186e-10	1.36815e-09	0.916746	2.99861e-09	not sig		NO
P33174	ENSMUSG00000034311	16571	Kif4	kinesin family member 4	56.78	63	64	18.6499	18.821	18.5582	18.7504	18.3991	18.1786	18.4674	18.2805	18.706	16.9334	17.6126	16.9559	17.2493	17.2252	17.382	17.3477	16.9584	17.8507	18.2087	18.235	18.5317	18.8567	18.5984	18.2988	18.5196	18.5054	18.4717	18.5346	17.2795	18.4695	-1.25511	-0.065025	-1.19008	1.25511	7.13641e-11	4.08594e-10	0.846203	1.16994e-09	Fresh&Melatonin vs. Aged	Cluster 2	YES
P33215	ENSMUSG00000019988	17997	Nedd1	neural precursor cell expressed, developmentally down-regulated gene 1	45.61	18	18	16.5428	15.9402	16.6407	16.7618	16.7423	11.4732	16.7786	16.5415	16.4691	15.6146	15.675	15.1825	15.7331	15.0899	15.2571	14.808	15.1916	14.9143	16.4395	13.545	15.9229	16.7961	15.9021	14.5828	16.4639	16.5653	15.9168	15.9878	15.274	15.7927	-0.713796	-0.195072	-0.518724	0.713796	0.427306	0.417471	0.934543	0.625035	not sig		NO
P33609	ENSMUSG00000006678	18968	Pola1	polymerase (DNA directed), alpha 1	15.7	20	20	17.6329	19.0801	19.6343	12.1148	17.9807	19.4579	19.1528	18.7859	19.4053	13.2716	18.7394	12.0126	10.9433	13.33	12.4023	11.3994	12.7929	18.7762	18.4093	18.3975	13.8942	13.927	8.49255	19.0282	12.5208	14.3177	19.2631	18.1383	13.7409	15.3612	-4.39743	-2.77713	-1.62031	4.39743	0.0174653	0.0140885	0.150063	0.505252	Fresh vs. Aged	Cluster 2	YES
P33610	ENSMUSG00000026134	19076	Prim2	DNA primase, p58 subunit	26.53	11	11	14.4218	14.0677	14.1624	16.0415	14.6075	14.0176	14.206	14.6574	12.1406	13.9144	14.1167	14.1168	13.3865	13.6269	13.2512	13.1833	12.0876	14.4428	14.7766	14.9566	14.8246	14.8877	15.0394	11.1996	15.0698	15.2609	15.0553	14.2581	13.5696	14.5634	-0.688485	0.305325	-0.99381	0.99381	0.127799	0.340609	0.802272	0.117975	not sig		NO
P33611	ENSMUSG00000024833	18969	Pola2	polymerase (DNA directed), alpha 2	28.33	13	13	15.2087	15.4137	12.6313	15.278	15.5431	13.6897	11.5976	15.7554	14.158	15.4363	15.8843	15.4843	15.2065	15.2794	16.2048	16.0786	15.9572	16.0026	15.9237	15.7223	16.0767	16.1666	16.4174	16.3238	16.4512	16.1278	15.959	14.3639	15.726	16.1298	1.36206	1.76591	-0.403849	1.76591	0.000740337	0.0087228	0.000805007	0.602318	Fresh vs. Aged&Melatonin	Cluster 1	YES
P34022	ENSMUSG00000005732	19385	Ranbp1	RAN binding protein 1	72.41	13	13	20.6616	20.5662	20.3268	20.7003	20.565	20.4715	20.5218	20.2963	20.6628	19.9281	19.984	19.973	19.9605	19.9539	19.8788	19.7847	19.6777	19.9485	20.6612	20.5099	20.9164	20.8057	20.5464	20.6651	20.7597	20.6588	20.3881	20.5302	19.8988	20.6568	-0.631425	0.126552	-0.757977	0.757977	3.2123e-11	2.60635e-09	0.148069	6.85157e-11	not sig		NO
P34884	ENSMUSG00000033307	17319	Mif	macrophage migration inhibitory factor (glycosylation-inhibiting factor)	96.52	8	8	20.0086	20.3185	20.5121	20.0796	20.0833	20.521	20.4374	20.4715	20.1892	19.5545	19.7632	19.5824	19.3149	19.9591	19.7817	19.7024	19.6914	19.7192	19.6137	19.7773	19.9367	19.7947	20.3699	20.1946	20.3277	20.0948	20.2572	20.2912	19.6743	20.0407	-0.616922	-0.250493	-0.366429	0.616922	1.92255e-05	1.23972e-05	0.0613533	0.00493319	not sig		NO
P34928	ENSMUSG00000040564	11812	Apoc1	apolipoprotein C-I	20.45	2	2	18.1791	18.4883	18.2751	18.2013	17.5613	19.1029	18.0642	18.274	19.0838	15.8543	16.4656	15.8727	15.3774	15.9204	16.1562	16.3443	16.1922	15.9292	16.0636	16.8985	16.4262	16.9841	16.9607	17.1045	17.0141	16.6523	16.6249	18.3589	16.0125	16.7477	-2.34641	-1.61121	-0.735199	2.34641	1.21127e-11	9.94749e-12	1.73693e-08	0.00145736	Fresh vs. Aged&Melatonin	Cluster 2	YES
P35123	ENSMUSG00000032612	22258	Usp4	ubiquitin specific peptidase 4 (proto-oncogene)	54.57	41	42	18.5235	18.62	18.3292	18.5487	18.2357	18.747	18.3719	18.4951	18.458	17.5887	17.908	17.9126	17.349	17.646	17.5667	17.8251	17.7968	17.6111	18.3944	18.4028	18.576	18.5281	18.503	18.6518	18.6668	18.6682	18.5684	18.481	17.6893	18.5511	-0.791673	0.0700553	-0.861728	0.861728	8.00985e-12	2.0807e-10	0.598757	3.68272e-11	not sig		NO
P35235	ENSMUSG00000043733	19247	Ptpn11	protein tyrosine phosphatase, non-receptor type 11	72.34	46	46	19.2664	19.3215	19.1438	18.9691	18.9841	19.3991	19.1135	19.3439	19.0234	18.5277	18.5214	18.6701	18.2601	18.5714	18.4705	18.5474	18.466	18.4371	19.1958	19.2481	19.2282	19.142	19.2099	19.3604	19.3687	19.1934	19.1035	19.1739	18.4969	19.2278	-0.677015	0.0539158	-0.730931	0.730931	4.19039e-12	1.01792e-10	0.639469	2.09798e-11	not sig		NO
P35276	ENSMUSG00000019066	19340	Rab3d	RAB3D, member RAS oncogene family	65.75	11	17	22.0879	21.9418	22.1163	22.0638	21.92	22.1633	22.069	21.9538	21.9194	21.6892	21.7666	21.6437	21.4323	21.8213	21.553	21.3568	21.5092	21.6688	22.3458	22.179	22.1907	22.2048	22.3361	22.1824	22.1923	22.6565	22.3712	22.0261	21.6045	22.2954	-0.421586	0.26928	-0.690866	0.690866	6.84571e-10	2.94923e-06	0.00100991	4.18081e-10	not sig		NO
P35278	ENSMUSG00000019173	19345	Rab5c	RAB5C, member RAS oncogene family	78.7	9	12	21.2051	21.352	21.4	21.2464	21.1729	21.3587	21.3248	21.4053	21.3357	20.9152	20.7442	20.7666	20.6243	20.8993	20.8471	20.7528	20.9084	20.8261	21.2466	21.1992	21.2702	21.2944	21.3516	21.476	21.6035	21.4243	21.3495	21.3112	20.8093	21.3572	-0.501881	0.046028	-0.547909	0.547909	3.51334e-11	8.78587e-10	0.620299	1.52159e-10	not sig		NO
P35279	ENSMUSG00000030704	19346	Rab6a	RAB6A, member RAS oncogene family	77.4	9	18	19.243	19.3361	19.3672	19.1357	19.257	19.4201	19.3455	19.2625	19.3256	19.3022	19.2903	19.3063	19.2081	19.2875	19.2649	19.1424	19.2395	19.3101	19.4228	19.4443	19.4043	19.6392	19.3669	19.5342	19.5225	19.5706	19.5301	19.2992	19.2612	19.4928	-0.0379416	0.19359	-0.231532	0.231532	2.51853e-06	0.560027	5.586e-05	4.31727e-06	not sig		NO
P35282	ENSMUSG00000020132	216344	Rab21	RAB21, member RAS oncogene family	70.27	21	21	21.1447	21.212	20.9782	21.1281	20.9817	21.2516	21.0552	21.0382	21.2237	20.5541	20.3795	20.6248	20.4028	20.5884	20.5596	20.4375	20.4424	20.5091	21.226	21.073	21.135	21.1806	21.1231	21.2937	21.4829	21.1093	21.1196	21.1126	20.4998	21.1937	-0.612768	0.0811153	-0.693883	0.693883	6.97737e-13	3.29942e-11	0.266023	2.40796e-12	not sig		NO
P35283	ENSMUSG00000023460	19328	Rab12	RAB12, member RAS oncogene family	69.55	18	18	17.5479	17.2367	17.555	17.4197	17.225	18.0702	17.6578	17.7373	17.071	17.6031	17.2845	17.5602	17.5433	17.4905	17.3252	17.3784	17.9176	17.377	17.2884	17.667	17.6137	17.89	17.4601	17.8731	17.722	17.5721	17.6016	17.5023	17.4977	17.632	-0.00454274	0.12971	-0.134252	0.134252	0.403358	0.999077	0.482876	0.459282	not sig		NO
P35285	ENSMUSG00000027519	19334	Rab22a	RAB22A, member RAS oncogene family	77.84	13	15	18.7564	18.925	18.947	18.7962	18.7703	19.1568	18.8524	18.9341	18.7516	18.6416	18.4156	18.2106	18.2817	18.5293	18.4149	18.2584	18.4416	18.2549	18.8791	18.8259	18.9927	19.151	19.0999	19.1182	19.0783	19.1014	19.1188	18.8766	18.3832	19.0406	-0.493477	0.163936	-0.657413	0.657413	3.53846e-10	9.23798e-08	0.0354056	4.11017e-10	not sig		NO
P35288	ENSMUSG00000004768	19335	Rab23	RAB23, member RAS oncogene family	45.57	8	8	13.3405	13.4867	12.6006	14.3318	13.2159	13.6117	13.3088	14.1432	13.7915	14.3613	14.4905	14.4639	13.9717	13.8027	14.6014	13.8511	15.0391	13.9617	14.1485	14.7574	15.129	14.6893	12.7669	14.9025	14.8652	14.8379	13.8342	13.5368	14.2826	14.4368	0.745828	0.900013	-0.154185	0.900013	0.00636552	0.0290991	0.00785871	0.838225	not sig		NO
P35290	ENSMUSG00000034789	19336	Rab24	RAB24, member RAS oncogene family	58.62	10	10	9.2137	15.6966	14.4276	13.9918	14.5895	14.9944	11.6721	15.7278	12.6455	15.2801	15.3297	15.3906	15.4074	14.5101	14.7946	14.5241	14.2694	15.0662	15.4509	12.097	15.2584	15.9181	14.0757	13.6792	15.147	15.0442	14.6447	13.6621	14.9525	14.5906	1.29033	0.928426	0.361908	1.29033	0.162824	0.155089	0.366484	0.853374	not sig		NO
P35293	ENSMUSG00000073639	19330	Rab18	RAB18, member RAS oncogene family	79.13	16	16	18.7019	18.539	18.6737	18.725	18.7946	18.8578	18.6488	18.6179	18.9234	18.9835	19.1276	18.9246	18.9781	19.0256	18.6944	18.9072	18.8717	18.9014	19.0222	18.8296	18.9773	19.291	18.7227	19.0593	18.8883	19.013	18.8815	18.7202	18.9349	18.965	0.214671	0.244768	-0.0300974	0.244768	0.0014163	0.00707262	0.0022439	0.885445	not sig		NO
P35486	ENSMUSG00000031299	18597	Pdha1	pyruvate dehydrogenase E1 alpha 1	82.05	34	35	22.6709	22.5974	22.5928	22.5978	22.6111	22.803	22.5923	22.6926	22.6178	21.7686	21.7262	21.7631	21.9039	21.997	21.9984	21.6409	21.83	22.0348	22.6008	22.6232	22.6929	22.6893	22.748	22.5789	22.6413	22.6417	22.7335	22.6417	21.8514	22.6611	-0.790307	0.0193287	-0.809636	0.809636	6.77422e-16	3.30846e-14	0.904724	2.80886e-14	not sig		NO
P35527					75.6	48	48	18.8048	19.7254	21.7049	19.2918	22.4715	20.1049	20.1376	19.2358	19.1714	24.1833	24.2068	24.1844	25.9072	24.1976	24.2066	24.1412	24.1497	24.1242	21.0461	20.5016	20.2918	20.4484	26.5593	20.572	20.3416	20.6302	20.922	20.072	24.3668	21.257	4.29476	1.18498	3.10978	4.29476	3.05656e-06	2.9134e-06	0.192683	0.000247709	Fresh&Melatonin vs. Aged	Cluster 3	YES
P35550	ENSMUSG00000046865	14113	Fbl	fibrillarin	61.77	16	19	18.3495	18.3672	18.2849	18.4125	18.2168	18.2394	18.1905	18.135	18.4317	17.9993	18.1392	18.1121	17.8699	18.1883	17.9817	17.9597	18.0375	18.0053	18.3056	18.311	18.3297	18.2784	18.2556	18.0908	18.2725	18.2744	18.2397	18.2919	18.0326	18.262	-0.259391	-0.029994	-0.229397	0.259391	4.73903e-06	1.06549e-05	0.771318	5.90722e-05	not sig		NO
P35564	ENSMUSG00000020368	12330	Canx	calnexin	63.62	62	62	22.2146	22.2188	22.3086	22.1754	22.1344	22.428	22.2351	22.2486	22.3396	21.3094	21.5591	21.2974	21.2199	21.4296	21.5007	21.477	21.4166	21.5834	22.1828	22.0117	22.0775	22.0588	22.1169	22.3282	22.2942	22.2871	22.296	22.2559	21.4215	22.1837	-0.834433	-0.0722185	-0.762215	0.834433	2.43707e-14	1.39777e-13	0.377297	8.52984e-13	not sig		NO
P35585	ENSMUSG00000003033	11767	Ap1m1	adaptor-related protein complex AP-1, mu subunit 1	65.25	21	21	20.1767	20.321	20.0096	20.3002	20.3207	20.2253	19.9833	19.9802	20.2832	19.3653	19.6671	19.2533	19.5018	19.3943	19.3067	19.255	19.2979	19.5373	19.9229	19.8129	20.2287	20.1181	19.8848	20.0047	20.1992	20.1237	20.0134	20.1778	19.3976	20.0343	-0.780157	-0.143511	-0.636646	0.780157	5.40738e-11	1.00376e-10	0.110406	5.5293e-09	not sig		NO
P35601	ENSMUSG00000029191	19687	Rfc1	replication factor C (activator 1) 1	32.1	30	30	15.7498	15.4811	15.9478	16.0526	15.0315	15.6909	15.3005	15.8879	15.6601	12.4307	11.9487	15.0587	9.60212	13.487	13.3668	14.5687	14.6087	13.531	15.5912	15.2495	14.7627	15.4441	14.7364	14.9691	15.3422	15.8523	15.4332	15.6447	13.1781	15.2645	-2.46661	-0.38016	-2.08645	2.46661	4.82222e-05	7.85745e-05	0.708888	0.000583784	Fresh&Melatonin vs. Aged	Cluster 2	YES
P35700	ENSMUSG00000028691	18477	Prdx1	peroxiredoxin 1	80.4	18	30	25.5843	25.9777	25.3818	25.5521	25.4423	25.5547	25.4798	25.3134	25.6791	25.2492	25.1405	25.2488	24.7698	25.2321	25.2388	25.1713	25.1423	24.9408	25.9573	25.8374	25.8645	25.2543	25.9595	26.137	26.1004	26.0331	25.826	25.5517	25.1259	25.8855	-0.42576	0.333809	-0.759569	0.759569	3.55113e-07	0.000722233	0.00707497	2.04999e-07	not sig		NO
P35761	ENSMUSG00000038379	22137	Ttk	Ttk protein kinase	61.33	48	48	17.2081	17.6469	17.3065	17.474	17.2855	17.5707	17.3556	17.3287	17.7716	16.2777	16.5376	16.5407	16.3973	16.3817	16.5153	16.4758	16.5342	16.3418	17.0122	17.2335	17.1751	17.1204	17.3161	17.3494	17.5058	17.4137	17.2116	17.4386	16.4447	17.2597	-0.993951	-0.178895	-0.815056	0.993951	7.82519e-13	1.5703e-12	0.0487258	1.00165e-10	not sig		NO
P35762	ENSMUSG00000037706	12520	Cd81	CD81 antigen	30.93	4	4	18.3553	19.1136	19.3129	18.8011	18.6857	19.3371	18.7193	18.755	19.7127	17.5377	17.6378	18.1351	18.258	17.6533	17.9675	17.7359	18.3571	18.5807	18.4824	18.1314	18.8909	18.9198	18.9265	18.7939	18.997	18.8845	19.5637	18.977	17.9848	18.8434	-0.992165	-0.133603	-0.858562	0.992165	2.61318e-05	4.85172e-05	0.753249	0.000297872	not sig		NO
P35803	ENSMUSG00000031342	14758	Gpm6b	glycoprotein m6b	15.24	5	5	14.5301	15.0185	14.4758	14.4363	13.3761	14.3144	15.2859	14.2018	15.2562	14.4817	13.258	13.5912	15.2958	13.7201	13.4962	12.9673	14.8494	14.6273	14.5984	14.3445	15.1933	14.8757	14.6836	15.2315	15.1844	13.8084	15.8094	14.5439	14.0319	14.8588	-0.512011	0.314901	-0.826912	0.826912	0.0457103	0.253913	0.58351	0.0378251	not sig		NO
P35821	ENSMUSG00000027540	19246	Ptpn1	protein tyrosine phosphatase, non-receptor type 1	62.96	20	20	15.6669	15.4421	15.7328	15.6923	15.4669	16.0789	14.8511	15.7412	15.2153	14.6715	15.5525	15.4495	14.9067	14.9094	14.9786	14.853	14.9444	14.5663	15.6135	15.2829	15.6399	15.5958	15.286	15.898	15.6718	15.6295	15.3953	15.5431	14.9813	15.557	-0.56174	0.013913	-0.575653	0.575653	0.000461964	0.00160126	0.994693	0.00125337	not sig		NO
P35908					91.71	48	62	21.0139	21.1795	27.3033	21.3909	21.2565	21.7919	21.0922	21.5143	21.1173	25.4152	23.6779	23.7323	27.1036	23.763	23.6705	23.6301	23.6196	23.6645	24.9219	22.9399	22.5065	22.9432	23.9248	24.2666	23.1395	22.8548	22.9615	21.9622	24.253	23.3843	2.29077	1.42209	0.868677	2.29077	0.00858405	0.00666736	0.110802	0.417878	Fresh vs. Aged	Cluster 3	YES
P35922	ENSMUSG00000000838	14265	Fmr1	FMRP translational regulator 1	63.19	27	28	16.9807	16.4268	16.313	16.9107	16.6779	16.6421	16.7144	16.1328	16.7425	15.6838	16.0272	15.6554	15.9652	15.9015	15.8478	15.8447	15.4441	15.8433	16.5079	16.6967	16.3879	16.4596	16.1189	16.3564	16.1712	16.3267	16.5915	16.6157	15.8014	16.4019	-0.81421	-0.213797	-0.600412	0.81421	1.10899e-07	1.14969e-07	0.116353	1.51134e-05	not sig		NO
P35979	ENSMUSG00000038900	269261	Rpl12	ribosomal protein L12	69.09	11	11	20.4764	20.4931	20.1891	20.4993	20.3966	20.3012	20.3253	20.1292	20.3976	19.8696	19.9797	19.8745	19.8385	19.957	19.7907	19.7223	19.8036	19.8783	20.2401	20.1642	20.3645	20.2416	20.1702	20.3083	20.226	20.274	20.278	20.3564	19.8571	20.2519	-0.499278	-0.104541	-0.394737	0.499278	1.57117e-10	2.39172e-10	0.0760915	2.22638e-08	not sig		NO
P35980	ENSMUSG00000059070	19899	Rpl18	ribosomal protein L18	51.6	13	13	20.7481	20.8082	20.5117	20.8912	20.7718	20.6023	20.6706	20.6777	20.7825	19.7847	19.9973	19.6949	19.7958	19.8543	19.7772	19.6951	19.795	19.8263	20.5682	20.4273	20.478	20.4122	20.3937	20.4429	20.5294	20.5659	20.5975	20.7182	19.8023	20.4906	-0.915969	-0.227676	-0.688293	0.915969	2.77483e-16	2.13163e-14	0.000100352	2.23488e-13	not sig		NO
P36536	ENSMUSG00000020088	20224	Sar1a	secretion associated Ras related GTPase 1A	75.25	13	16	20.2114	19.9431	19.8694	20.1751	20.1933	19.9043	19.7713	19.8221	19.9608	19.5875	19.4046	19.4973	19.5299	19.621	19.1617	19.2221	19.0252	19.2083	19.7175	19.7207	19.8884	20.0269	19.8661	19.7955	19.8622	19.6394	20.0702	19.9834	19.362	19.843	-0.621452	-0.140421	-0.481031	0.621452	2.53062e-07	3.17252e-07	0.231778	1.75049e-05	not sig		NO
P36552	ENSMUSG00000022742	12892	Cpox	coproporphyrinogen oxidase	48.53	18	18	23.5103	23.7348	24.3999	23.8688	23.5817	25.0717	23.8327	22.9068	23.9549	23.1262	23.1483	22.9951	23.0828	23.0291	23.0608	23.0286	22.9789	22.8907	23.6424	23.5825	24.0713	23.7928	24.0358	23.8665	23.6173	24.1284	23.3909	23.8735	23.0378	23.792	-0.835676	-0.0815165	-0.754159	0.835676	0.000131446	0.00027271	0.892337	0.000858874	not sig		NO
P36898	ENSMUSG00000052430	12167	Bmpr1b	bone morphogenetic protein receptor, type 1B	21.31	6	9	12.741	14.2384	13.6082	12.3604	13.733	13.6984	13.0031	12.9142	13.2975	12.6869	12.2469	12.4812	12.7909	12.4102	13.2252	9.99503	12.7197	12.42	13.1893	13.5905	12.9056	13.3042	14.0603	13.9516	13.3898	13.7906	13.0504	13.2882	12.3307	13.4703	-0.957564	0.182009	-1.13957	1.13957	0.00301782	0.0156766	0.834982	0.00399983	Aged vs. Melatonin	Cluster 2	YES
P36916	ENSMUSG00000024429	14670	Gnl1	guanine nucleotide binding protein-like 1	53.87	29	29	18.3405	18.4214	18.1726	18.4927	18.0536	18.3646	18.0861	18.1328	18.3479	17.5047	17.8444	17.2893	17.5578	17.7361	17.6759	17.3788	17.6485	17.7563	17.8972	17.9999	17.9862	18.3252	18.0716	18.2301	18.079	18.1715	18.0757	18.268	17.5991	18.0929	-0.668913	-0.175074	-0.493839	0.668913	1.20586e-08	1.27423e-08	0.0698396	2.38486e-06	not sig		NO
P36993	ENSMUSG00000061130	19043	Ppm1b	protein phosphatase 1B, magnesium dependent, beta isoform	77.95	21	24	18.4766	18.7375	18.5492	18.5068	18.4295	18.6311	18.6073	18.6918	18.6312	17.9891	17.9765	18.1301	18.0622	18.0316	17.9842	17.9154	17.9401	18.0368	18.7437	18.6673	18.645	18.8315	18.7262	18.7056	18.5364	18.7663	18.7058	18.5846	18.0073	18.7031	-0.577233	0.11851	-0.695744	0.695744	5.27107e-15	7.3197e-13	0.0177285	3.37508e-14	not sig		NO
P37040	ENSMUSG00000005514	18984	Por	P450 (cytochrome) oxidoreductase	65.04	44	44	19.2344	18.9626	18.8468	19.043	18.8898	19.0083	18.994	18.9844	18.8869	18.4143	18.133	18.4234	18.3521	18.4879	18.3529	18.3276	18.2985	18.3135	19.0056	19.0492	19.1514	18.8836	19.0736	19.1693	19.0498	18.9312	19.0632	18.9834	18.3448	19.0419	-0.638564	0.0585185	-0.697083	0.697083	1.60543e-13	5.04274e-12	0.45917	7.84039e-13	not sig		NO
P37913	ENSMUSG00000056394	16881	Lig1	ligase I, DNA, ATP-dependent	44.76	34	34	15.2839	16.1879	15.178	15.14	14.2009	15.5739	15.5195	15.5875	15.1062	13.4578	14.3823	13.28	14.107	14.4867	14.7277	14.4263	14.289	14.6494	13.9153	14.9266	15.7595	15.6327	14.1015	14.6103	15.4512	15.2203	15.6418	15.3086	14.2007	15.0288	-1.10795	-0.279824	-0.828126	1.10795	0.00133272	0.0013292	0.571251	0.0156946	Fresh vs. Aged	Cluster 2	YES
P38060	ENSMUSG00000028672	15356	Hmgcl	3-hydroxy-3-methylglutaryl-Coenzyme A lyase	53.54	14	15	15.8797	16.0867	15.6	16.1336	15.7305	15.3252	15.7222	15.3278	16.141	15.3388	14.6657	15.0602	15.3079	14.7385	14.9805	14.6363	14.8434	14.8042	15.5501	15.8097	16.4876	16.0843	15.6276	15.9711	16.0372	15.247	15.7428	15.7718	14.9306	15.8397	-0.84124	0.0678602	-0.9091	0.9091	2.40202e-06	2.25193e-05	0.891719	7.31787e-06	not sig		NO
P38647	ENSMUSG00000024359	15526	Hspa9	heat shock protein 9	66.72	59	60	21.6492	22.0206	21.5405	21.7256	21.5705	21.7216	21.7789	21.6887	21.5966	21.0974	21.1376	21.2389	21.201	21.1311	21.3105	21.0585	21.1434	21.1795	21.6491	21.7761	21.9949	21.9593	21.8423	21.8964	21.8528	21.6453	21.7213	21.6991	21.1664	21.8153	-0.532704	0.116158	-0.648861	0.648861	4.19824e-11	4.04405e-09	0.117974	8.11937e-11	not sig		NO
P39054	ENSMUSG00000033335	13430	Dnm2	dynamin 2	62.3	35	54	18.4281	18.517	18.3114	18.4481	18.4349	18.5589	18.3811	18.432	18.4275	18.502	18.6828	18.4468	18.341	18.5738	18.6356	18.4152	18.3298	18.5627	18.6046	18.2844	18.4246	18.5379	18.559	18.539	18.522	18.4917	18.5676	18.4377	18.4988	18.5034	0.0611789	0.0657622	-0.00458335	0.0657622	0.315546	0.410826	0.359999	0.994814	not sig		NO
P39447	ENSMUSG00000030516	21872	Tjp1	tight junction protein 1	59.43	80	81	16.3825	16.4263	16.5046	16.3579	16.4791	16.1876	16.2903	15.9562	16.6784	16.398	16.5367	16.396	16.4326	16.4513	16.6264	16.3189	16.375	16.4245	16.2065	15.6764	15.8585	16.034	15.9012	16.0105	15.7885	16.2046	15.9813	16.3625	16.4399	15.9624	0.0774011	-0.400152	0.477553	0.477553	4.38828e-06	0.589371	8.72747e-05	7.46921e-06	not sig		NO
P39749	ENSMUSG00000024742	14156	Fen1	flap structure specific endonuclease 1	35.19	11	11	16.8674	16.7849	16.6919	16.9286	16.78	17.0334	16.8443	17.0484	16.7138	16.0007	15.1418	15.8011	15.739	15.5636	15.7316	15.4825	15.6527	15.5213	16.3929	16.8215	16.5196	16.6216	16.8504	17.0782	17.213	16.8388	16.7833	16.8547	15.626	16.791	-1.22872	-0.0636952	-1.16502	1.22872	5.69694e-12	3.49921e-11	0.808573	1.04386e-10	Fresh&Melatonin vs. Aged	Cluster 2	YES
P39876	ENSMUSG00000020044	21859	Timp3	tissue inhibitor of metalloproteinase 3	42.65	7	7	13.8858	14.0815	11.2301	11.2474	13.5964	12.9092	14.4	13.8785	13.2173	18.8244	18.9909	18.8571	18.811	19.0054	19.0035	18.9715	18.909	18.9001	13.2925	13.9477	11.7083	13.1432	13.2174	14.3653	13.5792	13.3023	13.09	13.1607	18.9192	13.294	5.75854	0.133309	5.62523	5.75854	2.36366e-14	2.39142e-13	0.933619	3.82028e-13	Fresh&Melatonin vs. Aged	Cluster 3	YES
P40124	ENSMUSG00000028656	12331	Cap1	CAP, adenylate cyclase-associated protein 1 (yeast)	62.24	28	29	20.5095	20.3121	20.3424	20.4958	20.3587	20.3857	20.4827	20.4511	20.5658	20.5331	20.6378	20.5643	20.4131	20.7029	20.4825	20.5156	20.4054	20.4939	20.3987	20.3501	20.783	20.5513	20.3707	20.4697	20.4407	20.3977	20.5693	20.4338	20.5276	20.4812	0.0938722	0.0474921	0.0463801	0.0938722	0.209511	0.182269	0.630485	0.643818	not sig		NO
P40142	ENSMUSG00000021957	21881	Tkt	transketolase	83.47	46	46	20.442	21.3047	21.0711	20.6317	20.468	21.2304	21.1434	21.1451	21.0502	20.0043	19.8429	19.6727	19.8239	19.7588	20.093	19.7995	20.3329	20.4403	20.3987	20.5612	21.0582	20.3004	20.7137	20.9399	20.7419	20.7112	20.9291	20.9429	19.9742	20.706	-0.968712	-0.236916	-0.731796	0.968712	5.47586e-07	6.14759e-07	0.207042	4.23983e-05	not sig		NO
P40240	ENSMUSG00000030342	12527	Cd9	CD9 antigen	31.42	10	10	19.1262	19.2977	19.462	19.0599	18.9493	19.3103	18.9979	18.8666	19.4916	17.2664	18.1491	17.5005	17.3058	17.2629	17.5737	17.8806	18.0713	17.7564	17.2563	18.0712	18.3667	18.4123	18.1792	17.7063	18.1671	18.3827	18.5273	19.1735	17.6407	18.1188	-1.53275	-1.05472	-0.478031	1.53275	2.68753e-09	2.21081e-09	1.68731e-06	0.0146053	Fresh vs. Aged&Melatonin	Cluster 2	YES
P40336	ENSMUSG00000020078	30930	Vps26a	VPS26 retromer complex component A	69.72	22	24	20.0908	20.2686	20.3522	20.4331	20.1958	20.3885	20.3066	20.206	20.3019	19.3686	19.745	19.6362	19.3655	19.3896	19.481	19.3934	19.4229	19.76	20.0434	20.178	20.2202	20.5154	20.2387	20.2555	20.3792	20.052	20.03	20.2826	19.5069	20.2125	-0.77569	-0.070119	-0.705571	0.77569	3.30422e-11	1.35225e-10	0.572706	8.99253e-10	not sig		NO
P40630	ENSMUSG00000003923	21780	Tfam	transcription factor A, mitochondrial	53.91	22	22	19.935	19.9214	19.677	19.9468	19.986	19.7367	19.6466	19.5943	19.8549	19.0452	19.0427	19.0957	19.1254	19.0648	18.9796	18.9278	18.9	19.0245	20.0451	19.8375	19.6723	20.0175	19.7656	19.9975	19.9597	19.595	19.8294	19.811	19.0228	19.8577	-0.788108	0.0467761	-0.834884	0.834884	6.71055e-13	1.39982e-11	0.738671	4.1418e-12	not sig		NO
P41105	ENSMUSG00000030432	19943	Rpl28	ribosomal protein L28	64.23	14	14	19.3606	19.4725	19.0628	19.5421	19.4972	19.092	19.3408	19.058	19.4094	18.8947	18.6863	18.7723	19.004	18.79	18.7309	18.4371	18.5165	18.7262	19.3724	19.1315	19.0147	19.2976	19.0828	19.3121	19.1193	19.1178	19.2463	19.3151	18.7287	19.1883	-0.586386	-0.126769	-0.459617	0.586386	2.14499e-07	2.85094e-07	0.256285	1.33598e-05	not sig		NO
P41216	ENSMUSG00000018796	14081	Acsl1	acyl-CoA synthetase long-chain family member 1	67.1	40	45	22.7171	22.9529	22.7566	22.5847	22.5587	22.8844	22.8239	22.6847	22.7165	22.006	21.8983	21.9373	21.9691	22.0954	21.9534	21.9513	21.9467	21.9124	22.6705	22.6566	22.6611	22.8221	22.6315	22.7528	22.728	22.6145	22.6715	22.7422	21.9633	22.6898	-0.778832	-0.0523206	-0.726512	0.778832	6.81937e-16	2.55351e-14	0.449523	4.18554e-14	not sig		NO
P41241	ENSMUSG00000032312	12988	Csk	c-src tyrosine kinase	40.67	14	15	14.6591	16.3996	16.0255	10.5721	14.3242	15.9547	16.5897	13.5873	17.3185	16.718	16.4756	16.2168	16.4485	16.4341	16.6335	16.3806	16.4895	16.5162	14.1541	14.8396	15.4198	11.2353	15.0189	13.3947	10.7586	15.0917	14.198	15.0479	16.4792	13.7901	1.43135	-1.25777	2.68912	2.68912	0.00449499	0.142606	0.215907	0.00315573	Aged vs. Melatonin	Cluster 3	YES
P41317	ENSMUSG00000024863	17195	Mbl2	mannose-binding lectin (protein C) 2	43.44	8	8	16.1892	15.9231	16.5749	13.9236	15.3801	14.7535	9.85911	15.7774	16.6029	18.2483	14.6428	13.3922	14.3967	11.3891	15.4942	12.1832	18.2178	13.0629	15.9128	15.6503	15.9278	16.3881	16.1252	16.2771	15.9923	16.6993	16.0197	14.9982	14.5586	16.1103	-0.43961	1.11208	-1.55169	1.55169	0.21287	0.872256	0.42887	0.203378	not sig		NO
P42125	ENSMUSG00000024132	13177	Eci1	enoyl-Coenzyme A delta isomerase 1	41.52	13	13	19.3755	19.7403	18.827	18.9979	19.1692	18.8944	18.8547	18.9501	19.375	18.9878	18.668	18.3626	18.7954	17.254	18.3726	18.0216	18.6069	19.0178	18.1616	19.235	19.9436	19.8059	18.9335	18.995	19.1658	18.0443	18.1047	19.1316	18.4541	18.9322	-0.677499	-0.199412	-0.478087	0.677499	0.0417479	0.0381698	0.723282	0.174735	not sig		NO
P42208	ENSMUSG00000026276	18000	Septin2	septin 2	82.55	23	23	17.3503	17.4487	17.2016	17.4505	17.4554	17.4922	17.4961	17.2888	17.531	17.6902	17.7202	17.7935	17.6419	17.8945	17.7311	17.6519	17.7212	17.6868	17.7605	17.8519	17.9332	17.7193	17.4249	17.7787	17.9946	17.6898	17.6069	17.4127	17.7257	17.7511	0.312966	0.33836	-0.0253936	0.33836	7.13681e-06	5.90852e-05	2.03235e-05	0.904189	not sig		NO
P42227	ENSMUSG00000004040	20848	Stat3	signal transducer and activator of transcription 3	70.52	49	50	19.234	18.8757	19.0959	19.195	19.0751	19.4485	19.3414	18.9753	19.161	18.0155	18.186	17.8751	17.8825	18.2774	18.1827	18.1525	18.3151	18.1016	19.1189	19.0166	18.8701	19.1231	18.8532	19.053	18.7315	18.9222	19.1153	19.1558	18.1098	18.9782	-1.04596	-0.177562	-0.868396	1.04596	6.9458e-13	1.51712e-12	0.0650262	7.52376e-11	Fresh vs. Aged	Cluster 2	YES
P42337	ENSMUSG00000027665	18706	Pik3ca	phosphatidylinositol-4,5-bisphosphate 3-kinase catalytic subunit alpha	37.36	33	34	13.1978	16.1747	15.5669	13.3486	12.6815	16.3126	16.3373	16.1383	15.9115	13.1282	15.8307	16.2103	14.3972	15.2237	12.6793	13.7011	15.5829	12.1732	15.8799	15.8821	16.3609	15.4563	15.5363	16.1219	16.1057	16.0646	15.7401	15.0744	14.3252	15.9053	-0.749195	0.830952	-1.58015	1.58015	0.0404649	0.416953	0.344148	0.0315879	Aged vs. Melatonin	Cluster 2	YES
P42567	ENSMUSG00000028552	13858	Eps15	epidermal growth factor receptor pathway substrate 15	54.96	44	44	17.394	17.3811	17.3129	17.3588	17.1348	17.5565	17.3609	17.1467	17.5678	16.7865	16.9036	16.8318	16.451	16.4198	16.6656	16.7924	16.7383	16.9946	17.3078	17.4378	17.4363	17.3447	17.5192	17.6702	17.5755	17.3085	16.9784	17.3571	16.7315	17.3976	-0.625529	0.0405384	-0.666068	0.666068	3.80164e-08	4.64669e-07	0.88494	1.58975e-07	not sig		NO
P42669	ENSMUSG00000043991	19290	Pura	purine rich element binding protein A	35.51	8	8	11.8447	12.1082	13.6711	12.4896	13.4497	13.0325	17.5861	11.4678	12.5825	17.0901	17.2328	17.0573	16.6604	17.1878	17.1978	17.3246	16.9802	17.4835	11.4312	10.5123	15.4961	15.264	13.3947	12.9831	13.6937	14.5145	13.564	13.1369	17.1349	13.4282	3.99804	0.291261	3.70678	3.99804	3.55373e-06	1.07107e-05	0.90147	3.13701e-05	Fresh&Melatonin vs. Aged	Cluster 3	YES
P42703	ENSMUSG00000054263	16880	Lifr	LIF receptor alpha	10.81	10	10	18.9118	18.3963	19.0969	19.2978	18.8535	13.0913	19.4823	18.6271	18.7101	13.4219	17.1621	13.0943	13.0512	13.0014	13.4922	13.4891	12.248	13.1904	19.0605	18.8536	13.3012	19.05	14.3504	18.836	11.9466	18.5869	13.9138	18.2741	13.5723	16.4332	-4.70183	-1.8409	-2.86094	4.70183	0.000581007	0.000410854	0.202469	0.029351	Fresh&Melatonin vs. Aged	Cluster 2	YES
P42859	ENSMUSG00000029104	15194	Htt	huntingtin	36.87	90	90	18.1274	18.1059	18.1806	18.0983	18.0182	17.9781	18.1159	17.9312	17.7885	17.5887	17.4486	17.835	17.2386	17.6589	17.4163	17.7366	17.6864	17.6379	18.2797	17.7759	18.1201	18.2674	18.07	18.1931	18.2379	18.1061	17.7062	18.0382	17.583	18.084	-0.455223	0.0458179	-0.501041	0.501041	3.2024e-06	3.36865e-05	0.8454	8.57883e-06	not sig		NO
P42925	ENSMUSG00000029499	19301	Pxmp2	peroxisomal membrane protein 2	21.65	7	7	16.3409	17.3155	17.1941	16.55	16.8828	17.6675	17.0745	17.1601	17.3382	16.2621	16.3542	15.742	16.6054	15.5482	16.1371	16.3211	15.5596	16.0013	16.7436	16.5665	16.7355	16.805	17.0679	16.7424	16.9301	17.3916	17.5602	17.0582	16.059	16.9492	-0.999163	-0.108965	-0.890198	0.999163	9.72156e-06	2.19772e-05	0.811167	0.000103224	not sig		NO
P42932	ENSMUSG00000025613	12469	Cct8	chaperonin containing Tcp1, subunit 8 (theta)	83.21	53	53	21.9719	21.9234	21.7443	21.9863	21.9535	21.8555	21.9228	21.7816	22.0229	21.241	21.2357	21.3412	21.1946	21.3151	21.2316	21.1219	21.1077	21.2481	22.0266	21.8535	22.1563	21.9051	21.8291	21.9634	21.9677	21.9986	21.8738	21.9069	21.2263	21.9527	-0.680591	0.0457794	-0.726371	0.726371	4.37295e-15	1.37335e-13	0.548728	4.9738e-14	not sig		NO
P43024	ENSMUSG00000041697	12861	Cox6a1	cytochrome c oxidase subunit 6A1	42.34	3	3	20.1913	20.3739	19.7653	20.0666	20.1319	19.9698	19.8157	19.9117	20.3079	19.5838	19.3302	19.4303	19.3118	19.3275	19.2237	19.3631	19.1505	19.2309	20.0209	20.2448	19.8902	20.1809	19.7315	19.8326	20.203	19.9343	20.2376	20.0594	19.328	20.0307	-0.731387	-0.0286935	-0.702694	0.731387	4.92324e-09	2.70835e-08	0.939784	5.59092e-08	not sig		NO
P43247	ENSMUSG00000024151	17685	Msh2	mutS homolog 2	49.73	43	43	18.4722	18.399	18.4047	17.9932	17.8969	18.3153	18.1684	18.469	18.1305	18.2313	18.3303	18.1603	18.3492	18.1833	18.3485	18.0504	18.241	18.2023	18.6828	18.7533	18.9577	18.8404	18.7869	18.8179	18.6396	18.7365	18.6881	18.2499	18.233	18.767	-0.0169302	0.517121	-0.534051	0.534051	3.02038e-08	0.96733	2.82927e-07	1.62472e-07	not sig		NO
P43274	ENSMUSG00000051627	50709	H1f4	H1.4 linker histone, cluster member	31.51	2	5	13.8143	10.3934	14.2488	13.7061	13.2126	14.1588	14.347	12.9532	13.2497	17.4773	17.4097	17.3472	17.3589	17.4524	17.5413	17.3459	17.6482	17.394	13.5107	11.7149	15.0174	10.4087	10.9172	15.3333	11.1866	11.6626	14.4364	13.3427	17.4416	12.6875	4.09898	-0.655117	4.7541	4.7541	6.9955e-08	1.8753e-06	0.541852	1.58791e-07	Fresh&Melatonin vs. Aged	Cluster 3	YES
P43275	ENSMUSG00000049539	80838	H1f1	H1.1 linker histone, cluster member	38.97	6	9	18.182	19.2101	17.1916	18.3575	18.4427	18.2938	18.2873	18.3782	18.4792	18.5249	18.605	18.2023	18.335	18.7895	18.6396	18.3048	18.9596	18.6556	19.1115	19.4037	19.8807	18.7806	19.0706	19.6433	18.9846	19.1756	19.3707	18.3136	18.5574	19.269	0.24376	0.955436	-0.711676	0.955436	5.85238e-05	0.384327	5.95858e-05	0.00175439	not sig		NO
P43276	ENSMUSG00000058773	56702	H1f5	H1.5 linker histone, cluster member	26.91	5	6	13.7965	14.3104	14.0741	12.3501	13.9241	14.3417	12.1802	14.3142	14.4688	16.267	16.4568	16.0314	15.7984	16.2698	16.2656	16.1697	16.5691	16.1472	19.3079	18.0577	15.3776	14.709	15.8616	17.2917	17.3349	18.2423	17.7471	13.7511	16.2195	17.1033	2.46833	3.35219	-0.883866	3.35219	7.56328e-07	7.13471e-05	7.69308e-07	0.171042	Fresh vs. Aged&Melatonin	Cluster 1	YES
P43277	ENSMUSG00000052565	14957	H1f3	H1.3 linker histone, cluster member	31.67	1	2	14.3101	13.1762	12.7698	11.8911	12.2647	12.8331	12.2594	9.43291	14.187	16.8934	17.2679	17.0334	17.0008	16.0807	17.0146	16.6742	16.8567	16.8559	9.68042	13.7136	13.3984	12.9439	13.7413	11.5799	12.4077	14.0357	11.4516	12.5694	16.853	12.5503	4.28368	-0.0190852	4.30276	4.30276	2.67139e-08	1.97026e-07	0.999358	1.82451e-07	Fresh&Melatonin vs. Aged	Cluster 3	YES
P43406	ENSMUSG00000027087	16410	Itgav	integrin alpha V	40.71	39	39	15.65	16.4488	16.2851	16.2508	16.086	16.82	16.4809	16.2737	17.1008	15.451	16.1114	15.6115	16.9229	15.8935	15.6392	15.8383	15.8517	16.3732	16.4469	16.2797	16.5459	17.433	16.5855	16.5748	16.7217	16.1163	16.8957	16.3773	15.9659	16.6222	-0.411498	0.244803	-0.656301	0.656301	0.00948671	0.112536	0.439084	0.0074528	not sig		NO
P45376	ENSMUSG00000001642	11677	Akr1b3	aldo-keto reductase family 1, member B3 (aldose reductase)	70.25	30	31	24.4411	23.85	24.2617	24.3502	24.2514	24.4336	24.3586	24.2173	24.2557	23.1432	23.67	23.761	23.6868	23.852	23.7716	23.5826	22.9244	23.5494	24.4603	24.3456	24.8338	24.5792	24.409	24.5236	24.4874	24.405	24.3846	24.2688	23.549	24.4921	-0.719857	0.223205	-0.943062	0.943062	9.93056e-09	1.34514e-06	0.107345	1.21379e-08	not sig		NO
P45377	ENSMUSG00000029762	14187	Akr1b8	aldo-keto reductase family 1, member B8	65.51	11	17	18.4713	18.2196	18.4774	18.5363	17.9659	17.5238	18.3179	18.3186	18.1106	17.8379	17.4918	17.2058	17.0894	17.3304	17.6889	16.469	18.0101	17.0513	17.8789	17.9706	17.9396	17.7194	17.4882	17.8509	17.598	17.5509	17.8535	18.2157	17.3527	17.7611	-0.862988	-0.454605	-0.408383	0.862988	8.35286e-05	5.14863e-05	0.0253232	0.0472001	not sig		NO
P45591	ENSMUSG00000062929	12632	Cfl2	cofilin 2, muscle	83.73	17	17	23.1371	22.9536	23.081	23.0922	23.0249	23.136	23.0479	22.9589	23.2223	22.2644	22.2568	22.6591	22.0779	22.1766	22.071	22.1484	21.9995	22.2007	23.0215	22.9324	23.3668	23.2486	22.7488	23.1808	23.3197	22.9896	23.0991	23.0727	22.206	23.1008	-0.86661	0.0281546	-0.894765	0.894765	1.60629e-11	2.23529e-10	0.932345	1.17031e-10	not sig		NO
P45878	ENSMUSG00000056629	114841036	Fkbp2	FK506 binding protein 2	74.29	14	14	21.297	21.2178	21.1305	21.2276	21.0753	20.9911	21.0983	20.9872	21.0304	20.2623	20.2388	20.2938	20.1339	20.2229	20.3208	20.302	20.2896	20.4947	20.7552	20.9033	21.342	21.0803	20.931	21.1088	21.1738	21.0612	20.8474	21.1172	20.2843	21.0225	-0.832935	-0.0946989	-0.738236	0.832935	1.58659e-12	5.56521e-12	0.311616	6.89865e-11	not sig		NO
P45952	ENSMUSG00000062908	11364	Acadm	acyl-Coenzyme A dehydrogenase, medium chain	51.54	20	20	18.3932	18.1733	18.1964	17.7104	18.2902	18.4074	18.5922	17.3964	17.8894	17.3667	17.5984	17.4994	17.8027	17.3739	17.3172	16.8768	17.7286	17.5082	18.2919	18.0902	18.8654	18.0976	18.0642	17.9993	17.8886	18.0658	18.3106	18.1165	17.4524	18.186	-0.664104	0.0694275	-0.733531	0.733531	6.77786e-05	0.000481122	0.888247	0.000149041	not sig		NO
P46061	ENSMUSG00000022391	19387	Rangap1	RAN GTPase activating protein 1	54.5	30	30	19.5582	19.4591	19.3745	19.4118	19.3211	19.3015	19.4571	19.2654	19.497	18.7564	18.8296	18.7055	18.742	19.3255	18.9539	18.7052	18.6689	18.7892	19.5189	19.2344	19.523	19.2899	19.2819	19.1232	19.3655	19.4815	19.3806	19.4051	18.8307	19.3554	-0.574374	-0.0496295	-0.524745	0.574374	2.75148e-08	9.50448e-08	0.771337	4.51001e-07	not sig		NO
P46062	ENSMUSG00000056917	20469	Sipa1	signal-induced proliferation associated gene 1	10.03	9	9	13.6849	13.6479	14.09	13.988	14.0766	14.7218	14.4132	13.8206	12.9981	16.0763	16.7724	16.027	16.062	15.8866	16.3175	16.1879	16.4722	16.8906	14.0547	9.65185	13.6866	12.4105	12.4621	12.673	12.5783	12.8289	13.2978	13.9379	16.2992	12.6271	2.36127	-1.31082	3.67209	3.67209	3.83971e-09	5.55737e-06	0.00552817	2.62527e-09	Fresh vs. Aged vs. Melatonin	Cluster 3	YES
P46412	ENSMUSG00000018339	14778	Gpx3	glutathione peroxidase 3	35.84	8	9	18.5189	18.1986	18.4199	18.8427	18.7969	18.2707	18.3209	18.5098	18.9104	17.7107	18.1627	17.9013	17.3838	17.7808	17.636	17.8606	17.6028	17.4498	18.4167	18.5516	18.5776	18.5341	18.4769	18.3749	17.8884	18.4842	18.3434	18.5321	17.7209	18.4053	-0.811145	-0.12677	-0.684375	0.811145	2.71966e-07	5.22493e-07	0.505003	7.6754e-06	not sig		NO
P46414	ENSMUSG00000003031	12576	Cdkn1b	cyclin-dependent kinase inhibitor 1B	24.87	4	4	12.9048	12.8206	13.8742	14.4746	14.2244	14.0479	13.3006	13.4634	13.5712	12.2057	12.6441	12.1358	12.7298	13.6327	13.2146	10.8155	13.2745	13.2971	11.8141	11.7262	13.688	10.8153	14.4807	13.2009	13.7626	13.3885	12.6195	13.6313	12.6611	12.8329	-0.970203	-0.798422	-0.171781	0.970203	0.0720002	0.0792891	0.169058	0.914925	not sig		NO
P46460	ENSMUSG00000034187	18195	Nsf	N-ethylmaleimide sensitive fusion protein	73.39	69	70	22.1366	22.6205	22.1784	22.2705	22.0965	22.3081	22.0328	22.2887	22.1919	21.3817	21.7253	21.3666	20.7513	21.7251	21.5702	21.2109	21.3884	21.3541	22.5115	21.9005	21.4613	22.5595	22.1398	22.2104	22.1461	22.5645	22.4431	22.236	21.386	22.2152	-0.850071	-0.0208314	-0.829239	0.850071	1.14547e-06	5.22685e-06	0.987107	7.59054e-06	not sig		NO
P46467	ENSMUSG00000009907	20479	Vps4b	vacuolar protein sorting 4B	59.91	18	18	17.4108	16.3944	17.3141	17.8164	17.4078	16.8162	17.3356	16.8837	17.3974	17.1277	17.0544	17.0756	17.0094	16.8891	17.0614	17.0799	17.1311	17.2581	16.7103	17.4236	17.4605	17.6611	17.413	17.4172	17.3418	16.6231	17.0028	17.1974	17.0763	17.2282	-0.121087	0.0307647	-0.151852	0.151852	0.587627	0.714815	0.978254	0.592457	not sig		NO
P46471	ENSMUSG00000028932	19181	Psmc2	proteasome (prosome, macropain) 26S subunit, ATPase 2	77.6	41	41	19.7871	19.7468	19.6386	19.8756	19.4898	19.8759	19.5958	19.6676	19.7912	19.2676	19.3619	19.3234	19.2534	19.4739	19.3772	19.1761	19.2777	19.3027	19.8389	19.6635	19.9266	19.803	19.6874	19.7597	19.788	19.9322	20.0123	19.7187	19.3127	19.8235	-0.406042	0.10479	-0.510832	0.510832	1.92157e-09	1.95331e-07	0.139251	2.92612e-09	not sig		NO
P46638	ENSMUSG00000077450	19326	Rab11b	RAB11B, member RAS oncogene family	70.18	2	17	21.54	22.1251	21.5698	21.6125	21.5392	21.7244	21.4935	21.6468	21.777	20.9874	21.4881	21.4339	21.0186	21.2882	21.3012	21.3367	21.0699	21.1516	21.8192	21.9263	21.8331	21.7715	21.7527	21.997	22.1324	21.9229	22.058	21.6698	21.2306	21.9126	-0.439177	0.242767	-0.681944	0.681944	4.88772e-08	3.86003e-05	0.0159953	3.38646e-08	not sig		NO
P46656	ENSMUSG00000032051	14148	Fdx1	ferredoxin 1	29.26	7	7	14.4251	17.4618	16.9238	15.9946	15.6042	13.3468	17.028	17.1555	13.6957	15.1852	16.2688	16.1698	15.888	15.948	15.8128	16.0388	16.1142	16.234	16.5914	16.9691	17.3314	16.2939	16.9226	17.3105	17.1504	17.2275	17.8803	15.7373	15.9622	17.0752	0.22489	1.33796	-1.11307	1.33796	0.0156048	0.874384	0.018695	0.0552431	Fresh vs. Melatonin	Cluster 1	YES
P46664	ENSMUSG00000015961	11566	Adss	adenylosuccinate synthetase, non muscle	68.42	33	38	22.5508	22.6426	22.5273	22.4621	22.3339	22.7304	22.5516	22.5395	22.6311	21.4745	21.6681	21.6945	21.5038	21.6792	21.7582	21.648	21.6443	21.5838	22.5153	22.3825	22.6517	22.5244	22.4452	22.6547	22.5088	22.5532	22.6893	22.5521	21.6283	22.5472	-0.923854	-0.00489948	-0.918955	0.923854	1.26835e-16	2.25375e-14	0.994371	2.27596e-14	not sig		NO
P46718	ENSMUSG00000014771	18567	Pdcd2	programmed cell death 2	48.98	12	12	16.7503	16.5709	16.3134	16.5654	16.6397	16.6531	15.9328	16.7423	16.4935	15.6115	15.8562	11.393	14.8753	15.246	15.625	13.6526	12.6576	15.3941	15.9722	15.7867	16.2064	16.4895	16.5145	16.3088	16.0423	16.2021	16.5077	16.5179	14.479	16.2256	-2.0389	-0.292365	-1.74654	2.0389	0.000172119	0.000279725	0.783767	0.00149931	Fresh&Melatonin vs. Aged	Cluster 2	YES
P46735	ENSMUSG00000018417	17912	Myo1b	myosin IB	54.02	53	59	16.4255	15.1201	16.4835	16.5369	16.4323	16.4812	16.4031	16.2186	16.1624	16.1681	16.0941	15.6545	16.0098	15.8029	15.666	15.7343	15.7914	16.3067	16.0978	16.0695	15.8515	13.1451	16.1515	16.208	16.3934	16.3086	16.2376	16.2515	15.9142	15.8292	-0.337341	-0.422329	0.0849876	0.422329	0.366993	0.528173	0.37355	0.959216	not sig		NO
P46737	ENSMUSG00000031201	210766	Brcc3	BRCA1/BRCA2-containing complex, subunit 3	50.86	11	12	16.8629	16.2176	15.6618	16.4331	15.1921	14.3607	16.2343	14.6848	15.2031	15.9074	16.1943	15.6457	15.4838	16.2293	15.6215	15.8733	16.0994	15.7683	16.4139	16.3019	16.212	16.5937	16.0177	16.5646	15.9074	16.0914	15.9361	15.6501	15.8692	16.2265	0.219155	0.576467	-0.357312	0.576467	0.0897398	0.663812	0.0767404	0.347378	not sig		NO
P46935	ENSMUSG00000032216	17999	Nedd4	neural precursor cell expressed, developmentally down-regulated 4	24.13	14	18	16.0049	16.0662	13.9166	15.9861	13.5065	14.0516	15.6718	14.4863	14.3935	13.0353	12.63	11.9534	14.2189	13.7501	13.3081	11.7746	15.135	13.0566	14.0971	15.5189	13.3181	15.1452	12.0666	15.7914	15.0912	14.3847	14.9389	14.8982	13.2069	14.4836	-1.69127	-0.414577	-1.27669	1.69127	0.00844352	0.00845268	0.703407	0.0518613	Fresh vs. Aged	Cluster 2	YES
P46938	ENSMUSG00000053110	22601	Yap1	yes-associated protein 1	63.73	19	19	16.6045	16.5378	16.5548	16.7472	16.3828	16.4268	16.0905	17.0572	16.4149	17.4664	17.041	17.2264	17.2578	17.2718	16.9005	16.7651	16.9937	16.7945	17.3024	16.8794	17.5123	17.5652	15.6399	16.8409	17.1423	16.4247	16.8316	16.5352	17.0797	16.9043	0.544513	0.369117	0.175396	0.544513	0.025565	0.0222101	0.148095	0.630697	not sig		NO
P46978	ENSMUSG00000032116	16430	Stt3a	STT3, subunit of the oligosaccharyltransferase complex, homolog A (S. cerevisiae)	25.96	20	20	18.8195	18.9808	18.7189	18.8204	18.5321	18.8162	18.6652	18.7969	18.7175	18.0926	18.1243	18.1269	18.1362	17.9848	18.0718	18.0189	18.0871	18.1613	18.7351	18.6911	18.7056	18.6794	18.6774	18.8757	18.8543	18.522	18.8039	18.763	18.0893	18.7272	-0.673704	-0.0358558	-0.637848	0.673704	1.67472e-13	1.10012e-12	0.733794	3.52096e-12	not sig		NO
P47199	ENSMUSG00000028199	12972	Cryz	crystallin, zeta	67.37	19	19	18.4245	18.0642	18.557	18.3916	18.4513	18.7106	18.4576	18.6326	18.4856	18.2674	18.2421	18.0621	17.813	17.4396	18.2382	17.9168	18.0148	17.9111	18.5239	18.3412	18.7797	18.1233	18.2427	18.3807	18.2099	18.357	18.3555	18.4639	17.9894	18.3682	-0.474448	-0.0956794	-0.378768	0.474448	0.000220951	0.000273841	0.619735	0.00288942	not sig		NO
P47738	ENSMUSG00000029455	11669	Aldh2	aldehyde dehydrogenase 2, mitochondrial	71.48	35	39	23.0963	23.2733	23.0052	23.0935	23.0122	23.0599	23.0817	22.9859	23.185	22.3757	22.3481	22.3494	22.2121	22.1306	22.2117	22.2381	22.2678	22.2861	22.9803	23.1235	23.0747	23.0951	23.0281	23.202	23.179	23.039	22.9989	23.0881	22.2689	23.0801	-0.819269	-0.00803884	-0.81123	0.819269	1.71253e-17	2.12053e-14	0.977174	2.12053e-14	not sig		NO
P47740	ENSMUSG00000010025	11671	Aldh3a2	aldehyde dehydrogenase family 3, subfamily A2	56.4	25	28	19.1643	19.412	19.4168	19.1055	19.1928	19.4878	19.3521	19.6201	19.4457	18.755	18.7594	18.7034	18.6868	18.625	18.7057	18.6329	18.7852	18.8498	19.4171	19.3472	19.4588	19.6952	19.4803	19.5768	19.4121	19.5316	19.4798	19.3552	18.7226	19.4888	-0.632669	0.133527	-0.766196	0.766196	1.83564e-12	2.02692e-10	0.0705681	3.81384e-12	not sig		NO
P47753	ENSMUSG00000070372	12340	Capza1	capping protein (actin filament) muscle Z-line, alpha 1	80.42	15	19	19.9257	20.0121	19.7696	19.8908	19.675	19.7579	19.8984	19.7108	19.844	19.464	19.4198	19.5288	19.4504	19.6046	19.763	19.5961	19.6061	19.5746	19.7809	19.7939	20.1501	19.9048	19.8503	19.9622	19.9794	19.9425	19.7618	19.8316	19.5564	19.9029	-0.275223	0.0712813	-0.346504	0.346504	2.24272e-06	8.11563e-05	0.390373	3.0343e-06	not sig		NO
P47754	ENSMUSG00000015733	12343	Capza2	capping protein (actin filament) muscle Z-line, alpha 2	81.47	16	16	20.3718	20.2189	20.0561	20.1793	20.097	20.2011	20.2483	20.0317	20.3474	19.9274	20.0571	19.9422	19.8801	19.8894	19.8052	19.8862	20.0403	20.0729	20.2021	20.142	20.5647	20.2986	20.0653	20.3081	20.3002	20.2183	20.0502	20.1946	19.9445	20.2388	-0.250085	0.0441896	-0.294274	0.294274	7.75744e-05	0.00083063	0.738089	0.000126439	not sig		NO
P47757	ENSMUSG00000028745	12345	Capzb	capping protein (actin filament) muscle Z-line, beta	60.29	21	21	20.0042	19.9841	19.6956	19.9109	19.8312	19.9056	19.891	19.8453	19.833	19.8132	19.6956	19.8766	19.6651	19.8101	19.7962	19.6488	19.7129	19.6884	20.0371	19.7925	20.134	19.9705	19.8561	19.9988	19.9705	19.9078	19.8877	19.8779	19.7452	19.9506	-0.132685	0.0726851	-0.205371	0.205371	0.000306354	0.0142748	0.234277	0.000230116	not sig		NO
P47758	ENSMUSG00000032553	20818	Srprb	signal recognition particle receptor, B subunit	60.59	20	20	18.4456	18.6764	18.5478	18.5246	18.4626	18.7798	18.4899	18.6401	18.6619	17.4816	17.7512	17.6768	17.4286	17.7568	17.6439	17.6352	17.4385	17.9296	18.266	18.3009	18.4738	18.0743	18.2217	18.5972	18.6257	18.3827	18.6972	18.581	17.638	18.4044	-0.942939	-0.176557	-0.766383	0.942939	2.28421e-11	4.17988e-11	0.0856314	2.63772e-09	not sig		NO
P47791	ENSMUSG00000031584	14782	Gsr	glutathione reductase	69.2	25	25	14.8188	16.1561	15.8811	15.0554	16.412	15.6511	16.7277	16.5371	12.4133	15.7177	15.8353	15.6197	16.2157	15.2764	15.8318	15.5482	16.1044	16.2937	16.5137	16.3274	16.4227	15.7892	16.9021	16.1717	16.3967	16.6955	17.9534	15.517	15.827	16.5747	0.310044	1.05777	-0.747723	1.05777	0.0446909	0.730958	0.0409798	0.180941	Fresh vs. Melatonin	Cluster 1	YES
P47802	ENSMUSG00000064068	17827	Mtx1	metaxin 1	49.21	19	19	18.8599	18.9246	18.5936	18.9151	18.7238	18.9342	18.6663	18.7932	18.8797	18.1887	17.7998	18.0444	17.8934	18.0978	18.0324	17.7517	17.9651	17.8683	18.8855	18.8413	18.724	18.8471	18.7226	18.8056	18.8993	18.7347	18.8299	18.81	17.9602	18.81	-0.849869	-4.63383e-05	-0.849823	0.849869	1.32329e-14	1.80411e-13	1	1.80522e-13	not sig		NO
P47809	ENSMUSG00000033352	26398	Map2k4	mitogen-activated protein kinase kinase 4	73.8	25	25	18.7624	19.3212	18.9923	18.7301	18.6412	19.123	18.7595	19.0718	18.7476	18.4551	18.2538	18.4667	18.1758	18.2686	18.3281	18.2412	18.5023	18.3416	18.9247	19.1009	19.0245	19.0363	19.0409	19.2304	19.2294	19.0517	19.1322	18.9055	18.337	19.0857	-0.568439	0.180219	-0.748657	0.748657	1.22652e-09	2.35853e-07	0.0607197	1.48925e-09	not sig		NO
P47811	ENSMUSG00000053436	26416	Mapk14	mitogen-activated protein kinase 14	40.28	10	10	14.285	14.4594	12.1841	12.6091	13.6047	13.8671	13.6702	17.0889	13.4729	16.3347	16.4925	15.9879	10.8765	16.2629	16.7631	16.6778	16.8025	16.3863	12.6608	13.5051	12.5552	13.2301	13.9357	14.0214	13.7149	14.4149	13.5994	13.9157	15.8427	13.5153	1.92699	-0.400434	2.32742	2.32742	0.00369852	0.0195475	0.817237	0.00466064	Fresh&Melatonin vs. Aged	Cluster 3	YES
P47856	ENSMUSG00000029992	14583	Gfpt1	glutamine fructose-6-phosphate transaminase 1	69.58	39	47	20.6598	20.4473	20.3522	20.6911	20.3503	20.5935	20.5233	20.1338	20.6444	19.8174	19.6283	19.4725	19.7609	19.6118	19.6681	19.5097	19.5415	19.5817	20.4599	20.2859	20.6444	20.4765	20.1661	20.2929	20.1571	20.4215	20.5398	20.4884	19.6213	20.3827	-0.867077	-0.105723	-0.761354	0.867077	2.23876e-11	6.98435e-11	0.347342	9.5178e-10	not sig		NO
P47857	ENSMUSG00000033065	18642	Pfkm	phosphofructokinase, muscle	44.62	24	24	14.2983	16.0585	16.3111	14.7471	14.8834	16.5661	16.3416	16.2105	15.2089	15.3942	15.5197	15.0879	15.7555	15.1271	15.3583	15.4338	15.4346	15.7552	13.5478	14.5356	15.6858	14.7743	15.8133	15.9734	16.5043	16.1929	14.9005	15.6251	15.4296	15.3253	-0.195497	-0.299758	0.104261	0.299758	0.690284	0.84372	0.673401	0.95256	not sig		NO
P47867	ENSMUSG00000032181	20255	Scg3	secretogranin III	57.54	29	29	18.8842	19.0251	19.0947	19.3249	19.0099	19.0249	18.9358	18.7832	19.5648	18.4227	18.8642	17.9891	17.391	18.1217	18.1466	18.0153	18.1739	18.0357	18.8975	18.6538	18.686	19.0782	19.0299	18.7281	18.1901	18.6862	18.9113	19.0719	18.1289	18.7623	-0.943026	-0.309595	-0.63343	0.943026	3.28907e-06	2.55323e-06	0.100186	0.000532625	not sig		NO
P47911	ENSMUSG00000029614	19988	Rpl6	ribosomal protein L6	52.7	24	24	20.1395	20.3514	20.122	20.2703	20.1005	20.1186	20.2007	20.0712	20.3495	19.5027	19.6743	19.4268	19.3928	19.5165	19.51	19.4004	19.4367	19.5071	20.2294	19.8963	19.9732	20.0012	19.9173	19.9587	19.9983	20.0558	20.0404	20.1915	19.4853	20.0078	-0.706269	-0.183695	-0.522574	0.706269	1.76218e-13	2.19047e-13	0.00151345	1.16333e-10	not sig		NO
P47915	ENSMUSG00000048758	19944	Rpl29	ribosomal protein L29	35.62	7	7	20.1055	20.1907	19.8147	19.8349	20.0414	19.8747	19.7542	19.7444	19.9198	19.073	18.8694	18.9036	18.8966	18.7713	18.6967	18.3819	18.6375	18.4578	19.7678	19.4006	19.5005	19.706	19.4206	19.7247	19.8848	19.1255	19.8383	19.92	18.7431	19.5965	-1.17693	-0.323503	-0.853423	1.17693	6.69488e-11	6.74278e-11	0.010239	3.46005e-08	Fresh vs. Aged	Cluster 2	YES
P47941	ENSMUSG00000006134	12929	Crkl	v-crk avian sarcoma virus CT10 oncogene homolog-like	79.21	19	19	16.4714	16.4497	16.8154	17.0473	16.4816	16.7937	16.7772	17.2053	17.3476	17.1698	17.3523	17.1315	17.1837	17.1804	17.2169	17.1266	17.3676	16.9726	17.1767	17.1709	17.5426	16.985	16.9823	17.6396	17.5273	16.9536	17.4933	16.821	17.1891	17.2746	0.368036	0.453555	-0.0855196	0.453555	0.0022388	0.0148358	0.00272062	0.761358	not sig		NO
P47955	ENSMUSG00000007892	56040	Rplp1	ribosomal protein, large, P1	66.67	3	3	19.0444	19.5893	18.8729	19.4915	19.4694	19.0437	19.2178	18.9265	19.5697	18.3945	18.1647	18.1161	18.3302	18.159	18.0119	18.017	18.2655	18.0806	18.9073	18.7069	18.9703	18.8759	18.8386	18.9958	19.1098	18.8398	19.091	19.2473	18.1711	18.9261	-1.0762	-0.321113	-0.755083	1.0762	8.94279e-11	7.90766e-11	0.00567951	7.19981e-08	Fresh vs. Aged	Cluster 2	YES
P47962	ENSMUSG00000058558	100503670	Rpl5	ribosomal protein L5	59.26	23	23	23.3914	23.5429	22.9471	23.6032	23.5335	23.2798	23.4091	23.2071	23.289	22.9586	22.6546	22.8398	22.912	23.0169	22.8409	22.5434	22.6431	22.6466	23.706	23.3236	23.1508	23.3382	22.999	23.2499	23.046	22.8199	23.0969	23.3559	22.784	23.1923	-0.571931	-0.16364	-0.40829	0.571931	1.98857e-05	1.80458e-05	0.246025	0.00112274	not sig		NO
P47963	ENSMUSG00000000740	270106	Rpl13	ribosomal protein L13	60.19	19	19	20.5877	20.7767	20.4371	20.7596	20.719	20.5057	20.5134	20.3871	20.6869	19.8378	19.9275	19.7111	19.7457	19.8943	19.7929	19.7268	19.8648	19.8368	20.5385	20.3487	20.4483	20.4854	20.4281	20.3294	20.4984	20.5469	20.4376	20.597	19.8153	20.4512	-0.781716	-0.145789	-0.635927	0.781716	4.30851e-14	1.0647e-13	0.0174237	7.19791e-12	not sig		NO
P47964	ENSMUSG00000057863	54217	Rpl36	ribosomal protein L36	40	7	7	18.5366	18.9198	17.9753	18.9604	18.9221	18.7398	18.9121	18.583	18.8788	18.1979	18.0748	18.0949	18.2296	18.2586	18.1078	17.8808	17.9961	18.0214	18.8893	18.6623	18.8166	18.7522	18.5151	18.5841	18.5986	18.5562	18.5697	18.7142	18.0958	18.6605	-0.618455	-0.0537374	-0.564717	0.618455	1.93334e-06	5.48402e-06	0.851277	2.07333e-05	not sig		NO
P48024	ENSMUSG00000035530	20918	Eif1	eukaryotic translation initiation factor 1	77.88	4	12	18.3231	19.2778	18.6097	18.4394	18.2914	18.871	18.8988	19.1259	19.1782	17.788	18.0202	17.7083	17.879	17.717	18.3048	17.9183	17.9644	18.2058	18.1757	18.2782	19.1603	18.5666	18.6524	18.9131	19.0807	18.9024	18.7771	18.7795	17.9451	18.7229	-0.834375	-0.0565204	-0.777855	0.834375	9.08826e-06	2.67139e-05	0.924046	6.88559e-05	not sig		NO
P48036	ENSMUSG00000027712	11747	Anxa5	annexin A5	67.08	12	22	16.9972	16.5212	16.6973	16.8984	16.5248	16.9732	16.9251	16.7907	17.3316	18.4825	18.3835	18.2841	18.3214	18.4014	18.2486	18.2378	18.1561	18.5595	17.0115	16.605	17.2839	17.395	16.4524	16.92	16.6957	17.0768	16.793	16.8511	18.3416	16.9148	1.49057	0.0637432	1.42683	1.49057	1.01587e-12	7.10154e-12	0.844719	1.77995e-11	Fresh&Melatonin vs. Aged	Cluster 3	YES
P48410	ENSMUSG00000031378	11666	Abcd1	ATP-binding cassette, sub-family D (ALD), member 1	30.3	16	17	14.7525	14.9368	14.7701	15.1556	13.2452	15.4454	13.4918	14.9026	15.339	12.2024	12.7249	11.6724	12.7153	13.0626	13.5858	12.534	10.2451	10.2457	13.832	13.3737	14.0846	13.674	12.9083	14.9391	11.4051	14.2125	14.3095	14.671	12.1098	13.6377	-2.56121	-1.03335	-1.52785	2.56121	6.63221e-05	4.39065e-05	0.095549	0.00985413	Fresh&Melatonin vs. Aged	Cluster 2	YES
P48428	ENSMUSG00000042043	21371	Tbca	tubulin cofactor A	84.26	19	19	20.7859	20.8757	20.5748	20.8024	20.7822	20.7807	20.6666	20.7641	20.6604	19.8543	20.0164	19.7517	19.8001	19.9142	19.9875	19.8871	19.8105	19.9951	20.4901	20.6658	21.0225	20.7041	20.8826	20.9336	20.911	20.8312	20.8688	20.7436	19.8908	20.8122	-0.852862	0.0685429	-0.921405	0.921405	1.23562e-14	3.86247e-13	0.465654	9.08162e-14	not sig		NO
P48453	ENSMUSG00000021816	19056	Ppp3cb	protein phosphatase 3, catalytic subunit, beta isoform	43.81	10	15	18.1073	18.8599	18.4428	18.814	17.8487	18.8365	19.1569	18.2204	19.1672	18.4611	18.4694	18.4105	18.2302	18.3209	18.1916	18.2776	18.0467	18.2681	18.8563	18.7686	18.5544	18.5669	18.4766	19.308	19.0697	18.4385	19.1938	18.606	18.2973	18.8036	-0.308636	0.197668	-0.506304	0.506304	0.0144173	0.152448	0.444663	0.0112606	not sig		NO
P48678	ENSMUSG00000028063	16905	Lmna	lamin A	71.43	54	56	18.3434	18.4201	18.2294	18.3429	18.4545	18.4326	18.3281	18.7474	18.3454	21.8521	21.9633	21.8819	21.7261	21.8968	21.9356	21.88	21.8427	21.8986	18.7387	18.5393	18.4028	18.5424	18.5796	18.7632	18.9486	18.6588	18.9453	18.4049	21.8752	18.6799	3.47037	0.274993	3.19538	3.47037	1.84985e-26	2.09832e-14	0.00112531	2.09832e-14	Fresh&Melatonin vs. Aged	Cluster 3	YES
P48722	ENSMUSG00000025757	18415	Hspa4l	heat shock protein 4 like	84.01	69	70	22.1652	22.0671	21.9477	22.0033	22.0961	21.8983	22.0818	21.8979	21.9538	21.4013	21.2833	21.2912	21.3735	21.3161	21.1879	21.237	21.4223	21.3306	21.9932	22.0821	22.2483	21.8524	21.7945	22.0241	21.9167	21.8595	21.9413	22.0123	21.3159	21.968	-0.696419	-0.0443275	-0.652091	0.696419	3.0227e-13	1.75993e-12	0.656134	7.11897e-12	not sig		NO
P48725	ENSMUSG00000001151	18541	Pcnt	pericentrin (kendrin)	42.79	108	108	18.3946	18.7717	18.3197	18.4042	18.1413	18.4833	18.2065	18.5058	18.6477	17.1219	17.5658	17.4979	17.1716	17.3353	17.6448	17.4888	16.8258	17.3881	17.9691	18.152	17.4725	18.3273	18.1638	18.0001	18.2123	18.2132	18.1047	18.4305	17.3378	18.0683	-1.09274	-0.362188	-0.730551	1.09274	2.98948e-09	2.25577e-09	0.0094031	2.70605e-06	Fresh vs. Aged	Cluster 2	YES
P48754	ENSMUSG00000017146	12189	Brca1	breast cancer 1, early onset	11.81	18	18	14.0263	14.4199	12.8659	14.0313	12.6406	11.4972	22.1582	13.5834	13.8362	12.8662	15.2103	12.5938	13.0101	13.334	12.4054	15.5041	12.6148	13.1349	13.7799	14.14	22.519	22.2846	16.1877	14.0506	13.8051	12.9871	13.0794	14.3399	13.4082	15.8704	-0.93172	1.53048	-2.4622	2.4622	0.213005	0.776759	0.512341	0.191233	not sig		NO
P48758	ENSMUSG00000051483	12408	Cbr1	carbonyl reductase 1	79.78	22	23	20.7337	20.9344	20.3503	20.776	20.4953	20.798	20.8041	20.6868	20.6853	20.4794	20.2265	20.3729	20.459	20.572	20.4487	20.2334	20.1233	20.3116	20.8923	20.7955	21.0777	20.9202	20.5934	20.8315	20.8292	20.8396	20.8812	20.696	20.3585	20.8512	-0.337462	0.155195	-0.492657	0.492657	1.29623e-06	0.000224275	0.0944134	1.05356e-06	not sig		NO
P48760	ENSMUSG00000009566	14287	Fpgs	folylpolyglutamyl synthetase	54.68	24	24	18.1516	18.3492	18.216	17.9655	17.6756	18.1935	18.1085	17.8923	18.0721	18.346	18.1765	18.3284	18.2794	18.1319	18.3636	18.0769	18.3589	18.1284	18.9499	18.8546	19.1389	19.1981	18.9987	19.1022	19.1674	19.1277	19.0035	18.0694	18.2433	19.0601	0.17398	0.990742	-0.816761	0.990742	5.52837e-13	0.051425	1.15707e-12	6.69633e-11	not sig		NO
P48771	ENSMUSG00000032330	12866	Cox7a2	cytochrome c oxidase subunit 7A2	30.12	3	3	20.8479	20.7191	20.4384	20.7477	20.84	20.6552	20.6031	20.5897	20.8524	19.8694	19.8278	19.9529	19.7356	19.7226	19.7193	19.7458	19.6893	19.6687	20.6552	20.6641	20.4061	20.7744	20.515	20.4883	20.8278	20.8193	20.782	20.6993	19.7702	20.6591	-0.929123	-0.0401449	-0.888978	0.929123	5.90349e-14	4.51972e-13	0.80009	1.13698e-12	not sig		NO
P48774	ENSMUSG00000004032	14866	Gstm5	glutathione S-transferase, mu 5	79.91	25	26	21.5169	21.1057	21.6575	21.5456	21.3199	21.4375	21.69	21.583	21.8544	21.0629	20.8752	20.8267	20.4129	20.4125	21.0496	20.4795	20.9288	20.8081	21.1588	22.0247	21.7209	21.2554	21.372	21.8031	21.5199	21.5106	21.6886	21.5234	20.7618	21.5616	-0.761618	0.038154	-0.799772	0.799772	4.44842e-07	3.89854e-06	0.945312	1.8141e-06	not sig		NO
P48962	ENSMUSG00000031633	11739	Slc25a4	solute carrier family 25 (mitochondrial carrier, adenine nucleotide translocator), member 4	77.85	14	14	21.0067	20.9185	20.9207	20.7943	20.7769	21.141	20.9898	20.9813	21.0481	20.1413	20.245	20.059	20.1662	20.3132	20.2203	19.8601	20.2365	20.0073	20.777	20.7611	20.8073	20.7717	20.905	20.9719	20.8293	20.9002	21.0872	20.953	20.1388	20.8679	-0.814254	-0.0851706	-0.729084	0.814254	3.45502e-13	1.35447e-12	0.323323	1.40842e-11	not sig		NO
P49025	ENSMUSG00000029516	12704	Cit	citron	63.07	133	135	19.8537	19.9017	19.8546	20.101	19.7965	19.9454	19.945	20.0859	19.7977	19.3671	19.6505	19.8883	19.3336	19.6264	19.866	19.8192	19.3581	19.4778	20.4599	20.4785	20.3948	20.5335	20.5069	20.6641	20.8209	20.4272	20.5687	19.9202	19.5985	20.5394	-0.321622	0.619219	-0.940841	0.940841	3.81016e-11	0.000983229	9.00581e-08	2.74474e-11	not sig		NO
P49282	ENSMUSG00000023030	18174	Slc11a2	solute carrier family 11 (proton-coupled divalent metal ion transporters), member 2	17.43	7	7	18.673	18.593	18.2898	18.9173	18.7817	18.3443	18.4196	18.3563	18.9076	17.6877	17.5022	17.7507	17.5929	17.9295	17.9702	17.726	17.8268	18.1277	18.4516	18.449	18.8839	18.7534	18.3874	18.7169	18.4821	18.4144	18.1115	18.587	17.7904	18.5167	-0.796554	-0.0702795	-0.726275	0.796554	9.08071e-08	2.94689e-07	0.788329	1.36231e-06	not sig		NO
P49312	ENSMUSG00000046434	15382	Hnrnpa1	heterogeneous nuclear ribonucleoprotein A1	80.31	26	32	19.7644	19.7781	19.6811	19.9506	19.8	19.6038	19.6799	19.2679	19.9872	19.3228	19.4933	19.376	19.3046	19.4035	19.5588	19.4235	19.2364	19.5528	19.9118	19.788	20.066	19.9041	19.7644	19.9151	19.8772	19.9862	19.8912	19.7237	19.408	19.9004	-0.315722	0.17677	-0.492493	0.492493	1.09133e-06	0.000386399	0.0458288	7.62283e-07	not sig		NO
P49442	ENSMUSG00000026102	16329	Inpp1	inositol polyphosphate-1-phosphatase	17.68	5	5	13.9678	12.5816	14.1914	11.5792	13.4585	12.9851	12.5622	12.8947	13.9412	14.6556	14.3115	13.852	11.1883	13.7768	12.8622	14.5076	14.8418	14.5025	13.8837	13.5737	13.2824	12.8439	13.555	14.0531	14.1922	13.2445	12.4994	13.1291	13.8331	13.4586	0.70407	0.329571	0.374499	0.70407	0.262335	0.232718	0.714389	0.648972	not sig		NO
P49443	ENSMUSG00000021096	19042	Ppm1a	protein phosphatase 1A, magnesium dependent, alpha isoform	68.32	17	17	16.8495	17.0013	16.8021	16.6697	16.678	17.1618	16.7289	16.9282	16.7602	16.7827	16.4965	16.8697	16.7018	16.718	16.7023	16.5673	16.7434	16.5487	16.6951	16.902	16.7336	16.8635	16.6917	17.024	16.9096	16.9245	16.7647	16.8422	16.6812	16.8343	-0.161026	-0.00790876	-0.153117	0.161026	0.0304804	0.0471715	0.991561	0.0611362	not sig		NO
P49615	ENSMUSG00000028969	12568	Cdk5	cyclin-dependent kinase 5	74.66	25	26	19.2819	19.6859	19.6221	19.4974	19.5715	19.8789	19.59	19.8433	19.6221	18.802	18.9774	18.8577	18.7782	18.7873	19.2088	18.8245	19.0503	18.9729	19.4939	19.4062	19.7538	19.3597	19.7626	19.7633	19.7231	19.6641	19.7811	19.6214	18.9177	19.6342	-0.703768	0.0127538	-0.716522	0.716522	9.28107e-10	9.34177e-09	0.985213	6.66e-09	not sig		NO
P49717	ENSMUSG00000022673	17217	Mcm4	minichromosome maintenance complex component 4	61.02	50	51	18.2479	18.5241	18.3137	18.4121	18.1716	18.31	18.1824	18.2762	18.1807	17.8211	17.7155	18.0035	17.7405	17.9082	17.9236	17.8135	17.5253	17.7879	18.6137	18.5077	18.708	18.5993	18.4527	18.7064	18.6596	18.5167	18.6525	18.291	17.8044	18.6019	-0.486616	0.310891	-0.797508	0.797508	1.33485e-12	1.73351e-08	2.60655e-05	8.10796e-13	not sig		NO
P49718	ENSMUSG00000005410	17218	Mcm5	minichromosome maintenance complex component 5	67.17	49	49	17.6592	18.1134	17.8527	17.7314	17.5067	18.0876	17.8171	17.9847	17.7554	17.1928	17.3857	17.5271	17.3161	17.2928	17.4812	17.1912	17.192	17.4291	18.1386	17.9976	18.2148	18.2595	18.1484	18.3174	18.3246	18.2076	18.2842	17.8342	17.3342	18.2103	-0.500018	0.376052	-0.87607	0.87607	3.48018e-11	7.63145e-07	5.36342e-05	1.90895e-11	not sig		NO
P49722	ENSMUSG00000015671	19166	Psma2	proteasome subunit alpha 2	70.94	15	15	19.5102	21.7279	21.4231	20.6571	20.8396	22.1236	21.9772	21.8913	21.4808	20.9503	21.1203	20.7313	21.6042	21.0361	21.4695	21.2811	21.3452	21.2156	21.9913	21.3586	21.2472	20.3074	21.8073	22.0922	21.4232	21.263	22.0329	21.2923	21.1948	21.5026	-0.0974859	0.210248	-0.307734	0.307734	0.548055	0.936952	0.741059	0.531376	not sig		NO
P49769	ENSMUSG00000019969	19164	Psen1	presenilin 1	28.27	9	10	17.474	17.1682	17.6265	17.6044	17.5409	17.8286	17.9108	17.5881	17.7008	17.0215	16.9509	17.1532	17.0502	16.9458	16.9215	16.6884	17.0176	17.1223	17.4643	17.7318	17.7636	17.9931	17.7513	17.9103	17.921	16.7665	17.6769	17.6047	16.9857	17.6643	-0.61898	0.0596098	-0.67859	0.67859	1.19336e-05	0.000102854	0.878018	3.0384e-05	not sig		NO
P49962	ENSMUSG00000026511	27058	Srp9	signal recognition particle 9	53.49	5	5	17.0577	17.1097	16.9102	17.0067	16.8883	17.1461	16.4821	16.5257	17.0198	15.8626	15.7696	15.4944	15.8227	15.8298	16.2332	15.7326	16.2082	12.9485	16.4885	16.651	17.4958	16.6979	16.6181	16.7529	17.1084	16.1156	16.4559	16.9051	15.5446	16.7093	-1.3605	-0.195791	-1.16471	1.3605	0.000242915	0.000387365	0.792848	0.00198522	Fresh&Melatonin vs. Aged	Cluster 2	YES
P50171	ENSMUSG00000073422	14979	H2-Ke6	H2-K region expressed gene 6	58.69	10	10	17.2917	17.0591	17.0333	17.1052	16.9713	17.096	17.0184	17.1823	17.0209	16.7376	16.6513	16.7037	16.3107	16.6842	16.6307	16.4149	16.8127	16.3201	17.3182	17.1604	17.3174	17.3767	17.2517	17.2492	17.2346	17.2164	17.1731	17.0865	16.5851	17.2553	-0.501359	0.168834	-0.670193	0.670193	1.76093e-10	5.22957e-08	0.0269604	2.02296e-10	not sig		NO
P50247	ENSMUSG00000048087	11615	Gm4737	predicted gene 4737	74.31	32	34	20.6081	20.6838	20.6235	20.6795	20.4135	20.9145	20.6676	20.7351	20.6822	20.0599	20.1899	20.0081	19.8849	20.0701	20.1527	20.0075	20.0091	20.0988	20.569	20.4529	20.8682	21.041	20.6736	20.5359	20.7015	20.7094	20.7337	20.6675	20.0535	20.6984	-0.614085	0.0308253	-0.64491	0.64491	2.78413e-10	4.0773e-09	0.883262	1.58428e-09	not sig		NO
P50283	ENSMUSG00000025163	12516	Cd7	CD7 antigen	23.33	6	6	16.0653	15.8545	15.82	16.4085	15.7109	14.7713	15.6825	13.4651	16.6192	14.0502	11.1331	13.2618	15.3521	14.5649	13.3801	13.7487	12.9731	13.7602	11.0088	15.2363	15.3205	15.7048	15.2481	14.686	15.0175	14.0181	15.6831	15.5997	13.5805	14.6581	-2.01926	-0.941572	-1.07769	2.01926	0.00654481	0.00467132	0.246041	0.164734	Fresh vs. Aged	Cluster 2	YES
P50396	ENSMUSG00000015291	14567	Gdi1	guanosine diphosphate (GDP) dissociation inhibitor 1	72.71	23	23	19.1578	18.9384	19.1069	19.0027	19.0759	18.9113	18.8808	18.9532	19.1121	19.0509	19.0322	19.0523	19.1319	19.0311	19.0841	18.9317	18.9801	18.9689	19.194	18.9208	19.5791	19.1358	18.9321	19.0559	18.7727	19.2177	19.3079	19.0155	19.0293	19.124	0.0137947	0.108544	-0.0947496	0.108544	0.285993	0.98039	0.312387	0.407602	not sig		NO
P50427		20905	Sts	steroid sulfatase	23.88	14	14	16.2936	14.0579	13.1766	16.6437	16.177	13.7045	16.8065	14.4633	16.1006	15.3825	13.7391	13.3106	12.021	11.8755	12.6841	12.4452	14.135	13.6709	12.7772	14.295	10.6954	13.0452	13.3794	13.2493	14.879	13.8691	12.1979	15.2693	13.2515	13.1542	-2.01776	-2.11512	0.0973554	2.11512	0.0020041	0.00629128	0.00422563	0.985207	Fresh vs. Aged&Melatonin	Cluster 2	YES
P50431	ENSMUSG00000020534	20425	Shmt1	serine hydroxymethyltransferase 1 (soluble)	60.25	20	20	15.1801	15.3797	12.4	14.7623	14.1912	14.7981	14.8336	15.3559	15.3785	15.0394	13.7786	14.6589	13.9521	14.7884	15.1095	13.6411	13.0739	14.314	14.0772	14.772	14.9964	14.764	15.5291	14.7588	14.6001	14.2872	14.4282	14.6977	14.2618	14.6903	-0.435948	-0.00738149	-0.428567	0.435948	0.356105	0.418413	0.99974	0.430366	not sig		NO
P50446	ENSMUSG00000058354	16687	Krt6a	keratin 6A	55.52	7	35	24.149	13.5222	18.0377	12.3495	11.3863	13.5216	13.675	23.2961	13.9629	28.1802	28.0608	28.1001	28.0352	28.2021	28.1701	28.1337	28.0661	28.1442	20.6913	16.6756	15.8704	17.2823	18.0432	17.0372	17.3827	16.8092	15.9605	15.9889	28.1214	17.3058	12.1325	1.3169	10.8156	12.1325	3.61662e-09	1.12023e-08	0.599082	9.0638e-08	Fresh&Melatonin vs. Aged	Cluster 3	YES
P50516	ENSMUSG00000052459	11964	Atp6v1a	ATPase, H+ transporting, lysosomal V1 subunit A	82.33	51	51	20.143	20.0178	19.9588	20.1516	20.0205	20.1276	20.0015	20.0796	19.9147	19.8388	19.5395	19.8256	19.7207	19.7238	19.7617	19.5754	19.6506	19.6238	20.2121	20.1268	20.2857	20.0965	20.1404	20.2325	20.1864	20.0039	20.1226	20.0461	19.6956	20.1563	-0.350546	0.11022	-0.460766	0.460766	3.26608e-10	7.17585e-08	0.0445095	4.04502e-10	not sig		NO
P50518	ENSMUSG00000019210	11973	Atp6v1e1	ATPase, H+ transporting, lysosomal V1 subunit E1	65.49	14	22	19.3166	19.4092	19.2164	19.4273	19.2187	19.4395	19.3271	19.409	19.3487	18.9751	18.8557	18.9397	18.9829	19.0577	19.0403	18.9429	18.9262	18.9995	19.4741	19.3228	19.6164	19.3761	19.5027	19.5871	19.5071	19.3772	19.4404	19.3458	18.9689	19.4671	-0.376946	0.121259	-0.498204	0.498204	8.73893e-12	2.99708e-09	0.0131038	1.07953e-11	not sig		NO
P50543	ENSMUSG00000027907	20195	S100a11	S100 calcium binding protein A11	46.94	5	5	12.8109	12.9415	13.7036	13.1057	14.1971	14.1823	14.0586	20.1636	12.7096	22.9008	22.8728	22.8472	22.7574	22.9101	22.919	22.5661	22.9042	22.8414	18.7922	18.885	18.7997	18.5228	18.8867	19.0318	19.3045	18.8101	13.4876	14.2081	22.8355	18.2801	8.62737	4.07196	4.55541	8.62737	6.15489e-10	3.23312e-10	9.45774e-05	2.08985e-05	Fresh vs. Aged vs. Melatonin	Cluster 3	YES
P50544	ENSMUSG00000018574	11370	Acadvl	acyl-Coenzyme A dehydrogenase, very long chain	69.82	41	41	18.9841	18.7882	18.9066	18.7852	18.7975	18.8974	18.0489	18.5122	18.6169	18.4932	18.3127	17.7274	17.6488	17.6476	18.0759	17.7233	18.213	18.4117	18.7844	18.1231	18.5958	17.9759	18.864	17.4503	18.4239	18.101	18.7347	18.7041	18.0282	18.3392	-0.675939	-0.364894	-0.311045	0.675939	0.00310827	0.00215741	0.11605	0.200889	not sig		NO
P50580	ENSMUSG00000025364	18813	Pa2g4	proliferation-associated 2G4	73.6	27	27	19.4998	19.5031	19.1992	19.4191	19.1921	19.4197	19.3548	19.3115	19.4493	19.3417	19.3059	19.447	19.2663	19.3016	19.4117	19.2273	19.2314	19.4002	19.4773	19.4226	19.837	19.5523	19.3201	19.6138	19.4424	19.3544	19.4725	19.3721	19.3259	19.4991	-0.0461816	0.127063	-0.173245	0.173245	0.0163754	0.702926	0.0884002	0.0155866	not sig		NO
P51150	ENSMUSG00000079477	19349	Rab7	RAB7, member RAS oncogene family	87.92	24	24	21.5282	21.5873	21.4954	21.4919	21.327	21.4463	21.3533	21.3672	21.4581	21.3648	21.2627	21.2258	21.1036	21.1337	21.3153	21.0864	21.2172	21.0955	21.6751	21.6004	21.7063	21.6615	21.7832	21.8069	21.7841	21.71	21.6919	21.4505	21.2006	21.7133	-0.249957	0.262746	-0.512704	0.512704	2.66803e-11	7.07199e-06	3.30771e-06	1.3661e-11	not sig		NO
P51174	ENSMUSG00000026003	11363	Acadl	acyl-Coenzyme A dehydrogenase, long-chain	46.74	20	20	17.6887	18.1066	17.4013	17.5387	17.357	17.5522	17.2708	17.6475	17.9231	16.9657	16.8896	16.5723	16.5634	16.3998	16.237	16.5852	17.1786	17.1454	17.6013	17.7604	18.3129	17.43	17.272	17.675	17.5191	17.2805	17.6749	17.6095	16.7263	17.614	-0.883201	0.00446832	-0.887669	0.887669	1.3271e-06	7.46325e-06	0.999472	6.92124e-06	not sig		NO
P51175	ENSMUSG00000062729	19044	Ppox	protoporphyrinogen oxidase	89.1	30	30	18.5269	18.5648	18.3658	18.7032	18.5336	18.7106	18.5204	18.5322	18.6848	17.8581	17.8897	17.5303	17.6483	17.7714	17.6552	17.5862	17.9081	17.8613	18.5452	18.3113	18.5609	18.4537	18.2705	18.4206	18.5014	18.7902	18.5378	18.5714	17.7454	18.488	-0.825961	-0.0834157	-0.742545	0.825961	2.45413e-12	9.60831e-12	0.412702	8.74872e-11	not sig		NO
P51410	ENSMUSG00000047215	20005	Rpl9	ribosomal protein L9	75	16	16	19.0088	19.3493	19.2184	19.4617	19.2287	19.3958	19.1667	19.2476	18.9863	18.6401	18.7936	18.6595	18.5599	18.3749	18.4662	18.2814	18.6366	18.5127	19.1739	18.9575	18.9816	19.1722	18.9988	18.9805	19.0646	18.8118	19.1538	19.2292	18.5472	19.0328	-0.682026	-0.196491	-0.485535	0.682026	2.29769e-09	2.12433e-09	0.0244918	9.42883e-07	not sig		NO
P51655	ENSMUSG00000031119	14735	Gpc4	glypican 4	40.57	15	17	15.5623	16.4589	11.6187	15.7854	15.4872	15.0965	15.7628	15.3507	15.8202	14.4802	15.3834	14.8402	14.8611	15.5003	14.5421	14.78	15.7542	15.2997	16.2935	15.5795	15.3905	16.0729	16.0238	15.9395	16.1334	16.0804	16.0603	15.2159	15.049	15.9527	-0.166847	0.736796	-0.903643	0.903643	0.0819853	0.912185	0.188748	0.0887209	not sig		NO
P51660	ENSMUSG00000024507	15488	Hsd17b4	hydroxysteroid (17-beta) dehydrogenase 4	68.71	48	48	20.9301	21.0495	20.8684	20.985	21.0014	21.0669	20.9448	20.8567	21.0549	20.4651	20.1988	20.1122	20.0674	20.0947	20.2273	19.9733	20.3697	20.1114	20.7908	20.8661	20.9643	21.0547	20.985	20.9338	20.8698	20.9168	20.8449	20.9731	20.18	20.914	-0.793097	-0.0590676	-0.734029	0.793097	4.36483e-14	2.5524e-13	0.503365	1.2641e-12	not sig		NO
P51807	ENSMUSG00000092074	100310872	Dynlt1a	dynein light chain Tctex-type 1A	60.18	4	4	18.1197	18.0198	17.5968	18.2573	18.1256	17.5787	17.9172	17.8339	18.015	16.9832	16.5794	16.9808	16.7513	17.0881	16.7168	16.5475	16.542	16.7522	17.9658	17.7795	18.1	17.8427	17.3781	17.732	17.6191	17.4448	17.3451	17.9404	16.7713	17.6897	-1.16918	-0.250758	-0.918422	1.16918	3.58521e-10	5.22266e-10	0.08148	5.09263e-08	Fresh vs. Aged	Cluster 2	YES
P51855	ENSMUSG00000027610	14854	Gss	glutathione synthetase	54.64	25	26	19.3611	19.4218	19.8185	19.6876	19.0333	20.1776	19.8844	20.052	19.8695	19.1446	19.3006	18.9793	18.75	18.8113	19.2454	18.8741	19.3046	19.1356	18.3666	18.11	19.8802	18.9242	18.1803	19.1828	19.1181	19.325	19.2653	19.7006	19.0606	18.9281	-0.640019	-0.772575	0.132556	0.772575	0.00146621	0.00973841	0.00192238	0.784029	not sig		NO
P51859	ENSMUSG00000004897	15191	Hdgf	heparin binding growth factor	67.51	12	12	15.856	16.6422	13.6231	16.2785	15.7609	16.4548	15.752	16.0456	15.7727	17.0071	16.9674	16.9902	16.6933	17.1876	16.6854	16.5265	16.5499	16.6715	17.0027	16.406	16.7598	15.6936	16.4555	16.4336	16.8165	13.8345	16.16	15.7984	16.8088	16.1736	1.01034	0.375139	0.635197	1.01034	0.0308161	0.0253098	0.557371	0.201994	Fresh vs. Aged	Cluster 3	YES
P51863	ENSMUSG00000013160	11972	Atp6v0d1	ATPase, H+ transporting, lysosomal V0 subunit D1	55.84	23	23	19.9681	20.263	20.0363	19.8486	19.8116	20.1204	19.916	20.0798	19.9737	19.459	19.4075	19.3635	19.2598	19.3248	19.4964	19.3424	19.3872	19.568	19.9275	19.9137	19.9658	20.0339	20.1399	20.1845	20.1906	20.0218	20.1116	20.002	19.401	20.0543	-0.600993	0.0523933	-0.653386	0.653386	8.21171e-12	2.10064e-10	0.607942	3.81285e-11	not sig		NO
P51881	ENSMUSG00000016319	11740	Slc25a5	solute carrier family 25 (mitochondrial carrier, adenine nucleotide translocator), member 5	73.15	13	30	23.1133	22.8782	22.4563	22.96	23.0147	22.894	22.9065	22.8458	22.5839	22.55	21.9546	22.5272	22.5355	22.5579	22.3899	22.1401	22.1754	22.2869	23.3165	23.0555	22.8661	23.0396	22.7126	23.0524	22.862	22.8656	22.965	22.8503	22.3464	22.9706	-0.503937	0.12029	-0.624226	0.624226	1.55905e-06	5.1698e-05	0.423592	2.28672e-06	not sig		NO
P52293	ENSMUSG00000066878	16647	Gm10184	predicted pseudogene 10184	66.73	31	33	20.9226	20.984	20.8188	20.814	20.7949	20.9741	20.831	20.9536	20.8971	20.0034	19.9251	20.133	19.8561	20.0884	20.0168	19.9905	19.8922	19.9432	20.931	20.7526	20.9262	21.0077	20.9288	20.8798	20.9741	20.9876	20.9486	20.8878	19.9832	20.9263	-0.904594	0.0384678	-0.943062	0.943062	3.90837e-19	2.10942e-14	0.573427	2.09832e-14	not sig		NO
P52431	ENSMUSG00000038644	18971	Pold1	polymerase (DNA directed), delta 1, catalytic subunit	49.77	48	49	17.0973	17.4121	17.0956	17.2469	16.7674	17.4176	17.306	17.0251	17.2026	15.861	16.6807	16.4597	16.0963	16.3749	16.4622	16.534	16.1059	16.6402	17.2748	16.9654	17.1202	17.1331	17.2817	17.2862	17.2558	17.3475	17.2719	17.1745	16.3572	17.2152	-0.817297	0.0406572	-0.857954	0.857954	4.63291e-09	5.73961e-08	0.912306	2.37974e-08	not sig		NO
P52480	ENSMUSG00000032294	18746	Pkm	pyruvate kinase, muscle	85.69	65	66	24.4812	24.3482	24.4168	24.3914	24.276	24.3763	24.3927	24.2365	24.2852	23.8308	23.8562	23.8705	23.8358	23.8921	23.7825	23.782	23.7728	23.8041	24.5325	24.3928	24.7292	24.6302	24.4146	24.4832	24.5361	24.579	24.4087	24.356	23.8252	24.5229	-0.530827	0.166895	-0.697721	0.697721	4.74067e-15	2.48512e-12	0.000713202	2.76446e-14	not sig		NO
P52503	ENSMUSG00000021606	407785	Ndufs6	NADH:ubiquinone oxidoreductase core subunit S6	65.52	9	9	17.1717	17.243	17.0647	16.8999	16.9071	17.1209	16.7408	16.9756	16.9581	16.4022	15.8865	16.2356	15.8746	16.0494	16.0762	15.8261	15.9387	15.9295	16.7757	17.0646	17.0736	16.9208	16.4946	17.0327	17.1829	16.7545	16.8027	17.0091	16.0243	16.9002	-0.984772	-0.108851	-0.875921	0.984772	5.28621e-11	1.78935e-10	0.448595	1.82611e-09	not sig		NO
P52624	ENSMUSG00000020407	22271	Upp1	uridine phosphorylase 1	75.88	21	22	20.7474	20.211	20.3625	20.4634	20.2388	20.6195	20.7376	20.5928	20.7098	19.3373	19.6314	19.534	19.8231	19.1983	19.8341	19.7003	19.6667	19.4735	19.8245	20.2688	20.842	19.8061	20.3186	20.6682	20.5593	19.9456	20.3968	20.5203	19.5776	20.2922	-0.942671	-0.228076	-0.714595	0.942671	4.33696e-07	4.9489e-07	0.205685	3.38807e-05	not sig		NO
P52760	ENSMUSG00000022323	15473	Rida	reactive intermediate imine deaminase A homolog	92.59	11	12	12.7589	16.5886	16.9005	14.315	11.3675	17.0479	15.6883	16.6281	15.9426	13.2087	15.4473	12.4564	13.1866	13.6502	15.466	15.1126	15.5137	15.2262	13.5573	14.0679	14.9559	12.4723	16.2629	16.3492	15.9336	15.8065	17.3506	15.2486	14.3631	15.1951	-0.885529	-0.0534765	-0.832052	0.885529	0.446292	0.49249	0.997336	0.533852	not sig		NO
P52785	ENSMUSG00000020890	14919	Gucy2e	guanylate cyclase 2e	43.77	29	34	17.9078	17.9784	17.8402	17.3671	17.8139	17.4934	18.0372	17.5681	18.0564	17.7772	17.61	17.7358	17.4205	17.4811	17.5893	17.4632	17.0115	12.9044	18.1062	17.4942	18.066	18.5574	18.5328	17.9861	17.8844	17.9875	18.1725	17.7847	16.9992	18.0874	-0.785505	0.30272	-1.08823	1.08823	0.0538632	0.191479	0.769747	0.0506059	not sig		NO
P52825	ENSMUSG00000028607	12896	Cpt2	carnitine palmitoyltransferase 2	66.57	48	48	20.2509	19.9415	19.8757	19.9011	19.7291	19.9047	19.9536	20.0634	19.7883	19.3705	18.9883	19.4273	19.0619	19.257	19.0311	19.1429	19.1245	19.1859	19.9976	20.0826	20.0331	20.0313	19.7918	20.0567	19.9844	19.8985	19.715	19.9342	19.1766	19.9545	-0.757642	0.0203077	-0.77795	0.77795	1.17813e-11	1.56427e-10	0.951757	9.13616e-11	not sig		NO
P52875	ENSMUSG00000029234	21982	Tmem165	transmembrane protein 165	33.13	7	7	17.6442	18.2187	17.5782	17.8876	18.1044	18.1273	18.3049	17.9285	18.0769	16.7803	17.2008	17.0034	17.248	16.9607	17.3045	17.0695	17.1207	17.1855	17.6175	17.8109	17.7046	18.0146	17.9076	17.7601	17.7756	17.9684	18.2252	17.9856	17.0971	17.865	-0.888583	-0.120677	-0.767906	0.888583	2.22135e-09	5.60767e-09	0.427435	8.19746e-08	not sig		NO
P52927	ENSMUSG00000056758	15364	Hmga2	high mobility group AT-hook 2	41.67	4	4	14.5651	15.7395	15.0612	15.4463	11.8632	14.7051	15.4917	15.8449	15.7702	13.6784	14.6689	15.469	15.52	13.4485	15.1585	14.9615	15.2044	14.7915	15.1443	15.9182	16.8754	14.8764	16.3864	16.0634	15.5992	16.0642	15.8528	14.943	14.7667	15.8645	-0.176259	0.921478	-1.09774	1.09774	0.03656	0.910751	0.0994675	0.0428406	Aged vs. Melatonin	Cluster 1	YES
P53026	ENSMUSG00000037805	19896	Rpl10a	ribosomal protein L10A	46.08	14	14	19.5734	19.7489	19.7235	19.9138	19.6486	19.7484	19.5692	19.4277	19.7135	19.2391	19.1883	19.1408	18.9741	19.1365	19.111	19.0767	19.0462	19.0692	19.6238	19.3277	19.6067	19.5924	19.3966	19.429	19.4962	19.4375	19.5841	19.6741	19.1091	19.4993	-0.565032	-0.17477	-0.390262	0.565032	3.91557e-10	3.26629e-10	0.00749737	3.20357e-07	not sig		NO
P53395	ENSMUSG00000000340	13171	Dbt	dihydrolipoamide branched chain transacylase E2	42.74	18	18	12.6435	13.6584	13.4265	16.7116	15.3882	12.9069	16.2815	14.1733	16.4204	15.7082	16.3697	13.1785	16.02	15.704	15.5019	13.0253	15.6253	15.5396	15.6824	10.0345	15.8771	15.7829	11.3212	15.905	13.9615	13.7574	15.4229	14.6234	15.1858	14.1939	0.562464	-0.429491	0.991956	0.991956	0.47658	0.766325	0.855586	0.445977	not sig		NO
P53612	ENSMUSG00000038975	19352	Rabggtb	Rab geranylgeranyl transferase, b subunit	23.01	7	7	17.3598	17.4586	17.2731	17.4289	17.2087	17.3261	17.3354	17.335	17.2107	16.9163	16.811	16.9981	16.6401	16.7803	16.9668	16.9013	16.4439	16.8259	16.8761	17.2666	17.7254	17.6541	17.2844	17.2141	17.7312	17.0399	17.4991	17.3263	16.8093	17.3657	-0.516963	0.0394012	-0.556364	0.556364	8.37756e-06	6.57069e-05	0.916218	2.42701e-05	not sig		NO
P53657	ENSMUSG00000041237	18770	Pklr	pyruvate kinase liver and red blood cell	13.41	5	5	17.1796	17.9113	18.0505	17.7748	15.9379	20.0788	13.659	18.917	17.0086	17.1927	17.5901	17.0561	16.8558	16.1178	17.2002	17.1421	17.477	17.089	17.8723	16.9035	17.2546	18.0888	17.9638	18.2908	18.1262	17.9662	18.5337	17.3908	17.0801	17.8889	-0.310745	0.498045	-0.808791	0.808791	0.32046	0.827588	0.618977	0.294463	not sig		NO
P53668	ENSMUSG00000029674	16885	Limk1	LIM-domain containing, protein kinase	51.78	27	28	15.7708	12.1936	17.1461	17.2625	16.9948	17.3732	17.5711	17.2052	17.4241	15.9285	16.5103	17.2128	16.1454	16.1061	16.9135	16.5655	15.8838	17.1272	17.0115	17.1995	17.5965	16.9625	17.0454	17.7165	17.3702	17.2487	17.4792	16.549	16.4881	17.2922	-0.0609136	0.743188	-0.804102	0.804102	0.212585	0.991605	0.304572	0.251686	not sig		NO
P53702	ENSMUSG00000031352	15159	Hccs	holocytochrome c synthetase	68.38	17	17	17.3301	17.5665	17.5474	17.6286	17.5338	17.5174	17.4471	17.3618	17.7167	16.96	17.3751	16.5464	16.6333	16.5717	16.5004	16.7873	17.0886	17.0798	17.2543	17.2824	17.1307	17.2522	16.9269	16.948	16.9415	16.9774	17.2464	17.5166	16.8381	17.1067	-0.678537	-0.409933	-0.268604	0.678537	1.93062e-06	1.2309e-06	0.00101656	0.0310343	not sig		NO
P53798	ENSMUSG00000021273	14137	Fdft1	farnesyl diphosphate farnesyl transferase 1	62.02	25	25	20.2733	20.4419	20.3467	20.2051	20.1728	20.3405	20.1458	20.4565	20.4555	18.5529	18.8652	19.0058	18.6997	18.9272	18.4986	19.1267	18.3303	18.6477	19.9818	19.9939	19.8894	19.834	20.0528	20.2141	19.9489	20.165	20.0938	20.3153	18.7394	20.0193	-1.57599	-0.296009	-1.27998	1.57599	1.64746e-15	2.44249e-14	0.00544388	3.41727e-13	Fresh&Melatonin vs. Aged	Cluster 2	YES
P53810	ENSMUSG00000017781	18738	Pitpna	phosphatidylinositol transfer protein, alpha	76.75	22	25	18.6674	18.8845	18.6283	18.6719	18.5256	18.8144	18.6182	18.5895	18.5388	18.3548	18.4386	18.4157	18.3076	18.3641	18.3654	18.3095	18.0112	18.1274	18.699	18.7105	18.7921	18.7774	18.679	18.8652	18.7747	18.6576	18.7668	18.6598	18.2994	18.7469	-0.360478	0.0870716	-0.447549	0.447549	2.46205e-08	1.56494e-06	0.251068	3.87591e-08	not sig		NO
P53811	ENSMUSG00000050017	56305	Pitpnb	phosphatidylinositol transfer protein, beta	67.16	17	17	17.7741	17.6836	17.7701	17.6517	17.4271	17.9055	17.7172	17.9709	17.7362	17.4906	17.7335	17.3987	17.3988	17.7274	17.6043	17.675	17.7473	17.6702	17.424	17.2536	17.6967	17.7147	17.5755	17.639	17.7851	17.905	18.0135	17.7374	17.6051	17.6675	-0.132293	-0.0699212	-0.0623716	0.132293	0.316766	0.285205	0.694157	0.747171	not sig		NO
P53986	ENSMUSG00000032902	20501	Slc16a1	solute carrier family 16 (monocarboxylic acid transporters), member 1	17.24	9	9	19.5748	19.6217	19.333	19.2371	19.4487	19.7013	19.4387	18.933	19.7067	18.4823	19.1849	18.4565	18.8612	18.7115	18.9737	18.8913	18.4102	19.4025	19.5817	19.3328	19.8559	19.802	19.9786	19.7083	19.8166	19.6255	19.8423	19.4439	18.8194	19.7271	-0.62453	0.283194	-0.907724	0.907724	7.11521e-07	0.000137266	0.084284	5.84861e-07	not sig		NO
P53994	ENSMUSG00000047187	59021	Rab2a	RAB2A, member RAS oncogene family	77.83	10	19	21.2956	21.3149	21.2562	21.2906	21.2541	21.3764	21.2353	21.2399	21.2007	20.8021	20.7444	20.8599	20.7361	20.8291	20.8022	20.7048	20.6335	20.7777	21.44	21.4175	21.3359	21.5066	21.3057	21.4702	21.4697	21.4383	21.3457	21.2737	20.7655	21.4144	-0.508194	0.14067	-0.648864	0.648864	6.62336e-17	4.80727e-14	0.000282134	2.10942e-14	not sig		NO
P53995	ENSMUSG00000014355	17222	Anapc1	anaphase promoting complex subunit 1	33.59	47	47	22.8417	14.0814	23.1094	22.7822	22.7042	22.5301	22.6398	22.0103	23.1415	22.1641	21.998	22.0547	21.7823	22.3024	21.881	22.03	22.1034	21.8547	22.5424	23.3453	22.9606	23.186	22.702	22.1215	23.3782	22.9042	22.2558	21.7601	22.019	22.8218	0.258886	1.06171	-0.802821	1.06171	0.397785	0.944015	0.394185	0.581656	not sig		NO
P53996	ENSMUSG00000030057	12785	Cnbp	cellular nucleic acid binding protein	63.48	12	12	16.9441	17.4458	17.2848	16.5975	17.3243	17.5222	16.9432	16.8578	17.4539	15.8515	16.1936	15.8656	15.7217	15.6773	16.1101	16.1847	16.288	15.6259	15.651	16.8587	17.1269	16.3685	17.2779	16.9859	17.0641	16.832	17.0276	17.1526	15.9465	16.7992	-1.20615	-0.353436	-0.852711	1.20615	1.442e-06	1.2805e-06	0.132046	0.000177045	Fresh vs. Aged	Cluster 2	YES
P54071	ENSMUSG00000030541	269951	Idh2	isocitrate dehydrogenase 2 (NADP+), mitochondrial	37.39	13	14	17.4537	15.9892	15.2271	11.081	9.45353	11.6793	16.1524	12.297	14.0306	15.9986	15.9816	16.2485	15.9957	16.108	15.9676	15.4525	16.2365	15.8592	13.0143	12.6418	13.7138	16.9405	12.4642	15.917	12.4943	13.9345	13.3327	13.7071	15.9831	13.8281	2.27602	0.121024	2.155	2.27602	0.022348	0.0354559	0.989055	0.0480215	Fresh&Melatonin vs. Aged	Cluster 3	YES
P54116	ENSMUSG00000026880	13830	Stom	stomatin	54.23	11	12	12.8922	19.0904	10.0039	13.6371	12.7513	11.9741	13.6694	11.5714	18.3739	18.6652	17.4912	19.4822	19.0067	19.5211	18.6369	9.66279	19.1686	16.0302	18.522	14.2306	18.5524	18.8853	19.506	12.8637	11.8734	14.1414	19.7941	13.7738	17.5183	16.4854	3.74455	2.71168	1.03287	3.74455	0.0470572	0.0443045	0.175257	0.763136	Fresh vs. Aged	Cluster 1	YES
P54227	ENSMUSG00000028832	16765	Stmn1	stathmin 1	70.47	12	18	19.5641	19.6206	19.6513	19.2689	19.3248	19.668	19.4385	19.6882	19.5736	18.8507	18.7986	18.7262	18.6525	18.6851	18.6294	18.6073	18.8938	18.5694	19.4763	19.6695	19.6947	19.5492	19.5937	19.6073	19.8128	19.6291	19.5265	19.5331	18.7125	19.6177	-0.820582	0.0845373	-0.905119	0.905119	3.87501e-14	1.45906e-12	0.336343	1.94844e-13	not sig		NO
P54276	ENSMUSG00000005370	17688	Msh6	mutS homolog 6	47.42	56	56	18.7257	18.6478	18.4691	18.4564	18.0729	18.5784	18.4197	18.4354	18.335	18.5036	18.6584	18.5294	18.5504	18.6048	18.6619	18.4647	18.4073	18.5499	19.1684	19.0425	19.2499	19.2414	19.2624	19.2218	19.291	19.1769	19.1317	18.46	18.5478	19.1985	0.0877801	0.73841	-0.65063	0.73841	7.5146e-12	0.329697	2.45638e-11	3.25297e-10	not sig		NO
P54728	ENSMUSG00000028426	19359	Rad23b	RAD23 homolog B, nucleotide excision repair protein	54.33	19	22	21.1624	21.0935	20.9509	20.9924	20.7593	21.0319	20.9709	20.8073	20.945	20.3183	20.2783	20.3213	20.2639	20.3467	20.3308	20.2039	20.3235	20.2624	21.048	20.9077	21.1867	21.1384	20.9939	21.0463	21.0731	21.2514	21.0991	20.9682	20.2943	21.0827	-0.673852	0.114556	-0.788409	0.788409	6.19192e-15	5.61995e-13	0.0508928	3.94129e-14	not sig		NO
P54729	ENSMUSG00000028954	53312	Nub1	negative regulator of ubiquitin-like proteins 1	54.89	41	41	18.1379	18.0893	17.9082	17.9692	17.7047	18.0639	17.9278	17.971	17.9452	16.942	16.9587	17.0309	16.9852	16.9682	17.1234	16.8465	16.8005	16.9876	17.827	17.4864	17.9544	18.0218	17.7418	17.9319	17.9553	17.8501	17.8302	17.9686	16.9603	17.8443	-1.00823	-0.124254	-0.883972	1.00823	1.13771e-14	6.16174e-14	0.125308	7.03881e-13	Fresh vs. Aged	Cluster 2	YES
P54731	ENSMUSG00000010517	14084	Faf1	Fas-associated factor 1	52.85	30	30	18.7154	18.709	18.5255	18.5986	18.4814	18.5856	18.6391	18.5065	18.6152	17.9441	17.8758	17.9997	17.6312	17.846	17.8296	17.7486	17.8387	17.8475	18.6156	18.7173	18.7777	18.6175	18.6157	18.6108	18.6049	18.6182	18.5469	18.5974	17.8401	18.6361	-0.757246	0.0387067	-0.795952	0.795952	1.51154e-16	2.4758e-14	0.620617	2.22045e-14	not sig		NO
P54775	ENSMUSG00000030603	23996	Psmc4	proteasome (prosome, macropain) 26S subunit, ATPase, 4	82.06	37	37	20.4211	20.5172	20.3004	20.4649	20.3652	20.5081	20.2915	20.3674	20.3275	19.7338	19.8695	19.6669	19.7953	19.8901	19.7968	19.7604	19.6662	19.726	20.3134	20.2529	20.3982	20.345	20.2811	20.448	20.3827	20.3688	20.4773	20.3959	19.7672	20.363	-0.628674	-0.0328776	-0.595796	0.628674	4.37558e-15	5.30687e-14	0.66192	1.22569e-13	not sig		NO
P54797	ENSMUSG00000013539	27883	Tango2	transport and golgi organization 2	52.54	14	14	15.9984	15.44	15.9503	15.833	15.8002	14.0489	15.86	16.2858	15.5021	15.0724	13.3207	14.8123	15.036	12.0926	15.3036	15.3123	15.3692	11.0721	15.9779	15.4199	15.8228	16.066	16.1227	15.7623	15.6922	15.587	15.544	15.6354	14.1546	15.7772	-1.48084	0.141782	-1.62262	1.62262	0.00370045	0.0127007	0.952329	0.00626887	Fresh&Melatonin vs. Aged	Cluster 2	YES
P54818	ENSMUSG00000021003	14420	Galc	galactosylceramidase	17.11	9	9	10.9279	13.4155	13.4615	15.0912	12.7618	12.9637	13.9034	12.3333	14.0398	16.2906	16.5744	12.943	12.7793	12.6779	16.1557	13.7314	12.609	13.7674	12.9892	14.3394	15.0568	14.8643	12.2761	11.8461	13.8577	13.3795	14.4422	13.2109	14.1699	13.6724	0.958959	0.46145	0.497509	0.958959	0.3397	0.307412	0.752329	0.718849	not sig		NO
P54822	ENSMUSG00000022407	11564	Adsl	adenylosuccinate lyase	67.77	31	31	19.3927	19.3492	19.1678	19.277	19.3158	19.3702	19.2484	19.3253	19.4218	18.5489	18.6353	18.6582	18.604	18.4675	18.7206	18.4171	18.5424	18.7395	19.5223	19.3082	19.5404	19.2248	19.2481	19.2231	19.4529	19.3737	19.336	19.3187	18.5926	19.3588	-0.726056	0.0401755	-0.766231	0.766231	2.40294e-14	5.43343e-13	0.699702	1.84963e-13	not sig		NO
P54823	ENSMUSG00000032097	13209	Ddx6	DEAD (Asp-Glu-Ala-Asp) box polypeptide 6	84.89	42	43	21.8334	21.8573	21.8294	21.9597	21.8436	21.7841	21.7218	21.5143	21.8202	20.9384	20.976	20.8851	20.9347	20.9226	20.9066	20.7586	20.6055	20.9649	21.7414	21.6272	21.818	21.9052	21.8575	21.7061	21.7049	21.6976	21.7121	21.796	20.8769	21.7522	-0.919038	-0.0437787	-0.875259	0.919038	1.56325e-15	3.34177e-14	0.687917	5.69544e-14	not sig		NO
P54923	ENSMUSG00000002844	11544	Adprh	ADP-ribosylarginine hydrolase	85.08	30	30	19.5671	19.5157	19.2431	19.6306	19.5443	19.4579	19.6762	19.4213	19.7248	18.9145	18.8524	18.5364	18.6502	18.7015	18.6285	18.5053	18.6627	18.8019	19.328	19.3207	19.6043	19.332	19.4731	19.4568	19.4065	19.368	19.695	19.5312	18.6948	19.4427	-0.836395	-0.0885427	-0.747852	0.836395	2.60881e-12	9.75664e-12	0.380082	9.92023e-11	not sig		NO
P55002	ENSMUSG00000060572	17150	Mfap2	microfibrillar-associated protein 2	30.6	6	6	17.6143	17.1969	17.352	17.1583	17.2358	16.431	16.5671	17.3525	16.9671	16.92	16.6465	16.5074	16.4201	16.2355	16.6353	16.3976	16.7475	16.0877	17.1777	17.1437	17.1485	17.1217	17.2839	17.0633	17.3964	17.12	17.0088	17.0972	16.5109	17.1627	-0.586366	0.0654465	-0.651812	0.651812	5.08142e-05	0.000393661	0.869514	0.000110189	not sig		NO
P55065	ENSMUSG00000017754	18830	Pltp	phospholipid transfer protein	19.07	6	6	15.5733	15.9287	15.2896	15.2335	16.0234	15.9197	16.3994	16.1466	15.5283	14.1903	14.4701	14.3588	14.8481	14.8864	11.2006	14.6141	14.4398	15.7315	15.1362	15.5875	16.2854	15.4287	15.5265	13.6169	15.3062	16.2479	15.2999	15.7825	14.3044	15.3817	-1.47811	-0.400812	-1.07729	1.47811	0.00455738	0.00429097	0.604105	0.0402008	Fresh&Melatonin vs. Aged	Cluster 2	YES
P55096	ENSMUSG00000028127	19299	Abcd3	ATP-binding cassette, sub-family D (ALD), member 3	60.55	40	40	19.7294	20.0036	19.6946	19.9817	19.9008	19.8624	19.9539	19.8263	19.8026	19.1522	19.0867	19.3283	19.2054	18.9628	19.1395	19.0731	19.1113	19.1613	20.0223	19.9941	19.8209	19.8035	19.7688	19.9929	19.9506	19.8668	20.0817	19.8617	19.1356	19.9224	-0.726085	0.060711	-0.786796	0.786796	2.31129e-14	7.15872e-13	0.458924	1.44551e-13	not sig		NO
P55258	ENSMUSG00000003037	17274	Rab8a	RAB8A, member RAS oncogene family	64.73	8	11	20.4809	20.3447	20.0394	19.9442	20.0037	20.2265	20.1214	19.7601	20.1624	20.1603	19.8119	20.1637	19.7311	20.0384	19.9476	19.8285	19.9327	19.8745	20.3479	20.359	20.5171	20.5845	19.8923	20.5833	20.4007	20.411	20.0438	20.1204	19.9432	20.3489	-0.177177	0.22849	-0.405667	0.405667	0.00129972	0.179647	0.0655188	0.000888734	not sig		NO
P55264	ENSMUSG00000039197	11534	Adk	adenosine kinase	60.39	27	28	21.5099	21.4414	21.4149	21.5811	21.2761	21.7326	21.5229	21.4364	21.4585	19.8141	20.7116	20.5568	20.5901	20.3351	20.9951	20.4869	20.1815	20.5572	20.7159	21.2012	21.6589	21.3949	21.4438	21.3765	21.3431	20.6851	20.8048	21.486	20.4698	21.1805	-1.01614	-0.305505	-0.710632	1.01614	4.10379e-07	3.53531e-07	0.0869286	7.61275e-05	Fresh vs. Aged	Cluster 2	YES
P55302	ENSMUSG00000029103	16976	Lrpap1	low density lipoprotein receptor-related protein associated protein 1	68.06	35	35	20.1505	19.8772	19.8469	19.9365	19.7446	19.9636	19.8401	19.6754	19.7276	18.2099	18.4161	18.6796	18.5665	18.6358	18.0196	18.3668	18.38	18.6739	19.6367	19.714	20.149	19.8118	19.3534	19.9786	19.6234	19.5843	19.6473	19.8625	18.4387	19.7221	-1.4238	-0.140421	-1.28338	1.4238	1.10433e-13	4.80282e-13	0.329837	4.30767e-12	Fresh&Melatonin vs. Aged	Cluster 2	YES
P55772	ENSMUSG00000048120	12495	Entpd1	ectonucleoside triphosphate diphosphohydrolase 1	31.18	14	14	17.5044	17.6067	17.3905	17.4677	17.4119	17.3722	17.44	17.2466	17.2546	16.3521	15.8481	16.0606	16.4005	16.6192	16.4145	14.9502	15.8333	15.9329	17.2995	16.899	17.4323	17.2826	16.4703	17.2159	16.7426	16.1097	16.8154	17.4105	16.0457	16.9186	-1.36478	-0.491922	-0.872863	1.36478	4.50087e-07	3.11074e-07	0.0330941	0.000211986	Fresh vs. Aged	Cluster 2	YES
P55850	ENSMUSG00000059898	13507	Dsc3	desmocollin 3	4.58	4	4	10.0748	13.1043	12.2184	12.9809	14.221	14.4943	13.5071	14.0615	12.9789	20.5458	20.2482	20.4192	20.3248	20.4622	20.15	20.1785	20.134	20.2666	14.2947	14.111	13.256	13.3136	14.3487	13.5476	14.3344	13.4421	11.2947	13.0713	20.3033	13.5492	7.23201	0.477944	6.75407	7.23201	1.13631e-14	9.08162e-14	0.544709	3.22742e-13	Fresh&Melatonin vs. Aged	Cluster 3	YES
P55937	ENSMUSG00000029502	269682	Golga3	golgi autoantigen, golgin subfamily a, 3	46.74	53	53	14.4713	14.8798	8.06829	10.1757	14.4432	13.4921	12.6967	12.7175	10.9252	13.3898	12.9635	12.3817	13.7679	13.7992	13.5891	13.526	13.7098	13.7735	13.922	14.1805	14.767	13.8147	14.3458	14.7369	14.2893	13.6945	14.9537	12.43	13.4334	14.3005	1.00341	1.8705	-0.867096	1.8705	0.0276816	0.286387	0.0212119	0.387957	Fresh vs. Melatonin	Cluster 1	YES
P56135	ENSMUSG00000038690	57423	Atp5j2	ATP synthase, H+ transporting, mitochondrial F0 complex, subunit F2	37.5	5	5	19.3537	19.6724	19.3669	19.5509	19.6135	19.7372	19.5941	19.6485	19.4005	18.8842	18.5545	18.7386	18.8999	18.9716	18.9166	18.6311	18.6616	18.6623	19.8004	19.6322	19.2267	19.4776	19.5421	19.7804	19.5689	19.4394	19.7319	19.5486	18.7689	19.5777	-0.779692	0.0291172	-0.808809	0.808809	5.34435e-11	7.43623e-10	0.921266	3.58842e-10	not sig		NO
P56212	ENSMUSG00000007656	59046	Arpp19	cAMP-regulated phosphoprotein 19	78.57	12	13	19.4432	19.5779	19.5406	19.2954	19.3771	19.7985	19.3865	19.9151	19.5763	18.8186	18.8295	18.9184	18.5693	18.754	18.6858	18.8223	18.8357	18.6398	19.273	19.4283	19.864	19.4762	19.587	19.6219	19.8369	19.6266	19.4944	19.5456	18.7637	19.5787	-0.781894	0.0330904	-0.814985	0.814985	2.28215e-10	3.12068e-09	0.913137	1.39779e-09	not sig		NO
P56213	ENSMUSG00000040888	11692	Gfer	growth factor, augmenter of liver regeneration	75.25	13	13	18.3128	18.6725	18.2973	18.5257	18.4026	18.4907	18.3828	18.3306	18.3075	17.7549	17.3603	17.517	17.6969	17.3334	17.5395	17.4478	17.7116	17.8173	18.218	18.3848	18.5641	18.2197	18.3463	18.2833	18.5236	18.0835	18.112	18.4136	17.5754	18.3039	-0.83821	-0.109689	-0.728521	0.83821	5.18115e-11	1.47349e-10	0.323584	2.37317e-09	not sig		NO
P56280	ENSMUSG00000041359	21432	Tcl1	T cell lymphoma breakpoint 1	75.86	8	8	21.2055	20.8503	20.7311	21.283	21.0679	20.6472	21.2082	20.6129	20.8358	21.4738	21.0971	21.3645	21.4869	21.3943	21.5806	21.0088	21.1509	21.2071	22.606	22.4204	22.2704	22.4221	22.0437	22.4906	21.9842	22.2816	21.8539	20.938	21.3071	22.2637	0.369152	1.32568	-0.956531	1.32568	5.11219e-11	0.00831618	5.04958e-11	2.93109e-08	Fresh vs. Melatonin	Cluster 1	YES
P56371	ENSMUSG00000019478	19341	Rab4a	RAB4A, member RAS oncogene family	82.57	15	17	19.9057	19.7047	19.8678	19.8605	19.798	19.8176	19.9856	19.7181	19.9192	19.2528	19.1274	19.0591	19.0558	19.1342	19.2933	18.9944	19.0831	19.0515	19.7546	19.6262	19.8049	19.7815	19.8644	19.8708	19.8875	19.7396	19.6348	19.8419	19.1169	19.7738	-0.725057	-0.0680862	-0.65697	0.725057	1.59809e-14	9.49241e-14	0.304844	6.34492e-13	not sig		NO
P56376	ENSMUSG00000008822	66204	Acyp1	acylphosphatase 1, erythrocyte (common) type	72.73	7	7	17.9228	17.8901	17.6052	17.9806	18.0277	18.1525	17.8406	18.0187	18.0681	17.0561	16.9929	17.0181	17.1379	17.089	17.0848	16.729	16.9787	17.1754	17.8149	17.6758	18.3524	17.9376	17.8854	18.0843	17.8792	17.9268	18.091	17.9451	17.0291	17.9608	-0.91605	0.0156824	-0.931732	0.931732	3.42819e-12	4.29951e-11	0.977345	3.02648e-11	not sig		NO
P56379	ENSMUSG00000021290	70257	Atp5mpl	ATP synthase membrane subunit 6.8PL	34.48	2	2	16.828	18.0474	17.3604	17.3911	16.9419	18.0766	17.5488	17.9805	17.357	16.3985	16.7845	15.7091	16.4443	16.5184	17.0943	16.5363	16.881	16.9255	17.4195	17.81	17.5847	16.8631	17.9128	18.0277	17.5837	17.1775	18.2761	17.5035	16.588	17.6283	-0.915518	0.124823	-1.04034	1.04034	5.09194e-05	0.000459721	0.816752	9.91512e-05	Aged vs. Melatonin	Cluster 2	YES
P56380	ENSMUSG00000028443	66401	Nudt2	nudix (nucleoside diphosphate linked moiety X)-type motif 2	88.44	12	12	16.5929	16.5301	16.249	16.3624	16.1786	16.7793	16.439	16.9227	16.3678	16.6421	16.2292	16.4931	16.527	16.37	16.4505	16.0467	16.2489	16.309	16.751	16.7866	17.0984	17.0463	16.6019	17.1465	16.9886	16.6	16.4197	16.4913	16.3685	16.8265	-0.122836	0.335222	-0.458058	0.458058	0.000848769	0.501293	0.0129789	0.000809255	not sig		NO
P56382	ENSMUSG00000016252	67126	Atp5e	ATP synthase, H+ transporting, mitochondrial F1 complex, epsilon subunit	44.23	3	3	19.5007	18.9475	18.3646	19.3442	19.3195	18.899	18.3134	18.3791	18.3722	18.9632	18.0924	18.7935	19.2047	18.9975	17.0692	17.7528	17.5531	17.9347	20.0152	19.1749	18.9016	19.4823	18.2092	18.4488	18.1239	18.0595	19.3689	18.8267	18.2623	18.8649	-0.564362	0.0382409	-0.602603	0.602603	0.112223	0.180758	0.991544	0.145059	not sig		NO
P56390	ENSMUSG00000062248	66197	Cks2	CDC28 protein kinase regulatory subunit 2	70.89	6	7	19.542	19.9896	19.9624	19.6972	19.4693	19.7825	19.9344	19.5859	19.9441	18.6473	19.1078	18.903	18.8021	18.4526	19.0258	18.8924	18.7728	19.2904	19.5097	19.6359	20.1738	19.9845	19.9289	19.8301	19.6974	19.8787	20.0573	19.7675	18.8771	19.8551	-0.890347	0.0876586	-0.978006	0.978006	1.3898e-09	2.98188e-08	0.682897	5.18205e-09	not sig		NO
P56391	ENSMUSG00000036751	110323	Cox6b1	cytochrome c oxidase, subunit 6B1	83.72	12	12	21.5631	21.5174	21.0666	21.5842	21.6409	21.3903	21.3725	21.41	21.3596	20.732	20.3021	20.5798	20.6059	20.5653	20.5684	20.3793	20.3267	20.4414	21.5319	21.5355	21.1913	21.5877	21.2313	21.3112	21.3027	21.2619	21.546	21.4339	20.5001	21.3888	-0.933747	-0.0450027	-0.888744	0.933747	2.45707e-12	1.59599e-11	0.820211	4.45343e-11	not sig		NO
P56393	ENSMUSG00000031231	66142	Cox7b	cytochrome c oxidase subunit 7B	10	2	2	14.0816	16.1519	12.44	16.6083	15.9648	15.5433	15.9173	12.5308	15.9574	15.5657	14.5847	15.9152	15.3837	13.0683	15.4305	12.5213	14.3994	14.6407	16.0941	13.955	15.6522	16.288	15.8025	16.1273	15.9071	16.1996	15.7388	15.0217	14.6122	15.7516	-0.409545	0.729915	-1.13946	1.13946	0.150464	0.754949	0.419308	0.134003	not sig		NO
P56394	ENSMUSG00000046516	12856	Cox17	cytochrome c oxidase assembly protein 17, copper chaperone	87.3	9	9	20.5062	20.5718	20.4384	20.3667	20.4843	20.7531	20.5349	20.6745	20.2478	19.9528	19.3872	19.7721	19.3525	19.4797	19.2233	18.7535	18.9388	19.4428	19.9693	20.206	20.4811	20.284	20.0668	20.1207	20.0224	19.5598	20.0761	20.5086	19.367	20.0874	-1.14166	-0.421288	-0.720373	1.14166	2.2639e-08	1.49734e-08	0.00887278	2.77608e-05	Fresh vs. Aged	Cluster 2	YES
P56395	ENSMUSG00000024646	109672	Cyb5a	cytochrome b5 type A (microsomal)	54.48	3	7	19.9028	20.1896	19.9934	19.9163	19.5997	20.0261	19.9605	19.6909	19.7926	19.6064	19.4756	19.4053	19.2612	19.3282	19.4324	19.3066	19.5049	19.3268	20.0282	20.0522	19.9798	20.0662	19.7954	20.1335	20.1005	20.0037	20.1366	19.8969	19.4053	20.0329	-0.491609	0.136016	-0.627625	0.627625	1.53787e-09	1.92841e-07	0.10633	2.17283e-09	not sig		NO
P56399	ENSMUSG00000038429	22225	Usp5	ubiquitin specific peptidase 5 (isopeptidase T)	61.54	46	46	20.0005	19.9987	19.7497	19.8618	19.7453	19.967	19.8259	19.8388	19.8724	19.6242	19.4959	19.5541	19.4257	19.6363	19.565	19.3302	19.5507	19.4135	19.9474	19.7692	20.0153	19.9702	19.9302	19.9226	19.9019	19.925	19.9478	19.8734	19.5106	19.9255	-0.362734	0.0521477	-0.414881	0.414881	8.91537e-10	3.10544e-08	0.451839	2.49239e-09	not sig		NO
P56480	ENSMUSG00000025393	11947	Atp5b	ATP synthase, H+ transporting mitochondrial F1 complex, beta subunit	80.15	30	30	22.7037	22.6718	22.5797	22.5811	22.5393	22.7021	22.5383	22.632	22.6142	22.0429	22.0372	22.0748	21.9104	22.1054	22.0452	21.9773	22.0249	22.0433	22.655	22.5118	22.6987	22.6182	22.6506	22.7014	22.7851	22.7617	22.6647	22.618	22.0291	22.6719	-0.58896	0.053915	-0.642875	0.642875	8.70725e-17	2.45359e-14	0.229998	2.14273e-14	not sig		NO
P56546	ENSMUSG00000030970	13017	Ctbp2	C-terminal binding protein 2	71.01	17	23	18.9974	18.9611	18.7395	18.9622	18.6978	18.9853	18.8665	18.5997	18.9651	18.319	18.3539	18.5263	18.2798	18.3634	18.558	18.4334	18.1931	18.6036	19.141	19.357	19.2291	19.1822	19.274	19.3524	19.3252	19.1333	19.3385	18.8639	18.4034	19.2592	-0.460457	0.39533	-0.855787	0.855787	1.99712e-12	2.0262e-07	2.50386e-06	1.03673e-12	not sig		NO
P56695	ENSMUSG00000039474	22393	Wfs1	wolframin ER transmembrane glycoprotein	21.01	12	12	15.5703	15.8349	14.8829	14.6272	15.0584	15.7951	15.8132	16.2751	15.8029	15.6194	12.4511	14.6076	14.6282	7.35668	16.2721	16.2607	15.0477	13.2299	13.0053	15.1003	15.3818	15.4927	15.4498	16.1198	14.5821	13.9128	15.5656	15.5178	13.9415	14.9567	-1.57631	-0.561105	-1.0152	1.57631	0.167913	0.150709	0.772231	0.438485	not sig		NO
P56812	ENSMUSG00000030417	56330	Pdcd5	programmed cell death 5	78.57	12	12	20.7355	20.7558	20.5599	20.7593	20.6309	20.71	20.6939	20.5243	20.7787	19.9738	19.8935	19.8926	19.8263	19.8688	19.9226	19.8704	19.8261	19.9169	20.6893	20.5991	20.8096	20.6815	20.627	20.8303	20.7405	20.7621	20.6366	20.6831	19.8879	20.7085	-0.795276	0.025316	-0.820592	0.820592	2.50249e-18	2.10942e-14	0.761789	2.10942e-14	not sig		NO
P56840	ENSMUSG00000066359	27379	Tcl1b1	T cell leukemia/lymphoma 1B, 1	41.38	4	4	17.2871	17.1156	17.2645	16.8883	16.9205	17.1865	17.0378	16.5005	17.0849	17.4683	17.3017	17.7009	17.2547	17.4524	17.6717	17.5846	17.6431	17.4912	18.3289	18.6574	18.4852	18.7099	18.6134	18.5397	18.7139	18.4837	18.7284	17.0318	17.5076	18.5845	0.475861	1.55274	-1.07687	1.55274	7.83135e-15	3.59671e-05	2.81997e-14	1.88485e-11	Fresh&Aged vs. Melatonin	Cluster 1	YES
P56841	ENSMUSG00000060863	27381	Tcl1b2	T cell leukemia/lymphoma 1B, 2	94.02	8	8	17.8838	18.8325	18.5089	18.381	17.7746	18.5045	18.1868	18.5161	18.4241	18.8757	18.7058	18.597	18.128	18.8107	18.6785	18.7941	18.8859	18.9802	20.0709	20.1181	20.0175	19.6756	19.8657	19.7884	19.9139	19.5926	20.0698	18.3347	18.7173	19.9014	0.382622	1.56669	-1.18407	1.56669	1.08028e-11	0.013718	1.32594e-11	3.69371e-09	Fresh&Aged vs. Melatonin	Cluster 1	YES
P56842	ENSMUSG00000068940	27378	Tcl1b3	T cell leukemia/lymphoma 1B, 3	71.31	7	7	17.3251	17.661	17.5593	17.1863	16.9269	17.595	17.7286	17.5411	17.5782	17.7597	18.014	17.7688	17.6513	17.7615	18.279	18.0315	18.1769	17.9811	18.6013	18.8932	19.3179	18.6655	18.7328	18.9223	18.9572	18.8162	18.9738	17.4557	17.936	18.8756	0.480259	1.41985	-0.939595	1.41985	7.50252e-12	0.000480604	5.47462e-12	2.03944e-08	Fresh vs. Melatonin	Cluster 1	YES
P56844	ENSMUSG00000079007	27380	Tcl1b4	T cell leukemia/lymphoma 1B, 4	88.33	9	9	17.8683	17.8577	17.8143	18.1925	17.6962	17.715	17.9698	17.4713	17.5269	18.2533	17.5871	18.2989	18	17.9175	18.0878	17.476	18.0276	18.0253	19.0848	19.205	19.1031	18.9351	19.0435	19.3783	18.8364	18.8842	19.0506	17.7902	17.9637	19.0579	0.173505	1.26764	-1.09413	1.26764	1.4614e-11	0.250483	4.04052e-11	7.90256e-10	Fresh&Aged vs. Melatonin	Cluster 1	YES
P56845	ENSMUSG00000000701	27382	Tcl1b5	T cell leukemia/lymphoma 1B, 5	9.92	1	1	16.0281	15.7516	14.7879	16.0934	14.9006	15.628	16.1403	15.5129	16.2902	15.2513	14.8266	15.1486	13.5071	14.8134	14.7745	15.1367	14.9661	15.0228	16.7017	17.448	17.1869	16.7074	16.273	16.8661	16.8309	15.7352	16.7431	15.6814	14.8274	16.7214	-0.854012	1.03992	-1.89393	1.89393	2.85283e-07	0.00511374	0.00077852	1.61896e-07	Fresh&Aged vs. Melatonin	Cluster 2	YES
P56873	ENSMUSG00000118125	56390	Gm50387	predicted gene, 50387	75.38	8	8	17.8133	18.5727	18.3028	18.2786	18.6897	18.3501	18.2088	18.5606	18.585	17.3692	17.6754	17.4614	17.364	17.7811	17.4768	17.498	17.4711	17.6305	18.5729	18.2152	18.5423	18.7182	17.9004	18.4393	18.5296	18.5164	18.9165	18.3735	17.5253	18.4834	-0.848228	0.109925	-0.958153	0.958153	1.3728e-08	3.3024e-07	0.606383	3.88949e-08	not sig		NO
P56959	ENSMUSG00000030795	233908	Fus	fused in sarcoma	23.36	13	13	17.5538	17.9813	17.9318	17.9355	17.4595	17.9762	17.8703	17.6674	18.0429	17.8748	18.0251	17.7597	17.7048	17.8284	17.9889	17.6996	17.8369	18.0081	18.2315	18.0442	18.6157	18.1386	18.5151	18.2805	18.3278	18.4099	18.4636	17.8243	17.8585	18.3363	0.0341646	0.51203	-0.477866	0.51203	2.15189e-06	0.91186	6.96699e-06	1.90611e-05	not sig		NO
P57716	ENSMUSG00000003458	59287	Ncstn	nicastrin	21.89	15	15	17.3119	17.5801	17.4882	17.5543	17.5626	17.5034	17.3218	17.0946	17.6582	16.4602	17.1213	16.5635	15.9827	16.4588	16.8088	16.4442	16.6018	16.8956	16.6892	17.3348	17.4992	17.5116	17.6444	17.9489	17.6875	17.3105	17.3918	17.4528	16.593	17.4465	-0.859783	-0.00632039	-0.853462	0.859783	1.11029e-06	5.76963e-06	0.998847	6.44781e-06	not sig		NO
P57722	ENSMUSG00000001120	59093	Pcbp3	poly(rC) binding protein 3	75.74	10	11	20.5138	21.1574	20.7522	20.4716	20.3647	20.6156	20.8364	20.628	21.0113	19.7961	19.6875	19.6414	19.9631	19.6416	19.2072	19.9004	20.0949	19.8049	20.2335	20.5669	20.7024	20.3723	20.42	20.3342	20.489	20.6338	20.4449	20.7057	19.7486	20.4663	-0.957101	-0.239343	-0.717758	0.957101	1.03268e-08	1.16643e-08	0.0842319	1.72627e-06	not sig		NO
P57746	ENSMUSG00000021114	73834	Atp6v1d	ATPase, H+ transporting, lysosomal V1 subunit D	57.09	19	19	17.6492	17.5266	17.3839	17.8549	17.7079	17.7263	17.7337	18.0511	17.5354	17.7519	17.6228	17.7447	17.6684	17.5737	17.844	17.4993	17.782	17.734	17.8001	17.8375	18.0975	18.0065	17.7961	18.1722	18.0538	17.8968	17.3453	17.6855	17.6912	17.8895	0.00574675	0.204067	-0.19832	0.204067	0.053942	0.997774	0.0816694	0.0925786	not sig		NO
P57759	ENSMUSG00000029616	67397	Erp29	endoplasmic reticulum protein 29	62.6	19	19	19.9641	19.9801	19.7978	19.6939	19.78	20.2447	19.8869	20.1689	19.7472	19.1103	19.1307	19.3534	19.0732	19.2363	19.2631	19.088	19.1852	19.1817	19.9093	19.9007	20.1669	19.7283	19.741	20.0746	20.1522	19.7758	19.8317	19.9182	19.1802	19.9201	-0.737955	0.00187149	-0.739826	0.739826	1.69579e-10	1.58634e-09	0.999649	1.50993e-09	not sig		NO
P57776	ENSMUSG00000055762	66656	Eef1d	eukaryotic translation elongation factor 1 delta (guanine nucleotide exchange protein)	72.24	22	24	20.6477	20.7096	20.3159	20.7425	20.6569	20.6993	20.6098	20.6501	20.5454	19.9131	19.8925	19.8364	19.8524	19.9451	19.8595	19.6595	19.7375	19.78	20.5829	20.5489	20.773	20.5841	20.5308	20.6457	20.6034	20.5166	20.5639	20.6197	19.8307	20.5944	-0.789033	-0.0253279	-0.763705	0.789033	4.03637e-15	5.75096e-14	0.856067	9.4702e-14	not sig		NO
P57780	ENSMUSG00000054808	60595	Actn4	actinin alpha 4	81.36	59	89	20.5315	20.497	20.4563	20.5496	20.4415	20.5217	20.5512	20.4475	20.4901	20.7545	20.8788	20.8571	20.7337	20.8427	20.8725	20.7744	20.8218	20.8276	20.5827	20.3609	20.7993	20.5934	20.4957	20.5781	20.6168	20.7217	20.6078	20.4985	20.8181	20.5952	0.319638	0.0966644	0.222974	0.319638	5.61838e-08	4.81447e-08	0.0486728	1.66105e-05	not sig		NO
P57784	ENSMUSG00000030512	68981	Snrpa1	small nuclear ribonucleoprotein polypeptide A'	40.39	12	12	17.0874	17.3227	17.1899	17.0728	16.8696	17.3935	17.2101	17.1666	17.3859	16.737	17.0641	16.7015	16.4901	16.6943	16.8397	16.685	16.7182	16.787	17.1855	17.0932	17.347	17.0629	17.1455	17.2612	17.2572	17.3824	17.5188	17.1887	16.7463	17.2504	-0.442379	0.0617081	-0.504087	0.504087	5.50029e-07	9.72345e-06	0.683529	1.29627e-06	not sig		NO
P57787	ENSMUSG00000025161	80879	Slc16a3	solute carrier family 16 (monocarboxylic acid transporters), member 3	12.13	5	5	13.8701	15.6601	13.8423	14.3424	12.9129	15.8791	14.4547	14.8712	14.4087	11.8894	13.6817	14.6257	13.289	13.553	12.6382	14.6844	14.6437	15.4243	14.3598	14.6093	14.2811	13.5336	15.254	15.7565	15.7952	16.1318	16.4839	14.4713	13.8255	15.1339	-0.645797	0.662624	-1.30842	1.30842	0.0385898	0.382512	0.364409	0.0299658	Aged vs. Melatonin	Cluster 2	YES
P58021	ENSMUSG00000025544	68059	Tm9sf2	transmembrane 9 superfamily member 2	37.92	28	28	20.3659	20.3599	20.0133	20.3421	20.2935	20.1346	20.2309	20.2081	20.2628	19.6613	19.3588	19.6788	19.6107	19.627	19.6445	19.3619	19.3403	19.4735	20.2111	20.3114	20.3306	20.4322	20.2424	20.2507	20.2661	20.0532	20.0922	20.2457	19.5285	20.2433	-0.717159	-0.00233064	-0.714829	0.717159	3.20845e-12	3.2621e-11	0.999151	3.48954e-11	not sig		NO
P58044	ENSMUSG00000058258	319554	Idi1	isopentenyl-diphosphate delta isomerase	59.91	13	13	14.5175	15.7074	15.2197	15.4748	15.0775	15.7466	15.4715	13.3645	15.9214	16.1069	15.179	15.7566	16.084	15.9332	15.689	15.6368	15.5605	15.8802	16.8062	16.1659	16.6752	16.7397	15.7497	16.4797	16.5019	16.6597	17.0278	15.1668	15.7585	16.534	0.59171	1.36723	-0.775525	1.36723	6.63695e-05	0.0687281	4.20969e-05	0.0139561	Fresh vs. Melatonin	Cluster 1	YES
P58069	ENSMUSG00000032413	114713	Rasa2	RAS p21 protein activator 2	45.34	27	29	15.5412	16.0009	14.2818	15.6396	16.341	14.6742	16.095	12.2459	15.8357	16.2814	16.3656	16.1987	16.1808	15.8256	16.4495	16.0519	16.4029	11.9942	16.4029	16.0554	16.4842	16.2858	14.1106	16.5706	15.8857	16.3909	16.4472	15.1839	15.7501	16.0704	0.566147	0.886438	-0.320291	0.886438	0.298024	0.579952	0.275087	0.8375	not sig		NO
P58137	ENSMUSG00000017307	170789	Acot8	acyl-CoA thioesterase 8	70.62	20	20	19.2527	19.2187	19.2572	19.4023	19.433	19.4714	19.4574	19.2307	19.4363	18.5695	18.5468	18.5447	18.4342	18.5356	18.6856	18.4696	18.5121	18.44	19.4458	19.3317	19.5384	19.3011	19.2266	19.5025	19.5966	19.2668	19.474	19.3511	18.5264	19.4093	-0.824639	0.0582053	-0.882845	0.882845	1.97507e-15	7.79377e-14	0.494935	3.39728e-14	not sig		NO
P58252	ENSMUSG00000034994	13629	Eef2	eukaryotic translation elongation factor 2	77.16	75	76	22.3194	22.3634	22.2674	22.286	22.1824	22.3885	22.1994	22.309	22.2969	21.8311	21.7556	21.8329	21.8138	21.8771	21.9128	21.7312	21.7808	21.8379	22.3742	22.2427	22.5421	22.3292	22.3851	22.4692	22.4657	22.2652	22.3511	22.2903	21.8192	22.3805	-0.471042	0.0902169	-0.561259	0.561259	5.73358e-14	6.0203e-12	0.0489959	1.59761e-13	not sig		NO
P58281	ENSMUSG00000038084	74143	Opa1	OPA1, mitochondrial dynamin like GTPase	64.17	70	71	19.8042	19.7494	19.6923	19.7657	19.5885	19.8727	19.6764	19.7305	19.8155	19.1811	19.1817	19.1753	19.0101	19.1589	19.1006	19.0557	19.2103	19.1453	19.7724	19.805	19.7764	19.9503	19.8617	19.8732	19.8604	19.8155	19.7697	19.7439	19.1354	19.8316	-0.608466	0.0877036	-0.69617	0.69617	6.71232e-17	2.63123e-14	0.039047	2.12053e-14	not sig		NO
P58321	ENSMUSG00000035337	93841	Uchl4	ubiquitin carboxyl-terminal esterase L4	54.94	1	1	14.2973	14.212	14.1274	12.0254	13.8086	14.4376	14.4233	13.0544	14.5275	17.069	17.4256	17.2177	17.1376	17.3164	17.1276	17.0735	17.2202	17.3006	12.138	14.0778	13.624	14.4067	14.5487	12.0652	14.397	10.1789	13.4697	13.8793	17.2098	13.2118	3.33051	-0.667499	3.99801	3.99801	1.09223e-08	5.22823e-07	0.332189	2.10879e-08	Fresh&Melatonin vs. Aged	Cluster 3	YES
P58389	ENSMUSG00000039515	110854	Ptpa	protein phosphatase 2 protein activator	62.85	16	17	18.4808	18.7117	18.3744	18.6097	18.394	18.5901	18.5323	18.6217	18.5809	18.3812	18.4566	18.4587	18.1844	18.2083	18.2963	18.175	18.373	18.3624	18.6103	18.5163	18.9962	18.5766	18.5418	18.5566	18.7118	18.7352	18.5567	18.544	18.3218	18.6446	-0.222184	0.100652	-0.322836	0.322836	4.80608e-05	0.00279408	0.227553	3.9848e-05	not sig		NO
P58742	ENSMUSG00000036678	223921	Aaas	achalasia, adrenocortical insufficiency, alacrimia	65.57	22	22	18.5838	18.6266	18.2817	18.7884	18.7788	18.501	18.5218	18.5456	18.6102	17.9451	17.7056	18.0533	17.938	18.0796	17.9375	17.8171	17.6399	17.9227	18.9278	18.6815	18.4186	18.9371	18.375	18.7061	18.6048	18.6936	18.5371	18.582	17.8932	18.6535	-0.688779	0.0715294	-0.760309	0.760309	7.69751e-10	1.81505e-08	0.639796	2.8116e-09	not sig		NO
P58771	ENSMUSG00000032366	22003	Tpm1	tropomyosin 1, alpha	62.32	13	17	18.4708	18.7696	18.1101	18.7954	18.4905	18.2609	18.3503	18.5249	18.4608	18.1553	18.2047	18.2916	17.8671	18.0863	18.4799	18.0954	18.2689	18.2961	21.6917	21.0202	19.3014	19.2406	18.4601	19.6886	20.3912	20.5674	20.083	18.4704	18.1939	20.0493	-0.27645	1.57898	-1.85543	1.85543	1.18881e-06	0.593629	2.51823e-05	2.28779e-06	Fresh&Aged vs. Melatonin	Cluster 1	YES
P58774	ENSMUSG00000028464	22004	Tpm2	tropomyosin 2, beta	63.38	10	11	18.0571	17.4967	11.62	18.0682	14.4022	16.824	11.3895	16.6702	17.6858	18.9272	19.043	18.5808	18.7189	18.8121	19.0861	18.7223	18.6222	18.884	19.1512	18.4172	15.9592	15.9944	15.4419	17.0703	18.2385	18.4355	17.8774	15.8015	18.8218	17.3984	3.02033	1.59687	1.42346	3.02033	0.00435499	0.00304943	0.144115	0.208922	Fresh vs. Aged	Cluster 3	YES
P58802	ENSMUSG00000034412	103724	Tbc1d10a	TBC1 domain family, member 10a	45.2	19	19	17.4313	17.3828	17.5284	17.3276	16.8725	17.5581	16.9911	17.853	17.3597	16.6329	16.0792	16.3945	16.082	16.957	16.3213	16.423	16.4654	16.2917	17.0359	17.2278	17.061	16.9573	17.6281	17.609	17.5282	17.3383	17.7272	17.3672	16.4052	17.3459	-0.961921	-0.021275	-0.940646	0.961921	1.16185e-07	6.27084e-07	0.986292	9.06504e-07	not sig		NO
P58871	ENSMUSG00000033955	228140	Tnks1bp1	tankyrase 1 binding protein 1	50.52	73	73	18.3684	18.0002	17.7541	18.1971	17.6731	18.1328	18.2904	18.0391	18.1058	17.863	17.7759	17.9077	17.4016	17.22	17.6381	17.6903	17.69	17.6041	18.0667	18.506	18.5441	18.0357	18.376	18.5977	18.6361	17.9491	17.9209	18.0623	17.6434	18.2925	-0.41893	0.230168	-0.649099	0.649099	4.59352e-05	0.00443319	0.146042	3.35919e-05	not sig		NO
P59016	ENSMUSG00000030534	233405	Vps33b	vacuolar protein sorting 33B	61.43	43	43	17.8272	17.7933	17.7403	17.8148	17.7763	17.6856	17.8558	17.7687	17.8456	17.3535	17.3602	17.2024	17.059	17.0647	17.2382	17.2478	17.36	17.3682	17.9803	17.744	17.6193	17.7132	17.5902	18.1031	17.8986	17.9848	17.8354	17.7897	17.2505	17.8299	-0.539291	0.0401303	-0.579421	0.579421	7.2131e-10	1.27391e-08	0.786244	3.2759e-09	not sig		NO
P59017	ENSMUSG00000009112	94044	Bcl2l13	BCL2-like 13 (apoptosis facilitator)	38.71	13	13	16.9501	17.0742	16.6899	16.9669	16.4261	16.9651	16.556	17.0245	17.028	16.9083	15.9225	16.8626	16.5813	16.1303	16.7997	16.3506	16.5625	16.6665	17.1472	17.0833	17.2067	17.0898	16.9482	17.1701	17.4332	17.1655	16.7401	16.8534	16.5316	17.1094	-0.321842	0.255922	-0.577763	0.577763	0.000394076	0.0389484	0.115567	0.000258465	not sig		NO
P59235	ENSMUSG00000040034	69912	Nup43	nucleoporin 43	47.11	11	11	16.5405	16.5426	16.0828	16.2157	16.0845	15.8542	16.279	15.8007	16.6494	15.2655	15.7789	15.291	15.3067	16.0221	15.1112	15.5717	15.8484	16.0748	16.1854	16.4646	16.5698	16.1958	16.4729	16.6642	16.6512	17.0576	15.595	16.2277	15.5856	16.4285	-0.642101	0.200786	-0.842887	0.842887	0.000117975	0.00248962	0.473378	0.000127458	not sig		NO
P59242	ENSMUSG00000068876	70737	Cgn	cingulin	69.35	86	88	19.5824	19.78	19.3763	19.5463	19.3301	19.6588	19.4734	19.4932	19.6077	18.8434	19.0026	18.8602	18.7337	18.8355	18.9671	18.6866	18.7158	18.8247	19.377	19.426	19.5678	19.6157	19.4849	19.6503	19.5823	19.5639	19.5216	19.5387	18.83	19.5322	-0.708733	-0.0065162	-0.702216	0.708733	5.05623e-13	5.07361e-12	0.991921	6.17084e-12	not sig		NO
P59280	ENSMUSG00000029312	246293	Klhl8	kelch-like 8	58.82	27	27	16.4526	16.6555	13.22	12.8832	16.0513	13.1856	14.351	13.2095	13.49	15.095	11.7139	12.1944	14.6782	14.9191	16.7182	17.1115	13.0538	16.7834	15.9664	10.7647	15.2941	12.8054	16.3638	16.548	13.401	17.1146	12.7041	14.3887	14.6964	14.5513	0.307675	0.162607	0.145068	0.307675	0.945031	0.939654	0.982729	0.986228	not sig		NO
P59325	ENSMUSG00000021282	217869	Eif5	eukaryotic translation initiation factor 5	53.85	29	29	19.3046	19.5751	19.3862	19.3687	19.3322	19.4223	19.3754	19.5419	19.4515	18.5981	18.6677	18.6035	18.4166	18.6221	18.5393	18.4722	18.4404	18.6557	19.3232	19.2483	19.5187	19.4434	19.3351	19.4869	19.4042	19.3411	19.4687	19.4175	18.5573	19.3966	-0.860253	-0.0209193	-0.839334	0.860253	6.16648e-17	2.16493e-14	0.879797	2.20934e-14	not sig		NO
P59328	ENSMUSG00000037572	218973	Wdhd1	WD repeat and HMG-box DNA binding protein 1	60.52	48	48	16.686	17.0275	16.5194	16.8226	16.6122	16.8297	17.0322	16.7046	16.7587	15.7592	15.6525	15.979	15.9219	15.8939	15.908	15.7973	15.6682	15.966	16.6223	16.7084	16.7112	17.1718	16.7419	16.735	16.8714	16.9617	16.5153	16.777	15.8385	16.7821	-0.938534	0.0051191	-0.943653	0.943653	3.61855e-12	4.01106e-11	0.997659	3.58454e-11	not sig		NO
P59438	ENSMUSG00000014418	246694	Hps5	HPS5, biogenesis of lysosomal organelles complex 2 subunit 2	28.77	24	24	11.7772	15.0314	9.83324	14.626	13.9404	10.8773	14.1435	15.1168	14.0762	10.4742	13.1363	13.4015	13.5618	13.6779	13.6431	12.0151	13.5214	13.6587	14.5236	14.3666	14.6073	11.1804	15.2207	14.7296	15.0475	12.2837	15.4591	13.2691	13.01	14.1576	-0.259116	0.888483	-1.1476	1.1476	0.267277	0.931435	0.446021	0.268233	not sig		NO
P59481	ENSMUSG00000001143	214895	Lman2l	lectin, mannose-binding 2-like	36.31	10	10	17.4554	16.8929	16.9682	17.1663	17.2338	17.165	16.9678	17.367	16.7603	16.0958	16.2842	16.3398	16.0957	16.1341	16.5446	16.4727	16.2516	16.2725	17.2159	17.1703	17.0045	16.8809	16.9596	17.2045	17.3601	16.8668	17.0488	17.1085	16.2768	17.079	-0.831722	-0.0294726	-0.802249	0.831722	7.67201e-10	4.71515e-09	0.940728	9.32927e-09	not sig		NO
P59672	ENSMUSG00000024219	224650	Anks1	ankyrin repeat and SAM domain containing 1	24.87	22	22	13.9633	14.8857	14.8508	15.2704	13.4831	14.7148	14.3508	14.5501	14.8115	14.6693	14.6729	15.2163	14.7587	14.1565	14.9336	15.1423	14.6592	14.6559	12.9468	14.1878	14.8779	12.9701	14.5583	14.1396	14.051	14.8214	13.9105	14.5423	14.7627	14.0515	0.220459	-0.490785	0.711244	0.711244	0.030823	0.669948	0.156188	0.0273795	not sig		NO
P59708	ENSMUSG00000037361	66055	Sf3b6	splicing factor 3B, subunit 6	48.8	6	6	13.5223	16.0487	15.7569	16.0787	16.1717	15.753	16.1812	15.7177	15.7656	16.9427	16.8965	16.687	16.2177	16.8727	16.8944	16.0815	16.244	16.9048	15.8825	16.5048	16.0714	16.3149	16.387	16.3987	15.8981	13.5487	16.476	15.6662	16.6379	15.9425	0.971707	0.276253	0.695454	0.971707	0.0304041	0.0281161	0.715287	0.139469	not sig		NO
P59759	ENSMUSG00000009569	239719	Mrtfb	myocardin related transcription factor B	21.2	15	18	11.4558	13.5884	18.9511	19.1393	19.1172	19.1123	11.6749	14.2831	14.6105	11.4291	12.3279	12.7237	13.3687	10.5227	13.4696	12.9512	10.8454	10.6376	19.1323	19.2072	19.0214	19.2389	12.8134	19.214	12.9836	18.9828	14.2594	15.7703	12.0307	17.2059	-3.73962	1.4356	-5.17523	5.17523	0.00106007	0.0161748	0.490906	0.000982647	Fresh&Melatonin vs. Aged	Cluster 2	YES
P59764	ENSMUSG00000035954	238130	Dock4	dedicator of cytokinesis 4	2.43	4	4	17.4838	17.6953	17.7661	17.4455	17.5319	17.6942	17.6764	17.6055	13.5835	16.6531	16.9803	16.8383	16.5319	16.8935	16.5085	16.9189	12.8091	16.9473	17.3688	16.8917	16.8121	17.4411	17.3532	17.3666	17.6846	17.7953	17.4388	17.1647	16.3423	17.3503	-0.822364	0.185574	-1.00794	1.00794	0.144791	0.277812	0.933373	0.153748	not sig		NO
P59999	ENSMUSG00000079426	68089	Arpc4	actin related protein 2/3 complex, subunit 4	60.12	9	9	20.1372	19.4248	19.8506	19.9162	19.8588	19.941	20.0128	19.9613	19.6013	20.5163	20.6464	20.5528	20.2922	20.5637	20.5556	20.5539	20.5641	20.7375	19.6748	19.2355	19.957	20.1948	19.5257	19.3881	19.4966	19.634	19.6059	19.856	20.5536	19.6347	0.697611	-0.221283	0.918894	0.918894	1.20869e-08	1.69904e-06	0.10383	1.43888e-08	not sig		NO
P60060	ENSMUSG00000078974	20335	Sec61g	SEC61, gamma subunit	36.76	2	2	17.2276	17.7892	17.7868	17.7225	17.5443	17.9935	17.6749	17.9972	17.1819	16.882	17.2523	16.3378	17.1945	17.0665	17.385	16.929	16.8479	17.1773	17.7104	17.1255	17.4341	17.8857	17.6799	17.8243	17.7709	17.2917	18.2213	17.6576	17.008	17.6604	-0.649535	0.00285085	-0.652386	0.652386	0.000145554	0.000520128	0.999793	0.000495356	not sig		NO
P60122	ENSMUSG00000030079	56505	Ruvbl1	RuvB-like protein 1	73.68	32	32	22.4991	22.4294	22.555	22.636	22.6282	22.4852	22.5034	22.3345	22.6653	22.0122	22.1345	22.0737	21.9388	21.9611	22.0639	21.8523	21.9377	22.0765	22.683	22.2942	22.6614	22.6425	22.5557	22.479	22.4561	22.5947	22.5082	22.5262	22.0056	22.5417	-0.520604	0.0154142	-0.536018	0.536018	6.63831e-11	8.45752e-10	0.950323	4.74528e-10	not sig		NO
P60202	ENSMUSG00000031425	18823	Plp1	proteolipid protein (myelin) 1	13.36	3	3	14.0952	15.3833	13.464	14.3454	12.471	14.6681	14.2535	11.6922	13.2653	12.5005	13.9487	13.3895	11.3081	13.3452	13.9214	14.9108	15.2925	11.9822	12.946	15.4521	15.6999	15.5158	15.0563	12.9242	15.4894	15.9114	13.9426	13.7375	13.3999	14.7709	-0.337666	1.03331	-1.37098	1.37098	0.062202	0.826269	0.188288	0.0613427	not sig		NO
P60229	ENSMUSG00000022336	16341	Eif3e	eukaryotic translation initiation factor 3, subunit E	61.12	26	26	18.6251	19.0933	18.5164	18.9378	18.9093	18.9638	18.9373	18.8766	19.0017	18.5487	18.7644	18.638	18.5656	18.7263	18.8614	18.6462	18.5309	18.7734	18.6885	18.8442	19.0028	18.8796	18.9362	19.0334	19.0634	18.9015	19.0734	18.8735	18.6728	18.9359	-0.200701	0.0624214	-0.263122	0.263122	0.00198438	0.0185641	0.635169	0.00206522	not sig		NO
P60322	ENSMUSG00000051965	378430	Nanos2	nanos C2HC-type zinc finger 2	64.71	6	6	14.3135	14.2501	12.5965	12.6913	14.4659	14.3836	13.5259	14.6313	14.4369	15.0685	15.0462	15.6243	14.9792	15.005	15.1679	14.9493	15.0469	15.2614	14.9035	15.4548	15.7214	15.6961	15.1755	15.8497	15.3068	15.5574	15.1275	13.9217	15.1276	15.4214	1.20597	1.49973	-0.293769	1.49973	3.34931e-06	0.000100533	4.74158e-06	0.444996	Fresh vs. Aged&Melatonin	Cluster 1	YES
P60330	ENSMUSG00000058290	105988	Espl1	extra spindle pole bodies 1, separase	37.44	68	68	17.0297	17.0134	16.8209	16.8866	16.677	16.6628	16.5675	16.5355	16.8572	16.4346	16.7404	16.2858	16.1565	16.2164	16.5251	16.4046	16.4364	16.5454	17.3211	17.2227	17.3961	17.5452	17.2784	17.3951	17.5585	17.5222	17.383	16.7834	16.4161	17.4025	-0.367272	0.619073	-0.986345	0.986345	1.42741e-11	0.000208174	8.21125e-08	9.11471e-12	not sig		NO
P60334	ENSMUSG00000033022	12583	Cdo1	cysteine dioxygenase 1, cytosolic	54.5	11	11	20.2656	20.332	19.9293	20.3481	19.9992	20.0252	20.0067	19.8818	20.0022	19.7415	19.0241	19.5786	19.5484	19.474	19.2142	19.1516	19.3452	19.3356	20.4639	20.3089	20.901	20.3866	20.0717	20.2291	20.1263	20.1207	20.2522	20.0878	19.3793	20.3178	-0.708523	0.230029	-0.938552	0.938552	1.00577e-08	1.5565e-06	0.0920299	1.16953e-08	not sig		NO
P60335	ENSMUSG00000051695	23983	Pcbp1	poly(rC) binding protein 1	89.61	15	20	21.2247	21.0515	20.8369	21.3277	21.2281	21.0417	21.1358	20.9909	21.2886	20.7365	20.6442	20.8372	20.677	20.814	20.6591	20.6137	20.6121	20.6704	21.2146	21.143	21.1683	21.2845	20.9579	21.2263	21.2297	21.0971	21.0758	21.1251	20.696	21.1552	-0.429076	0.0301395	-0.459216	0.459216	1.32261e-08	1.84215e-07	0.852314	5.569e-08	not sig		NO
P60487	ENSMUSG00000116165	57028	Pdxp	pyridoxal (pyridoxine, vitamin B6) phosphatase	80.14	22	22	20.0195	20.4229	20.524	19.7954	19.7549	20.7759	20.5053	20.6329	20.2026	19.6608	19.5703	19.387	19.7018	19.7019	19.9043	19.8107	19.6589	19.5675	20.3092	20.2189	20.7169	20.1587	20.6216	20.7927	20.5192	20.3644	20.566	20.2926	19.6626	20.4742	-0.630014	0.181584	-0.811598	0.811598	2.12237e-06	9.62945e-05	0.324714	2.60982e-06	not sig		NO
P60521	ENSMUSG00000031950	93739	Gabarapl2	gamma-aminobutyric acid (GABA) A receptor-associated protein-like 2	47.86	7	8	14.8875	15.6765	15.2725	15.3295	15.1271	15.6252	14.8516	15.4299	14.8789	15.5984	15.9865	15.5617	15.9835	15.81	16.1962	15.455	15.9741	15.7346	16.1443	15.1818	15.2042	15.5979	15.9467	16.1865	15.6439	16.1833	16.217	15.231	15.8111	15.8117	0.580126	0.580761	-0.000634487	0.580761	0.00119621	0.00327963	0.00324745	0.999991	not sig		NO
P60603	ENSMUSG00000067847	67067	Romo1	reactive oxygen species modulator 1	59.49	4	4	19.263	18.9576	18.7909	19.3333	18.9918	19.5016	19.213	18.8904	19.2915	18.3165	18.1233	18.2528	18.1076	17.9072	18.1523	17.7612	18.0317	18.0896	18.6871	18.9421	19.0257	18.7567	18.4455	18.8127	18.8557	18.8003	18.5097	19.137	18.0825	18.7595	-1.05455	-0.377525	-0.677029	1.05455	2.37819e-10	1.60883e-10	0.00147957	6.05847e-07	Fresh vs. Aged	Cluster 2	YES
P60605	ENSMUSG00000009293	22213	Ube2g2	ubiquitin-conjugating enzyme E2G 2	41.21	4	4	14.3694	11.7471	11.2885	13.4463	14.1333	13.6483	14.9797	14.2858	13.1103	13.0277	13.9039	12.707	12.8219	13.0912	13.6967	13.7236	13.193	13.0621	12.8179	11.7878	13.0708	12.9305	14.2793	13.941	12.762	11.0925	13.9207	13.4454	13.2475	12.9558	-0.197939	-0.489585	0.291646	0.489585	0.560364	0.900189	0.533632	0.796917	not sig		NO
P60670	ENSMUSG00000039703	217365	Nploc4	NPL4 homolog, ubiquitin recognition factor	74.18	40	40	19.4525	19.6679	19.4225	19.3802	19.1692	19.5593	19.4115	19.5572	19.5792	18.7113	19.0801	18.7099	18.41	18.8348	18.9144	18.7315	18.6882	18.8002	19.0076	19.1404	19.3909	19.3275	19.3705	19.5833	19.4301	19.4442	19.4839	19.4666	18.7645	19.3532	-0.702128	-0.113467	-0.588661	0.702128	8.37808e-09	1.69033e-08	0.346586	3.83898e-07	not sig		NO
[truncated: 3,408 more rows]
