# Supplementary material for: Single-Cell Multi-Omics Analysis of In Vitro Post-Ovulatory–Aged Oocytes Revealed Aging-Dependent Protein Degradation
Source: Mol Cell Proteomics. 2024 Nov 20;24(1):100882. doi: 10.1016/j.mcpro.2024.100882 (PMC11728983; doi:10.1016/j.mcpro.2024.100882)
Supplement: Supplementary Table S4 [file mmc7.xlsx]

## Sheet: Header annotation
Colum name	Annotation
Fresh_mean	Mean Log2 quantitative values of Fresh group oocytes by single-cell phosphoproteomics
Aged_mean	Mean Log2 quantitative values of Aged group oocytes by single-cell phosphoproteomics
Melatonin_mean	Mean Log2 Normalized quantitative values of Melatonin group oocytes by single-cell phosphoproteomics
Log2FC (Aged/Fresh)	Log2 fold change of ratio of phosphopeptide quantitative values in the Aged/Fresh group oocyte
Log2FC (Melatonin/Fresh)	Log2 fold change of ratio of phosphopeptide quantitative values in the Melatonin/Fresh group oocyte
Log2FC (Aged/Melatonin)	Log2 fold change of ratio of phosphopeptide quantitative values in the Aged/Melatonin group oocyte
MaxFC	Maximal ratio between groups of quantitative values of phosphopeptides in oocytes
FDR-q	FDR q value of one-way ANOVA test adjusted by the Benjamini–Hochberg method
Aged/Fresh-posthoc	p value of post-hoc Tukey’s Honestly Significant Difference (HSD) test performed between Aged/Fresh group
Melatonin/Fresh-posthoc	p value of post-hoc Tukey’s Honestly Significant Difference (HSD) test performed between Melatonin/Fresh group
Aged/Melatonin-posthoc	p value of post-hoc Tukey’s Honestly Significant Difference (HSD) test performed between Aged/Melatonin group
DE_groups	The group of differential gene that filtered based on p value of post-hoc Tukey’s Honestly Significant Difference (HSD) test and Log2FC
	for instance, "Fresh vs. Aged" means that the phosphopeptide is a differential phosphopeptide between the Fresh and Aged groups,
	and the "Fresh & Melatonin vs. Aged" refers to phosphopeptides that are differentially expressed between Fresh and Aged groups and between Melatonin and Aged groups, but are not differentially expressed between Fresh and Melatonin groups.
Cluster	Cluster corresponding to patterns of differentially expressed phosphopeptides in the heatmap
Diff	Differential phosphopeptides

## Sheet: S4
Supplementary Table S4. Quantification of mouse fresh, aged and melatonin-treated oocyte phosphopeptides by single-cell phosphoproteomics
Protein.ID	ENSEMBL	ENTREZID	SYMBOL	GENENAME	Stripped.Sequence	Modified.Sequence	Precursor.Charge	Precursor.Id	Mass/Charge	Probability	Score	Multiplicity	Fresh.R1	Fresh.R2	Fresh.R3	Fresh.R4	Fresh.R5	Fresh.R6	Fresh.R7	Fresh.R8	Fresh.R9	Aged.R1	Aged.R2	Aged.R3	Aged.R4	Aged.R5	Aged.R6	Aged.R7	Aged.R8	Aged.R9	Melatonin.R1	Melatonin.R2	Melatonin.R3	Melatonin.R4	Melatonin.R5	Melatonin.R6	Melatonin.R7	Melatonin.R8	Melatonin.R9	Fresh_mean	Aged_mean	Melatonin_mean	Log2FC (Aged/Fresh)	Log2FC (Melatonin/Fresh)	Log2FC (Aged/Melatonin)	MaxFC	FDR-q	Aged/Fresh-posthoc	Melatonin/Fresh-posthoc
P62878	ENSMUSG00000022400	56438	Rbx1	ring-box 1	AAAMDVDTPSGTNSGAGK	AAAMDVDT( Phospho)PSGTNSGAGK	2	AAAMDVDT( Phospho)PSGTNSGAGK2	865.374	0.9091	11.434	___1	1.21502	0.6843	0.93822	1.12492	1.02992	0.457477	0.69654	0.596146	0.728366	1.26094	0.984178	1.32246	1.3306	1.34643	1.12793	1.49608	1.30842	1.20827	1.27129	0.932546	0.825347	1.06045	0.75566	0.631326	0.888856	1.26195	0.516357	0.830102	1.26503	0.904864	0.607816	0.124413	0.483403	0.607816	0.000961602	0.00128079	0.767326
P70296	ENSMUSG00000032959	23980	Pebp1	phosphatidylethanolamine binding protein 1	AADISQWAGPLCLQEVDEPPQHALR	AADIS( Phospho)QWAGPLC(Carbamidomethyl)LQEVDEPPQHALR	3	AADIS( Phospho)QWAGPLC(Carbamidomethyl)LQEVDEPPQHALR3	721.087	0.9999	21.073	___1	0.879363	0.627619	1.12274	0.942661	0.533978	0.791813	0.843135	0.769319	0.678834	0.651702	1.55939	1.31103	1.46137	1.95517	1.90926	0.829423	1.3842	0.812953	0.91086	1.1544	0.482212	1.11145	0.879247	0.791489	0.605949	1.27439	0.726033	0.798829	1.31939	0.881781	0.723911	0.142533	0.581379	0.723911	0.00533468	0.00688996	0.853911
E9Q5C9	ENSMUSG00000015176	70769	Nolc1	nucleolar and coiled-body phosphoprotein 1	AAGGAVSTPAPGK	AAGGAVS( Phospho)TPAPGK	2	AAGGAVS( Phospho)TPAPGK2	582.277	1	29.126	___1	0.61627	1.02823	0.764883	1.17382	0.187665	0.0719741	0.960131	2.2456	0.978459	0.442458	1.40143	0.0938353	2.20372	0.717146	0.0708108	0.43169	4.40473	1.21529	0.583536	0.715091	1.52689	0.928147	0.736769	0.616728	2.02548	0.587762	0.271483	0.891891	1.22012	0.887987	0.452085	-0.00633031	0.458416	0.458416	0.689709	0.737829	0.999956
Q9CR57	ENSMUSG00000025794	67115	Rpl14	ribosomal protein L14	AAILKASPK	AAILKAS( Phospho)PK	2	AAILKAS( Phospho)PK2	489.774	1	28.528	___1	1.15652	0.683776	0.628596	0.966536	0.924728	0.475505	0.677975	0.538848	0.934996	1.84547	1.32773	1.88676	1.52958	1.67888	1.11482	1.68129	0.778577	1.0408	1.04431	0.907925	0.897608	1.17045	0.63133	0.560825	0.814661	0.74485	0.356651	0.776387	1.43154	0.792068	0.882725	0.0288485	0.853876	0.882725	8.37192e-05	0.000269668	0.993119
P62322	ENSMUSG00000091625	66373	Lsm5	LSM5 homolog, U6 small nuclear RNA and mRNA degradation associated	AANATTNPSQLLPLELVDK	AANAT( Phospho)TNPSQLLPLELVDK	2	AANAT( Phospho)TNPSQLLPLELVDK2	1038.04	0.9705	16.717	___1	0.657178	0.899444	1.1003	0.856773	0.483374	0.704753	0.938293	0.69525	1.01539	1.17558	1.30208	1.18572	1.28612	1.13085	1.31057	1.58287	1.60018	1.40766	0.684284	0.768275	0.626811	0.899253	0.655188	1.11891	0.872137	1.18831	0.854436	0.816751	1.33129	0.851956	0.704861	0.0608837	0.643977	0.704861	5.30004e-06	1.60547e-05	0.917052
Q8VEL2	ENSMUSG00000030269	97287	Mtmr14	myotubularin related protein 14	AATPSPSGAIGGLLEQFAR	AATPS( Phospho)PSGAIGGLLEQFAR	2	AATPS( Phospho)PSGAIGGLLEQFAR2	921.993	1	42.99	___1	0.848355	0.550829	0.770408	0.89555	0.855194	0.691314	0.611947	0.671928	0.80007	1.51635	1.39963	1.12743	1.40148	1.6133	1.1688	1.45461	1.45501	1.3304	1.20126	1.05413	0.716189	0.856853	0.722389	0.823825	0.723123	0.917516	0.822106	0.743955	1.38522	0.870822	0.896831	0.227162	0.669669	0.896831	4.65922e-09	7.36606e-09	0.18519
P27546	ENSMUSG00000032479	17758	Map4	microtubule-associated protein 4	AAVGVTGNDITTPPNKEPPPSPEKK	AAVGVTGNDITTPPNKEPPPS( Phospho)PEKK	3	AAVGVTGNDITTPPNKEPPPS( Phospho)PEKK3	875.438	1	24.748	___1	1.26493	0.428438	0.789303	0.829089	0.513057	0.551923	0.837778	0.442834	0.774487	1.25348	1.31701	1.67384	1.74413	1.29787	1.11653	1.62547	1.53869	1.21753	1.1792	0.995882	1.09559	0.924772	0.87391	0.544184	0.731376	0.831733	0.606942	0.714649	1.42051	0.864844	0.9911	0.275206	0.715894	0.9911	3.30859e-06	4.27674e-06	0.382235
P09405	ENSMUSG00000026234	17975	Ncl	nucleolin	AAVPTPAKK	AAVPT( Phospho)PAKK	2	AAVPT( Phospho)PAKK2	441.774	0.9957	17.691	___1	0.805356	0.82302	1.00206	0.772267	0.898708	0.632864	0.803241	0.869054	0.924942	1.46458	1.67005	1.40888	1.26463	1.2318	1.20173	1.73006	1.40891	1.01043	0.628837	0.816625	0.685102	0.853257	0.984246	0.755497	0.862566	0.873687	0.617589	0.836835	1.37679	0.786378	0.718291	-0.0897189	0.80801	0.80801	4.94705e-08	7.62342e-07	0.788062
F8VPU2	ENSMUSG00000025555	223254	Farp1	FERM, RhoGEF (Arhgef) and pleckstrin domain protein 1 (chondrocyte-derived)	ACTLELGPHQSPALPK	AC(Carbamidomethyl)TLELGPHQS( Phospho)PALPK	3	AC(Carbamidomethyl)TLELGPHQS( Phospho)PALPK3	600.29	1	21.367	___1	0.226792	1.14317	2.83671	0.124144	0.834725	1.17055	0.0955051	2.3988	1.64777	0.254199	1.40603	0.749491	0.19121	3.5057	0.571551	0.0529204	0.273716	0.456202	1.80587	1.38599	0.162032	0.154488	2.12883	0.0247757	1.71593	0.112444	1.57046	1.16424	0.829001	1.00676	-0.489943	-0.209672	-0.28027	0.489943	0.771671	0.752149	0.93848
Q99JX3	ENSMUSG00000014959	70231	Gorasp2	golgi reassembly stacking protein 2	ADASSLTVDVTSPASK	ADASSLTVDVT( Phospho)SPASK	2	ADASSLTVDVT( Phospho)SPASK2	814.878	1	35.851	___1	0.970239	0.0484058	0.869316	0.787822	0.888336	0.871193	0.0170623	1.05708	0.0045601	1.51139	1.51059	1.88787	1.63931	1.27942	1.6236	1.85556	1.87889	1.59826	0.0418813	0.887657	1.0898	0.786729	1.09379	0.861211	0.0172259	0.872035	1.05077	0.612668	1.64276	0.744567	1.42295	0.281295	1.14165	1.42295	6.9829e-06	1.4292e-05	0.737022
Q9Z331	ENSMUSG00000023041	16688	Krt6b	keratin 6B	ADSLADEINFLR	ADS( Phospho)LADEINFLR	3	ADS( Phospho)LADEINFLR3	482.559	0.904	10.44	___1	0.848204	0.176553	3.07433	1.88012	0.370118	0.667557	0.606972	0.0267209	1.0379	0.402392	0.776869	0.490644	0.651258	0.395142	0.570948	0.741472	0.541957	0.52689	0.239604	2.38668	1.14737	2.89224	1.71233	0.257723	0.238433	2.67302	1.66655	0.965386	0.566397	1.46822	-0.769292	0.604888	-1.37418	1.37418	0.0899292	0.571945	0.417022
P35564	ENSMUSG00000020368	12330	Canx	calnexin	AEEDEILNRSPR	AEEDEILNRS( Phospho)PR	2	AEEDEILNRS( Phospho)PR2	755.337	1	19.493	___1	0.721277	0.785128	0.855671	0.852622	0.754442	0.903369	1.00607	0.843458	0.855484	1.12691	1.48665	1.25735	1.41816	0.984095	1.25415	1.37036	1.2112	1.65653	0.72936	1.00293	0.907958	0.929022	0.964108	0.749063	0.735317	0.909446	0.729878	0.841947	1.30727	0.850787	0.634752	0.0150679	0.619684	0.634752	1.7676e-07	9.53288e-07	0.990367
Q9D824	ENSMUSG00000029227	66899	Fip1l1	FIP1 like 1 (S. cerevisiae)	AEFTSPPSLFK	AEFTS( Phospho)PPSLFK	2	AEFTS( Phospho)PPSLFK2	652.304	1	23.933	___1	1.85685	1.49146	2.41606	2.20099	2.30628	1.57711	0.305805	2.03754	1.76496	3.09217	0.254395	0.0225829	0.0572861	0.259108	0.40675	0.00695798	0.495683	0.0721684	1.95808	1.53649	0.16394	2.13979	0.0791036	0.124222	0.0244495	0.172445	0.177334	1.77301	0.518566	0.708427	-1.7736	-1.32351	-0.450091	1.7736	0.00935556	0.0120358	0.0352224
Q99PT1	ENSMUSG00000025132	192662	Arhgdia	Rho GDP dissociation inhibitor (GDI) alpha	AEQEPTAEQLAQIAAENEEDEHSVNYKPPAQK	AEQEPT( Phospho)AEQLAQIAAENEEDEHSVNYKPPAQK	4	AEQEPT( Phospho)AEQLAQIAAENEEDEHSVNYKPPAQK4	912.17	0.9999	38.301	___1	0.751169	0.828567	0.957701	0.811498	0.915311	0.817264	0.884243	0.847831	0.916413	1.33067	1.12173	1.21741	1.4861	1.25465	1.15561	1.42559	1.2849	1.30105	1.03017	0.813952	0.712528	0.852254	0.785627	0.727464	0.777445	0.863306	1.12955	0.858888	1.28641	0.8547	0.58281	-0.00705321	0.589863	0.589863	8.83412e-09	7.29276e-08	0.996526
E9Q557	ENSMUSG00000054889	109620	Dsp	desmoplakin	AESGPDLR	AES( Phospho)GPDLR	2	AES( Phospho)GPDLR2	462.696	0.9995	14.873	___1	0.123388	4.78971	0.345974	0.475101	0.0105095	2.97682	0.709815	0.591622	14.2428	0.0483587	0.0719759	0.0568199	0.037803	0.0458345	0.061492	0.0712974	0.0894212	0.0924429	0.0297933	0.423964	0.342542	0.191588	0.0392302	0.177179	0.307415	0.47085	0.176229	2.6962	0.0639384	0.239866	-5.3981	-3.49063	-1.90747	5.3981	0.0846913	0.112301	0.145589
O35685	ENSMUSG00000028851	18221	Nudc	nudC nuclear distribution protein	AETPGPQIK	AET( Phospho)PGPQIK	2	AET( Phospho)PGPQIK2	470.76	1	19.823	___1	0.516436	0.886356	1.06835	0.509451	1.38235	1.047	2.36073	1.92499	0.849129	0.50458	1.32445	0.588741	0.582624	0.551976	0.770827	1.43992	1.17268	1.09445	0.666079	0.860511	0.847333	0.831021	1.35767	0.773003	1.11894	0.982134	0.98826	1.17164	0.892251	0.936105	-0.393012	-0.323791	-0.0692204	0.393012	0.355932	0.37423	0.492906
Q3UMF0	ENSMUSG00000034903	319876	Cobll1	Cobl-like 1	AETSPPPVAAKPVALPGSQGTSLNLK	AETS( Phospho)PPPVAAKPVALPGSQGTSLNLK	3	AETS( Phospho)PPPVAAKPVALPGSQGTSLNLK3	870.791	1	48.592	___1	1.22785	0.589233	0.640747	0.888026	1.23707	0.504347	1.12117	0.988459	0.729004	1.58421	0.848595	1.58341	1.35281	1.35767	1.14798	1.32127	0.961669	1.55445	1.04147	0.937465	0.742081	1.01253	0.703394	0.912484	0.807664	0.67012	0.534836	0.880656	1.30134	0.818005	0.563347	-0.106469	0.669817	0.669817	0.000548179	0.00345232	0.850242
Q8BTM8	ENSMUSG00000031328	192176	Flna	filamin, alpha	AFGPGLQGGNAGSPAR	AFGPGLQGGNAGS( Phospho)PAR	2	AFGPGLQGGNAGS( Phospho)PAR2	768.853	1	25.944	___1	1.07694	1.12792	1.29637	1.14122	1.70137	1.10524	1.56117	0.567643	1.39548	0.838714	0.783815	1.04394	0.950143	0.76058	0.534086	0.790325	1.3013	0.894518	0.484133	0.638909	0.968549	1.07977	1.0965	0.893028	0.858092	1.21058	0.899656	1.21926	0.877491	0.903246	-0.474555	-0.43282	-0.0417349	0.474555	0.0178562	0.027275	0.0430566
Q3UH66	ENSMUSG00000037989	75607	Wnk2	WNK lysine deficient protein kinase 2	AGSLGPETPSR	AGSLGPET( Phospho)PSR	2	AGSLGPET( Phospho)PSR2	576.26	1	28.491	___1	2.01897	0.152893	1.91108	1.48532	2.158	2.25946	2.35027	2.4398	0.904285	0.127573	0.142246	0.895184	0.184044	0.750201	0.044498	1.01798	0.208997	0.12347	2.11032	0.227871	1.52514	0.0560704	0.0307984	0.210824	1.72412	0.44261	1.49797	1.74223	0.388243	0.869526	-2.1659	-1.00263	-1.16327	2.1659	0.00124141	0.000952427	0.0329724
Q3UYC0	ENSMUSG00000034613	319468	Ppm1h	protein phosphatase 1H (PP2C domain containing)	AGTITSTPNR	AGTITST( Phospho)PNR	2	AGTITST( Phospho)PNR2	549.254	1	24.381	___1	0.654052	0.827938	1.13202	0.728951	0.775318	0.661219	0.986171	0.998448	0.799114	0.876475	1.54812	1.38014	1.04231	1.34119	1.58761	1.50845	1.87054	1.53756	0.79712	0.795578	0.708619	0.734492	0.858082	0.861493	0.688778	0.676125	0.624097	0.840359	1.41026	0.749376	0.746888	-0.165317	0.912205	0.912205	5.15347e-07	1.08216e-05	0.613404
P62962	ENSMUSG00000018293	18643	Pfn1	profilin 1	AGWNAYIDSLMADGTCQDAAIVGYK	AGWNAY( Phospho)IDSLMADGTC(Carbamidomethyl)QDAAIVGYK	3	AGWNAY( Phospho)IDSLMADGTC(Carbamidomethyl)QDAAIVGYK3	924.076	1	25.804	___1	1.22129	0.753044	1.34849	1.04952	1.01762	1.00966	1.09832	0.734434	1.18264	1.60844	1.09527	0.985424	1.12372	0.877968	1.01239	0.428801	1.30451	1.214	0.792558	0.637452	0.659031	0.804378	0.751983	0.886745	1.19001	1.39626	0.816045	1.04611	1.07228	0.881607	0.0356427	-0.246832	0.282475	0.282475	0.268455	0.975772	0.394573
Q9D0F9	ENSMUSG00000025791	72157	Pgm1	phosphoglucomutase 1	AIGGIILTASHNPGGPNGDFGIK	AIGGIILT( Phospho)ASHNPGGPNGDFGIK	3	AIGGIILT( Phospho)ASHNPGGPNGDFGIK3	762.714	1	36.269	___1	1.34299	0.231171	1.81311	1.20523	0.900779	0.889052	1.61107	1.94794	0.610799	2.07576	0.0157671	0.00726067	2.31215	1.41963	0.046341	0.250751	0.0574454	0.0334118	1.30766	1.07386	0.769357	1.76788	1.89411	1.0359	0.00588522	1.34423	1.03047	1.17246	0.690946	1.13659	-0.762894	-0.0448204	-0.718073	0.762894	0.306776	0.349566	0.993901
Q8QZT1	ENSMUSG00000032047	110446	Acat1	acetyl-Coenzyme A acetyltransferase 1	AIMMASQSLMCGHQDVMVAGGMESMSNVPYVMSR	AIM(Oxidation)MAS( Phospho)QSLMC(Carbamidomethyl)GHQDVMVAGGMESMSNVPYVM(Oxidation)SR	4	AIM(Oxidation)MAS( Phospho)QSLMC(Carbamidomethyl)GHQDVMVAGGMESMSNVPYVM(Oxidation)SR4	955.654	1	15.576	___1	1.96736	0.861899	0.0319197	1.03684	1.54942	0.348504	1.40153	0.0728121	1.42099	1.8257	1.08252	2.26613	2.09809	1.41206	1.61102	0.148139	0.0176357	1.70858	1.77602	0.0407399	0.882492	0.880035	0.0292213	0.00391145	0.8504	1.24694	0.429091	0.965697	1.35221	0.682095	0.485674	-0.501599	0.987273	0.987273	0.150404	0.485495	0.673731
Q8VCI5	ENSMUSG00000003464	19298	Pex19	peroxisomal biogenesis factor 19	AKPSPEHAPTISAPDASGPQK	AKPS( Phospho)PEHAPTISAPDASGPQK	3	AKPS( Phospho)PEHAPTISAPDASGPQK3	722.682	1	35.248	___1	0.300353	0.419037	0.00770522	0.25113	0.0527857	0.401014	0.491927	0.508238	0.362657	0.668044	12.995	1.0193	1.79222	0.637022	0.907601	0.80406	0.726599	0.945137	0.569159	0.545402	0.330969	0.0134381	0.588125	0.363129	0.395719	0.458943	0.445304	0.310539	2.27722	0.412243	2.87443	0.408724	2.4657	2.87443	0.153763	0.194995	0.995299
Q61029	ENSMUSG00000019961	21917	Tmpo	thymopoietin	AKTPVTLK	AKT( Phospho)PVTLK	2	AKT( Phospho)PVTLK2	469.26	0.9989	22.119	___1	0.135644	0.0958006	0.403172	0.406641	0.721682	3.49515	0.792711	1.36475	0.0488447	2.07189	0.725545	2.43829	3.58005	0.0485813	0.233935	1.33578	0.54652	0.722055	0.911283	0.762117	0.684016	0.655283	1.95267	0.0977273	1.10219	0.100403	1.56726	0.829378	1.30029	0.870328	0.648737	0.06953	0.579207	0.648737	0.542329	0.577017	0.995746
Q8VDF2	ENSMUSG00000001228	18140	Uhrf1	ubiquitin-like, containing PHD and RING finger domains, 1	ALALNCHSPINEK	ALALNC(Carbamidomethyl)HS( Phospho)PINEK	2	ALALNC(Carbamidomethyl)HS( Phospho)PINEK2	489.586	1	31.263	___1	0.129855	0.0903663	0.502718	0.00477992	7.67988	0.340141	6.98716	5.98446	0.125444	0.310518	0.234717	0.638325	0.369077	0.320669	0.318157	0.0508253	0.163479	0.21992	0.367899	0.0298981	0.28225	0.292971	0.936672	0.217007	0.1952	0.0271622	0.180445	2.4272	0.291743	0.281056	-3.05652	-3.11036	0.0538408	3.11036	0.0431004	0.0726581	0.0709745
Q3TKR3	ENSMUSG00000034690	83564	Nlrp4c	NLR family, pyrin domain containing 4C	ALCHPDCVLKNLVLVNCSLSEQCWDYLSEVLR	ALC(Carbamidomethyl)HPDC(Carbamidomethyl)VLKNLVLVNC(Carbamidomethyl)S( Phospho)LSEQC(Carbamidomethyl)WDYLSEVLR	4	ALC(Carbamidomethyl)HPDC(Carbamidomethyl)VLKNLVLVNC(Carbamidomethyl)S( Phospho)LSEQC(Carbamidomethyl)WDYLSEVLR4	993.717	0.9999	19.592	___1	0.965967	1.26325	1.39285	0.00598936	0.829061	1.11574	1.26381	0.973235	0.00182772	2.25159	0.0054915	1.99293	1.31607	1.28638	0.000185036	1.56005	2.40852	1.94372	0.000409968	1.29803	1.01474	0.931892	0.546565	1.46733	0.000403405	1.16093	0.00302329	0.86797	1.41833	0.713704	0.708472	-0.282319	0.990791	0.990791	0.0932992	0.225245	0.882772
Q9CYA6	ENSMUSG00000029427	70650	Zcchc8	zinc finger, CCHC domain containing 8	ALEKPVLAEPQEPAASVDTAGPEPSCSPAAGAAVLSQR	ALEKPVLAEPQEPAASVDTAGPEPS( Phospho)C(Carbamidomethyl)SPAAGAAVLSQR	4	ALEKPVLAEPQEPAASVDTAGPEPS( Phospho)C(Carbamidomethyl)SPAAGAAVLSQR4	963.715	1	57.738	___1	0.00502766	0.727127	0.526292	0.171615	0.0202086	0.10059	0.109165	0.10139	0.085399	1.38338	0.226917	0.53917	0.532665	0.49369	2.9654	3.25821	2.27308	2.01291	0.245444	1.31573	1.87185	3.01703	1.88226	2.02981	0.952278	0.130296	0.0230761	0.205202	1.5206	1.2742	2.88953	2.63447	0.255055	2.88953	0.0113842	0.01313	0.047894
Q8VDF2	ENSMUSG00000001228	18140	Uhrf1	ubiquitin-like, containing PHD and RING finger domains, 1	ALEQGPSSSK	ALEQGPSS( Phospho)SK	2	ALEQGPSS( Phospho)SK2	542.241	1	23.972	___1	0.743273	0.810779	0.874867	0.817705	1.24543	1.01311	0.783491	0.961928	0.940497	0.9816	1.67971	1.57661	1.22805	1.13324	1.13775	1.66889	1.59865	1.17791	0.643859	0.734602	0.594787	0.790089	0.914136	1.00072	0.790804	0.536833	0.620682	0.91012	1.3536	0.736278	0.572673	-0.305806	0.878479	0.878479	3.19255e-06	0.000275843	0.181493
Q8BTI8	ENSMUSG00000039218	75956	Srrm2	serine/arginine repetitive matrix 2	ALPQTPR	ALPQT( Phospho)PR	2	ALPQT( Phospho)PR2	431.714	0.9951	13.814	___1	0.00784323	1.19005	1.39483	0.00103813	0.000512877	0.000688568	0.00628899	1.34306	0.00397489	0.00958909	0.0176015	0.00640064	5.30068	0.0146863	0.00989856	7.64174	0.00546744	0.0178342	1.29885	1.62779	0.00688076	1.35247	1.81507	0.00101798	1.28073	2.64272	0.00228838	0.438699	1.4471	1.1142	1.72186	1.34471	0.377153	1.72186	0.491775	0.472327	0.709686
Q66X22	ENSMUSG00000060508	243874	Nlrp9b	NLR family, pyrin domain containing 9B	ALQEIFDSESEPVTAIVAGTTGEGK	ALQEIFDS( Phospho)ESEPVTAIVAGTTGEGK	4	ALQEIFDS( Phospho)ESEPVTAIVAGTTGEGK4	877.406	0.9984	9.573	___1	1.08901	1.14589	0.0018769	1.04345	1.35915	1.30163	1.32155	0.0202299	1.0899	1.42263	2.11996	1.78568	1.73481	0.00988501	1.74816	2.04889	0.0314481	1.71625	1.00156	0.0124118	1.06751	0.00630199	1.23218	0.0134398	0.00606157	1.13121	1.53894	0.930298	1.40197	0.667734	0.591688	-0.47842	1.07011	1.07011	0.0828092	0.312559	0.688202
Q8VDF2	ENSMUSG00000001228	18140	Uhrf1	ubiquitin-like, containing PHD and RING finger domains, 1	ALSEDEPCSSSAVK	ALS( Phospho)EDEPC(Carbamidomethyl)SSSAVK	2	ALS( Phospho)EDEPC(Carbamidomethyl)SSSAVK2	740.838	1	23.808	___1	0.618956	0.663617	0.723519	0.725219	0.700507	0.719958	0.783756	0.777358	0.66058	1.37922	1.41345	1.46599	1.5021	1.46407	1.3364	1.4453	1.08689	1.4973	0.896643	0.930529	0.929714	0.870988	1.11697	0.786396	0.742675	0.843053	0.918835	0.708163	1.39897	0.892867	0.982211	0.334362	0.647849	0.982211	6.85932e-13	7.45515e-13	0.00207967
Q9QYB1	ENSMUSG00000037242	29876	Clic4	chloride intracellular channel 4 (mitochondrial)	ALSMPLNGLKEEDKEPLIELFVK	ALS( Phospho)MPLNGLKEEDKEPLIELFVK	3	ALS( Phospho)MPLNGLKEEDKEPLIELFVK3	898.465	0.9975	18.426	___1	1.14254	0.66383	0.428547	1.36255	1.53578	0.00263809	0.766708	0.550041	0.74283	2.14285	1.13081	1.88003	2.24962	1.74773	1.09507	0.850395	1.03181	1.12319	1.32387	0.97839	1.02839	1.22337	0.501548	0.508623	0.543323	0.433481	0.0120496	0.799495	1.47239	0.728116	0.880997	-0.13492	1.01592	1.01592	0.00544051	0.0180173	0.947194
P09405	ENSMUSG00000026234	17975	Ncl	nucleolin	ALVPTPGKK	ALVPT( Phospho)PGKK	2	ALVPT( Phospho)PGKK2	455.791	1	18.783	___1	0.900748	1.01223	0.874727	0.830138	0.979478	0.740628	0.795601	1.06721	0.970676	0.995493	1.29594	1.33903	1.01931	1.19511	1.28557	1.41664	1.14392	1.51119	0.957299	0.812975	0.832652	0.848686	0.982655	0.699302	0.908794	0.860063	0.723932	0.907938	1.24469	0.847373	0.455121	-0.0995957	0.554717	0.554717	1.63701e-06	3.4335e-05	0.590937
Q9Z2A0	ENSMUSG00000024122	18607	Pdpk1	3-phosphoinositide dependent protein kinase 1	ANSFVGTAQYVSPELLTEK	ANS( Phospho)FVGTAQYVSPELLTEK	2	ANS( Phospho)FVGTAQYVSPELLTEK2	1067.51	1	35.499	___1	0.380171	0.258554	0.0358828	0.0481291	0.108445	1.11205	0.289247	0.127347	0.0814088	3.5602	2.0357	2.97383	0.394484	3.15467	4.25986	0.160462	0.393555	0.14752	1.90898	0.043149	0.0763008	0.0264987	1.13456	2.41836	0.0364558	0.0232588	1.81093	0.271248	1.89781	0.830944	2.80665	1.61514	1.19151	2.80665	0.0171276	0.0142604	0.551163
Q8BHL8	ENSMUSG00000032869	228769	Psmf1	proteasome (prosome, macropain) inhibitor subunit 1	ANSPPREFPPATAR	ANS( Phospho)PPREFPPATAR	3	ANS( Phospho)PPREFPPATAR3	530.92	1	24.506	___1	2.28972	0.743973	0.110893	2.07695	1.76351	0.0708411	0.119779	0.0686761	0.579322	3.13838	0.115012	2.92559	0.762918	3.60213	0.167366	0.0385687	0.0605452	0.181927	1.89576	0.0220213	1.64275	2.65662	0.0258441	0.709619	1.18065	0.00722418	0.0433992	0.869297	1.22138	0.909321	0.490594	0.064941	0.425654	0.490594	0.787249	0.802543	0.997133
Q3UX83	ENSMUSG00000075023	381411	Accsl	1-aminocyclopropane-1-carboxylate synthase (non-functional)-like	ANSDTQTPSHFK	ANSDTQT( Phospho)PSHFK	2	ANSDTQT( Phospho)PSHFK2	706.798	1	26.779	___1	0.478041	0.448	0.727581	0.769265	0.249167	0.56384	1.55548	1.75093	0.419478	2.37119	1.36027	2.11822	1.05484	2.04132	0.438123	1.18863	1.54698	0.274994	1.22758	1.37616	0.809635	0.737678	0.932935	0.69664	0.912144	0.864491	0.0864063	0.773532	1.37717	0.849296	0.832177	0.134807	0.69737	0.832177	0.0627685	0.0765232	0.955547
B1AZP2	ENSMUSG00000061689	228836	Dlgap4	DLG associated protein 4	ANSWQLVETPEKR	ANSWQLVET( Phospho)PEKR	3	ANSWQLVET( Phospho)PEKR3	546.595	1	26.822	___1	0.620928	1.05795	3.23536	0.0444593	0.0247811	3.1049	0.341547	3.31736	0.742738	0.289115	2.16361	0.666936	0.966338	0.00423832	0.210933	0.677101	0.0359025	0.100546	0.0307494	0.848909	0.696082	0.866615	2.02021	0.737942	2.60802	0.609536	0.977194	1.38778	0.568302	1.04392	-1.28805	-0.410771	-0.877278	1.28805	0.246309	0.219665	0.753965
Q80X90	ENSMUSG00000025278	286940	Flnb	filamin, beta	APAVATVGSICDLNLK	APAVATVGS( Phospho)IC(Carbamidomethyl)DLNLK	3	APAVATVGS( Phospho)IC(Carbamidomethyl)DLNLK3	814.939	1	24.073	___1	2.34092	0.00451214	0.677105	0.00246481	2.09041	0.0276444	0.0475449	0.986754	0.0011854	2.19739	1.73564	2.40374	2.52706	2.07719	2.39484	2.84399	1.84164	0.00687487	0.0156425	1.3409	0.00637408	1.19465	0.00328767	0.00364893	0.0181123	0.0285327	0.181954	0.686504	2.00315	0.310345	1.54493	-1.1454	2.69033	2.69033	0.000316475	0.00447332	0.575297
Q8VBT9	ENSMUSG00000025142	68938	Aspscr1	alveolar soft part sarcoma chromosome region, candidate 1 (human)	APGSPVSSLSADQASSSTLLPLNSGEFSR	APGS( Phospho)PVSSLSADQASSSTLLPLNSGEFSR	3	APGS( Phospho)PVSSLSADQASSSTLLPLNSGEFSR3	981.466	1	64.71	___1	0.0165244	1.56303	2.42892	0.00267115	0.719488	0.925173	0.0349212	2.069	1.35813	0.0596722	3.28493	0.0822025	0.0234166	0.00183229	0.116798	3.12864	0.132742	0.0982042	0.053769	0.0180002	0.0512092	0.911901	2.17962	1.805	2.40318	1.72812	1.8029	1.0131	0.769826	1.21708	-0.396164	0.264653	-0.660817	0.660817	0.695968	0.887735	0.919558
Q80X90	ENSMUSG00000025278	286940	Flnb	filamin, beta	APLNVQFSSPLPGEAVK	APLNVQFS( Phospho)SPLPGEAVK	2	APLNVQFS( Phospho)SPLPGEAVK2	917.46	1	42.482	___1	0.0302273	1.35791	1.36933	1.10862	0.178135	1.09703	1.60527	1.08065	0.832486	0.0742551	1.35128	1.00716	1.19555	0.0383789	0.72334	1.29467	0.0716903	0.931535	1.40575	1.60826	1.24078	1.40866	0.136733	1.60586	1.50772	1.50015	1.23857	0.962185	0.743095	1.29472	-0.372767	0.428253	-0.80102	0.80102	0.092358	0.64219	0.369819
Q9EST3	ENSMUSG00000020454	74203	Eif4enif1	eukaryotic translation initiation factor 4E nuclear import factor 1	APSPPMSQVFR	APS( Phospho)PPMSQVFR	2	APS( Phospho)PPMSQVFR2	656.792	1	21.322	___1	0.956025	1.81906	0.915158	1.82142	1.8862	1.602	1.56274	2.07142	1.65091	0.408096	0.400282	0.101116	0.116663	0.29071	0.081916	0.159943	0.125124	0.444451	1.3614	1.15589	1.28289	1.16214	1.36431	1.25486	1.52052	0.141419	1.34332	1.58722	0.236478	1.17631	-2.74672	-0.432235	-2.31449	2.74672	4.23357e-08	3.59975e-08	0.0432271
P70398	ENSMUSG00000031010	22284	Usp9x	ubiquitin specific peptidase 9, X chromosome	AQENYEGGEEVSPPQTK	AQENYEGGEEVS( Phospho)PPQTK	2	AQENYEGGEEVS( Phospho)PPQTK2	971.911	1	24.277	___1	2.40769	0.0460498	0.128114	2.29769	0.0956229	2.8391	3.28268	2.19868	0.0326857	0.178021	0.0617677	0.434831	0.23375	0.0596377	0.410675	0.127699	0.135017	0.014143	1.86288	2.72516	2.59699	0.274821	0.284295	1.55805	0.120595	2.43354	0.159813	1.48092	0.183949	1.33513	-3.00912	-0.149519	-2.8596	3.00912	0.0253707	0.0340468	0.951431
Q91X58	ENSMUSG00000026197	68818	Zfand2b	zinc finger, AN1 type domain 2B	AQGLASTSTAPSPSR	AQGLASTSTAPS( Phospho)PSR	2	AQGLASTSTAPS( Phospho)PSR2	755.849	1	41.068	___1	0.482865	0.364324	0.974082	0.363535	1.29384	0.385209	0.57715	0.540463	0.55627	7.91144	0.155212	2.64136	1.31988	0.0381	0.500033	0.16193	1.51051	1.38622	2.35326	0.126939	0.590768	0.346793	0.814729	0.117833	0.792967	0.0906416	0.603643	0.615304	1.73608	0.648619	1.49646	0.0760707	1.42039	1.49646	0.214083	0.267564	0.998763
P35908					AQYEEIAQR	AQY( Phospho)EEIAQR	2	AQY( Phospho)EEIAQR2	554.278	1	25.888	___1	0.803959	0.335253	0.00508285	0.695478	0.66183	0.540481	0.272944	0.0576118	1.09396	0.89369	3.55636	2.81466	0.380271	3.69419	2.72731	1.86255	3.02707	2.8042	0.0156361	0.17571	0.0784459	0.0552815	0.0127083	0.0918896	0.143356	0.0505142	0.149551	0.496289	2.41781	0.0858991	2.28445	-2.53047	4.81491	4.81491	3.94437e-07	1.33597e-05	0.433321
Q61171	ENSMUSG00000005161	21672	Prdx2	peroxiredoxin 2	ASGNAQIGK	AS( Phospho)GNAQIGK	2	AS( Phospho)GNAQIGK2	463.209	0.9754	11.475	___1	0.734159	0.871638	0.624504	1.05393	1.06397	0.519394	1.02414	1.00826	0.976086	1.88717	1.20088	1.05905	2.05228	0.97572	1.10187	1.0724	1.84673	1.06666	0.82293	0.961148	0.673699	0.65819	0.666558	0.564692	0.960836	0.484379	1.06872	0.87512	1.36253	0.76235	0.638735	-0.199027	0.837762	0.837762	0.000600063	0.00553294	0.706
Q9CWE6	ENSMUSG00000032346	67968	Ooep	oocyte expressed protein	ASHTADADAKPDSDSQK	AS( Phospho)HTADADAKPDSDSQK	2	AS( Phospho)HTADADAKPDSDSQK2	608.585	0.9979	11.871	___1	0.55676	0.501635	0.537803	0.0768876	0.381321	0.672146	0.926234	0.254586	3.17638	2.15972	0.029769	1.21095	0.80679	0.134586	0.842417	2.14627	0.873836	1.51216	0.453427	0.355823	0.44184	0.499714	0.837367	0.444835	0.464323	6.30264	0.399773	0.787084	1.07961	1.1333	0.455922	0.525947	-0.0700241	0.525947	0.836807	0.885795	0.844088
D3Z6Q9	ENSMUSG00000098112	668218	Bin2	bridging integrator 2	ASPDASSNPEPAETR	AS( Phospho)PDASSNPEPAETR	2	AS( Phospho)PDASSNPEPAETR2	804.831	1	32.639	___1	0.0123756	0.998004	1.05661	0.119485	0.183865	1.83842	0.00159229	1.28139	0.974596	0.0824187	1.70189	0.381436	1.46226	0.661247	1.88035	2.24039	0.603772	0.892452	0.332032	0.672806	1.32098	0.41526	2.01348	0.944228	1.18577	1.37984	2.36305	0.718482	1.10069	1.18083	0.615385	0.716773	-0.101389	0.716773	0.340376	0.486899	0.35421
Q9D7X8	ENSMUSG00000002797	110175	Ggct	gamma-glutamyl cyclotransferase	ASSDCEGHAGQEGETFLYFAYGSNLLTER	AS( Phospho)SDC(Carbamidomethyl)EGHAGQEGETFLYFAYGSNLLTER	3	AS( Phospho)SDC(Carbamidomethyl)EGHAGQEGETFLYFAYGSNLLTER3	1097.48	1	14.463	___1	0.938952	0.726451	0.785807	1.12802	1.09655	0.523373	0.937391	0.662077	1.02632	1.56801	0.997941	1.0892	1.52556	1.50186	1.41582	0.759224	1.27862	1.64554	0.984	1.00608	0.689938	0.898993	0.681279	0.776611	0.907494	0.855552	0.593334	0.869438	1.30909	0.821476	0.590404	-0.0818657	0.672269	0.672269	0.000176835	0.0011073	0.895351
Q3TCJ8	ENSMUSG00000049588	52570	Ccdc69	coiled-coil domain containing 69	ASLQNTCASHVSPQEATQAK	ASLQNTC(Carbamidomethyl)ASHVS( Phospho)PQEATQAK	3	ASLQNTC(Carbamidomethyl)ASHVS( Phospho)PQEATQAK3	736.667	1	39.493	___1	1.26227	1.35373	0.674276	0.130255	1.09202	0.148082	0.102539	0.265853	0.0482521	1.16853	0.293932	0.277084	1.34498	0.418426	1.54846	0.386463	1.22555	1.32421	1.35051	2.46946	1.60793	1.78723	1.3988	1.39985	1.41938	1.32733	1.1746	0.564142	0.887515	1.54834	0.653714	1.4566	-0.802882	1.4566	0.000942443	0.35633	0.000762822
Q91YD3	ENSMUSG00000021962	75901	Dcp1a	decapping mRNA 1A	ASSPSPLTVGTAESQR	ASS( Phospho)PSPLTVGTAESQR	2	ASS( Phospho)PSPLTVGTAESQR2	834.387	1	36.171	___1	0.100914	0.0906226	1.48082	1.24913	0.763028	1.0424	1.88116	0.244745	0.371272	0.0500489	2.05258	0.502909	0.847984	0.588008	1.5124	1.50519	2.93212	0.856969	0.179972	0.164252	0.142289	0.616908	2.5751	0.707132	1.19787	0.547294	2.79689	0.802676	1.20536	0.991967	0.586569	0.305474	0.281095	0.586569	0.620593	0.592557	0.888868
B1B0V2	ENSMUSG00000073294	102991	Ezhip	EZH inhibitory protein	ASSPSPPGR	ASSPS( Phospho)PPGR	2	ASSPS( Phospho)PPGR2	468.204	0.9998	16.978	___1	1.40943	0.931753	0.952623	1.20874	1.27298	1.24842	0.642102	1.09741	1.18621	1.06911	1.34152	1.32668	1.16356	1.36503	0.868935	1.29226	1.33841	1.10157	0.51727	0.661468	0.991517	1.1378	0.64432	0.802915	0.477596	0.538252	0.412125	1.10552	1.20745	0.687029	0.127244	-0.686279	0.813523	0.813523	7.59798e-05	0.587932	0.00121122
Q8R4R6	ENSMUSG00000026999	69482	Nup35	nucleoporin 35	ASTSDYQVISDRQTPK	ASTSDYQVISDRQT( Phospho)PK	2	ASTSDYQVISDRQT( Phospho)PK2	938.431	1	41.724	___1	0.0474126	0.15522	0.295926	0.441416	0.544189	0.433306	0.989559	0.332154	0.97842	0.023246	2.50622	4.4909	0.176398	0.311303	3.48153	3.55578	1.13769	0.117625	0.526592	0.203083	2.64058	0.80089	0.665282	0.155879	0.760184	1.20627	0.0229462	0.468623	1.75563	0.775746	1.90549	0.727158	1.17833	1.90549	0.0600483	0.0599436	0.834517
Q80W85	ENSMUSG00000047911	328440	Npm2	nucleophosmin/nucleoplasmin 2	ASVLPMVTVSGIELSPPVTFR	ASVLPM(Oxidation)VT( Phospho)VSGIELSPPVTFR	3	ASVLPM(Oxidation)VT( Phospho)VSGIELSPPVTFR3	1108.61	1	51.472	___1	0.179916	0.529694	0.88777	1.52928	0.000192072	0.962315	0.868488	0.0268933	0.0236879	0.0394559	1.74496	2.43755	2.27847	1.77809	1.44033	2.12766	1.57561	1.6323	0.0172074	0.00750886	1.1533	1.77165	0.0593382	0.886994	0.0592698	1.74427	1.2378	0.556471	1.67271	0.770815	1.58781	0.470079	1.11773	1.58781	0.00387384	0.00457068	0.77727
Q9QWL7	ENSMUSG00000035557	16667	Krt17	keratin 17	ATMQNLNDR	AT( Phospho)MQNLNDR	2	AT( Phospho)MQNLNDR2	531.754	1	19.495	___1	2.54898	2.54239	0.354544	4.47123	8.7622	2.44238	0.254323	0.167729	0.489921	0.110448	0.0960694	0.0442315	0.00907834	0.0305072	0.0510661	0.096133	0.0644994	0.044044	0.481584	0.202031	0.404471	1.59615	0.219539	0.11996	0.350466	0.573396	0.472627	2.44819	0.0606752	0.491136	-5.33446	-2.31752	-3.01694	5.33446	0.0109212	0.0128557	0.045015
P57776	ENSMUSG00000055762	66656	Eef1d	eukaryotic translation elongation factor 1 delta (guanine nucleotide exchange protein)	ATAPQTQHVSPMR	ATAPQTQHVS( Phospho)PM(Oxidation)R	2	ATAPQTQHVS( Phospho)PM(Oxidation)R2	760.341	1	36.345	___1	1.24634	0.525877	1.26505	1.04812	0.965074	0.78753	1.19116	0.91024	0.928567	1.13675	1.1177	1.096	1.01009	0.787598	0.914476	1.85431	0.862269	0.909635	1.03764	0.920544	0.898018	1.02943	0.805795	0.791986	0.949981	1.22228	0.787531	0.985329	1.07654	0.938134	0.127719	-0.0708113	0.198531	0.198531	0.480151	0.70824	0.910795
Q9JJ11	ENSMUSG00000037313	21335	Tacc3	transforming, acidic coiled-coil containing protein 3	ATNVTFQTPPRDPQTHR	ATNVTFQT( Phospho)PPRDPQTHR	3	ATNVTFQT( Phospho)PPRDPQTHR3	683.325	1	13.621	___1	0.564225	0.649087	0.959014	0.68369	0.802982	1.16967	0.916693	0.854902	0.861363	1.29917	1.29512	1.44117	1.45319	1.28947	1.44874	1.42027	1.19354	1.27875	0.738391	0.727787	0.808432	1.02397	1.09025	0.751186	0.602724	0.908972	0.767241	0.829069	1.3466	0.824329	0.699759	-0.00827224	0.708031	0.708031	5.10351e-08	3.7625e-07	0.997486
Q8CAA7	ENSMUSG00000030729	70974	Pgm2l1	phosphoglucomutase 2-like 1	AVAGVMITASHNR	AVAGVM(Oxidation)IT( Phospho)ASHNR	2	AVAGVM(Oxidation)IT( Phospho)ASHNR2	711.83	1	15.534	___1	1.65591	0.912124	0.581142	0.149573	0.27915	0.794958	0.611653	0.32189	0.889935	0.00572215	1.21468	0.495634	1.70633	0.0313787	2.21406	1.22862	0.430185	0.094223	0.0632495	0.293886	0.0560648	2.60704	1.11449	0.957044	3.86326	3.83815	0.589656	0.688481	0.824537	1.48698	0.260166	1.1109	-0.850732	1.1109	0.23887	0.958447	0.252804
Q80VC9	ENSMUSG00000044433	69697	Camsap3	calmodulin regulated spectrin-associated protein family, member 3	AVASSPAANNSEVK	AVASS( Phospho)PAANNSEVK	2	AVASS( Phospho)PAANNSEVK2	712.826	1	34.502	___1	1.1284	0.895503	0.874957	0.818406	0.729208	0.867907	0.891919	0.832507	1.1137	1.21783	1.24159	1.0937	0.975218	1.36472	1.14602	1.33153	1.66529	1.08513	1.07041	0.0385054	1.01245	0.841361	1.10318	0.86853	0.79369	1.24175	0.756579	0.905834	1.23567	0.858495	0.447976	-0.0774367	0.525413	0.525413	0.00604374	0.0224173	0.91138
P68368	ENSMUSG00000026202	22145	Tuba4a	tubulin, alpha 4A	AVCMLSNTTAIAEAWAR	AVC(Carbamidomethyl)M(Oxidation)LS( Phospho)NTTAIAEAWAR	3	AVC(Carbamidomethyl)M(Oxidation)LS( Phospho)NTTAIAEAWAR3	941.456	1	39.866	___1	0.57761	0.232009	1.66588	1.44394	0.763078	2.70521	0.24049	5.86187	0.375176	0.42185	2.0407	0.39158	0.464458	0.331598	0.365653	0.931817	1.65154	0.89271	0.345876	0.310108	0.298056	0.27861	0.909502	0.777436	0.626625	0.686325	1.4103	1.54058	0.832434	0.626982	-0.888069	-1.29698	0.408913	1.29698	0.218367	0.392499	0.219666
P68373	ENSMUSG00000043091	22146	Tuba1c	tubulin, alpha 1C	AVFVDLEPTVIDEVR	AVFVDLEPT( Phospho)VIDEVR	3	AVFVDLEPT( Phospho)VIDEVR3	851.457	1	40.161	___1	0.803492	0.704489	0.612553	0.644598	0.949316	0.839106	0.882834	1.011	0.808711	1.08506	1.49357	1.42652	1.22927	1.39149	1.42722	1.46499	1.70994	1.28681	0.773117	0.845931	0.745211	0.639713	0.94513	0.67003	0.796844	0.936712	0.876346	0.806234	1.39054	0.803226	0.786376	-0.00539201	0.791768	0.791768	2.45478e-09	2.08201e-08	0.998897
A2APB8	ENSMUSG00000027469	72119	Tpx2	TPX2, microtubule-associated	AVSGNTPVQPQR	AVSGNT( Phospho)PVQPQR	2	AVSGNT( Phospho)PVQPQR2	667.318	1	28.254	___1	0.237425	0.95021	0.862543	1.16723	0.0848113	1.56982	0.0113536	0.797365	0.259451	0.9386	0.415376	1.2004	0.827033	1.03937	1.49903	1.98233	1.94944	1.86834	0.134583	0.826625	1.37423	1.0081	1.21843	1.30343	1.19559	0.960094	1.3188	0.660023	1.30221	1.03776	0.980376	0.65289	0.327486	0.980376	0.0377509	0.0301996	0.262377
Q9QWL7	ENSMUSG00000035557	16667	Krt17	keratin 17	CEMEQQNQEYKILLDVK	C(Carbamidomethyl)EM(Oxidation)EQQNQEY( Phospho)KILLDVK	4	C(Carbamidomethyl)EM(Oxidation)EQQNQEY( Phospho)KILLDVK4	723.352	0.9923	13.817	___1	5.01445	0.688395	0.580255	0.229023	2.2308	4.71657	4.3851	0.00432946	3.22065	0.234024	0.18394	0.209552	0.20704	0.16295	0.201887	0.169675	0.234011	0.182809	0.085286	0.272042	1.37542	0.0412963	0.439217	0.340084	0.16225	0.481583	0.947367	2.34106	0.198432	0.460505	-3.56045	-2.34588	-1.21457	3.56045	0.00169632	0.00266407	0.00813294
Q9Z2K1	ENSMUSG00000053797	16666	Krt16	keratin 16	CEMEQQSQEYNILLDVK	C(Carbamidomethyl)EM(Oxidation)EQQS( Phospho)QEYNILLDVK	3	C(Carbamidomethyl)EM(Oxidation)EQQS( Phospho)QEYNILLDVK3	1064	0.9999	14.428	___1	5.90336	1.61305	0.0574154	0.58109	0.569778	5.30187	0.246444	0.00581571	0.186797	0.00306754	0.003705	0.00301812	0.00346221	0.0163601	0.0021382	0.00475475	0.00346085	0.00579347	0.035793	0.0525856	12.0537	0.00157779	0.107192	0.0151646	0.0629925	0.0912966	0.0683428	1.60729	0.00508448	1.38763	-8.30432	-0.212013	-8.0923	8.30432	0.399836	0.423581	0.983358
Q8BGS7	ENSMUSG00000040774	99712	Cept1	choline/ethanolaminephosphotransferase 1	CGDSHPESPVGFGHMSTTGCVLNK	C(Carbamidomethyl)GDSHPES( Phospho)PVGFGHMSTTGC(Carbamidomethyl)VLNK	3	C(Carbamidomethyl)GDSHPES( Phospho)PVGFGHMSTTGC(Carbamidomethyl)VLNK3	885.367	1	47.503	___1	2.05851	0.391048	0.155944	0.286638	0.613084	0.199181	0.363439	0.44362	0.401308	3.50389	0.849197	3.17003	2.58215	2.17108	0.149453	1.16241	0.823881	0.412919	0.738308	0.331591	1.74317	1.57387	0.894065	1.22136	0.389818	0.310259	0.0597883	0.545864	1.64722	0.806913	1.59342	0.563873	1.02955	1.59342	0.0312534	0.0314556	0.798079
Q66JT0	ENSMUSG00000037159	381759	Wee2	WEE1 homolog 2 (S. pombe)	CPETPVLHSK	C(Carbamidomethyl)PET( Phospho)PVLHSK	2	C(Carbamidomethyl)PET( Phospho)PVLHSK2	624.279	1	24.481	___1	0.940242	0.476915	0.418566	0.18432	0.917465	0.708352	0.249483	0.80506	0.61533	2.44255	1.64404	2.12505	2.15734	1.64062	1.23412	0.217337	1.76535	1.43532	1.45222	1.27311	0.713845	1.19595	0.311241	1.18861	0.698678	0.0219325	0.166975	0.590637	1.62908	0.780283	1.46371	0.401727	1.06199	1.46371	0.000497952	0.000651296	0.712564
P68134	ENSMUSG00000031972	11459	Acta1	actin, alpha 1, skeletal muscle	CPETLFQPSFIGMESAGIHETTYNSIMK	C(Carbamidomethyl)PETLFQPSFIGMESAGIHETT( Phospho)YNSIM(Oxidation)K	3	C(Carbamidomethyl)PETLFQPSFIGMESAGIHETT( Phospho)YNSIM(Oxidation)K3	1069.48	0.9933	17.351	___1	0.0171671	0.0159757	0.0269567	2.68707	0.0104618	0.0187071	2.03571	1.25639	0.0130458	2.45702	0.0131543	0.0198617	2.52281	2.472	0.0117928	0.0265764	2.76469	2.48878	0.00910976	0.551949	1.74486	2.07981	0.0217257	2.04424	0.0111706	0.00888571	1.67009	0.67572	1.41963	0.904649	1.07102	0.420932	0.650087	1.07102	0.3709	0.354825	0.902653
P60335	ENSMUSG00000051695	23983	Pcbp1	poly(rC) binding protein 1	CSDAAGYPHATHDLEGPPLDAYSIQGQHTISPLDLAK	C(Carbamidomethyl)SDAAGYPHATHDLEGPPLDAY( Phospho)SIQGQHTISPLDLAK	4	C(Carbamidomethyl)SDAAGYPHATHDLEGPPLDAY( Phospho)SIQGQHTISPLDLAK4	1007.22	1	40.357	___1	1.55242	1.31537	1.51918	1.48838	1.61912	0.00927007	1.33011	0.00569235	1.35248	2.46684	0.0310858	0.0027518	2.41771	2.21958	0.0254229	0.0126597	0.0098645	0.0135986	1.32583	1.65733	1.45761	0.00773017	1.41188	0.0165237	1.48694	1.60877	0.635861	1.13245	0.799946	1.06761	-0.501469	-0.0850627	-0.416406	0.501469	0.692854	0.697993	0.986205
O35711	ENSMUSG00000036528	19024	Ppfibp2	PTPRF interacting protein, binding protein 2 (liprin beta 2)	CSSPTPGPPPLPQK	C(Carbamidomethyl)SS( Phospho)PTPGPPPLPQK	2	C(Carbamidomethyl)SS( Phospho)PTPGPPPLPQK2	771.856	1	29.962	___1	1.50806	0.73648	0.354126	1.49403	0.768464	0.64507	0.764885	0.987302	0.974223	2.63208	0.100079	2.15889	0.900391	2.28746	1.3664	1.43401	2.29731	0.224664	0.453407	0.0715336	1.96848	0.0408693	0.227783	0.696018	0.429363	0.963838	0.514761	0.914738	1.48903	0.596228	0.702946	-0.617495	1.32044	1.32044	0.0303536	0.188468	0.582388
Q9Z2A7	ENSMUSG00000022555	13350	Dgat1	diacylglycerol O-acyltransferase 1	DAAVSPDLGAGGDAPAPAPAPAHTR	DAAVS( Phospho)PDLGAGGDAPAPAPAPAHTR	3	DAAVS( Phospho)PDLGAGGDAPAPAPAPAHTR3	788.034	1	51.646	___1	0.150974	0.386821	0.185894	0.173934	0.0165082	0.0220621	0.260173	0.259356	0.0721561	2.30389	1.52841	2.19654	2.1643	1.26456	1.69984	2.58015	1.81176	3.30934	1.23136	0.655051	0.791726	0.492365	0.925686	0.272096	1.21582	0.283239	0.745994	0.169764	2.09542	0.734816	3.62564	2.11385	1.51179	3.62564	2.20598e-09	1.98491e-09	0.0212819
Q8R1X6	ENSMUSG00000036580	229285	Spg20	spastic paraplegia 20, spartin (Troyer syndrome) homolog (human)	DACKKSPEQESVSTAPQR	DAC(Carbamidomethyl)KKS( Phospho)PEQESVSTAPQR	3	DAC(Carbamidomethyl)KKS( Phospho)PEQESVSTAPQR3	699.982	1	28.364	___1	0.169745	0.202096	0.930505	1.15345	0.705899	0.232689	0.636871	1.34626	0.543122	2.14831	1.36014	2.68622	1.57271	0.815727	0.00641883	2.14982	1.54776	1.6633	1.1011	0.897231	1.62015	1.13751	0.680414	0.00174298	0.671845	0.728568	0.290388	0.657849	1.55005	0.792106	1.23648	0.267937	0.968546	1.23648	0.00735771	0.00961196	0.878487
Q9D5V6	ENSMUSG00000031357	67043	Syap1	synapse associated protein 1	DDNLPLTEAVRPKTPPVVIK	DDNLPLTEAVRPKT( Phospho)PPVVIK	3	DDNLPLTEAVRPKT( Phospho)PPVVIK3	761.746	0.9893	11.513	___1	0.0251164	1.64932	2.35045	0.12195	0.126051	3.26371	0.10511	1.6642	1.78364	0.457472	0.0908971	0.411874	0.451839	0.154504	1.45715	1.39713	1.64548	2.09424	0.00971074	0.286407	0.323573	0.207332	1.9614	0.0674563	1.55958	1.27453	2.05988	1.23217	0.906731	0.861097	-0.442455	-0.516954	0.0744991	0.516954	0.665055	0.746852	0.685236
P62908	ENSMUSG00000030744	27050	Rps3	ribosomal protein S3	DEILPTTPISEQK	DEILPT( Phospho)TPISEQK	2	DEILPT( Phospho)TPISEQK2	775.873	1	30.222	___1	0.740044	0.781124	0.922177	0.864836	0.0327281	0.609874	0.797181	0.81316	0.80035	0.980015	1.39443	1.21427	1.23298	1.11586	1.20828	1.35047	1.4021	1.44993	1.0909	1.02922	1.04118	0.831031	1.11094	0.895126	1.05489	1.11618	1.12074	0.70683	1.26092	1.03224	0.835046	0.546349	0.288698	0.835046	8.02831e-06	5.0457e-06	0.00320437
P07901	ENSMUSG00000021270	15519	Hsp90aa1	heat shock protein 90, alpha (cytosolic), class A member 1	DKEVSDDEAEEK	DKEVS( Phospho)DDEAEEK	2	DKEVS( Phospho)DDEAEEK2	737.288	1	15.188	___1	0.118727	1.8266	0.122418	1.19197	1.19646	0.418808	0.452993	2.44288	0.683594	0.184658	1.00441	0.420736	1.57922	1.85974	1.14497	1.03268	0.786796	1.32803	0.242626	0.807929	1.53744	1.07318	1.99258	0.607733	1.83615	0.798516	0.30815	0.939383	1.03792	1.0227	0.143905	0.122598	0.0213066	0.143905	0.944336	0.946985	0.961775
P07901	ENSMUSG00000021270	15519	Hsp90aa1	heat shock protein 90, alpha (cytosolic), class A member 1	DKEVSDDEAEEKEEK	DKEVS( Phospho)DDEAEEKEEK	2	DKEVS( Phospho)DDEAEEKEEK2	620.587	1	27.459	___1	0.00787596	0.919533	0.34924	1.09477	0.424631	0.728359	0.864725	0.896217	0.748028	0.925581	0.817919	0.716719	2.16557	1.06115	2.14638	1.94771	1.27687	1.86356	0.794427	0.701373	1.86971	0.879381	0.805462	0.775973	1.09169	0.587224	0.53992	0.670375	1.43572	0.893907	1.09873	0.415155	0.683577	1.09873	0.00503111	0.00450975	0.562084
Q9Z1S0	ENSMUSG00000040084	12236	Bub1b	BUB1B, mitotic checkpoint serine/threonine kinase	DKSPATGGPQVLNAQR	DKS( Phospho)PATGGPQVLNAQR	2	DKS( Phospho)PATGGPQVLNAQR2	859.916	1	38.068	___1	0.774052	0.664873	0.68053	0.607906	0.677381	0.973196	1.01834	0.642966	0.969626	1.47994	1.35198	1.70492	1.30635	0.713504	1.4012	1.75339	1.23205	1.57566	0.733207	0.833778	0.759768	0.699095	0.888555	0.873882	0.834119	0.955294	0.89443	0.778764	1.391	0.830236	0.836865	0.0923366	0.744528	0.836865	1.82289e-06	5.28739e-06	0.859381
Q60520	ENSMUSG00000042557	20466	Sin3a	transcriptional regulator, SIN3A (yeast)	DKSDSPAIQLR	DKSDS( Phospho)PAIQLR	2	DKSDS( Phospho)PAIQLR2	655.313	1	32.338	___1	0.409638	0.998195	1.35059	0.547948	0.248347	0.798359	0.619348	0.353564	1.2632	2.98016	2.00771	3.77188	0.422262	1.39193	2.85111	0.276429	0.943986	2.34547	0.962034	0.263437	0.116285	0.0527412	0.0728358	0.00562432	0.656579	1.02331	0.267027	0.732132	1.88788	0.379986	1.36659	-0.946157	2.31275	2.31275	0.000970645	0.0109647	0.603991
Q8VDM4	ENSMUSG00000006998	21762	Psmd2	proteasome (prosome, macropain) 26S subunit, non-ATPase, 2	DKTPVQSQQPSATTPSGADEK	DKTPVQSQQPSATT( Phospho)PSGADEK	3	DKTPVQSQQPSATT( Phospho)PSGADEK3	778.332	1	30.551	___1	0.608732	1.07226	0.846141	1.0523	0.722054	1.24014	0.312633	0.96754	0.612526	1.01752	1.74566	0.51791	0.960368	0.551572	0.874163	1.11005	1.76725	1.93348	1.19377	0.144466	1.64905	0.689229	1.26204	0.417432	1.48115	1.53159	0.718981	0.826037	1.16422	1.00974	0.495083	0.289711	0.205372	0.495083	0.32104	0.289848	0.68378
B9EJ86	ENSMUSG00000020189	237542	Osbpl8	oxysterol binding protein-like 8	DLPQPSLSPASLHSQGFER	DLPQPS( Phospho)LSPASLHSQGFER	3	DLPQPS( Phospho)LSPASLHSQGFER3	716.006	1	34.319	___1	0.816732	1.08546	1.03451	0.923998	0.858865	0.767151	0.918622	0.904129	1.04935	1.36166	1.19077	1.27103	1.47038	1.20411	1.2383	1.31556	0.121917	1.26102	0.914151	0.913777	0.885297	0.935418	1.02472	0.773694	0.936659	0.84775	0.974962	0.928757	1.15942	0.911825	0.320027	-0.026544	0.346571	0.346571	0.072241	0.128777	0.987945
P27546	ENSMUSG00000032479	17758	Map4	microtubule-associated protein 4	DMSPLPESEVTLGK	DM(Oxidation)S( Phospho)PLPESEVTLGK	2	DM(Oxidation)S( Phospho)PLPESEVTLGK2	799.857	1	33.862	___1	0.744271	0.798359	1.39771	0.0727834	0.0849438	1.03145	0.967697	0.943674	0.0328091	0.950654	1.47033	1.32875	1.1674	0.787862	1.20332	1.59257	1.53272	1.7122	0.895925	0.794559	0.838871	0.874532	1.11191	0.67637	1.09392	1.7799	1.1145	0.674856	1.30509	1.02005	0.951498	0.595995	0.355504	0.951498	0.00731741	0.00528214	0.158498
P27546	ENSMUSG00000032479	17758	Map4	microtubule-associated protein 4	DMSPSAETEAPLAK	DM(Oxidation)S( Phospho)PSAETEAPLAK	2	DM(Oxidation)S( Phospho)PSAETEAPLAK2	771.825	1	31.774	___1	0.360945	0.601975	1.6668	0.415802	0.174167	1.47072	1.04632	0.70033	0.824155	0.308384	1.51126	0.760362	0.506108	0.261715	1.56761	2.12091	2.11008	1.60878	0.182847	0.543201	0.745923	0.970701	1.59824	0.577242	1.10432	2.01176	1.24936	0.806801	1.19502	0.998177	0.566754	0.307083	0.259671	0.566754	0.419859	0.386737	0.787797
Q61655	ENSMUSG00000015023	13680	Ddx19a	DEAD box helicase 19a	DPSSPLYSVK	DPS( Phospho)SPLYSVK	2	DPS( Phospho)SPLYSVK2	546.784	1	25.591	___1	0.644097	0.521811	0.0353197	0.662442	1.28054	0.0378122	0.0511737	1.20037	0.0310294	1.88891	0.0568046	0.195592	2.24134	2.75176	2.29149	2.75667	0.00948249	0.0676522	1.92152	2.40502	0.036489	2.10082	0.109097	1.76871	1.8333	0.0478981	0.0528246	0.496067	1.36219	1.14174	1.45732	1.20263	0.25469	1.45732	0.171271	0.167418	0.357541
Q80SU3	ENSMUSG00000063935	317755	Zar1	zygote arrest 1	DQASPQSTEQDKER	DQAS( Phospho)PQSTEQDKER	2	DQAS( Phospho)PQSTEQDKER2	849.854	1	31.416	___1	0.608687	0.340709	0.184307	0.229201	0.360182	0.473406	0.435977	0.545486	0.0917776	3.38155	2.38177	2.27322	0.290112	0.515086	1.30783	2.68255	3.49855	0.611019	0.950007	1.20459	1.04413	0.297905	0.853786	1.08232	0.790582	0.271608	0.293647	0.363304	1.88241	0.754285	2.37333	1.05393	1.3194	2.37333	0.000735581	0.000726208	0.521885
Q9R1M5	ENSMUSG00000015721	23968	Nlrp5	NLR family, pyrin domain containing 5	DQGPEQEQTSETLQSK	DQGPEQEQT( Phospho)SETLQSK	2	DQGPEQEQT( Phospho)SETLQSK2	942.899	1	33.999	___1	0.0510852	1.84871	0.902236	0.0138761	1.59685	1.42853	0.041675	2.69879	0.0638486	1.34048	0.0366692	1.87562	0.137909	0.120466	0.134801	0.00555754	0.126164	0.17669	1.03262	1.89106	2.59584	2.1437	2.26327	0.0480885	2.42285	0.0478403	1.95477	0.960622	0.439373	1.6	-1.12852	0.736035	-1.86456	1.86456	0.0370189	0.444799	0.301957
Q6B966	ENSMUSG00000016626	76858	Nlrp14	NLR family, pyrin domain containing 14	DQNLLQHIFDEDIQTSEAPQTVVLQGAAGIGK	DQNLLQHIFDEDIQT( Phospho)SEAPQTVVLQGAAGIGK	3	DQNLLQHIFDEDIQT( Phospho)SEAPQTVVLQGAAGIGK3	1146.26	1	68.919	___1	0.0032642	0.0108155	0.925006	0.135864	0.0196657	0.0129328	1.51939	2.12104	0.0572368	0.139783	2.67814	2.47101	2.59178	1.47568	0.108282	3.6502	1.93505	2.45028	0.131519	0.0370255	0.0104898	0.00386398	0.742116	1.49822	1.36434	0.149295	0.757717	0.533913	1.94447	0.52162	1.8647	-0.033605	1.8983	1.8983	0.00289525	0.00730949	0.999531
Q05512	ENSMUSG00000024969	13728	Mark2	MAP/microtubule affinity regulating kinase 2	DQQNLPYGVTPASPSGHSQGR	DQQNLPYGVTPAS( Phospho)PSGHSQGR	3	DQQNLPYGVTPAS( Phospho)PSGHSQGR3	759.343	1	39.657	___1	0.329631	1.06291	0.156336	0.116472	0.736063	0.460389	0.713355	1.4481	0.603593	1.4938	2.54538	1.93132	1.15354	1.82459	0.88775	0.965337	1.65022	1.93124	1.15962	0.62687	1.6049	0.868218	0.0295232	0.786048	0.357303	0.0597115	1.49778	0.625206	1.59813	0.776664	1.35398	0.312959	1.04102	1.35398	0.00105288	0.00148837	0.809504
A2A432	ENSMUSG00000031095	72584	Cul4b	cullin 4B	DSASPSTSSFCLGVPVATSSHVPIQK	DSAS( Phospho)PSTSSFC(Carbamidomethyl)LGVPVATSSHVPIQK	3	DSAS( Phospho)PSTSSFC(Carbamidomethyl)LGVPVATSSHVPIQK3	913.764	1	38.509	___1	1.26233	0.839191	0.0427519	2.03914	1.57548	0.0254442	0.313636	0.0205018	0.781685	1.852	0.174669	1.58408	1.74281	4.43499	1.9217	0.0280678	1.97964	0.0496262	1.5592	0.919469	1.37794	0.267238	0.711741	0.250323	0.157811	0.919987	0.168533	0.766685	1.52973	0.703583	0.996574	-0.123912	1.12049	1.12049	0.145592	0.227123	0.989214
Q148V7	ENSMUSG00000026319	227446	Relch	RAB11 binding and LisH domain, coiled-coil and HEAT repeat containing	DSEDNRQSPAVNSSDQEK	DSEDNRQS( Phospho)PAVNSSDQEK	3	DSEDNRQS( Phospho)PAVNSSDQEK3	695.951	1	30.279	___1	0.828761	0.689684	0.77868	0.700926	0.722823	0.113775	0.797673	0.379947	0.629327	2.39393	1.19989	1.67289	1.6458	1.72086	1.167	2.0899	0.847151	1.60641	0.863649	1.31122	0.0414294	0.854183	1.15551	0.893636	0.782783	0.257574	0.854577	0.626844	1.59376	0.779396	1.34626	0.31425	1.03201	1.34626	2.96873e-05	4.83735e-05	0.678883
P49769	ENSMUSG00000019969	19164	Psen1	presenilin 1	DSHLGPHRSTPESR	DSHLGPHRS( Phospho)TPESR	4	DSHLGPHRS( Phospho)TPESR4	414.689	0.9922	14.83	___1	0.0259186	0.08298	0.101136	0.0354885	0.0993953	0.568574	0.0387696	0.0148215	0.0597179	0.0914008	0.0115075	0.136459	0.065623	0.00274999	0.0645104	0.0458301	0.0510112	0.0373516	0.0310953	2.13736	0.00786834	0.0480523	0.00945581	3.89473	3.97263	11.1686	4.19699	0.114089	0.0562715	2.82964	-1.01968	4.63239	-5.65207	5.65207	0.0141177	0.998125	0.0295908
Q8K298	ENSMUSG00000036777	68743	Anln	anillin, actin binding protein	DSNLSAASPKPGK	DSNLSAAS( Phospho)PKPGK	2	DSNLSAAS( Phospho)PKPGK2	676.835	1	30.728	___1	0.897916	0.967991	1.65356	0.690144	0.0927175	0.0138848	0.993709	0.935165	0.863696	2.04755	1.23709	1.07657	1.04606	1.37213	1.54678	1.37833	1.11259	1.14424	0.635227	1.27317	0.832204	0.80013	0.894237	1.04233	0.623255	0.75826	1.07106	0.789865	1.32904	0.881097	0.750706	0.157695	0.59301	0.750706	0.00906278	0.011088	0.854265
Q8VIK3	ENSMUSG00000042279	171506	H1f8	H1.8 linker histone	DTSPSGSCGLPGADKPGPSCR	DT( Phospho)SPSGSC(Carbamidomethyl)GLPGADKPGPSC(Carbamidomethyl)R	3	DT( Phospho)SPSGSC(Carbamidomethyl)GLPGADKPGPSC(Carbamidomethyl)R3	728.303	1	44.26	___1	0.0167967	1.61303	1.67984	0.971612	0.0672409	0.0268221	0.0192615	2.02162	0.134096	2.05813	3.54343	1.822	0.152928	0.00111286	2.23149	2.27236	0.181674	2.95042	0.0774947	0.0312983	1.79806	1.37625	1.85371	0.0653339	0.00553798	0.0205748	0.00788291	0.727813	1.69039	0.581793	1.21572	-0.323062	1.53878	1.53878	0.0589186	0.129174	0.949695
Q8K3V4	ENSMUSG00000040935	242726	Padi6	peptidyl arginine deiminase, type VI	DTVMFRVAPYIFMPSTQMPLEVYLCR	DTVM(Oxidation)FRVAPY( Phospho)IFM(Oxidation)PSTQMPLEVYLC(Carbamidomethyl)R	4	DTVM(Oxidation)FRVAPY( Phospho)IFM(Oxidation)PSTQMPLEVYLC(Carbamidomethyl)R4	1066.87	1	18.923	___1	0.818364	0.671595	0.81095	0.791084	0.792951	0.666253	0.724184	0.941842	0.637193	1.32869	1.6539	1.54703	1.82067	1.40717	1.31807	1.65501	1.21561	1.20498	0.921749	0.767318	0.939423	0.608563	0.828577	0.640863	0.685467	0.679457	0.923054	0.761602	1.46123	0.777163	0.94008	0.0291811	0.910898	0.94008	5.83002e-10	4.09249e-09	0.975823
B9EJ86	ENSMUSG00000020189	237542	Osbpl8	oxysterol binding protein-like 8	DVLGPSTVVANSDEPQHLTPGK	DVLGPSTVVANSDEPQHLT( Phospho)PGK	3	DVLGPSTVVANSDEPQHLT( Phospho)PGK3	781.043	1	40.769	___1	0.0742639	0.0763811	1.49991	1.07924	0.452211	1.02926	0.884738	1.06153	0.133265	1.57645	0.665361	2.28487	1.81216	0.540116	2.84947	0.348833	2.64916	0.11761	0.0174549	0.234488	1.79244	0.990514	1.46262	0.216527	0.402519	1.23988	1.50872	0.698978	1.42711	0.873907	1.02978	0.322233	0.707548	1.02978	0.136834	0.135774	0.881978
Q6B966	ENSMUSG00000016626	76858	Nlrp14	NLR family, pyrin domain containing 14	DWTQISPVSFLISSLLR	DWT( Phospho)QISPVSFLISSLLR	2	DWT( Phospho)QISPVSFLISSLLR2	1022.54	0.9661	18.388	___1	0.00202908	0.00186676	0.130035	0.00216126	0.000724344	0.722976	0.59602	4.88903e-05	0.0010393	2.18827	7.33872	0.000498888	0.000137272	1.73465	0.00141476	0.000915138	0.954789	4.03377	1.96929	2.805	1.51212	0.72264	0.0352055	1.6129	0.00036468	0.00150536	0.630913	0.161878	1.80591	1.03222	3.47975	2.67277	0.80698	3.47975	0.101987	0.0844113	0.472401
P35908					DYQELMNVK	DY( Phospho)QELMNVK	2	DY( Phospho)QELMNVK2	570.274	1	16.674	___1	0.0332923	0.0127144	0.000547703	0.0181703	0.0401558	0.0108249	0.101011	0.014525	0.0400188	0.505261	4.21665	2.66042	0.214249	2.83802	3.90654	3.857	4.25443	4.22963	0.00389558	0.000675396	0.0182387	0.0106793	0.000229109	0.000244659	0.00470086	0.00278299	0.00508345	0.03014	2.96469	0.00517001	6.62006	-2.54344	9.1635	9.1635	2.30037e-07	1.52052e-06	0.998168
P68373	ENSMUSG00000043091	22146	Tuba1c	tubulin, alpha 1C	DYEEVGADSAEGDDEGEEY	DYEEVGADS( Phospho)AEGDDEGEEY	2	DYEEVGADS( Phospho)AEGDDEGEEY2	1039.88	1	34.574	___1	0.166195	0.0404046	2.65263	0.0766708	0.0953556	2.72806	0.082186	0.109074	0.0277536	2.45311	0.146297	3.09861	3.45417	0.116013	2.42745	2.32288	0.0131333	0.191336	2.42658	0.157162	1.75172	0.0632035	2.21006	0.0592445	0.0362195	0.0206134	0.0738589	0.664259	1.58033	0.755407	1.25041	0.185509	1.0649	1.25041	0.235096	0.268243	0.986266
Q3UDE2	ENSMUSG00000016757	223723	Ttll12	tubulin tyrosine ligase-like family, member 12	DYMKLSQESPQVLLNQFPCENLLTVK	DYM(Oxidation)KLSQES( Phospho)PQVLLNQFPC(Carbamidomethyl)ENLLTVK	3	DYM(Oxidation)KLSQES( Phospho)PQVLLNQFPC(Carbamidomethyl)ENLLTVK3	1064.51	0.8913	14.292	___1	1.03932	0.838439	1.11131	0.785042	0.836451	0.863512	0.808878	0.835813	1.2591	1.35589	1.21359	1.12838	1.33897	1.29938	0.951427	0.789412	1.57327	1.18898	0.868739	1.13836	0.602412	1.0261	0.66544	0.888166	0.877353	0.959851	0.756428	0.930874	1.20436	0.864761	0.371614	-0.106285	0.477899	0.477899	0.00221755	0.0152953	0.746566
Q9CWU5	ENSMUSG00000092622	66991	Khdc3	KH domain containing 3, subcortical maternal complex member	EAATQLSPVEATDTSQLAQVK	EAAT( Phospho)QLSPVEATDTSQLAQVK	3	EAAT( Phospho)QLSPVEATDTSQLAQVK3	756.366	1	47.933	___1	0.87628	1.03013	1.07939	1.46401	1.35222	0.904811	1.03059	0.878316	1.33262	0.967704	1.473	1.1712	1.33111	1.25613	0.922072	0.906858	0.680987	1.19765	0.796202	0.729949	0.65731	0.801874	0.615684	0.81024	0.881687	0.879504	0.972487	1.10537	1.10075	0.793882	-0.00605289	-0.477537	0.471484	0.477537	0.0041995	0.998716	0.00921104
Q99LI2	ENSMUSG00000027884	229725	Clcc1	chloride channel CLIC-like 1	EAAVAAHGTEPVSSPCG	EAAVAAHGTEPVS( Phospho)SPC(Carbamidomethyl)G	2	EAAVAAHGTEPVS( Phospho)SPC(Carbamidomethyl)G2	860.359	1	40.063	___1	0.745371	0.844329	1.04398	0.517214	0.671101	0.536268	1.05717	0.0912128	0.623624	1.34722	1.77976	0.0800575	2.06693	1.70642	1.4518	0.465663	1.45925	1.35285	0.887165	1.34387	1.05171	1.06986	1.04623	1.06963	0.69834	1.04283	0.950135	0.681142	1.30111	1.01775	0.933711	0.579359	0.354352	0.933711	0.0153187	0.0114142	0.220428
P13864	ENSMUSG00000004099	13433	Dnmt1	DNA methyltransferase (cytosine-5) 1	EAEPEQVAPETPEDR	EAEPEQVAPET( Phospho)PEDR	2	EAEPEQVAPET( Phospho)PEDR2	888.871	1	30.246	___1	0.224255	0.7874	0.138293	0.811181	0.527649	0.365802	0.560337	1.15751	0.54161	0.707844	1.10216	1.26475	2.37616	1.57796	1.40381	1.42707	1.36508	1.79716	0.649969	0.866214	2.25817	0.886432	0.969982	0.568506	1.52012	0.856311	0.288261	0.568227	1.44689	0.984884	1.34842	0.793488	0.554928	1.34842	0.00220607	0.00150226	0.162345
P99024	ENSMUSG00000001525	22154	Tubb5	tubulin, beta 5 class I	EAESCDCLQGFQLTHSLGGGTGSGMGTLLISK	EAES( Phospho)C(Carbamidomethyl)DC(Carbamidomethyl)LQGFQLTHSLGGGTGSGM(Oxidation)GTLLISK	3	EAES( Phospho)C(Carbamidomethyl)DC(Carbamidomethyl)LQGFQLTHSLGGGTGSGM(Oxidation)GTLLISK3	1104.52	1	65.682	___1	1.19559	0.0267661	0.962507	0.625086	0.691217	0.105359	0.961338	0.0185254	0.000571984	1.3209	1.19111	1.86533	1.38793	1.17817	1.80215	2.39011	1.68745	1.85444	1.08273	0.890364	0.64859	0.99681	0.738714	1.03817	0.932235	1.3109	0.0969272	0.509662	1.63084	0.859494	1.67801	0.753946	0.92406	1.67801	1.98105e-05	1.63659e-05	0.188242
Q6NZJ6	ENSMUSG00000045983	208643	Eif4g1	eukaryotic translation initiation factor 4, gamma 1	EATLPPVSPPK	EATLPPVS( Phospho)PPK	2	EATLPPVS( Phospho)PPK2	608.31	1	22.666	___1	0.0500968	1.64445	0.118506	0.125024	1.04367	1.1991	0.704038	1.60583	1.05723	1.80149	2.03547	0.0198823	0.112637	0.108171	2.13698	1.75795	2.25637	1.31549	1.08042	0.175436	1.24217	0.129289	2.07559	1.46798	0.842524	0.013477	0.880729	0.838661	1.28271	0.878625	0.613041	0.0671596	0.545882	0.613041	0.407112	0.444892	0.993217
P05214	ENSMUSG00000067702	22144	Tuba3a	tubulin, alpha 3A	ECISIHVGQAGVQIGNACWELYCLEHGIQPDGQMPSDK	EC(Carbamidomethyl)IS( Phospho)IHVGQAGVQIGNAC(Carbamidomethyl)WELYC(Carbamidomethyl)LEHGIQPDGQMPSDK	4	EC(Carbamidomethyl)IS( Phospho)IHVGQAGVQIGNAC(Carbamidomethyl)WELYC(Carbamidomethyl)LEHGIQPDGQMPSDK4	1079	1	28.166	___1	0.963638	0.000112275	1.04381	0.00228627	1.10068	0.232995	0.503232	0.00453644	0.00452259	2.47748	2.42175	2.81059	1.90906	0.00193393	1.32717	1.56231	1.63889	0.0137795	1.12951	0.00284617	1.4344	0.00721326	2.02119	1.56223	1.36148	0.490215	0.972133	0.428424	1.57366	0.997913	1.87702	1.21987	0.657141	1.87702	0.0145623	0.0107253	0.271902
Q80W85	ENSMUSG00000047911	328440	Npm2	nucleophosmin/nucleoplasmin 2	EEDETVVRPSPQDKSPWK	EEDETVVRPSPQDKS( Phospho)PWK	3	EEDETVVRPSPQDKS( Phospho)PWK3	736.341	1	29.189	___1	0.196286	0.690692	1.07164	0.276058	0.19416	0.882529	0.356169	0.884675	0.63625	0.717968	2.62786	0.763799	0.917165	0.594436	1.89327	2.06169	2.6428	2.07433	0.384695	0.400497	0.826415	0.356214	0.889845	0.566957	1.20446	1.16076	1.72839	0.576495	1.58815	0.83536	1.46196	0.535089	0.926874	1.46196	0.00346128	0.0033938	0.622541
Q9WVB3	ENSMUSG00000034758	114606	Tle6	transducin-like enhancer of split 6	EEDKQVPESAALQHPK	EEDKQVPES( Phospho)AALQHPK	3	EEDKQVPES( Phospho)AALQHPK3	602.641	1	49.829	___1	0.293644	1.10094	1.00851	0.68044	0.556591	0.667397	1.15434	1.37991	1.02478	2.43092	0.0124947	0.0151823	2.09737	2.18	2.04936	2.36047	0.457275	1.55531	0.368225	0.119496	1.5785	0.213645	1.16273	0.377304	1.13155	0.952006	0.0716028	0.874062	1.46204	0.663895	0.742178	-0.396779	1.13896	1.13896	0.0588891	0.192248	0.798589
Q8BMG7	ENSMUSG00000039318	98732	Rab3gap2	RAB3 GTPase activating protein subunit 2	EETPGALKR	EET( Phospho)PGALKR	2	EET( Phospho)PGALKR2	540.758	0.9998	19.016	___1	0.201924	0.036634	0.137038	0.334966	3.72497	0.703683	1.5632	1.02722	1.58074	1.32587	0.877108	0.758382	1.45155	0.428995	0.128935	0.0338841	0.103671	1.9075	0.932419	0.307184	0.419758	2.86014	0.0662985	2.76619	1.11802	1.72536	0.478356	1.03449	0.779544	1.18597	-0.408214	0.197151	-0.605365	0.605365	0.680267	0.847871	0.943133
Q8BTI8	ENSMUSG00000039218	75956	Srrm2	serine/arginine repetitive matrix 2	EGRPQEPTPAKR	EGRPQEPT( Phospho)PAKR	3	EGRPQEPT( Phospho)PAKR3	482.569	0.9953	13.783	___1	1.49182	1.16089	0.0449733	1.23054	1.38526	1.32005	1.33694	1.15792	1.2366	0.0241548	0.157755	0.127185	0.467965	1.70436	1.39551	1.85578	0.0135451	2.21675	1.06454	0.953406	1.17786	1.51683	1.27651	0.812729	0.943276	0.260405	0.666443	1.15167	0.884778	0.963555	-0.380335	-0.257284	-0.123051	0.380335	0.64095	0.629231	0.79248
Q99LD4	ENSMUSG00000025156	209318	Gps1	G protein pathway suppressor 1	EGSQGELTPANSQSR	EGS( Phospho)QGELTPANSQSR	2	EGS( Phospho)QGELTPANSQSR2	820.848	1	28.347	___1	0.491108	1.06115	1.23086	0.538134	0.481546	1.15584	1.223	0.935054	1.07393	0.796046	1.41608	0.889069	0.775188	0.913409	1.55548	1.7356	1.39532	1.14413	0.612736	0.680035	0.794288	0.568676	1.14401	0.975408	0.99235	1.31572	1.10583	0.910069	1.18004	0.909895	0.374782	-0.000276091	0.375058	0.375058	0.130819	0.183648	0.999999
Q8K3V4	ENSMUSG00000040935	242726	Padi6	peptidyl arginine deiminase, type VI	EGYGNVTLFEDIGAEQLLSNGR	EGY( Phospho)GNVTLFEDIGAEQLLSNGR	2	EGY( Phospho)GNVTLFEDIGAEQLLSNGR2	1192.08	1	63.746	___1	0.997252	0.858969	0.640552	0.787991	0.827656	0.548207	1.06829	0.923285	0.924559	1.43455	1.3461	1.22487	1.21538	1.22752	1.73738	0.953974	1.35302	0.947686	0.894869	1.40995	0.786432	1.10269	0.796334	1.22511	0.601282	0.662969	0.503126	0.841862	1.27116	0.886974	0.594494	0.0753077	0.519187	0.594494	0.00164943	0.00277914	0.918494
Q7TQH0	ENSMUSG00000032637	233871	Atxn2l	ataxin 2-like	EIESSPQYR	EIESS( Phospho)PQYR	2	EIESS( Phospho)PQYR2	594.751	1	22.431	___1	1.73914	1.20217	0.658212	1.33278	1.19385	0.0678078	1.91422	0.152819	0.0375851	1.69153	0.928869	1.65789	0.352754	0.106585	1.60548	0.803653	1.83336	2.25773	0.825525	0.900284	0.949303	1.20386	1.37022	1.31237	0.0564903	0.100894	0.744624	0.922064	1.24865	0.829285	0.437432	-0.152998	0.59043	0.59043	0.373981	0.546553	0.95122
Q9ES28	ENSMUSG00000031511	54126	Arhgef7	Rho guanine nucleotide exchange factor (GEF7)	EIKPSEKPVSPK	EIKPSEKPVS( Phospho)PK	3	EIKPSEKPVS( Phospho)PK3	473.582	1	25.274	___1	0.814948	0.990614	1.22955	0.112637	1.38572	0.346325	1.67106	1.18816	1.83107	1.72173	1.99538	0.95161	0.228175	1.58667	1.52398	0.113263	1.20915	0.229773	0.697446	1.04596	0.920982	1.2599	1.29406	1.05493	0.0287132	1.44728	0.120921	1.06334	1.06219	0.874466	-0.00156204	-0.282133	0.280571	0.282133	0.749283	0.999991	0.78631
Q7TPS5	ENSMUSG00000030279	74741	C2cd5	C2 calcium-dependent domain containing 5	EIPFNEDPNPNTHSSGPSTPLK	EIPFNEDPNPNTHSSGPS( Phospho)TPLK	3	EIPFNEDPNPNTHSSGPS( Phospho)TPLK3	820.04	1	13.193	___1	0.119611	0.154186	1.50881	0.560277	0.659954	0.0850007	0.0498906	0.733595	0.782685	0.618802	1.8013	1.0038	0.927936	0.382841	2.43385	2.66011	3.15488	1.51461	0.43331	0.63866	1.20708	0.645951	1.64465	1.17259	1.46611	0.19714	0.442381	0.517112	1.6109	0.871985	1.63932	0.753826	0.885493	1.63932	0.00836505	0.00706786	0.529173
Q8K3V4	ENSMUSG00000040935	242726	Padi6	peptidyl arginine deiminase, type VI	EIQNLSQMNVTVEGPTSILQNYQLILHTSEEEAKK	EIQNLS( Phospho)QMNVTVEGPTSILQNYQLILHTSEEEAKK	5	EIQNLS( Phospho)QMNVTVEGPTSILQNYQLILHTSEEEAKK5	1001.26	1	71.14	___1	1.04452	0.887276	0.700338	0.89409	1.17765	0.00860224	0.619552	0.538506	0.864475	1.41632	1.29231	1.76525	1.5972	1.9443	1.12127	1.2305	1.30998	1.50717	0.972583	1.12175	0.835664	1.1042	0.753647	0.695855	0.776098	0.799748	0.021158	0.748334	1.46492	0.786745	0.969069	0.072214	0.896855	0.969069	6.12261e-05	0.000170848	0.963374
P11499	ENSMUSG00000023944	15516	Hsp90ab1	heat shock protein 90 alpha (cytosolic), class B member 1	EKEISDDEAEEEKGEK	EKEIS( Phospho)DDEAEEEKGEK	3	EKEIS( Phospho)DDEAEEEKGEK3	648.938	1	31.358	___1	0.38883	2.19154	1.01799	1.95726	0.704395	0.181644	0.45234	2.03021	0.390308	0.572306	0.334458	0.121847	1.47953	1.4686	0.0442012	0.787716	0.945719	2.76967	0.0989038	0.133499	2.69208	1.79731	1.26386	0.294723	2.50079	0.316448	0.0638408	1.03495	0.947116	1.01794	-0.127941	-0.0239033	-0.104038	0.127941	0.977226	0.977678	0.999153
P16125	ENSMUSG00000030246	16832	Ldhb	lactate dehydrogenase B	EKLIASVADDEAAVPNNKITVVGVGQVGMACAISILGK	EKLIAS( Phospho)VADDEAAVPNNKITVVGVGQVGMAC(Carbamidomethyl)AISILGK	5	EKLIAS( Phospho)VADDEAAVPNNKITVVGVGQVGMAC(Carbamidomethyl)AISILGK5	1004.5	1	11.221	___1	0.840688	0.766637	0.561134	1.0315	0.805604	0.381435	0.941972	0.713941	0.921768	1.82825	0.64032	1.22664	1.5562	1.43079	1.33966	1.45712	1.36165	1.43817	0.981605	0.921944	0.683723	0.881561	0.820194	1.02778	0.884088	0.720086	0.835536	0.773853	1.36431	0.861836	0.81804	0.155353	0.662688	0.81804	1.90839e-05	3.31719e-05	0.693784
B1B0V2	ENSMUSG00000073294	102991	Ezhip	EZH inhibitory protein	ELGLTPK	ELGLT( Phospho)PK	2	ELGLT( Phospho)PK2	419.21	0.9986	15.218	___1	0.0169708	0.982652	1.47799	1.18919	1.45788	1.00166	2.03557	0.0171085	0.0128635	1.54764	1.6797	0.00402339	0.000969734	1.71989	1.4913	1.64296	1.64491	2.06395	0.989988	1.14224	0.754571	1.37158	0.00129216	0.939754	0.897911	0.00764077	0.907811	0.910209	1.31059	0.779199	0.52595	-0.224206	0.750155	0.750155	0.235437	0.426433	0.909846
Q5HZI1	ENSMUSG00000045636	102103	Mtus1	mitochondrial tumor suppressor 1	ENFENLQATPSK	ENFENLQAT( Phospho)PSK	2	ENFENLQAT( Phospho)PSK2	729.322	1	29.14	___1	0.824168	0.746718	1.17791	0.447167	0.0241219	0.905611	1.17471	1.23028	0.843625	1.29209	0.989336	2.30543	2.39724	1.41737	0.446651	1.11114	0.757962	2.10115	1.65473	0.88096	0.698957	0.894564	0.714275	0.0693599	1.04485	0.622439	0.227195	0.819368	1.42426	0.756369	0.797632	-0.115421	0.913052	0.913052	0.0249067	0.0597668	0.965866
Q3UMF0	ENSMUSG00000034903	319876	Cobll1	Cobl-like 1	ENHLTASPGPDQK	ENHLTAS( Phospho)PGPDQK	2	ENHLTAS( Phospho)PGPDQK2	737.323	1	33.035	___1	1.29266	1.15972	1.44083	0.966753	1.36264	0.738552	1.01829	1.06397	1.07085	0.873786	2.47188	0.811079	1.51711	0.519189	1.65519	0.412517	1.93893	1.73346	1.59051	0.966939	0.0995788	0.0421594	0.0426256	0.830296	0.0526447	0.365694	0.962138	1.12381	1.3259	0.550287	0.238581	-1.03014	1.26872	1.26872	0.0141185	0.704662	0.0782369
Q8BP27	ENSMUSG00000025066	67788	Sfr1	SWI5 dependent recombination repair 1	ENPPSPHSNSSGK	ENPPS( Phospho)PHSNSSGK	2	ENPPS( Phospho)PHSNSSGK2	709.284	1	16.885	___1	1.15342	0.727497	0.0132386	0.796622	0.149333	0.266775	1.19607	0.290773	0.790237	2.34337	0.133396	1.84634	0.452598	2.45951	0.6271	0.0102254	2.37005	2.52039	1.70541	1.25203	1.62424	1.25022	0.103041	0.180398	1.06968	1.50911	0.158934	0.598218	1.41811	0.983673	1.24523	0.717507	0.527718	1.24523	0.101222	0.0837431	0.550075
Q9WVL3	ENSMUSG00000017756	20499	Slc12a7	solute carrier family 12, member 7	ENSPFINNVEVER	ENS( Phospho)PFINNVEVER	2	ENS( Phospho)PFINNVEVER2	813.863	1	29.296	___1	0.997108	1.12746	0.934476	0.911939	0.478808	1.27295	0.11839	0.95626	1.20437	1.97434	2.59648	2.69133	2.30033	1.07925	0.313099	0.311727	0.0407569	1.38559	0.774228	0.533472	1.35983	0.786674	0.0116954	0.695105	1.00532	0.0286988	1.11032	0.889085	1.41032	0.700593	0.665631	-0.343745	1.00938	1.00938	0.0963769	0.260359	0.830604
P17095	ENSMUSG00000046711	15361	Hmga1	high mobility group AT-hook 1	EPSEVPTPK	EPSEVPT( Phospho)PK	2	EPSEVPT( Phospho)PK2	532.242	0.9998	18.239	___1	0.0445372	1.16552	0.611327	0.726625	0.15163	0.860197	0.151799	0.170302	2.45526	0.034401	0.227361	0.239378	1.04456	0.0543023	0.754698	0.0765587	0.0607225	1.29479	0.209619	0.391865	0.381035	1.89076	1.66579	1.02886	2.33988	3.55801	5.41022	0.704133	0.420752	1.87511	-0.742879	1.41306	-2.15594	2.15594	0.0257802	0.853743	0.0878573
B1B0V2	ENSMUSG00000073294	102991	Ezhip	EZH inhibitory protein	EQPNPNRSLMAQGAAGPPLPGAR	EQPNPNRS( Phospho)LMAQGAAGPPLPGAR	3	EQPNPNRS( Phospho)LMAQGAAGPPLPGAR3	803.723	1	30.034	___1	1.74208	1.27306	1.13619	1.45964	0.639066	0.179855	0.563456	3.03075	0.504336	1.50922	0.351554	1.71402	0.993047	0.88256	0.249097	1.32061	0.331189	0.15056	1.39205	0.835916	1.6416	2.26527	1.21711	0.11856	0.414789	0.485344	0.599043	1.16983	0.833541	0.996632	-0.48897	-0.231162	-0.257808	0.48897	0.62018	0.591856	0.867982
Q99MP8	ENSMUSG00000029458	72399	Brap	BRCA1 associated protein	EQSESVNTAPESPSK	EQSESVNTAPES( Phospho)PSK	2	EQSESVNTAPES( Phospho)PSK2	835.353	1	29.03	___1	0.19024	0.312493	0.189548	0.270555	0.18715	1.60996	0.877644	0.691998	0.826506	0.981346	1.16511	0.832068	0.102068	1.13417	2.76567	1.72225	2.45209	2.2166	0.731062	0.578571	0.884717	0.975709	1.37498	1.72905	0.976676	0.668443	0.553326	0.572899	1.48571	0.941393	1.3748	0.716516	0.658282	1.3748	0.0149382	0.0115298	0.423554
P07901	ENSMUSG00000021270	15519	Hsp90aa1	heat shock protein 90, alpha (cytosolic), class A member 1	ERDKEVSDDEAEEK	ERDKEVS( Phospho)DDEAEEK	2	ERDKEVS( Phospho)DDEAEEK2	586.91	1	13.74	___1	0.634738	0.658412	1.68259	0.893126	1.40993	0.164314	0.359998	1.71736	1.01398	2.61343	2.02553	2.41391	0.281414	1.68965	0.332338	0.281199	0.20075	1.79243	0.798805	0.156399	1.59822	0.0621799	0.776992	0.402197	0.600204	0.889133	1.55077	0.948272	1.2923	0.759433	0.446563	-0.320378	0.766941	0.766941	0.313656	0.588004	0.849826
Q8VDF2	ENSMUSG00000001228	18140	Uhrf1	ubiquitin-like, containing PHD and RING finger domains, 1	ERDSELSDSDSGYGVGHSESDK	ERDS( Phospho)ELSDSDSGYGVGHSESDK	3	ERDS( Phospho)ELSDSDSGYGVGHSESDK3	786	1	72.132	___1	1.61552	0.0560321	0.0774011	1.97893	0.113775	0.138076	0.17293	0.153811	0.0263364	0.139222	3.08235	3.24004	2.64229	0.0478811	2.56296	3.69875	0.00271788	0.0517441	1.69196	1.28994	0.132925	0.0765772	2.80602	0.898499	0.0888131	0.207716	0.00678557	0.481423	1.71866	0.799915	1.83591	0.73254	1.10337	1.83591	0.0858915	0.083376	0.832768
P54227	ENSMUSG00000028832	16765	Stmn1	stathmin 1	ESVPDFPLSPPK	ESVPDFPLS( Phospho)PPK	2	ESVPDFPLS( Phospho)PPK2	696.828	1	18.117	___1	0.399253	1.05989	1.15621	0.443238	0.52684	1.33858	0.796263	1.15014	0.899145	0.589528	1.73348	0.793197	0.891478	0.806522	1.34982	2.11101	1.44623	2.04783	0.402836	0.676446	0.540777	0.415032	1.13292	0.940096	1.07252	0.884907	1.39582	0.863284	1.30768	0.829038	0.599099	-0.0583972	0.657496	0.657496	0.0490072	0.095356	0.984583
Q6IFX2	ENSMUSG00000053654	68239	Krt42	keratin 42	ETMQNLNDR	ET( Phospho)MQNLNDR	3	ET( Phospho)MQNLNDR3	561.264	0.9965	17.518	___1	24.8468	0.0110239	0.0154778	0.172375	0.315598	0.0261712	0.231267	0.00193515	0.114557	0.055063	0.101046	0.110572	0.067864	0.101055	0.0854676	0.0971247	0.0645856	0.0891464	0.0229793	0.00604682	0.190083	0.0175719	0.00441307	0.0436113	0.0397315	0.0115678	0.156911	2.85946	0.0857693	0.0547683	-5.05914	-5.70626	0.647119	5.70626	0.372349	0.444275	0.436538
Q3UJB9	ENSMUSG00000036270	234699	Edc4	enhancer of mRNA decapping 4	ETCSTLTESPR	ETC(Carbamidomethyl)STLT( Phospho)ESPR	2	ETC(Carbamidomethyl)STLT( Phospho)ESPR2	680.777	1	26.425	___1	0.999002	0.999229	0.672968	0.977763	1.06757	0.738467	1.37629	1.2902	0.00765338	0.949405	1.30761	1.20614	1.8846	1.39281	1.39118	0.933103	1.06007	0.327786	1.14701	0.00855498	1.44362	1.11588	0.159531	1.25132	1.11667	1.13851	1.03707	0.903238	1.16141	0.935351	0.362701	0.0504029	0.312298	0.362701	0.419194	0.446437	0.987143
Q9JJG0	ENSMUSG00000030852	57752	Tacc2	transforming, acidic coiled-coil containing protein 2	ETQQEPGEESPVPSEEHLAPETK	ETQQEPGEES( Phospho)PVPSEEHLAPETK	3	ETQQEPGEES( Phospho)PVPSEEHLAPETK3	876.719	1	36.324	___1	0.297195	0.95407	1.8411	0.46493	0.249309	1.06834	0.701161	1.16182	0.857483	0.98557	1.62328	0.725434	0.799134	0.695127	1.42819	1.45577	1.77538	2.13265	0.393143	0.599358	1.09896	0.508181	1.39611	0.598257	0.972204	0.814526	1.40332	0.843933	1.29117	0.864896	0.613479	0.0353967	0.578082	0.613479	0.0921692	0.125485	0.994998
P08758					ETSGNLEQLLLAVVK	ETS( Phospho)GNLEQLLLAVVK	2	ETS( Phospho)GNLEQLLLAVVK2	565.633	0.994	10.74	___1	1.09605	1.24798	1.2672	3.51388	2.20938	0.537332	0.911695	0.883175	0.595776	0.0937195	0.0530217	0.0755582	0.0808333	0.070002	0.0689651	0.0674375	0.0796553	0.0558832	2.76803	1.52892	2.35474	1.39433	0.945702	2.8062	0.704089	0.540731	1.0497	1.3625	0.0716751	1.56583	-4.24864	0.200672	-4.44931	4.44931	0.0004696	0.00318396	0.831439
Q9WTQ5	ENSMUSG00000038587	83397	Akap12	A kinase (PRKA) anchor protein (gravin) 12	EVCVSGGDHTQLTDLSPEEK	EVC(Carbamidomethyl)VSGGDHTQLTDLS( Phospho)PEEK	3	EVC(Carbamidomethyl)VSGGDHTQLTDLS( Phospho)PEEK3	760.997	1	26.11	___1	0.36458	0.993151	1.773	0.0313612	0.206196	1.70707	0.082555	0.973415	1.00969	1.08315	2.33991	1.14558	1.50909	1.93315	0.694593	2.31186	1.16529	1.50674	0.474142	0.363734	1.41795	0.311405	2.1527	0.0675821	0.433348	0.840712	0.108025	0.793447	1.52104	0.685512	0.938853	-0.210954	1.14981	1.14981	0.0219229	0.0611013	0.932648
Q9ERD7	ENSMUSG00000062380	22152	Tubb3	tubulin, beta 3 class III	EVDEQMLAIQSKNSSYFVEWIPNNVK	EVDEQMLAIQS( Phospho)KNSSYFVEWIPNNVK	4	EVDEQMLAIQS( Phospho)KNSSYFVEWIPNNVK4	788.124	0.9907	15.887	___1	0.58358	1.06423	1.5747	0.607032	0.642477	1.37017	1.27542	1.38967	1.13001	0.880352	1.34199	0.823086	0.935934	0.902912	1.0997	1.27556	1.42387	1.44445	0.605411	0.713713	0.53657	0.621523	1.02486	0.884928	0.877821	0.846156	1.12388	1.07081	1.12532	0.803874	0.0716307	-0.41366	0.48529	0.48529	0.0545299	0.913259	0.136164
Q8BHL8	ENSMUSG00000032869	228769	Psmf1	proteasome (prosome, macropain) inhibitor subunit 1	FDPFGPIGTSPSGPNPDHLPPPGYDDMYL	FDPFGPIGTS( Phospho)PSGPNPDHLPPPGYDDMYL	3	FDPFGPIGTS( Phospho)PSGPNPDHLPPPGYDDMYL3	1066.8	1	24.812	___1	0.178585	0.0244805	0.859275	2.25309	0.107927	0.0576231	1.71223	2.03782	0.0748858	2.45772	2.54152	0.129188	1.90579	0.083374	0.139986	0.0215805	0.571133	4.69564	0.537223	2.07121	1.71512	0.419456	1.1613	0.121872	0.0168266	0.907223	0.197921	0.811768	1.39399	0.794239	0.780084	-0.0314933	0.811578	0.811578	0.470392	0.544862	0.999434
Q99K48	ENSMUSG00000031311	53610	Nono	non-POU-domain-containing, octamer binding protein	FGQAATMEGIGAIGGTPPAFNRPAPGAEFAPNKR	FGQAATM(Oxidation)EGIGAIGGT( Phospho)PPAFNRPAPGAEFAPNKR	4	FGQAATM(Oxidation)EGIGAIGGT( Phospho)PPAFNRPAPGAEFAPNKR4	874.422	1	52.39	___1	0.0952413	0.487614	1.06493	2.17769	2.15612	0.0104323	0.808156	0.0251816	0.213597	2.07245	0.493114	0.00132724	0.438527	1.71292	0.744016	0.68499	1.04238	0.240092	2.44913	1.37459	1.08776	2.60175	0.724281	0.347515	1.61507	1.85976	0.471366	0.782107	0.825536	1.39236	0.0779646	0.832092	-0.754127	0.832092	0.20932	0.992539	0.249599
Q8K4R9	ENSMUSG00000037544	218977	Dlgap5	DLG associated protein 5	FGTPLSASK	FGT( Phospho)PLSASK	2	FGT( Phospho)PLSASK2	494.232	1	19.651	___1	0.00261562	0.0196271	3.66486	1.20815	1.57534	0.0162957	6.67262e-05	0.0471807	7.30679e-05	0.0257666	0.0696545	0.0771317	0.00896059	0.0491919	3.32472	0.0988817	0.00194885	0.0316364	0.0804771	0.00200492	1.77772	1.3365	2.3604	2.45655	2.51666	2.59235	3.65523	0.726024	0.409766	1.86421	-0.825219	1.36048	-2.18569	2.18569	0.0388849	0.840039	0.126258
P83741	ENSMUSG00000045962	232341	Wnk1	WNK lysine deficient protein kinase 1	FIVSPVPESR	FIVS( Phospho)PVPESR	2	FIVS( Phospho)PVPESR2	605.798	1	21.494	___1	0.49338	2.07519	1.83788	1.76499	1.39274	0.114454	1.13731	1.96622	2.19803	0.142211	0.240749	0.233846	0.34235	0.782848	0.897922	0.727364	0.971822	0.801291	1.17561	0.142761	0.511279	1.18354	0.666741	0.999587	1.21149	1.49447	1.49392	1.44224	0.571156	0.986601	-1.33636	-0.547776	-0.788582	1.33636	0.00753499	0.00539333	0.185665
A6H8H2	ENSMUSG00000038024	329877	Dennd4c	DENN/MADD domain containing 4C	FKPQSPYR	FKPQS( Phospho)PYR	2	FKPQS( Phospho)PYR2	551.758	0.9992	13.502	___1	0.755201	0.765882	1.08621	1.65188	0.92253	1.50446	0.458701	0.262827	0.395467	1.81167	0.726167	0.314794	0.0166953	1.85455	0.528682	2.23669	0.088379	0.635616	1.47485	0.199306	1.33275	1.17423	1.69088	1.23169	0.988073	2.30942	0.582406	0.867017	0.912583	1.2204	0.0738955	0.493223	-0.419328	0.493223	0.474854	0.988176	0.499866
Q9CWU5	ENSMUSG00000092622	66991	Khdc3	KH domain containing 3, subcortical maternal complex member	FQTLVPLDHK	FQT( Phospho)LVPLDHK	3	FQT( Phospho)LVPLDHK3	399.893	1	19.4	___1	0.641319	0.845419	1.09175	0.784758	0.838523	0.841385	0.810954	1.00069	0.81538	1.31774	1.42204	1.13375	1.25146	1.49099	1.21679	1.53227	1.39277	1.35949	0.78312	0.697269	0.692824	0.733494	0.918805	0.754188	0.746242	0.74822	1.13837	0.852242	1.34637	0.801393	0.659734	-0.0887549	0.748489	0.748489	6.82725e-09	1.35725e-07	0.703181
P58742	ENSMUSG00000036678	223921	Aaas	achalasia, adrenocortical insufficiency, alacrimia	FSPVLGR	FS( Phospho)PVLGR	2	FS( Phospho)PVLGR2	428.21	0.991	13.323	___1	0.611761	0.870939	1.55678	0.736845	0.639385	0.899356	0.76772	0.688384	0.805997	1.60527	1.8359	0.977624	1.56738	1.32397	1.35173	1.70075	0.0359805	1.5786	0.797932	0.827333	0.747569	0.786379	0.939394	0.798846	0.865595	0.859764	0.822808	0.841908	1.3308	0.827291	0.660561	-0.0252671	0.685828	0.685828	0.00885148	0.0205262	0.995855
Q8CGK3	ENSMUSG00000041168	74142	Lonp1	lon peptidase 1, mitochondrial	FSVGGMTDVAEIK	FS( Phospho)VGGM(Oxidation)TDVAEIK	3	FS( Phospho)VGGM(Oxidation)TDVAEIK3	677.341	1	23.361	___1	0.435961	0.257047	0.0249398	0.00770131	12.6003	0.599689	0.391794	0.435098	0.431183	0.822601	1.13233	0.881047	1.00528	0.837577	0.882249	0.924303	1.13384	1.24969	0.440093	0.281577	0.336349	0.329409	0.0103727	0.342303	0.301482	0.378925	0.526881	1.68708	0.985435	0.327488	-0.775694	-2.36501	1.58932	2.36501	0.486948	0.806079	0.454554
P83741	ENSMUSG00000045962	232341	Wnk1	WNK lysine deficient protein kinase 1	GAAATTTPTEHR	GAAATT( Phospho)TPTEHR	2	GAAATT( Phospho)TPTEHR2	646.787	1	27.035	___1	0.713291	0.879906	0.890869	0.130447	0.448524	0.960174	1.15641	0.94427	0.0246394	0.747899	1.58678	1.23254	1.03712	1.15644	1.75815	0.357043	1.39467	1.83613	1.61279	1.6181	0.717828	0.798927	1.3038	1.00357	1.48039	1.15953	0.0497702	0.683169	1.23409	1.08274	0.853128	0.664377	0.188751	0.853128	0.0502216	0.0473933	0.18149
Q8C7E7	ENSMUSG00000047963	52331	Stbd1	starch binding domain 1	GAPPGEAAAPGDGPGGGGSGGLSPEPSDR	GAPPGEAAAPGDGPGGGGSGGLS( Phospho)PEPSDR	3	GAPPGEAAAPGDGPGGGGSGGLS( Phospho)PEPSDR3	852.035	1	49.852	___1	0.372318	0.81805	0.799834	0.460217	0.276206	0.487747	0.899271	0.916441	0.122934	1.12624	0.169987	1.56001	1.95599	1.27686	2.18714	1.58029	1.76601	2.09891	1.32634	1.12223	1.11761	0.588404	0.84783	0.387227	1.11324	0.672437	0.950214	0.572558	1.5246	0.902838	1.41294	0.657046	0.755897	1.41294	0.000363741	0.000278363	0.257634
Q80W47	ENSMUSG00000029578	74781	Wipi2	WD repeat domain, phosphoinositide interacting 2	GAYVPSSPTR	GAYVPSS( Phospho)PTR	2	GAYVPSS( Phospho)PTR2	557.751	1	21.408	___1	0.913912	0.732649	0.80535	0.861356	0.947875	0.811781	1.04886	0.827652	0.803798	1.11098	1.31208	1.09513	1.13478	1.24939	1.33134	1.47156	1.48874	1.28793	0.768983	0.860207	0.83362	0.870805	1.00347	0.98187	0.836309	0.822656	0.786917	0.86147	1.27577	0.862759	0.566497	0.00215756	0.564339	0.566497	1.40667e-08	1.00834e-07	0.999662
P97825	ENSMUSG00000020737	15374	Jpt1	Jupiter microtubule associated homolog 1	GEGDMHENVDTDFQANLAQMEEKPVPAAPVPSPVAPAPVPSR	GEGDMHENVDTDFQANLAQMEEKPVPAAPVPS( Phospho)PVAPAPVPSR	4	GEGDMHENVDTDFQANLAQMEEKPVPAAPVPS( Phospho)PVAPAPVPSR4	1119.78	1	18.913	___1	0.305565	1.14904	1.30096	0.679792	0.710645	1.24234	1.30458	1.63352	0.989441	0.2179	1.30042	0.635933	0.841718	0.699366	1.01229	1.46897	1.50672	0.909538	0.5081	0.839478	0.68223	0.741025	1.54079	1.23864	1.07413	1.03312	1.43373	1.0351	0.954763	1.01014	-0.116554	-0.0352149	-0.0813395	0.116554	0.906833	0.902259	0.990079
P30658	ENSMUSG00000025577	12416	Cbx2	chromobox 2	GGELGGSPAGGK	GGELGGS( Phospho)PAGGK	2	GGELGGS( Phospho)PAGGK2	533.734	1	21.709	___1	0.0297448	0.17751	0.248568	0.00557642	0.0344646	0.0647906	0.0361454	0.152133	0.0234863	0.0473632	3.4076	2.28436	0.158497	0.0330542	2.6671	3.85307	3.14977	0.788426	1.26902	1.15757	1.1522	1.5658	1.47128	1.25983	0.00967521	1.94506	0.0079134	0.0858243	1.82103	1.09315	4.40722	3.67096	0.736261	4.40722	0.0037722	0.00271882	0.0954139
Q8BMG7	ENSMUSG00000039318	98732	Rab3gap2	RAB3 GTPase activating protein subunit 2	GGFSPFGNTQGPSR	GGFS( Phospho)PFGNTQGPSR	2	GGFS( Phospho)PFGNTQGPSR2	744.819	1	25.377	___1	0.867769	0.796163	1.11587	0.841263	1.24297	0.669056	1.33689	1.01537	1.04468	1.24132	1.08862	1.53614	0.823945	1.08159	0.890671	1.2257	1.13783	1.38251	1.16642	1.24098	1.05888	0.887845	0.741009	0.550692	0.396585	0.977358	0.641875	0.992227	1.15648	0.851293	0.220998	-0.221014	0.442012	0.442012	0.0468232	0.34681	0.454139
Q9WTP2	ENSMUSG00000024427	24066	Spry4	sprouty RTK signaling antagonist 4	GGPPELAPTPAR	GGPPELAPT( Phospho)PAR	2	GGPPELAPT( Phospho)PAR2	581.816	1	19.726	___1	0.820933	0.0459841	1.26602	0.106481	1.96565	0.0558684	2.56735	2.31662	0.0372296	0.615729	1.4911	0.796641	0.271408	0.101621	1.08313	1.93175	2.65046	1.46546	0.185299	0.926467	0.546873	1.23501	1.2365	0.879169	1.10881	1.25681	0.0356313	1.02024	1.15637	0.823396	0.180694	-0.309245	0.48994	0.48994	0.686465	0.932916	0.86529
B1B0V2	ENSMUSG00000073294	102991	Ezhip	EZH inhibitory protein	GGPSGAGSALR	GGPSGAGS( Phospho)ALR	2	GGPSGAGS( Phospho)ALR2	465.245	1	28.27	___1	1.00565	0.968167	0.852687	0.926854	1.67919	0.988004	1.92851	1.62124	0.831108	0.928682	0.954707	1.59091	0.576634	0.0173374	0.617255	1.2331	1.51855	1.17429	0.986342	1.05539	0.614221	0.622435	0.812481	0.948543	0.77753	0.858921	0.911253	1.20016	0.956829	0.843013	-0.32689	-0.509596	0.182706	0.509596	0.156003	0.389227	0.143473
Q8CG76	ENSMUSG00000028743	110198	Akr7a5	aldo-keto reductase family 7, member A5 (aflatoxin aldehyde reductase)	GHSELDTAFMYCDGQSENILGGLGLGLGSGDCTVK	GHSELDTAFM(Oxidation)Y( Phospho)C(Carbamidomethyl)DGQSENILGGLGLGLGSGDC(Carbamidomethyl)TVK	3	GHSELDTAFM(Oxidation)Y( Phospho)C(Carbamidomethyl)DGQSENILGGLGLGLGSGDC(Carbamidomethyl)TVK3	1220.23	1	11.437	___1	0.0443253	0.0874187	0.110851	0.0311558	0.0785626	0.195014	0.00116576	0.118521	0.0776971	0.0113385	3.4223	0.172234	3.90705	0.27227	4.67717	0.138937	0.160104	0.31877	2.42012	0.00826705	0.0400389	4.0121	2.58005	0.0185952	0.0445162	2.33072	1.72071	0.0827457	1.45335	1.4639	4.13456	4.14499	-0.0104324	4.14499	0.0775768	0.119899	0.116377
Q9D6F9	ENSMUSG00000062591	22153	Tubb4a	tubulin, beta 4A class IVA	GHYTEGAELVDAVLDVVR	GHYT( Phospho)EGAELVDAVLDVVR	3	GHYT( Phospho)EGAELVDAVLDVVR3	674.989	1	11.714	___1	0.35271	0.375607	0.598877	0.160484	1.66718	0.000253235	1.00032	0.2227	0.966695	0.0583588	1.69254	0.0555718	0.0672887	0.0866217	8.48632	0.777953	0.293391	2.05411	0.222049	0.282387	3.52432	0.36773	1.72638	0.00266308	0.210038	1.53253	0.21492	0.593869	1.50802	0.898113	1.34444	0.596751	0.747685	1.34444	0.532884	0.513593	0.926972
F6ZDS4	ENSMUSG00000006005	108989	Tpr	translocated promoter region, nuclear basket protein	GIASTSDPPTANIKPTPVVSTPSK	GIASTSDPPTANIKPTPVVS( Phospho)TPSK	3	GIASTSDPPTANIKPTPVVS( Phospho)TPSK3	815.748	1	30.219	___1	0.189175	0.47316	0.814118	0.870381	0.759281	0.601124	0.584669	0.0863782	0.436082	0.0644722	2.85904	0.300827	3.78392	3.36416	3.00925	2.85788	3.10337	0.117456	0.761276	0.0182078	0.240263	0.594959	0.0607557	0.184289	0.146781	0.0562327	0.662483	0.53493	2.16227	0.302805	2.01512	-0.820959	2.83608	2.83608	0.00038243	0.00250199	0.852401
Q9CX66	ENSMUSG00000020255	28109	D10Wsu102e	DNA segment, Chr 10, Wayne State University 102, expressed	GKIEILDSPASK	GKIEILDS( Phospho)PASK	2	GKIEILDS( Phospho)PASK2	669.341	1	16.567	___1	1.0491	1.0362	1.58953	0.971563	1.07413	0.886024	1.15567	1.77264	1.18548	0.877502	0.754677	0.787543	0.555059	0.641713	0.576443	0.896665	0.953978	0.82204	0.956387	1.02637	0.93093	0.931105	0.905194	0.899151	1.37478	1.38978	1.00035	1.19115	0.762847	1.04601	-0.642888	-0.187463	-0.455425	0.642888	0.00136952	0.00108901	0.358409
Q8BG87	ENSMUSG00000034832	194388	Tet3	tet methylcytosine dioxygenase 3	GKPWSPCK	GKPWS( Phospho)PC(Carbamidomethyl)K	2	GKPWS( Phospho)PC(Carbamidomethyl)K2	520.226	0.9999	18	___1	0.064555	1.16148	0.502477	0.524458	0.0663766	0.152321	0.319012	1.18513	0.565713	1.35522	0.0193552	2.01536	2.08641	1.12747	1.62735	1.76016	1.70393	1.8698	0.770616	0.890362	0.757052	1.0644	1.07384	1.02396	1.01967	1.38217	0.911368	0.504613	1.50723	0.988158	1.57865	0.969564	0.609084	1.57865	0.000414605	0.00026611	0.0816662
Q80UU9	ENSMUSG00000049940	70804	Pgrmc2	progesterone receptor membrane component 2	GLCSGPGAGEESPAATLPR	GLC(Carbamidomethyl)SGPGAGEES( Phospho)PAATLPR	2	GLC(Carbamidomethyl)SGPGAGEES( Phospho)PAATLPR2	953.924	1	39.039	___1	0.68112	0.641976	0.965747	0.279207	1.3257	0.514987	0.665897	0.922991	0.371494	0.241966	0.248281	2.06546	1.34107	0.534785	1.15751	2.50963	0.528406	1.35536	1.12235	1.08006	1.32642	1.26001	1.02137	1.7991	1.42753	1.04683	0.564738	0.70768	1.10916	1.18316	0.648303	0.741473	-0.0931702	0.741473	0.15062	0.269636	0.165693
B1B0V2	ENSMUSG00000073294	102991	Ezhip	EZH inhibitory protein	GLEALRDTDESEGEAPGPSGPR	GLEALRDTDES( Phospho)EGEAPGPSGPR	3	GLEALRDTDES( Phospho)EGEAPGPSGPR3	747.352	1	56.913	___1	0.0270956	0.0319799	0.12707	0.742527	0.400764	0.119384	0.907169	0.0154898	0.236477	0.0458754	2.17411	0.922131	0.132619	0.233161	0.868253	0.499005	3.79519	3.56056	1.92517	2.16416	2.29773	0.038762	0.161823	0.0584737	3.04524	2.42999	0.0397795	0.289773	1.35899	1.35124	2.22954	2.22129	0.00825424	2.22954	0.0886083	0.130384	0.133945
Q8CGC4	ENSMUSG00000039108	241846	Lsm14b	LSM family member 14B	GMPPYGQLAASSLLSQQYAASLGLGAGFPSTPVGK	GM(Oxidation)PPYGQLAASSLLSQQYAASLGLGAGFPS( Phospho)TPVGK	3	GM(Oxidation)PPYGQLAASSLLSQQYAASLGLGAGFPS( Phospho)TPVGK3	1167.91	1	47.656	___1	1.28776	0.377456	0.947558	1.04824	0.998149	1.2115	0.999308	0.725751	0.932718	1.06188	1.6386	0.134568	0.0222934	0.598631	1.77148	1.94155	1.64127	1.34567	1.00722	0.851941	0.393245	1.06184	0.800793	0.635188	0.556509	1.28281	1.72607	0.947604	1.12844	0.923958	0.25197	-0.0364581	0.288428	0.288428	0.644265	0.727636	0.9945
P16125	ENSMUSG00000030246	16832	Ldhb	lactate dehydrogenase B	GMYGIENEVFLSLPCILNAR	GM(Oxidation)YGIENEVFLS( Phospho)LPC(Carbamidomethyl)ILNAR	2	GM(Oxidation)YGIENEVFLS( Phospho)LPC(Carbamidomethyl)ILNAR2	1148.58	1	10.761	___1	2.26364	0.454804	1.32799	1.15518	1.61512	0.00124606	0.822391	0.0428848	1.10751	2.60804	1.19646	2.2523	1.16827	0.108955	0.0518047	1.18826	0.169531	1.35924	1.42904	1.1078	0.784045	1.57556	0.345134	0.0423941	0.0153062	2.78442	0.0226634	0.976752	1.12254	0.900708	0.200703	-0.116933	0.317636	0.317636	0.858875	0.932057	0.980995
Q78JW9	ENSMUSG00000030870	28018	Ubfd1	ubiquitin family domain containing 1	GNLQPAPAQPPGDPAAQASVSNGEDAGGGVGK	GNLQPAPAQPPGDPAAQASVS( Phospho)NGEDAGGGVGK	3	GNLQPAPAQPPGDPAAQASVS( Phospho)NGEDAGGGVGK3	999.122	1	40.116	___1	1.12844	2.47747	1.84095	0.214352	0.131036	0.171283	0.153926	0.113149	0.0146727	2.6241	0.0809327	0.0466464	1.7688	0.051639	2.94195	1.70875	0.00937479	0.0802146	0.0935463	0.0930212	1.28045	2.56375	2.39951	2.6991	1.79535	0.176083	0.341485	0.69392	1.03471	1.27137	0.576391	0.87354	-0.297149	0.87354	0.538609	0.787701	0.510856
Q9CR86	ENSMUSG00000008393	52502	Carhsp1	calcium regulated heat stable protein 1	GNVVPSPLPTR	GNVVPS( Phospho)PLPTR	2	GNVVPS( Phospho)PLPTR2	568.826	1	22.718	___1	0.538075	0.982456	1.34396	0.624534	0.586346	1.09698	1.03139	0.972254	0.961366	0.703261	1.38315	0.899464	0.906835	0.755605	1.49836	1.75601	1.35104	1.47121	0.62152	0.901942	0.683184	0.650282	1.2802	1.02546	1.04091	0.894623	1.03957	0.904151	1.19166	0.904188	0.398337	5.91452e-05	0.398278	0.398337	0.0792772	0.120269	1
Q3UJB9	ENSMUSG00000036270	234699	Edc4	enhancer of mRNA decapping 4	GPGQVSTAASALSLDLQEVEPLGLPQASPSR	GPGQVSTAASALSLDLQEVEPLGLPQAS( Phospho)PSR	4	GPGQVSTAASALSLDLQEVEPLGLPQAS( Phospho)PSR4	1052.53	1	62.709	___1	1.09267	0.899816	0.00642702	0.893245	1.12267	0.97132	1.02416	1.15407	0.915064	1.33768	1.58412	1.55194	1.66785	1.44651	1.58153	1.5289	0.0254217	1.44769	0.942765	1.10739	0.789118	0.911038	0.797957	0.777561	0.732382	0.0207257	0.669972	0.897716	1.35241	0.749879	0.591196	-0.259601	0.850798	0.850798	0.00966013	0.0567451	0.711247
Q7TQH0	ENSMUSG00000032637	233871	Atxn2l	ataxin 2-like	GPHHLDNSSPGPGSEAR	GPHHLDNS( Phospho)SPGPGSEAR	3	GPHHLDNS( Phospho)SPGPGSEAR3	598.925	1	26.439	___1	1.20337	1.11568	1.26561	1.22717	1.08138	1.18279	1.11736	0.0469565	1.01386	1.21547	1.57355	1.43486	0.0295595	1.33138	1.86405	1.56358	1.53514	1.3991	1.01553	1.23494	0.0410309	1.15979	0.0237912	0.983609	0.0669938	1.26071	0.0127313	1.02824	1.32741	0.644348	0.368433	-0.674267	1.0427	1.0427	0.02718	0.426938	0.254474
Q9Z2C8	ENSMUSG00000018554	53422	Ybx2	Y box protein 2	GPRPPNQQQPIEGSDGVEPK	GPRPPNQQQPIEGS( Phospho)DGVEPK	3	GPRPPNQQQPIEGS( Phospho)DGVEPK3	711.027	1	24.963	___1	1.40138	1.48814	0.317742	2.31386	0.036045	3.24391	2.84186	2.3234	1.53893	0.0669752	0.16218	0.172402	0.267394	0.896693	3.22211	0.73934	0.047012	0.890606	0.442227	0.334089	2.92483	0.186234	0.367638	0.0326385	0.350411	0.305199	0.0867635	1.72281	0.718301	0.558892	-1.2621	-1.62412	0.36202	1.62412	0.0422158	0.102446	0.0516289
Q3UDK1	ENSMUSG00000042726	231712	Trafd1	TRAF type zinc finger domain containing 1	GPTYSMSPNR	GPTYSMS( Phospho)PNR	2	GPTYSMS( Phospho)PNR2	603.237	1	15.931	___1	0.642964	0.738267	0.05599	0.0332596	0.580684	1.41185	1.28563	0.594282	0.0767259	2.06236	0.451875	2.31933	1.78803	2.51334	1.26515	2.49465	0.153855	1.7339	1.22363	0.29667	0.737213	0.0411416	1.96233	0.401569	0.468904	0.963057	0.703338	0.602184	1.6425	0.755317	1.44762	0.326878	1.12074	1.44762	0.00584867	0.00781496	0.877445
P11679	ENSMUSG00000049382	16691	Krt8	keratin 8	GQRASLEAAIADAEQR	GQRAS( Phospho)LEAAIADAEQR	3	GQRAS( Phospho)LEAAIADAEQR3	563.301	0.9915	13.057	___1	1.56324	2.30776	0.189175	8.54212	1.48354	5.01402	0.0231797	0.00265261	0.005774	0.135627	0.0952698	0.101648	0.0927285	0.0909198	0.0957648	0.0837007	0.0966644	0.0956479	0.0899338	0.519275	0.00709752	0.570754	0.313555	3.16322	0.239203	2.04149	0.0360352	2.12572	0.0986635	0.775618	-4.42929	-1.45453	-2.97476	4.42929	0.0693406	0.0610949	0.265316
Q9Z2K1	ENSMUSG00000053797	16666	Krt16	keratin 16	GQTGGDVNVEMDAAPGVDLSR	GQT( Phospho)GGDVNVEM(Oxidation)DAAPGVDLSR	3	GQT( Phospho)GGDVNVEM(Oxidation)DAAPGVDLSR3	1044.49	1	46.168	___1	2.96259	6.63689	0.13237	5.71747	0.0442294	4.02356	6.2089	0.0200098	0.2467	0.00576504	0.0109364	0.00767267	0.00659714	0.00915721	0.0112652	0.0147462	0.0123202	0.0125177	0.12732	0.0672181	0.417536	0.0208452	0.0417513	0.0209363	0.00847026	0.00579109	0.206437	2.88808	0.0101086	0.101812	-8.15838	-4.82614	-3.33224	8.15838	0.00133205	0.00311453	0.00415492
P27612	ENSMUSG00000028577	18786	Plaa	phospholipase A2, activating protein	GQTLGLGNTSFSDPFTGGGR	GQTLGLGNTS( Phospho)FSDPFTGGGR	2	GQTLGLGNTS( Phospho)FSDPFTGGGR2	1024.96	1	45.146	___1	0.178104	1.64694	0.0428401	0.0201797	2.04492	0.219307	0.229355	3.38069	0.0575737	0.0769208	2.7735	0.0395398	0.273348	0.351674	3.20871	0.372375	0.135429	0.0766677	0.0921743	3.46234	0.0608608	0.0172662	2.73774	1.23039	2.34781	0.157054	1.7663	0.868879	0.812018	1.3191	-0.0976429	0.602329	-0.699972	0.699972	0.65063	0.99496	0.731743
Q64012	ENSMUSG00000027593	19383	Raly	hnRNP-associated with lethal yellow	GRLSPVPVPR	GRLS( Phospho)PVPVPR	2	GRLS( Phospho)PVPVPR2	579.315	1	20.646	___1	1.31646	0.620489	0.585675	1.22375	1.02356	0.22325	0.670254	0.366613	1.21178	0.779999	2.6042	2.58625	0.346818	0.174322	0.00286083	2.66406	1.97122	3.33395	1.30245	0.639939	0.299563	0.198564	0.183978	0.0652829	0.171093	2.00992	0.423686	0.804648	1.60708	0.588276	0.998008	-0.451867	1.44987	1.44987	0.0463037	0.139363	0.855779
Q05512	ENSMUSG00000024969	13728	Mark2	MAP/microtubule affinity regulating kinase 2	GRNSATSADEQPHIGNYR	GRNS( Phospho)ATSADEQPHIGNYR	3	GRNS( Phospho)ATSADEQPHIGNYR3	684.968	1	37.735	___1	1.13118	0.388421	0.0731793	0.745918	1.05112	0.157358	0.255233	0.752642	1.65995	0.562004	1.52173	2.87384	0.350174	2.29041	2.14113	0.440274	1.88985	2.4581	0.706203	1.24695	0.914555	0.658507	0.319733	0.044839	0.989138	0.61211	0.765461	0.690555	1.61417	0.695277	1.22496	0.009831	1.21513	1.22496	0.00848532	0.017586	0.999873
Q3UH66	ENSMUSG00000037989	75607	Wnk2	WNK lysine deficient protein kinase 2	GRPAAPAPAAPAAPPGSPSVPSDPGPER	GRPAAPAPAAPAAPPGS( Phospho)PSVPSDPGPER	3	GRPAAPAPAAPAAPPGS( Phospho)PSVPSDPGPER3	885.43	1	48.98	___1	0.854189	0.624177	0.823705	0.760907	0.978947	0.76934	0.981139	0.894499	0.815732	1.20428	1.50611	1.41274	1.31895	1.41279	1.15352	1.51019	1.56146	1.35499	0.674526	0.812906	0.71513	0.647078	0.788286	0.745496	0.847473	0.907844	0.923603	0.833626	1.38167	0.784705	0.72894	-0.0872507	0.81619	0.81619	7.74783e-11	1.81061e-09	0.656209
B1B0V2	ENSMUSG00000073294	102991	Ezhip	EZH inhibitory protein	GSPAMPQPESSLSPRPDQSHHFDFPVGNLEAPGPTLR	GS( Phospho)PAMPQPESSLSPRPDQSHHFDFPVGNLEAPGPTLR	4	GS( Phospho)PAMPQPESSLSPRPDQSHHFDFPVGNLEAPGPTLR4	1032.97	1	56.503	___1	2.08311	1.32107	0.0687966	1.40871	2.12245	0.371825	0.512044	1.12399	0.624556	1.60626	1.10735	2.30818	1.26244	1.5168	0.755633	1.06025	0.896252	0.437996	0.855345	1.28728	1.52434	1.46333	0.381518	0.277482	0.2643	0.338184	0.0204988	1.07073	1.21679	0.712475	0.184492	-0.587682	0.772174	0.772174	0.233309	0.874312	0.456444
Q8K3V4	ENSMUSG00000040935	242726	Padi6	peptidyl arginine deiminase, type VI	GSSAYELVVGPNKPVYLLPTFENR	GS( Phospho)SAYELVVGPNKPVYLLPTFENR	3	GS( Phospho)SAYELVVGPNKPVYLLPTFENR3	911.128	1	21.14	___1	0.693153	0.761701	0.95853	0.727632	0.830177	0.75671	0.814224	0.738935	0.801743	1.17539	1.34964	1.34067	1.28609	1.22343	1.37793	1.47566	1.31376	1.32632	0.800794	0.965987	0.816631	0.824208	0.905416	1.01987	0.874224	0.851661	0.989509	0.786978	1.31877	0.894255	0.744793	0.184362	0.560431	0.744793	1.19406e-12	2.01061e-12	0.0270777
P13645					GSSGGGCFGGSSGGYGGLGGFGGGSFR	GS( Phospho)SGGGC(Carbamidomethyl)FGGSSGGYGGLGGFGGGSFR	3	GS( Phospho)SGGGC(Carbamidomethyl)FGGSSGGYGGLGGFGGGSFR3	1172	1	50.172	___1	1.66498	0.263714	0.511524	0.683871	8.64606	1.60884	2.16622	0.111166	1.50929	0.394936	0.0436474	0.613415	4.81941	0.213546	0.256497	0.369161	0.443781	0.21169	0.0138597	0.363955	0.290506	0.0958384	0.114795	0.135075	0.530072	0.415389	0.508769	1.9073	0.818454	0.274251	-1.22056	-2.79796	1.5774	2.79796	0.153643	0.399041	0.139584
Q61233	ENSMUSG00000021998	18826	Lcp1	lymphocyte cytosolic protein 1	GSVSDEEMMELR	GS( Phospho)VSDEEM(Oxidation)M(Oxidation)ELR	2	GS( Phospho)VSDEEM(Oxidation)M(Oxidation)ELR2	747.779	1	21.285	___1	2.65424	0.0143993	1.35249	0.0724262	0.276308	1.01905	1.39267	0.122963	1.30503	1.30376	0.030562	1.7005	0.086821	0.102224	1.06271	1.80944	1.05352	0.9753	1.78757	0.908238	1.37124	0.990313	0.867546	0.719957	1.00739	2.34131	0.672008	0.912175	0.902761	1.18506	-0.0149659	0.377583	-0.392549	0.392549	0.643456	0.999573	0.70268
P30999	ENSMUSG00000034101	12388	Ctnnd1	catenin (cadherin associated protein), delta 1	GSLASLDSLRK	GSLASLDS( Phospho)LRK	2	GSLASLDS( Phospho)LRK2	613.811	0.9998	17.854	___1	2.3482	0.0608473	0.208306	0.0783094	0.165383	0.0318225	0.139048	0.071324	0.278929	1.88807	2.9877	3.92352	0.0969389	3.53686	2.11634	3.28299	3.33344	0.00523154	0.0279215	1.75366	0.0160291	0.0321179	0.0784971	0.140362	0.0193849	0.217097	0.161678	0.375796	2.35234	0.271861	2.64608	-0.467083	3.11316	3.11316	0.000198678	0.000892852	0.973489
Q8BJ71	ENSMUSG00000032939	71805	Nup93	nucleoporin 93	GTSPSSATRPQR	GT( Phospho)SPSSATRPQR	2	GT( Phospho)SPSSATRPQR2	662.806	1	21.248	___1	0.132956	0.126312	0.0705705	1.18709	0.847406	0.924155	1.23536	1.03873	1.4401	1.56295	1.97999	0.532966	1.61105	1.66176	1.42349	0.405788	1.61539	1.9253	0.917541	0.891757	0.131412	0.845638	1.13764	1.05725	1.05123	0.419582	0.826573	0.778076	1.41319	0.808736	0.860969	0.0557574	0.805212	0.860969	0.0163503	0.0272466	0.990142
Q91YD3	ENSMUSG00000021962	75901	Dcp1a	decapping mRNA 1A	GTMAPSFSSAAGQLATPESFIEPSSK	GTMAPSFSSAAGQLAT( Phospho)PESFIEPSSK	3	GTMAPSFSSAAGQLAT( Phospho)PESFIEPSSK3	898.741	1	25.345	___1	0.530555	0.188746	0.657662	1.58492	1.42574	0.0879376	0.227955	0.353077	1.96075	1.27031	2.84443	1.99798	2.83589	1.12985	1.94875	2.47729	0.169389	0.351139	0.554343	0.635586	0.391457	0.0120168	0.609517	0.837621	0.635251	0.493589	0.788267	0.779704	1.66945	0.55085	1.09837	-0.501268	1.59964	1.59964	0.00716427	0.0375238	0.779009
P70362	ENSMUSG00000005262	22230	Ufd1	ubiquitin recognition factor in ER-associated degradation 1	GVEPSPSPIKPGDIK	GVEPSPS( Phospho)PIKPGDIK	2	GVEPSPS( Phospho)PIKPGDIK2	800.903	1	35.238	___1	1.59951	1.37052	1.6727	0.708338	0.33229	1.14229	2.53218	2.32055	0.604052	1.10643	0.8572	0.688969	0.752491	0.181759	0.953304	0.163907	0.173432	0.267817	0.0844617	0.486379	1.31233	1.38356	0.580956	0.836777	2.56401	1.03479	1.28902	1.36471	0.571701	1.06359	-1.25526	-0.35966	-0.895604	1.25526	0.044273	0.036619	0.581787
Q8R4R6	ENSMUSG00000026999	69482	Nup35	nucleoporin 35	GVLSSPSLAFTTPIR	GVLSS( Phospho)PSLAFTTPIR	2	GVLSS( Phospho)PSLAFTTPIR2	813.42	1	32.862	___1	1.99153	0.530855	1.08549	1.34841	0.477745	0.818521	1.00664	0.019038	0.192402	0.00432236	1.22153	2.97662	0.360528	2.56489	0.701866	0.0360424	0.161998	0.620696	1.35761	0.656278	1.62603	0.993608	1.26296	0.417344	1.23011	1.78158	1.55536	0.830071	0.960943	1.20899	0.211217	0.542491	-0.331274	0.542491	0.578227	0.931262	0.558147
Q9Z2U1	ENSMUSG00000068749	26442	Psma5	proteasome subunit alpha 5	GVNTFSPEGR	GVNTFS( Phospho)PEGR	2	GVNTFS( Phospho)PEGR2	572.247	1	20.871	___1	4.49748	1.68227	1.52535	2.10137	2.86905	0.805376	1.73123	1.30457	1.59122	0.0104683	0.906139	1.97889	0.304914	0.043932	0.254579	1.04002	0.751648	0.0640884	0.0498623	0.277541	0.805532	0.674114	0.262902	0.399351	0.618057	0.365718	0.0843178	2.01199	0.594964	0.393044	-1.75775	-2.35586	0.598113	2.35586	0.000185039	0.00138477	0.000327902
Q01149	ENSMUSG00000029661	12843	Col1a2	collagen, type I, alpha 2	GVSSGPGPMGLMGPR	GVS( Phospho)SGPGPMGLMGPR	2	GVS( Phospho)SGPGPMGLMGPR2	741.332	0.8979	11.012	___1	0.116326	1.31748	0.0798935	1.697	0.698552	1.51097	0.424774	1.96574	0.176923	0.00186763	0.025556	0.0123525	0.000929852	0.0283474	0.00507106	0.0024804	0.00758791	0.00664457	0.391442	4.36171	8.91575	0.428562	0.151873	1.89507	1.31203	1.23108	0.233989	0.887517	0.010093	2.10239	-6.45834	1.24418	-7.70253	7.70253	0.0505663	0.53111	0.306401
Q61990	ENSMUSG00000056851	18521	Pcbp2	poly(rC) binding protein 2	GVTIPYRPKPSSSPVIFAGGQDR	GVTIPY( Phospho)RPKPSSSPVIFAGGQDR	3	GVTIPY( Phospho)RPKPSSSPVIFAGGQDR3	837.094	1	39.969	___1	1.21955	0.586842	0.45599	1.11231	1.43603	0.27096	0.751469	0.501125	0.740775	1.38677	1.13422	1.6438	1.82211	1.72437	0.906554	1.19451	1.19691	1.41862	1.14256	1.03429	0.951495	1.19422	0.714305	0.803666	0.593245	0.929506	0.133793	0.786117	1.38087	0.833009	0.812767	0.0835886	0.729179	0.812767	0.00169397	0.00316906	0.95448
Q99MZ7	ENSMUSG00000026189	111175	Pecr	peroxisomal trans-2-enoyl-CoA reductase	GWHAVIETNLTGTFYMCK	GWHAVIETNLT( Phospho)GTFYMC(Carbamidomethyl)K	2	GWHAVIETNLT( Phospho)GTFYMC(Carbamidomethyl)K2	715.671	1	31.326	___1	0.0396467	0.717518	0.100222	0.0990871	0.0520337	2.17075	0.0135712	0.00445268	0.0396686	4.15858	0.0580604	4.34844	4.24619	0.0159373	3.62757	5.80436	0.397294	0.218183	0.017051	0.146276	0.14785	0.0572937	0.135086	0.0139634	0.16467	0.033991	0.172252	0.359661	2.54162	0.0987148	2.82104	-1.8653	4.68634	4.68634	0.00190737	0.0082021	0.918122
O08715	ENSMUSG00000018428	11640	Akap1	A kinase (PRKA) anchor protein 1	GWPSPYAASGEK	GWPS( Phospho)PYAASGEK	2	GWPS( Phospho)PYAASGEK2	665.282	1	24.358	___1	1.26976	0.831895	1.44071	1.04027	1.21033	0.833579	0.00347304	1.121	0.889773	2.16924	7.20032	0.225621	0.0512156	0.244227	0.0484473	0.0292139	0.07716	0.119387	0.894202	1.13849	0.99514	0.909467	0.883944	0.827312	1.03498	0.711985	0.798846	0.960088	1.12943	0.910485	0.234351	-0.0765308	0.310882	0.310882	0.94103	0.964169	0.996869
L0N7N1	ENSMUSG00000041498	381293	Kif14	kinesin family member 14	HDLPPPKSPALSTLK	HDLPPPKS( Phospho)PALSTLK	3	HDLPPPKS( Phospho)PALSTLK3	560.963	1	29.332	___1	1.03641	1.03172	0.0860949	0.945236	0.107371	0.401789	1.45831	0.970367	0.146986	0.304154	0.0991526	0.644841	0.112967	0.0167892	0.312236	0.0456972	0.378062	0.412106	7.48903	4.0432	1.50553	1.48305	0.133647	1.80392	1.48156	0.253645	0.296109	0.687143	0.258445	2.05441	-1.41075	1.58004	-2.9908	2.9908	0.0305245	0.79395	0.116598
Q8C0J2	ENSMUSG00000026289	77040	Atg16l1	autophagy related 16-like 1 (S. cerevisiae)	HEISPGHDGAWNDSQLQEMAQLR	HEIS( Phospho)PGHDGAWNDSQLQEMAQLR	3	HEIS( Phospho)PGHDGAWNDSQLQEMAQLR3	900.394	1	53.46	___1	0.213457	1.15472	0.819643	0.444528	0.295379	1.18519	0.793128	1.23635	0.96231	0.624705	1.91501	1.13782	0.937164	0.642206	1.69856	1.74159	1.70806	1.80873	0.627491	0.646365	0.721087	0.399483	1.14553	1.18357	1.04246	0.741332	1.17414	0.789411	1.35709	0.853496	0.78167	0.112607	0.669063	0.78167	0.0137588	0.0193143	0.941608
Q9QYJ0	ENSMUSG00000031701	56445	Dnaja2	DnaJ heat shock protein family (Hsp40) member A2	HGQRITFTGEADQAPGVEPGDIVLLLQEK	HGQRIT( Phospho)FTGEADQAPGVEPGDIVLLLQEK	4	HGQRIT( Phospho)FTGEADQAPGVEPGDIVLLLQEK4	800.41	0.9964	23.525	___1	0.821681	0.701051	0.859339	0.861469	1.07266	0.872828	0.951976	0.881333	0.935794	1.02563	1.2328	0.975671	1.46916	1.20859	1.19946	1.25876	1.48184	1.49929	0.938928	0.906108	0.597541	0.928348	0.894885	0.785875	0.860264	0.931957	0.846758	0.884236	1.26125	0.854518	0.512345	-0.0493206	0.561666	0.561666	2.07011e-06	1.94619e-05	0.894281
Q8BY89	ENSMUSG00000057193	68682	Slc44a2	solute carrier family 44, member 2	HGTPQKYDPTFK	HGT( Phospho)PQKYDPTFK	3	HGT( Phospho)PQKYDPTFK3	500.23	1	37.342	___1	1.12661	0.633591	0.0453414	0.986251	1.12464	0.0709905	0.0866268	0.0558957	0.519186	2.21947	3.5893	2.10468	2.43537	1.75245	0.104282	0.111838	0.168632	3.81737	1.16057	1.01261	0.803354	1.36517	0.105553	0.522638	0.0409196	0.991212	0.0454501	0.51657	1.81149	0.671942	1.81014	0.379373	1.43077	1.81014	0.0120498	0.0167314	0.931574
Q99PI5	ENSMUSG00000024052	64898	Lpin2	lipin 2	HIETPLVK	HIET( Phospho)PLVK	2	HIET( Phospho)PLVK2	508.762	0.9999	23.975	___1	0.0788128	1.08621	1.21281	0.0393422	1.28305	1.09284	0.147598	1.77849	1.176	1.8265	2.12495	2.89819	2.01379	0.218244	0.199105	2.49236	2.30914	2.48481	0.201287	0.144149	0.725777	0.0441252	0.149289	0.061239	0.958187	0.217008	0.036684	0.87724	1.84079	0.281972	1.06928	-1.63742	2.7067	2.7067	0.000314476	0.01902	0.186287
Q9R1M5	ENSMUSG00000015721	23968	Nlrp5	NLR family, pyrin domain containing 5	HLKSLDLGNNALGDK	HLKS( Phospho)LDLGNNALGDK	3	HLKS( Phospho)LDLGNNALGDK3	559.279	0.8922	16.543	___1	1.01693	0.654018	1.45903	0.563949	0.960292	1.06284	1.3288	0.930542	0.75652	0.476267	1.79264	1.26753	1.29995	1.19714	1.41627	0.927559	1.20144	1.81219	0.65256	1.01386	0.688197	1.00409	0.962399	0.634374	0.555053	0.762199	0.603356	0.970323	1.26567	0.764011	0.383359	-0.344873	0.728232	0.728232	0.00787491	0.128226	0.350056
Q9Z2V5	ENSMUSG00000031161	15185	Hdac6	histone deacetylase 6	HNPQSPLQESSATLK	HNPQS( Phospho)PLQESSATLK	2	HNPQS( Phospho)PLQESSATLK2	858.902	1	37.639	___1	1.22535	0.844518	1.50549	0.292976	0.356064	1.25519	1.24078	1.40651	0.806422	0.011367	0.94457	2.12443	0.332301	1.21252	1.99486	1.6907	2.19363	1.39374	0.561826	0.220283	1.04142	0.288856	1.52904	0.0550781	1.40195	0.0111738	1.05894	0.992589	1.32201	0.685396	0.41347	-0.534258	0.947728	0.947728	0.112873	0.504462	0.550244
Q9WVB3	ENSMUSG00000034758	114606	Tle6	transducin-like enhancer of split 6	HQELLLVVAVSSFTR	HQELLLVVAVS( Phospho)SFTR	3	HQELLLVVAVS( Phospho)SFTR3	849.982	1	42.976	___1	1.09933	0.993098	0.948829	0.827737	1.10859	0.686727	0.777382	0.461688	0.795488	1.7661	1.06339	1.49745	1.31532	1.51051	1.3291	1.3128	1.54438	1.57024	0.760028	0.909382	0.74753	0.561834	0.556525	0.658566	0.778929	0.810214	0.60885	0.855429	1.43436	0.710206	0.745692	-0.26841	1.0141	1.0141	2.21529e-08	1.55459e-06	0.22657
P13864	ENSMUSG00000004099	13433	Dnmt1	DNA methyltransferase (cytosine-5) 1	HQVSEPKEPEAAIK	HQVS( Phospho)EPKEPEAAIK	3	HQVS( Phospho)EPKEPEAAIK3	521.611	1	42.91	___1	0.195041	0.65415	2.59412	0.143104	0.231347	2.18386	0.216017	5.21639	1.96736	0.383202	0.623306	0.0345745	0.461693	0.165067	0.0292011	0.428514	2.67767	3.53604	0.792167	0.69325	0.920324	0.532018	0.389595	0.353514	0.188809	1.26908	0.120592	1.48904	0.926585	0.584372	-0.684391	-1.34943	0.665035	1.34943	0.315514	0.609731	0.290247
Q9WVB3	ENSMUSG00000034758	114606	Tle6	transducin-like enhancer of split 6	HRNSLSDSADPFLIK	HRNS( Phospho)LSDSADPFLIK	3	HRNS( Phospho)LSDSADPFLIK3	593.953	1	33.419	___1	0.483369	0.85665	0.658555	0.829193	0.384508	0.959419	0.374299	1.04174	1.2743	0.802652	1.23595	0.597191	0.884693	1.08955	1.41429	0.914779	1.57875	1.8226	0.616043	0.851315	0.575537	1.16435	1.60409	0.786479	0.924075	2.02683	1.24881	0.762448	1.14894	1.08861	0.591592	0.513781	0.0778104	0.591592	0.111636	0.12465	0.218338
Q80W85	ENSMUSG00000047911	328440	Npm2	nucleophosmin/nucleoplasmin 2	HSTSSVTETTAK	HS( Phospho)TSSVTETTAK	2	HS( Phospho)TSSVTETTAK2	664.792	1	28.879	___1	0.809882	2.03153	1.24713	1.49564	0.64444	1.03024	0.574935	0.732468	0.737228	1.08845	0.611992	2.01124	2.32785	0.329025	0.808243	0.0370244	0.665788	1.14846	0.840813	0.762473	1.02428	0.777208	1.46326	1.18935	0.201359	2.37046	0.0392149	1.03372	1.00312	0.963158	-0.0433571	-0.102004	0.0586473	0.102004	0.973726	0.99452	0.971241
Q6P1G2	ENSMUSG00000029475	30841	Kdm2b	lysine (K)-specific demethylase 2B	HSLGPGLRSPPR	HSLGPGLRS( Phospho)PPR	3	HSLGPGLRS( Phospho)PPR3	452.236	1	19.964	___1	0.930195	0.694067	0.975962	0.746346	1.07843	0.813133	0.0542736	0.0190187	1.06069	1.22346	1.61871	1.43657	1.59377	1.35118	1.4404	1.92953	1.48568	1.45667	1.21311	0.0358698	0.77132	0.773797	0.957381	0.783755	0.825984	0.788275	0.942442	0.708013	1.50399	0.787992	1.08695	0.154406	0.932547	1.08695	2.33038e-05	5.28833e-05	0.855
O35737	ENSMUSG00000007850	59013	Hnrnph1	heterogeneous nuclear ribonucleoprotein H1	HTGPNSPDTANDGFVR	HTGPNS( Phospho)PDTANDGFVR	3	HTGPNS( Phospho)PDTANDGFVR3	882.876	1	20.745	___1	0.157133	0.609248	0.882741	0.0377162	0.0609975	1.55283	0.0249607	0.00483029	1.52753	1.07977	2.05752	1.54611	1.61429	0.836078	1.47708	3.00339	1.28236	1.50729	0.261727	0.438301	1.29174	0.637035	1.35061	0.00535892	0.744537	1.43761	1.57121	0.539776	1.60043	0.859792	1.56803	0.671627	0.896401	1.56803	0.00388642	0.00340136	0.520372
P0DP26	ENSMUSG00000019370	12315	Calm3	calmodulin 3	HVMTNLGEKLTDEEVDEMIR	HVM(Oxidation)T( Phospho)NLGEKLTDEEVDEMIR	4	HVM(Oxidation)T( Phospho)NLGEKLTDEEVDEMIR4	614.53	0.9994	16.386	___1	0.678494	0.00547662	1.08849	0.972123	0.829485	1.02741	0.799046	1.16547	0.00128115	1.36433	1.90992	1.35446	1.53421	1.75206	1.57847	0.0127705	1.5678	1.92355	0.811178	0.978046	0.894326	0.898411	0.983935	0.980964	1.00188	0.883354	0.00305354	0.729697	1.44418	0.826127	0.984878	0.179067	0.805812	0.984878	0.00547339	0.00763785	0.895249
P11499	ENSMUSG00000023944	15516	Hsp90ab1	heat shock protein 90 alpha (cytosolic), class B member 1	IEDVGSDEEDDSGKDK	IEDVGS( Phospho)DEEDDSGKDK	2	IEDVGS( Phospho)DEEDDSGKDK2	909.353	1	36.827	___1	0.41946	1.04403	0.935174	0.689819	0.0542498	1.6638	0.730938	1.42792	0.283062	0.89625	1.1115	0.761199	0.968911	0.0395441	1.87249	1.98465	1.92805	2.12929	0.702995	0.243765	1.35641	0.0353392	1.02849	0.896372	1.19771	1.12096	1.47761	0.805383	1.2991	0.895517	0.689764	0.153046	0.536718	0.689764	0.182901	0.193024	0.94274
P11499	ENSMUSG00000023944	15516	Hsp90ab1	heat shock protein 90 alpha (cytosolic), class B member 1	IEDVGSDEEDDSGKDKK	IEDVGS( Phospho)DEEDDSGKDKK	3	IEDVGS( Phospho)DEEDDSGKDKK3	649.27	1	21.91	___1	0.606394	0.914988	0.579276	1.08658	0.742349	0.583737	0.834494	0.881623	0.914249	1.12484	1.18291	1.38916	1.5346	1.22331	1.34549	1.61781	1.30328	1.59926	0.893434	0.715613	1.39206	0.881766	0.758512	0.822744	0.875902	0.822862	0.372765	0.793743	1.36896	0.837295	0.786338	0.0770647	0.709273	0.786338	5.82111e-06	1.67124e-05	0.900009
Q9CX66	ENSMUSG00000020255	28109	D10Wsu102e	DNA segment, Chr 10, Wayne State University 102, expressed	IEILDSPASK	IEILDS( Phospho)PASK	2	IEILDS( Phospho)PASK2	576.782	1	24.301	___1	0.300192	0.754049	1.3498	0.00671457	0.0175852	1.4637	0.700227	0.745837	0.631157	0.91127	0.118426	1.31457	1.36646	0.0323797	2.12632	2.59813	2.39708	2.62427	0.0459449	0.440571	0.52571	0.402753	1.5658	0.812223	0.839443	1.1337	1.77568	0.663251	1.49877	0.837981	1.17615	0.337362	0.838787	1.17615	0.0552365	0.0580001	0.868462
Q61699	ENSMUSG00000029657	15505	Hsph1	heat shock 105kDa/110kDa protein 1	IESPKLER	IES( Phospho)PKLER	2	IES( Phospho)PKLER2	526.264	0.9998	20.908	___1	0.823145	0.678471	0.799993	0.828738	0.730487	0.724762	0.576299	0.747672	0.741832	1.36271	1.34387	1.55613	1.63038	1.21006	1.38816	1.62847	1.313	1.6832	1.01507	1.04074	0.885915	0.852905	0.667619	0.808457	0.585034	0.914154	0.462737	0.739044	1.45733	0.803625	0.979595	0.120862	0.858733	0.979595	5.89019e-10	2.24694e-09	0.658343
Q6EDY6	ENSMUSG00000021338	68732	Carmil1	capping protein regulator and myosin 1 linker 1	IFPGLSPLR	IFPGLS( Phospho)PLR	2	IFPGLS( Phospho)PLR2	540.287	1	17.388	___1	0.167275	0.241457	0.263507	1.45353	0.152664	0.554754	0.0413439	0.0971786	0.721751	4.77747	1.45061	0.0784365	7.24848	0.837332	4.81994	0.123441	0.121	0.0281275	0.860688	0.442695	0.345829	0.31888	0.272013	0.793782	0.610011	0.136594	0.0412163	0.410384	2.16498	0.424634	2.39931	0.0492458	2.35006	2.39931	0.0437534	0.0713645	0.999803
Q9JHW4	ENSMUSG00000033216	65967	Eefsec	eukaryotic elongation factor, selenocysteine-tRNA-specific	IHIPGGLSPESK	IHIPGGLS( Phospho)PESK	2	IHIPGGLS( Phospho)PESK2	657.826	1	21.781	___1	0.67579	0.934185	0.693043	0.650392	1.24318	1.09072	1.04814	1.15003	0.638392	1.72062	1.40142	1.77015	2.40707	1.47655	1.88512	1.39471	0.0557064	0.0879306	1.77975	1.21429	0.621592	0.635949	0.0897847	1.01837	0.611993	0.688286	0.0168289	0.902652	1.35548	0.741873	0.586558	-0.282998	0.869556	0.869556	0.0815101	0.233132	0.823234
P67871	ENSMUSG00000024387	13001	Csnk2b	casein kinase 2, beta polypeptide	IHPMAYQLQLQAASNFKSPVK	IHPMAYQLQLQAAS( Phospho)NFKSPVK	3	IHPMAYQLQLQAAS( Phospho)NFKSPVK3	823.082	1	23.709	___1	1.00358	0.889227	0.0347929	1.20039	1.87997	0.00356561	0.802601	0.556899	0.620096	2.39222	0.207892	2.03017	1.67917	1.79395	1.4331	0.965781	1.00392	1.23566	1.45545	1.14605	1.07427	1.06693	0.580416	0.717384	0.500321	0.581132	0.145086	0.776792	1.41576	0.807448	0.865978	0.0558414	0.810137	0.865978	0.0371859	0.0563788	0.992476
Q3TWL2	ENSMUSG00000035953	219024	Pip4p1	phosphatidylinositol-4,5-bisphosphate 4-phosphatase 1	IINLGPVHPGPLSPEPQPMGVR	IINLGPVHPGPLS( Phospho)PEPQPM(Oxidation)GVR	3	IINLGPVHPGPLS( Phospho)PEPQPM(Oxidation)GVR3	801.077	1	17.774	___1	0.0833719	1.05003	1.36166	0.315144	1.35982	1.19107	2.11532	0.10035	1.72603	0.109609	0.424984	0.0291721	0.386806	2.76407	2.38502	0.530497	3.14403	0.00949994	0.600507	0.0903593	0.0683605	0.905402	0.389012	1.71714	0.426031	2.41521	1.30148	1.03364	1.08708	0.879279	0.0727141	-0.233347	0.306061	0.306061	0.894369	0.99245	0.93886
A6BLY7	ENSMUSG00000055937	70843	Krt28	keratin 28	IISSTAANANIILQIDNAR	IIS( Phospho)STAANANIILQIDNAR	2	IIS( Phospho)STAANANIILQIDNAR2	694.034	1	23.104	___1	0.0141467	0.0130314	0.00317934	0.00207326	0.00729725	0.0003349	0.0133124	0.181987	0.00602049	3.46566	2.6326	3.52247	3.44402	1.90591	2.73783	3.5046	2.6168	2.87925	0.000981446	0.0146447	0.00521037	0.00183221	0.0069122	0.000756556	0.00316058	0.0102569	0.00573532	0.0268203	2.96768	0.00549891	6.78986	-2.28611	9.07597	9.07597	9.03503e-17	2.23155e-14	0.989329
P00761					IITHPNFNGNTLDNDIMLIKLSSPATLNSR	IITHPNFNGNT( Phospho)LDNDIM(Oxidation)LIKLSSPATLNSR	4	IITHPNFNGNT( Phospho)LDNDIM(Oxidation)LIKLSSPATLNSR4	832.187	1	66.719	___1	1.46062	0.893455	1.24799	1.48999	1.27892	0.720322	0.00434779	0.72564	0.852593	1.72093	1.45316	1.69857	1.40873	1.38283	1.17224	1.61887	1.23998	0.0584933	1.18093	1.12314	0.745574	1.03316	0.0343507	0.797665	0.821606	0.0214603	0.814416	0.963766	1.30598	0.730257	0.438376	-0.400278	0.838654	0.838654	0.0483194	0.285666	0.548215
Q6IFX2	ENSMUSG00000053654	68239	Krt42	keratin 42	ILAATIDNASIVLQIDNAR	ILAAT( Phospho)IDNASIVLQIDNAR	3	ILAAT( Phospho)IDNASIVLQIDNAR3	698.029	0.9977	18.684	___1	24.3227	1.16449	0.00811588	0.110338	0.166	0.054623	0.184671	0.0145714	0.0947095	0.0134115	0.0171394	0.0140239	0.0138673	0.0179779	0.0157626	0.0170097	0.0123478	0.0159949	0.0300963	0.0364019	0.352121	0.00430033	0.00443286	0.0282117	0.00462911	0.0638146	0.218188	2.90225	0.0152817	0.0824662	-7.56923	-5.13723	-2.432	7.56923	0.338517	0.39866	0.415206
Q61781	ENSMUSG00000045545	16664	Krt14	keratin 14	ILAATVDNANVLLQIDNAR	ILAAT( Phospho)VDNANVLLQIDNAR	4	ILAAT( Phospho)VDNANVLLQIDNAR4	527.277	0.92	13.001	___1	8.15393	4.13888	0.239031	0.0867425	1.05963	10.9011	0.098962	0.0906912	0.0709367	0.0200661	0.0321588	0.0201856	0.0221904	0.0245506	0.0210259	0.030398	0.0273104	0.0231202	0.033043	0.109583	0.452866	0.103348	0.030342	0.151753	0.0671628	0.029382	0.961643	2.75999	0.0245562	0.215458	-6.81243	-3.67918	-3.13325	6.81243	0.0395179	0.056512	0.0799457
P19001	ENSMUSG00000020911	16669	Krt19	keratin 19	ILGATIDNSKIVLQIDNAR	ILGAT( Phospho)IDNSKIVLQIDNAR	3	ILGAT( Phospho)IDNSKIVLQIDNAR3	1027.57	0.9998	19.291	___1	15.0196	0.361721	0.0272741	0.140111	0.208965	0.240749	0.00852425	0.383367	0.0308835	0.715046	0.829236	0.59637	0.775158	0.943279	0.779538	0.638213	0.77301	0.858411	0.0217933	0.0181367	0.188969	0.00739715	0.013879	0.0469418	0.00570246	0.0120209	3.3557	1.82458	0.767584	0.407838	-1.24917	-2.1615	0.91233	2.1615	0.573631	0.72733	0.568061
Q8K3V4	ENSMUSG00000040935	242726	Padi6	peptidyl arginine deiminase, type VI	ILIHISSSVIAGK	ILIHISS( Phospho)SVIAGK	2	ILIHISS( Phospho)SVIAGK2	709.396	1	42.624	___1	0.30335	1.01433	1.12358	0.581074	0.447419	1.63056	0.625136	1.41017	0.47335	0.352914	1.52098	1.36922	0.894848	0.724527	1.87532	2.42047	1.06925	1.4338	0.794223	0.893607	0.76861	0.386081	1.50067	0.77887	0.850897	0.769831	0.986914	0.845442	1.2957	0.858856	0.615957	0.0227099	0.593247	0.615957	0.0980927	0.136566	0.998066
Q8C079	ENSMUSG00000014601	229707	Strip1	striatin interacting protein 1	ILLAAAPTSK	ILLAAAPT( Phospho)SK	2	ILLAAAPT( Phospho)SK2	532.792	0.9979	12.036	___1	0.0113197	0.00707468	0.00786633	0.0153384	0.00360724	0.000793401	0.00832873	0.00151774	0.00690999	2.98496	2.91964	2.40606	2.91329	3.13433	2.64501	3.20418	3.48017	3.19275	0.00222006	0.00277232	0.00642733	0.00315474	0.0024358	0.00824832	0.0130023	0.00943422	0.00915955	0.00697291	2.98671	0.00631718	8.74258	-0.14248	8.88506	8.88506	1.45064e-22	2.09832e-14	0.999969
Q9JJ11	ENSMUSG00000037313	21335	Tacc3	transforming, acidic coiled-coil containing protein 3	ILSPNMTNK	ILS( Phospho)PNM(Oxidation)TNK	2	ILS( Phospho)PNM(Oxidation)TNK2	557.255	1	21.447	___1	0.690685	0.839535	2.12388	0.49739	0.634446	1.13299	1.55076	1.33262	1.76451	0.137677	2.05504	0.440767	0.453216	0.0991462	1.35593	2.09726	2.03736	0.113876	0.141737	0.5799	0.433619	0.756316	0.672537	1.3006	1.108	1.70563	0.944564	1.17409	0.976698	0.849211	-0.26556	-0.46735	0.201789	0.46735	0.591433	0.808055	0.566656
Q61142	ENSMUSG00000021395	20729	Spin1	spindlin 1	IMPDSNDSPPAEREPGEVVDSLVGK	IM(Oxidation)PDS( Phospho)NDSPPAEREPGEVVDSLVGK	3	IM(Oxidation)PDS( Phospho)NDSPPAEREPGEVVDSLVGK3	912.085	1	32.468	___1	0.00550568	0.968087	1.17327	1.18362	0.00767459	0.821958	1.25368	0.0147936	0.00305243	2.10237	0.0188644	2.08484	2.17866	1.69235	1.72921	0.00982387	1.85678	1.9035	1.25868	0.925463	1.02486	0.00632958	0.733434	0.755132	1.08085	1.39895	0.808253	0.603516	1.50849	0.887995	1.32164	0.557158	0.764481	1.32164	0.0194872	0.0170326	0.621826
Q61142	ENSMUSG00000021395	20729	Spin1	spindlin 1	IMPDSNDSPPAER	IM(Oxidation)PDSNDS( Phospho)PPAER	2	IM(Oxidation)PDSNDS( Phospho)PPAER2	762.808	1	22.272	___1	0.422348	0.741977	1.37676	0.348398	0.458312	1.59541	0.847176	0.921808	0.770672	0.421839	1.44939	0.731768	0.71994	0.855133	1.55912	1.97442	1.80313	1.58212	0.445109	0.513997	0.658083	0.521565	1.32478	0.880719	1.17928	1.45564	1.44111	0.831429	1.23298	0.935586	0.568489	0.170277	0.398212	0.568489	0.192609	0.187572	0.886106
Q9R1M5	ENSMUSG00000015721	23968	Nlrp5	NLR family, pyrin domain containing 5	IMSQPERLLFVIDGLDDMDSVLQHDDMTLSR	IM(Oxidation)S( Phospho)QPERLLFVIDGLDDMDSVLQHDDMTLSR	4	IM(Oxidation)S( Phospho)QPERLLFVIDGLDDMDSVLQHDDMTLSR4	926.179	1	36.38	___1	0.656766	0.934236	0.645258	0.64413	0.802812	0.754466	0.656566	1.00679	0.876853	1.62312	1.42514	1.41514	1.46889	1.37799	1.04441	1.14305	1.31504	1.4486	0.747546	1.15591	0.692113	0.734439	0.914121	1.13591	0.917106	0.613747	0.849854	0.775319	1.36238	0.862305	0.813262	0.153408	0.659854	0.813262	1.86184e-07	3.81866e-07	0.527944
P68372	ENSMUSG00000036752	227613	Tubb4b	tubulin, beta 4B class IVB	INVYYNEATGGK	INVY( Phospho)YNEATGGK	2	INVY( Phospho)YNEATGGK2	664.83	1	30.491	___1	0.241174	0.243438	5.49538	0.379195	0.454612	4.85123	2.84827	0.290092	0.391474	0.252361	0.254096	0.262099	0.456925	0.760522	0.286266	0.324533	0.880709	0.369042	0.378491	0.023281	0.193347	1.49784	4.87167	0.110874	0.32194	0.431308	0.129843	1.68832	0.427395	0.884288	-1.98195	-0.932998	-1.04895	1.98195	0.232677	0.211667	0.517973
Q9EST3	ENSMUSG00000020454	74203	Eif4enif1	eukaryotic translation initiation factor 4E nuclear import factor 1	IPSPIGFPSGPQQLLGDPFQGMR	IPS( Phospho)PIGFPSGPQQLLGDPFQGM(Oxidation)R	3	IPS( Phospho)PIGFPSGPQQLLGDPFQGM(Oxidation)R3	845.742	1	39.352	___1	1.40886	1.81465	0.235938	2.23873	1.80398	1.77171	2.39808	1.69884	1.6876	0.421974	0.675747	0.69797	0.672702	0.0156818	0.271438	2.18958	0.53944	0.0657388	0.852384	0.152243	1.09097	0.381319	0.161267	0.399515	1.12979	1.05722	1.16663	1.67315	0.616697	0.710149	-1.43994	-1.23638	-0.20356	1.43994	0.000948105	0.00178494	0.00419423
Q61142	ENSMUSG00000021395	20729	Spin1	spindlin 1	ISDAHLADTMIGK	IS( Phospho)DAHLADTM(Oxidation)IGK	2	IS( Phospho)DAHLADTM(Oxidation)IGK2	734.333	1	21.068	___1	1.54375	0.196402	0.506336	0.212639	0.210076	0.321743	1.80234	0.224245	0.118798	0.49314	0.122053	2.58873	0.753368	0.853254	1.76894	3.14372	1.59426	0.563665	1.09516	0.888205	1.27381	1.84102	0.125899	0.538293	1.1814	2.56114	0.477623	0.570703	1.32013	1.10917	1.20986	0.95867	0.251194	1.20986	0.156964	0.149258	0.359701
Q922U2	ENSMUSG00000061527	110308	Krt5	keratin 5	ISLGGACGAGGYGSR	IS( Phospho)LGGAC(Carbamidomethyl)GAGGYGSR	2	IS( Phospho)LGGAC(Carbamidomethyl)GAGGYGSR2	731.81	0.9989	13.205	___1	9.30771	2.4532	0.00330994	0.977654	1.7489	1.96751	1.71028	0.342894	2.38118	0.467736	0.474615	0.639423	0.594579	0.645163	0.626627	0.675506	0.628893	0.610814	0.00895121	0.00539603	0.510415	0.014357	0.00923005	0.0179297	0.12711	0.00603087	0.0445814	2.3214	0.595928	0.0826668	-1.96179	-4.81155	2.84976	4.81155	0.0167862	0.0757263	0.0173005
Q8R5H1	ENSMUSG00000020124	14479	Usp15	ubiquitin specific peptidase 15	ISPSSLSNNYNNINNR	IS( Phospho)PSSLSNNYNNINNR	2	IS( Phospho)PSSLSNNYNNINNR2	943.925	1	33.395	___1	2.27892	0.716046	1.70023	0.161166	1.33179	0.171338	1.46218	1.08137	1.40279	1.65203	0.180567	0.694016	1.39639	0.0490114	1.38854	0.188073	0.246874	2.01514	0.528557	0.597024	1.38331	1.89436	1.30063	0.0222874	0.515436	1.70076	0.941148	1.14509	0.867849	0.987057	-0.399949	-0.21426	-0.185689	0.399949	0.699318	0.676621	0.879443
Q9CV28	ENSMUSG00000026767	66960	Mindy3	MINDY lysine 48 deubiquitinase 3	ISGSPAQSSCQVEHSSALAVEELGFER	ISGS( Phospho)PAQSSC(Carbamidomethyl)QVEHSSALAVEELGFER	3	ISGS( Phospho)PAQSSC(Carbamidomethyl)QVEHSSALAVEELGFER3	985.782	1	64.953	___1	1.5327	0.0140867	3.53602	0.0129966	0.0481558	0.0308354	2.40985	0.0764302	1.52689	0.0266918	2.75004	0.052597	2.07342	0.0857512	2.1583	0.0896194	3.19935	0.0152942	1.26832	0.0608771	0.0198905	1.07152	2.02272	1.21845	0.0073014	0.0853286	1.60657	1.02089	1.16123	0.817886	0.185831	-0.31985	0.505681	0.505681	0.824877	0.965311	0.928917
Q8C0D4	ENSMUSG00000041225	75415	Arhgap12	Rho GTPase activating protein 12	ISQSALPPLPGSPAIQVNGEWETHK	ISQSALPPLPGS( Phospho)PAIQVNGEWETHK	3	ISQSALPPLPGS( Phospho)PAIQVNGEWETHK3	912.78	1	19.927	___1	0.124792	1.16279	0.562269	2.18368	1.91786	1.1346	0.180768	1.32444	0.0452375	0.947459	2.19132	2.38363	0.00396822	3.38138	0.26105	0.0973442	0.640281	0.0741423	1.68233	0.281743	1.83506	1.71376	0.140213	0.066704	1.30722	0.0755018	1.28047	0.959603	1.10895	0.931444	0.208688	-0.042968	0.251656	0.251656	0.914611	0.941426	0.997851
Q5RL79	ENSMUSG00000042747	66059	Krtcap2	keratinocyte associated protein 2	ISSTLYQATAPVLTPAK	ISSTLYQATAPVLT( Phospho)PAK	2	ISSTLYQATAPVLT( Phospho)PAK2	920.977	1	34.164	___1	0.859206	2.78242	2.23807	0.0490571	0.462108	1.4291	0.91819	2.43967	3.18418	0.551987	0.468326	0.541156	0.0542009	0.115644	0.250773	0.248206	0.290044	0.106539	1.0613	1.37817	1.6002	0.059446	1.70095	0.665218	1.68058	0.0201341	1.84514	1.59578	0.291875	1.11235	-2.45084	-0.520652	-1.93018	2.45084	0.00496692	0.00383756	0.387862
Q5SF07	ENSMUSG00000033581	319765	Igf2bp2	insulin-like growth factor 2 mRNA binding protein 2	ISYIPDEEVSSPSPPHR	ISYIPDEEVS( Phospho)SPSPPHR	3	ISYIPDEEVS( Phospho)SPSPPHR3	995.452	1	25.078	___1	0.859034	1.20315	1.2061	1.33375	1.13047	1.06176	1.15628	1.35165	1.15492	1.083	1.22083	0.834022	1.10066	1.07961	1.49911	1.38875	1.17249	1.09074	0.536458	0.459054	0.597293	0.546462	0.837489	0.671351	0.800927	0.842137	0.782492	1.1619	1.16325	0.674852	0.00166709	-0.783847	0.785514	0.785514	7.77497e-07	0.999832	4.48282e-06
P16125	ENSMUSG00000030246	16832	Ldhb	lactate dehydrogenase B	ITVVGVGQVGMACAISILGK	IT( Phospho)VVGVGQVGMAC(Carbamidomethyl)AISILGK	3	IT( Phospho)VVGVGQVGMAC(Carbamidomethyl)AISILGK3	987.552	1	38.525	___1	0.813977	0.88496	1.36359	0.607302	0.0286282	1.35571	0.843571	0.927627	0.705777	0.0637499	0.071094	1.2512	1.42828	1.7196	1.69385	1.98907	1.23828	1.81061	0.858938	0.766111	0.689909	0.508893	1.06546	0.852514	0.866253	0.728306	1.86675	0.836794	1.25175	0.91146	0.580999	0.123308	0.457691	0.580999	0.22237	0.233732	0.951044
Q9D0L1	ENSMUSG00000041995	72114	Zbed3	zinc finger, BED type containing 3	ITMEDSRR	ITMEDS( Phospho)RR	2	ITMEDS( Phospho)RR2	544.235	0.9964	13.483	___1	0.0940573	2.3103	1.58877	0.791399	1.17492	0.18084	0.0727914	0.462926	1.85846	1.9632	0.123437	1.73686	1.88622	0.168712	0.252146	1.69215	0.668363	3.78968	0.971463	0.477264	1.01238	0.384757	0.0747648	0.103006	1.39826	0.421269	1.34159	0.948274	1.36453	0.687195	0.525028	-0.464585	0.989613	0.989613	0.283824	0.588361	0.809183
Q640Q5	ENSMUSG00000029647	72587	Pan3	PAN3 poly(A) specific ribonuclease subunit	ITPHTSPAPR	ITPHTS( Phospho)PAPR	2	ITPHTS( Phospho)PAPR2	578.781	0.9999	19.038	___1	0.827544	1.01209	0.0296039	0.946455	0.0494133	0.645958	0.00822431	0.0097055	0.0143682	2.25283	1.4678	2.02676	1.60351	1.76031	1.76959	1.87779	1.40731	1.53893	0.743166	1.11787	0.853194	0.916037	0.697878	0.747302	0.971758	0.707657	0.996944	0.393707	1.74498	0.861311	2.14802	1.12941	1.01861	2.14802	1.42184e-08	1.01599e-08	0.0123021
P16125	ENSMUSG00000030246	16832	Ldhb	lactate dehydrogenase B	IVADKDYSVTANSK	IVADKDY( Phospho)SVTANSK	3	IVADKDY( Phospho)SVTANSK3	504.265	1	29.908	___1	0.829773	1.04521	0.130373	1.27592	1.25641	0.144895	12.2738	0.184117	0.770613	1.74831	0.122245	0.430588	0.750956	0.913685	0.22533	0.283753	0.0611379	0.117094	0.711425	0.671746	0.49934	0.0277616	0.336835	0.742578	0.936747	0.179784	0.329574	1.99012	0.517011	0.492866	-1.94459	-2.01359	0.0690012	2.01359	0.2954	0.368837	0.357408
P20239	ENSMUSG00000030911	22787	Zp2	zona pellucida glycoprotein 2	IVFSSHAICAPDLSVACNATHMTLTIPEFPGK	IVFSSHAIC(Carbamidomethyl)APDLSVAC(Carbamidomethyl)NATHM(Oxidation)T( Phospho)LTIPEFPGK	3	IVFSSHAIC(Carbamidomethyl)APDLSVAC(Carbamidomethyl)NATHM(Oxidation)T( Phospho)LTIPEFPGK3	1167.58	1	21.953	___1	0.913086	0.797299	0.77358	1.10363	0.862609	0.413014	0.66346	0.366137	0.828551	1.82202	1.24223	1.47962	1.31474	1.52618	0.974093	1.32797	1.43139	1.25229	0.783795	1.19128	0.909283	0.983868	0.751766	0.687937	1.28025	0.86058	0.45934	0.746818	1.3745	0.878677	0.880082	0.234577	0.645506	0.880082	2.45128e-05	3.08434e-05	0.485559
P00761					IVGGYTCAANSIPYQVSLNSGSHFCGGSLINSQWVVSAAHCYKSR	IVGGY( Phospho)TC(Carbamidomethyl)AANSIPYQVSLNSGSHFC(Carbamidomethyl)GGSLINSQWVVSAAHC(Carbamidomethyl)YKSR	5	IVGGY( Phospho)TC(Carbamidomethyl)AANSIPYQVSLNSGSHFC(Carbamidomethyl)GGSLINSQWVVSAAHC(Carbamidomethyl)YKSR5	1226.59	1	67.226	___1	0.580558	0.502423	0.662849	0.631122	0.68202	0.405634	1.05218	0.727411	0.690178	0.829555	1.32738	1.14572	1.18468	1.16389	2.05813	2.59046	1.72053	1.53182	0.727511	0.974709	0.752517	0.611964	0.908911	0.961287	0.911238	1.17287	0.492434	0.659375	1.5058	0.834827	1.19136	0.340377	0.85098	1.19136	7.38581e-05	9.18192e-05	0.548589
P00760					IVGGYTCGANTVPYQVSLNSGYHFCGGSLINSQWVVSAAHCYK	IVGGY( Phospho)TC(Carbamidomethyl)GANTVPYQVSLNSGYHFC(Carbamidomethyl)GGSLINSQWVVSAAHC(Carbamidomethyl)YK	4	IVGGY( Phospho)TC(Carbamidomethyl)GANTVPYQVSLNSGYHFC(Carbamidomethyl)GGSLINSQWVVSAAHC(Carbamidomethyl)YK4	1201.82	1	40.074	___1	0.0230137	0.00524502	0.222224	0.841774	0.772172	0.20198	0.00137874	0.479568	0.0135222	0.00652002	0.781131	17.5577	0.87448	0.0389113	1.11243	1.3385	0.0337206	0.00591964	0.63153	0.00661053	0.4255	0.769885	0.79468	0.0107942	0.016926	0.0276186	0.0062589	0.284542	2.41659	0.298867	3.08626	0.0708625	3.0154	3.08626	0.307059	0.372595	0.999953
Q8BTM8	ENSMUSG00000031328	192176	Flna	filamin, alpha	IVSPSGAAVPCK	IVS( Phospho)PSGAAVPC(Carbamidomethyl)K	2	IVS( Phospho)PSGAAVPC(Carbamidomethyl)K2	633.304	1	25.695	___1	0.537062	1.73132	0.488165	1.42876	0.141127	0.217438	0.450335	1.4424	1.51651	1.06894	1.1303	0.361865	0.498878	1.19284	0.844861	1.7494	1.21413	0.0783354	1.44228	0.536525	1.89705	1.1329	0.462806	0.0612848	1.72341	2.12293	1.52816	0.88368	0.904394	1.21193	0.0334279	0.455706	-0.422278	0.455706	0.469965	0.997276	0.514544
P09405	ENSMUSG00000026234	17975	Ncl	nucleolin	KAAVPTPAKK	KAAVPT( Phospho)PAKK	2	KAAVPT( Phospho)PAKK2	545.806	0.9999	24.543	___1	1.69668	0.883949	0.0756893	1.07161	1.30847	0.393348	1.13948	0.151782	0.127648	1.87822	1.40395	2.65793	2.12206	0.9416	0.998906	1.92539	0.666283	0.501801	0.944751	0.665719	1.41266	1.60761	0.0702208	0.841427	0.323597	0.900304	0.288925	0.760961	1.45513	0.783913	0.935249	0.0428693	0.89238	0.935249	0.0413024	0.0640458	0.996598
P49025	ENSMUSG00000029516	12704	Cit	citron	KATDHPHPSTPATAR	KATDHPHPS( Phospho)TPATAR	3	KATDHPHPS( Phospho)TPATAR3	556.262	1	26.801	___1	3.03265	0.0291303	0.00403906	0.0757709	2.48836	0.0447941	0.0527116	3.20893	0.0901713	3.22395	0.0446843	0.0600143	3.97284	0.0476806	0.0495819	2.51672	0.108329	1.59121	0.0250098	0.0394902	0.099965	1.8202	1.58566	1.74787	0.000506147	1.02863	0.0111102	1.00295	1.29056	0.706493	0.363742	-0.505505	0.869247	0.869247	0.651217	0.890365	0.883961
Q9Z1S0	ENSMUSG00000040084	12236	Bub1b	BUB1B, mitotic checkpoint serine/threonine kinase	KDKSPATGGPQVLNAQR	KDKS( Phospho)PATGGPQVLNAQR	3	KDKS( Phospho)PATGGPQVLNAQR3	616.313	1	42.188	___1	0.660959	0.843237	0.99729	0.782401	0.735154	0.746918	0.960322	1.01673	0.720413	1.36997	0.0802612	1.67045	1.626	1.00231	1.5023	1.71934	1.67325	1.7651	0.736527	0.856622	0.812462	0.73681	0.812467	0.804798	0.871045	0.819523	0.677337	0.829269	1.37878	0.791955	0.733476	-0.0664229	0.799899	0.799899	0.00103158	0.00392589	0.967577
P62071	ENSMUSG00000055723	66922	Rras2	related RAS viral (r-ras) oncogene 2	KFQEQECPPSPEPTR	KFQEQEC(Carbamidomethyl)PPS( Phospho)PEPTR	3	KFQEQEC(Carbamidomethyl)PPS( Phospho)PEPTR3	637.612	1	17.958	___1	0.328273	1.07707	0.461522	0.539633	0.344616	1.79989	0.322981	5.67077	1.48686	0.0747257	0.984791	0.569322	0.0718322	0.136235	1.83433	0.341123	0.390576	0.817535	0.540725	0.178235	1.04144	0.0116209	2.17517	1.20128	1.44652	0.143289	3.00964	1.33685	0.580052	1.0831	-1.20458	-0.303664	-0.900915	1.20458	0.406809	0.386174	0.894791
Q80VC9	ENSMUSG00000044433	69697	Camsap3	calmodulin regulated spectrin-associated protein family, member 3	KFSPSQVPVQTR	KFS( Phospho)PSQVPVQTR	2	KFS( Phospho)PSQVPVQTR2	727.356	1	28.617	___1	1.0526	0.627288	1.20953	0.805715	0.69986	0.948268	0.996313	0.919812	0.946126	1.15562	1.35608	0.979147	1.47656	1.28865	1.10515	1.23858	1.58952	0.998019	0.963998	1.08218	0.686477	0.988666	0.542498	0.763954	1.05169	0.8735	0.654193	0.911724	1.24304	0.845239	0.447201	-0.109238	0.556439	0.556439	0.000416621	0.00360001	0.74819
O08808	ENSMUSG00000024456	13367	Diaph1	diaphanous related formin 1	KGRSPDELPATGGDGGK	KGRS( Phospho)PDELPATGGDGGK	3	KGRS( Phospho)PDELPATGGDGGK3	574.601	1	35.354	___1	0.905105	0.717868	0.777974	0.97061	0.986437	0.365122	0.798181	0.768491	0.779378	1.407	1.76723	2.30013	1.33858	1.13861	1.13288	2.26865	1.47983	0.891507	0.239735	0.121738	1.26744	1.02259	0.746371	0.757082	0.821179	0.882124	0.348151	0.785463	1.52494	0.689602	0.957133	-0.18778	1.14491	1.14491	0.000127969	0.000950568	0.851822
Q8VDD5	ENSMUSG00000022443	17886	Myh9	myosin, heavy polypeptide 9, non-muscle	KGTGDCSDEEVDGK	KGTGDC(Carbamidomethyl)S( Phospho)DEEVDGK	2	KGTGDC(Carbamidomethyl)S( Phospho)DEEVDGK2	788.797	1	11.178	___1	0.894427	0.871757	0.559607	1.01973	1.46293	0.899466	0.862536	0.618575	0.543041	1.0104	1.17994	0.923702	2.04481	0.833592	1.94335	2.15001	0.921835	1.71692	0.159305	0.0487165	0.895348	0.277539	1.35821	1.0713	0.420451	1.15854	1.15396	0.859119	1.41384	0.727041	0.71869	-0.240821	0.959511	0.959511	0.00906501	0.0416866	0.813397
Q8VDD5	ENSMUSG00000022443	17886	Myh9	myosin, heavy polypeptide 9, non-muscle	KGTGDCSDEEVDGKADGADAK	KGTGDC(Carbamidomethyl)S( Phospho)DEEVDGKADGADAK	3	KGTGDC(Carbamidomethyl)S( Phospho)DEEVDGKADGADAK3	735.629	1	52.423	___1	0.70549	0.27728	0.145751	1.87258	0.700799	0.513313	0.62333	0.866456	0.277102	1.77033	0.986187	2.00797	2.88818	2.74895	0.203063	1.03471	0.547019	0.367461	1.97358	0.838858	2.59154	1.01928	0.556042	0.320512	0.30356	0.362072	0.498575	0.664678	1.39488	0.940447	1.06941	0.50069	0.568718	1.06941	0.171217	0.151835	0.748792
P97329	ENSMUSG00000003779	19348	Kif20a	kinesin family member 20A	KHSPQVGPGLEK	KHS( Phospho)PQVGPGLEK	3	KHS( Phospho)PQVGPGLEK3	452.895	1	32.898	___1	0.0403982	0.0264335	0.129889	0.104283	0.177231	0.0585228	0.033003	0.104141	0.00281754	0.0342417	4.23189	0.139572	0.0123212	0.0723449	0.0437045	3.00864	7.58698	6.39487	0.00234476	0.0466397	0.0668568	0.27695	0.460186	0.33405	0.0822004	1.61873	1.91076	0.0751911	2.39162	0.533191	4.99128	2.82602	2.16526	4.99128	0.0280893	0.0306903	0.853229
Q91WN1	ENSMUSG00000021811	108671	Dnajc9	DnaJ heat shock protein family (Hsp40) member C9	KISLEDIQAFEK	KIS( Phospho)LEDIQAFEK	2	KIS( Phospho)LEDIQAFEK2	750.873	1	33.061	___1	0.0248246	0.74796	1.01822	0.0222563	0.926625	0.797078	0.699595	1.12504	0.803922	0.00422788	1.55929	1.88811	1.58545	1.87418	2.05654	2.13398	2.17663	1.65781	0.711693	1.0595	0.00365448	0.022029	0.878143	0.767953	0.914098	0.570276	0.970903	0.685058	1.65958	0.655361	1.27652	-0.0639359	1.34046	1.34046	0.000276626	0.00105534	0.991292
Q922D8	ENSMUSG00000021048	108156	Mthfd1	methylenetetrahydrofolate dehydrogenase (NADP+ dependent), methenyltetrahydrofolate cyclohydrolase, formyltetrahydrofolate synthase	KITIGQSPTEK	KITIGQS( Phospho)PTEK	2	KITIGQS( Phospho)PTEK2	641.328	1	28.488	___1	0.559519	0.985668	0.707202	1.0997	0.444496	0.283125	0.347089	0.875745	0.411766	0.193322	0.736885	1.21421	1.16196	1.93255	1.16884	0.754186	0.0583182	0.117815	1.41877	2.45318	1.86691	2.0457	0.379309	1.96517	1.50697	1.00307	1.30852	0.634923	0.815344	1.54973	0.360828	1.28737	-0.926539	1.28737	0.00321602	0.757502	0.00375452
P10711	ENSMUSG00000033813	21399	Tcea1	transcription elongation factor A (SII) 1	KKEPAISSQNSPEAR	KKEPAISSQNS( Phospho)PEAR	3	KKEPAISSQNS( Phospho)PEAR3	574.614	1	28.57	___1	0.00401019	0.476853	0.0245967	0.0247956	0.192577	0.000879844	0.760297	0.496242	0.650382	1.27151	1.78193	1.583	1.54688	1.51592	1.75601	2.19014	1.78302	1.58703	1.0187	0.969487	1.02191	0.868507	0.67948	1.1162	1.30262	1.15311	1.22394	0.292293	1.66838	1.03933	2.51296	1.83016	0.682799	2.51296	1.678e-10	8.87682e-11	5.46863e-06
P13864	ENSMUSG00000004099	13433	Dnmt1	DNA methyltransferase (cytosine-5) 1	KKLESHTVPVQSR	KKLES( Phospho)HTVPVQSR	3	KKLES( Phospho)HTVPVQSR3	530.28	1	10.869	___1	1.56603	0.356838	0.278281	1.42455	2.62947	0.139512	0.86583	0.667091	0.527835	1.27576	0.984852	2.10741	1.82247	2.26173	0.465127	0.67558	0.585162	0.81953	1.69939	1.39342	0.918252	1.36984	0.380076	0.58502	0.495134	0.580118	0.12569	0.939494	1.22196	0.838548	0.37924	-0.163989	0.543229	0.543229	0.477153	0.659049	0.947295
Q5DTU0	ENSMUSG00000025083	226250	Afap1l2	actin filament associated protein 1-like 2	KKSTSLEPPER	KKST( Phospho)SLEPPER	3	KKST( Phospho)SLEPPER3	451.227	1	19.833	___1	16.635	0.328456	0.237278	0.245406	0.0255472	0.209134	0.130526	0.915063	0.122327	0.736789	0.579699	0.636652	0.820943	0.641379	0.846304	0.760622	0.646388	0.0223848	0.295353	0.0520924	0.166701	0.215851	0.307606	0.36923	0.296501	0.507275	0.2495	2.0943	0.632351	0.273345	-1.72767	-2.93767	1.21	2.93767	0.443674	0.594557	0.450913
Q62393	ENSMUSG00000027506	21985	Tpd52	tumor protein D52	KLEDVKNSPTFK	KLEDVKNS( Phospho)PTFK	2	KLEDVKNS( Phospho)PTFK2	495.918	1	31.293	___1	1.12734	0.809925	0.788229	0.6462	0.899835	0.480104	1.40808	1.12923	0.748033	1.37862	0.705003	1.32118	1.07505	1.58965	0.965391	1.00741	1.68548	1.47057	1.30886	1.01292	0.970892	0.961634	0.706718	0.457237	0.920449	0.887917	0.538035	0.892997	1.24426	0.862741	0.478564	-0.049727	0.528291	0.528291	0.017821	0.0435769	0.97354
P55258	ENSMUSG00000003037	17274	Rab8a	RAB8A, member RAS oncogene family	KLEGNSPQGSSHGVK	KLEGNS( Phospho)PQGSSHGVK	3	KLEGNS( Phospho)PQGSSHGVK3	535.587	1	26.918	___1	0.0565924	2.26861	1.22082	0.099111	0.314526	0.913375	0.914618	0.573331	0.998845	1.69501	0.0388858	1.22307	1.31312	1.09704	0.226697	0.267627	0.295647	0.781485	1.45549	0.251289	0.650519	0.857488	0.0966699	2.43193	2.61449	2.32439	2.01933	0.817759	0.770953	1.41129	-0.0850325	0.787265	-0.872297	0.872297	0.164907	0.990828	0.248928
P13864	ENSMUSG00000004099	13433	Dnmt1	DNA methyltransferase (cytosine-5) 1	KLESHTVPVQSR	KLES( Phospho)HTVPVQSR	3	KLES( Phospho)HTVPVQSR3	460.925	1	22.241	___1	0.517948	1.01685	1.22911	0.608705	0.986301	1.0103	1.30881	1.57539	0.686972	0.785057	1.45645	0.781517	0.94353	0.87534	1.48215	1.16155	1.31277	1.60196	0.638809	0.782482	0.624192	0.550233	1.09923	1.05442	0.866622	0.982831	1.06047	0.993377	1.15559	0.851032	0.218218	-0.223128	0.441346	0.441346	0.117597	0.492354	0.577182
Q9CQ22	ENSMUSG00000030842	66508	Lamtor1	late endosomal/lysosomal adaptor, MAPK and MTOR activator 1	KLLLDPSSTPTK	KLLLDPS( Phospho)STPTK	2	KLLLDPS( Phospho)STPTK2	690.365	1	35.848	___1	1.87615	0.845053	1.11906	1.72039	1.70054	0.546752	1.09594	0.106117	1.16136	2.19836	0.0130577	0.0889053	2.27048	1.39544	1.73587	1.42397	0.0980149	0.21171	1.40631	0.0845973	0.140467	1.269	0.907962	0.922599	1.11876	1.4162	0.126942	1.13015	1.04842	0.821425	-0.108295	-0.460315	0.352019	0.460315	0.644218	0.968329	0.637304
Q9R1M5	ENSMUSG00000015721	23968	Nlrp5	NLR family, pyrin domain containing 5	KMTSPENDSK	KM(Oxidation)T( Phospho)SPENDSK	2	KM(Oxidation)T( Phospho)SPENDSK2	616.748	1	21.395	___1	0.186899	0.23382	0.137698	0.0670846	1.36991	0.18723	0.210811	0.0272326	0.131108	0.965191	2.82219	0.0455168	0.339084	4.16697	0.0667184	3.52095	2.8226	2.92718	0.200071	0.952456	3.12903	0.0653963	1.65234	0.161293	0.170415	0.21711	0.223686	0.283533	1.96404	0.752423	2.79224	1.40803	1.38421	2.79224	0.0121724	0.0112845	0.656293
P13864	ENSMUSG00000004099	13433	Dnmt1	DNA methyltransferase (cytosine-5) 1	KPKEESEEGNSAESAAEER	KPKEESEEGNS( Phospho)AESAAEER	3	KPKEESEEGNS( Phospho)AESAAEER3	719.64	1	32.86	___1	0.686877	0.965758	0.130003	1.91188	0.451003	0.361064	1.45676	0.623715	1.14959	0.413101	0.94672	2.39262	1.90258	2.73624	0.0341134	0.506789	0.998606	0.911917	1.14836	2.0211	1.66174	1.80436	0.299262	0.627269	0.22893	0.617304	0.0123359	0.859628	1.20474	0.935629	0.48694	0.122225	0.364716	0.48694	0.607849	0.6089	0.975714
Q9JJG0	ENSMUSG00000030852	57752	Tacc2	transforming, acidic coiled-coil containing protein 2	KPTETPPVK	KPTET( Phospho)PPVK	2	KPTET( Phospho)PPVK2	538.774	1	23.885	___1	0.13345	1.14669	1.74056	0.486792	0.347791	1.62688	0.794193	1.17171	1.15532	1.04496	1.61003	1.23961	0.177819	0.433123	2.04409	2.58722	0.0901405	1.89208	0.0484946	1.00953	0.733226	0.00624848	1.53005	0.830177	0.869204	0.625271	1.62534	0.955932	1.23545	0.808616	0.370061	-0.241453	0.611514	0.611514	0.415336	0.66368	0.890994
Q9R0H5	ENSMUSG00000051879	56735	Krt71	keratin 71	KQASNLETAIADAEQR	KQAS( Phospho)NLETAIADAEQR	3	KQAS( Phospho)NLETAIADAEQR3	608.95	0.9998	17.424	___1	2.59231	0.225075	0.136255	1.81987	6.77565	1.2421	6.33623	0.342264	0.11062	3.13316e-05	0.326747	0.856429	0.586227	0.00346381	0.319664	0.508217	0.466069	0.603685	0.0863008	0.333618	0.67936	0.290731	0.58594	0.579465	0.76217	0.24895	0.182553	2.1756	0.407837	0.416566	-2.41535	-2.3848	-0.030551	2.41535	0.0322659	0.0554438	0.0568564
Q9D0L1	ENSMUSG00000041995	72114	Zbed3	zinc finger, BED type containing 3	KQSPGAQVPEPPSPLPLLPK	KQS( Phospho)PGAQVPEPPSPLPLLPK	3	KQS( Phospho)PGAQVPEPPSPLPLLPK3	694.067	1	30.164	___1	0.531676	0.668403	0.851012	0.536069	0.427191	0.827797	0.569637	0.503591	0.687407	1.50752	1.93133	1.28008	1.88295	1.2082	2.29305	1.50933	1.32559	1.73571	0.622388	0.662557	0.786485	0.536767	0.951889	0.656579	0.91851	0.65715	0.931123	0.622531	1.63042	0.74705	1.38902	0.263058	1.12597	1.38902	5.0786e-09	1.38243e-08	0.524658
Q8VEL2	ENSMUSG00000030269	97287	Mtmr14	myotubularin related protein 14	KSHSSSPQSMLWSR	KS( Phospho)HSSSPQSMLWSR	3	KS( Phospho)HSSSPQSMLWSR3	571.92	1	19.304	___1	0.0412759	0.00513215	0.0348459	0.0153656	0.0269183	0.623563	0.0151001	2.29219	2.14062	5.39618	0.031716	0.0753459	0.00123924	0.112565	0.09526	3.08743	0.0449774	3.27976	0.00243886	3.14809	3.20243	0.0456785	0.703977	0.0198902	1.81017	0.0293495	0.718494	0.577223	1.34716	1.07561	1.22272	0.897958	0.324766	1.22272	0.553829	0.532276	0.764413
Q7TPW1	ENSMUSG00000039103	68810	Nexn	nexilin	KSESPFTHK	KSES( Phospho)PFTHK	2	KSES( Phospho)PFTHK2	570.759	0.9999	24.056	___1	0.519736	0.285052	0.291398	0.487811	0.150248	0.308919	0.00209979	0.0414487	0.0201049	2.10971	0.762659	2.34902	8.12643	0.843138	1.9874	3.03907	0.0974306	0.997972	0.321201	0.518103	0.992826	0.158495	0.0412184	1.46489	0.385483	0.502266	0.195882	0.234091	2.25698	0.508929	3.26925	1.1204	2.14886	3.26925	0.0110722	0.0147606	0.910181
Q8CDA1	ENSMUSG00000042105	101490	Inpp5f	inositol polyphosphate-5-phosphatase F	KSPSADSIHTR	KSPS( Phospho)ADSIHTR	3	KSPS( Phospho)ADSIHTR3	426.867	0.9999	18.101	___1	1.51097	1.99172	0.0652007	1.65978	0.00545232	0.00209136	0.00603716	0.0024923	0.00112251	2.69529	2.80688	3.13793	2.88366	0.00390406	0.0502468	2.9236	0.0248707	4.21307	0.00495724	0.0032681	0.0233928	0.0135247	0.0612292	1.15499	1.72197	0.0127196	0.0196397	0.582762	2.08216	0.335077	1.8371	-0.798416	2.63552	2.63552	0.00565645	0.0230191	0.885361
Q4VAA2	ENSMUSG00000032803	321022	Cdv3	carnitine deficiency-associated gene expressed in ventricle 3	KTPQGPPEIYSDTQFPSLQSTAK	KT( Phospho)PQGPPEIYSDTQFPSLQSTAK	3	KT( Phospho)PQGPPEIYSDTQFPSLQSTAK3	840.76	1	46.713	___1	0.67874	0.929474	1.14684	0.998114	1.88313	1.21166	1.49726	0.918758	1.27785	0.0753225	1.1183	1.56084	0.0362778	0.250377	1.15026	2.15855	1.63321	0.0540787	1.0478	0.982792	0.957121	0.966316	1.21995	1.08585	0.640739	0.628166	0.892209	1.17131	0.893025	0.935661	-0.391357	-0.324071	-0.0672854	0.391357	0.487614	0.505749	0.610744
P48962	ENSMUSG00000031633	11739	Slc25a4	solute carrier family 25 (mitochondrial carrier, adenine nucleotide translocator), member 4	LAADVGKGSSQREFNGLGDCLTK	LAADVGKGS( Phospho)SQREFNGLGDC(Carbamidomethyl)LTK	4	LAADVGKGS( Phospho)SQREFNGLGDC(Carbamidomethyl)LTK4	626.556	0.9745	12.209	___1	0.736458	0.969521	1.22111	0.77466	0.843519	1.05272	0.95733	1.06679	0.961199	1.13264	1.26865	1.08063	0.931071	0.949158	1.44251	1.53925	1.48614	1.26812	0.736165	0.624438	0.611155	0.715895	0.910428	0.859734	0.990162	0.864654	1.0059	0.9537	1.23313	0.81317	0.370717	-0.229979	0.600697	0.600697	0.000162732	0.0079677	0.239131
P50544	ENSMUSG00000018574	11370	Acadvl	acyl-Coenzyme A dehydrogenase, very long chain	LADGAIDLYAMVVVLSRASRSLSEGYPTAQHEK	LADGAIDLYAM(Oxidation)VVVLSRASRSLS( Phospho)EGYPTAQHEK	4	LADGAIDLYAM(Oxidation)VVVLSRASRSLS( Phospho)EGYPTAQHEK4	912.207	0.9946	13.212	___1	0.0192465	0.583062	0.684239	0.918592	0.0351582	0.899344	1.78524	0.742711	1.34813	0.944454	0.828248	1.66612	1.38545	1.49255	0.0949129	1.60866	1.26615	0.977487	1.10349	1.51157	0.926928	0.834485	0.0861031	2.06063	1.08477	1.28237	0.829895	0.779524	1.14045	1.08003	0.548936	0.470401	0.0785349	0.548936	0.323638	0.339042	0.467239
Q6B966	ENSMUSG00000016626	76858	Nlrp14	NLR family, pyrin domain containing 14	LADNGVKLLCHSLQQPHCNLQELELMSCVLTSK	LADNGVKLLC(Carbamidomethyl)HS( Phospho)LQQPHC(Carbamidomethyl)NLQELELM(Oxidation)SC(Carbamidomethyl)VLTSK	5	LADNGVKLLC(Carbamidomethyl)HS( Phospho)LQQPHC(Carbamidomethyl)NLQELELM(Oxidation)SC(Carbamidomethyl)VLTSK5	959.964	0.948	15.861	___1	0.812313	0.823982	0.847548	0.953828	0.918278	0.693371	0.757394	0.801589	0.84546	1.36445	1.3835	1.51346	1.60224	1.68557	1.48438	1.36218	1.59882	1.54765	0.791252	0.728606	0.0170445	0.666905	0.734106	0.796804	0.893252	0.740606	0.635411	0.828196	1.50469	0.66711	0.861426	-0.312048	1.17347	1.17347	2.82471e-10	2.86119e-08	0.125743
Q9EST3	ENSMUSG00000020454	74203	Eif4enif1	eukaryotic translation initiation factor 4E nuclear import factor 1	LAGLEQAVLSPGQNSGNYFAPIPSEDHAENK	LAGLEQAVLS( Phospho)PGQNSGNYFAPIPSEDHAENK	3	LAGLEQAVLS( Phospho)PGQNSGNYFAPIPSEDHAENK3	1111.86	1	47.434	___1	0.0106674	1.64037	2.15012	0.000375734	0.00346773	1.31322	1.97272	2.60712	1.39121	2.15408	3.60281	0.0595258	0.0450241	0.0855627	0.0102107	0.149878	0.033463	0.106958	0.0135874	1.74399	0.0149482	0.0513486	2.29602	0.0472855	2.06739	1.66987	1.75879	1.23214	0.694169	1.07369	-0.827809	-0.198589	-0.62922	0.827809	0.577979	0.565275	0.950584
Q9EST3	ENSMUSG00000020454	74203	Eif4enif1	eukaryotic translation initiation factor 4E nuclear import factor 1	LAGLEQAVLSPGQNSGNYFAPIPSEDHAENKVDILEMLQK	LAGLEQAVLS( Phospho)PGQNSGNYFAPIPSEDHAENKVDILEMLQK	4	LAGLEQAVLS( Phospho)PGQNSGNYFAPIPSEDHAENKVDILEMLQK4	1474.38	1	24.475	___1	1.14885	0.0164154	0.0206666	1.09489	1.02292	0.0142543	0.996572	1.10136	1.15734	2.36632	2.32216	2.58991	2.68172	2.24393	0.0079307	0.01448	0.0261806	0.262179	1.14057	1.54848	0.0430829	1.17404	1.2661	0.812433	0.0181277	1.4406	0.468464	0.730364	1.39053	0.879101	0.928952	0.267412	0.66154	0.928952	0.249257	0.250378	0.928071
P99027	ENSMUSG00000025508	67186	Rplp2	ribosomal protein, large P2	LASVPAGGAVAVSAAPGSAAPAAGSAPAAAEEK	LASVPAGGAVAVSAAPGS( Phospho)AAPAAGSAPAAAEEK	3	LASVPAGGAVAVSAAPGS( Phospho)AAPAAGSAPAAAEEK3	925.482	1	44.445	___1	0.763737	0.875749	0.640725	0.999427	1.21359	0.832569	1.28146	1.12197	1.52272	0.74554	1.05817	1.3803	1.46995	0.88513	1.18954	1.07924	1.08326	1.7835	1.16648	0.505649	1.0979	0.0288315	0.724289	0.889998	0.895921	0.636746	1.12761	1.02799	1.18607	0.785936	0.206358	-0.387348	0.593706	0.593706	0.0456464	0.559152	0.267725
G3X9P6	ENSMUSG00000074366	252829	Obox5	oocyte specific homeobox 5	LAYAAQAPEDAHNSGPSADELWQR	LAYAAQAPEDAHNS( Phospho)GPSADELWQR	3	LAYAAQAPEDAHNS( Phospho)GPSADELWQR3	893.394	1	49.37	___1	0.136579	2.34644	1.9746	0.462448	3.03231	0.607187	0.0686509	0.609577	1.86404	0.710442	1.95125	0.118598	0.596086	1.91612	0.825633	1.16526	2.60681	0.776681	0.100562	1.07018	1.41979	0.137501	1.32921	0.0485148	0.173534	0.688443	0.263555	1.23354	1.18521	0.581255	-0.0576574	-1.08556	1.0279	1.08556	0.207821	0.991856	0.247137
P31938	ENSMUSG00000004936	26395	Map2k1	mitogen-activated protein kinase kinase 1	LCDFGVSGQLIDSMANSFVGTR	LC(Carbamidomethyl)DFGVSGQLIDSMANS( Phospho)FVGTR	3	LC(Carbamidomethyl)DFGVSGQLIDSMANS( Phospho)FVGTR3	824.032	1	37.798	___1	1.02474	1.57058	0.2152	2.79168	0.108346	0.700977	0.931904	1.81962	0.427795	0.301759	1.19183	0.463902	1.72902	1.17546	2.00031	2.15366	0.707587	0.00811734	0.145922	0.907919	0.285067	0.463478	2.22106	1.18986	0.770527	0.0702471	1.62345	1.06565	1.08129	0.853058	0.0210251	-0.321017	0.342042	0.342042	0.791776	0.999022	0.835921
P63260	ENSMUSG00000062825	11465	Actg1	actin, gamma, cytoplasmic 1	LCYVALDFEQEMATAASSSSLEK	LC(Carbamidomethyl)YVALDFEQEMAT( Phospho)AASSSSLEK	3	LC(Carbamidomethyl)YVALDFEQEMAT( Phospho)AASSSSLEK3	850.732	1	43.194	___1	0.983431	0.83186	0.93228	0.810753	0.85312	1.01024	0.808427	0.922488	0.907176	1.18872	1.11355	1.31207	1.55386	7.21566e-05	0.0112731	1.39336	1.66985	1.54218	0.923585	1.30311	0.893795	1.33896	1.14207	0.991506	0.723462	1.05074	0.788079	0.89553	1.08721	1.01726	0.279822	0.18387	0.0959523	0.279822	0.581794	0.559475	0.788271
P28656	ENSMUSG00000058799	53605	Nap1l1	nucleosome assembly protein 1-like 1	LDGLVDTPTGYIESLPK	LDGLVDT( Phospho)PTGYIESLPK	2	LDGLVDT( Phospho)PTGYIESLPK2	909.48	1	34.842	___1	0.918948	0.629267	0.940157	0.783811	0.973977	1.07196	0.803338	0.985337	0.671647	1.12714	1.32361	1.43099	0.594667	1.30893	0.987624	1.27574	0.958969	1.30047	0.931825	1.49308	0.928676	0.886042	0.906514	0.903589	0.877792	1.25332	0.732595	0.864271	1.14535	0.99038	0.40623	0.196499	0.209732	0.40623	0.039953	0.0314096	0.454772
B1B0V2	ENSMUSG00000073294	102991	Ezhip	EZH inhibitory protein	LDLQVDREPESEAEQEEQELESEPGPSSRPQASR	LDLQVDREPES( Phospho)EAEQEEQELESEPGPSSRPQASR	4	LDLQVDREPES( Phospho)EAEQEEQELESEPGPSSRPQASR4	983.694	1	42.322	___1	0.0227117	0.0447109	0.339581	0.068465	0.546612	0.0138393	0.218612	0.115543	0.135238	3.27977	0.166775	0.0205754	6.12975	2.46003	0.243342	0.166313	0.713719	2.00706	3.85027	0.121054	0.849413	1.7172	0.0643692	0.00885049	1.74916	1.59509	0.351938	0.167257	1.68748	1.14526	3.33473	2.77554	0.559196	3.33473	0.0819374	0.0710883	0.31006
P62322	ENSMUSG00000091625	66373	Lsm5	LSM5 homolog, U6 small nuclear RNA and mRNA degradation associated	LDQILLNGNNITMLVPGGEGPEV	LDQILLNGNNIT( Phospho)M(Oxidation)LVPGGEGPEV	2	LDQILLNGNNIT( Phospho)M(Oxidation)LVPGGEGPEV2	798.407	1	11.61	___1	0.139719	3.27829	3.38101	0.0636701	0.00283818	2.58327	3.37833	2.68023	0.123138	0.131209	0.159705	0.0919207	0.053882	0.0373034	0.224132	4.68516	0.255086	0.0346702	0.132815	0.00695127	0.0304249	0.118599	0.00127957	0.101821	0.131189	0.0274242	5.14592	1.73672	0.630341	0.632936	-1.46216	-1.45624	-0.00592588	1.46216	0.260785	0.326314	0.327946
Q8R080	ENSMUSG00000022385	29870	Gtse1	G two S phase expressed protein 1	LDQLTITPEAGGR	LDQLTIT( Phospho)PEAGGR	2	LDQLTIT( Phospho)PEAGGR2	725.849	1	26.824	___1	1.04015	1.42914	1.54236	1.62309	0.0819073	0.236075	0.638743	2.16683	0.546596	1.09784	0.0807437	1.39749	0.74896	0.0684986	0.905584	2.16946	0.164084	0.224402	0.607335	0.942223	1.47308	2.03095	1.9595	2.40125	1.34293	0.0568505	0.0239153	1.03388	0.761895	1.20423	-0.4404	0.220043	-0.660444	0.660444	0.47514	0.733391	0.884538
D3YZP9	ENSMUSG00000048701	76551	Ccdc6	coiled-coil domain containing 6	LDQPVSAPPSPR	LDQPVSAPPS( Phospho)PR	2	LDQPVSAPPS( Phospho)PR2	672.323	1	27.141	___1	0.631047	0.465276	1.41918	0.656863	0.849927	1.38034	0.867959	0.51532	1.57183	1.61464	1.53947	1.5355	1.3345	1.23368	0.812614	0.857934	1.62179	1.70152	0.581022	0.636796	0.585092	0.828537	1.09132	0.575756	0.615827	1.33682	0.139441	0.928639	1.36129	0.710067	0.551788	-0.387162	0.938951	0.938951	0.00329041	0.049928	0.429712
Q80X90	ENSMUSG00000025278	286940	Flnb	filamin, beta	LDVTILSPSR	LDVTILS( Phospho)PSR	2	LDVTILS( Phospho)PSR2	590.804	1	24.039	___1	0.440631	1.19214	1.77726	0.737842	0.488338	1.42323	1.06614	1.26894	1.08951	0.701902	1.20668	0.671646	0.665019	0.573239	1.02662	1.23572	1.31717	0.901135	0.62011	0.763454	0.759061	0.6662	1.46952	1.10465	1.19594	1.11177	1.52613	1.05378	0.922124	1.02409	-0.192543	-0.0412282	-0.151314	0.192543	0.71991	0.719759	0.983182
Q80X90	ENSMUSG00000025278	286940	Flnb	filamin, beta	LDVTILSPSRK	LDVTILS( Phospho)PSRK	2	LDVTILS( Phospho)PSRK2	654.851	0.9996	26.979	___1	0.901387	0.314726	0.136712	0.0201937	0.81545	0.488236	0.852363	0.485634	0.624641	2.74455	0.277095	2.83124	2.63416	2.54463	0.401828	0.363744	1.39163	0.801329	1.49264	1.37841	1.93733	1.8917	0.0860666	0.0757265	0.503401	0.47384	0.531342	0.515483	1.55447	0.93005	1.59242	0.851385	0.74104	1.59242	0.0358779	0.0289077	0.524748
P40124	ENSMUSG00000028656	12331	Cap1	CAP, adenylate cyclase-associated protein 1 (yeast)	LEAVSHTSDMHCGYGDSPSK	LEAVSHTSDM(Oxidation)HC(Carbamidomethyl)GYGDS( Phospho)PSK	3	LEAVSHTSDM(Oxidation)HC(Carbamidomethyl)GYGDS( Phospho)PSK3	758.634	1	44.67	___1	1.5057	0.905463	2.28988	2.06776	0.330437	2.22283	1.24583	1.30693	1.263	1.089	0.493172	0.077788	0.251549	0.038029	0.0728627	1.10311	0.669917	1.40484	0.645136	0.58498	0.60269	0.0247459	1.69278	0.761556	1.6847	2.19229	0.473027	1.45976	0.577808	0.962434	-1.33707	-0.60097	-0.736097	1.33707	0.0233518	0.0179539	0.236909
Q62393	ENSMUSG00000027506	21985	Tpd52	tumor protein D52	LEDVKNSPTFK	LEDVKNS( Phospho)PTFK	2	LEDVKNS( Phospho)PTFK2	679.323	1	21.94	___1	0.143407	0.999349	0.323812	0.723623	0.210183	0.782257	0.577488	1.40995	0.720014	1.49828	1.62015	1.39485	1.92301	0.874339	1.83026	2.74891	0.771334	0.596937	0.614568	0.856428	1.33662	0.020791	0.523247	1.38372	1.11784	1.16697	0.831673	0.654453	1.47312	0.872428	1.17051	0.414746	0.755766	1.17051	0.00752662	0.00716825	0.649753
P13864	ENSMUSG00000004099	13433	Dnmt1	DNA methyltransferase (cytosine-5) 1	LEEVTAGTQLGPEEPCEQEDDNRSLRR	LEEVTAGTQLGPEEPC(Carbamidomethyl)EQEDDNRS( Phospho)LRR	4	LEEVTAGTQLGPEEPC(Carbamidomethyl)EQEDDNRS( Phospho)LRR4	782.872	1	32.582	___1	0.410107	0.863605	1.22702	0.0987055	2.3872	0.683714	2.32189	5.97157	1.26967	0.271823	0.730683	0.293469	0.851806	0.0298706	0.13499	0.78074	3.64614	0.245313	0.498271	0.163039	1.10876	0.760066	0.461496	0.395618	0.796678	0.1824	0.415364	1.69261	0.776092	0.531299	-1.12495	-1.67165	0.546705	1.67165	0.128715	0.272166	0.132487
Q9CX34	ENSMUSG00000022024	67955	Sugt1	SGT1, suppressor of G2 allele of SKP1 (S. cerevisiae)	LEGQGDEPTPK	LEGQGDEPT( Phospho)PK	2	LEGQGDEPT( Phospho)PK2	625.773	1	21.898	___1	0.637747	0.755502	1.03352	0.651985	2.33764	1.03989	2.56245	3.19427	1.17371	0.0249128	0.034018	0.899439	0.0331325	0.000741724	0.152402	1.855	2.03618	1.37007	0.611238	0.882728	0.997309	0.765546	1.14658	0.65223	0.0393136	1.0478	1.06465	1.48741	0.711766	0.800822	-1.06333	-0.893252	-0.170078	1.06333	0.0811051	0.098968	0.157035
P56841	ENSMUSG00000060863	27381	Tcl1b2	T cell leukemia/lymphoma 1B, 2	LETCSHSPYCNK	LETC(Carbamidomethyl)S( Phospho)HSPYC(Carbamidomethyl)NK	2	LETC(Carbamidomethyl)S( Phospho)HSPYC(Carbamidomethyl)NK2	788.304	1	35.114	___1	0.693817	0.589431	0.847701	0.857981	0.860515	1.5961	1.00356	0.68938	2.08252	0.0179471	1.35528	1.65274	2.10949	1.01474	1.45453	0.77961	1.2871	1.00872	0.342248	1.57113	0.999017	1.24825	1.07581	0.129793	0.150694	0.294459	1.28742	1.02456	1.18669	0.788758	0.211939	-0.377345	0.589284	0.589284	0.318239	0.806314	0.637317
A2ADY9	ENSMUSG00000078515	68817	Ddi2	DNA-damage inducible protein 2	LFSADPFDLEAQAK	LFS( Phospho)ADPFDLEAQAK	2	LFS( Phospho)ADPFDLEAQAK2	776.891	1	28.699	___1	0.973708	0.963965	1.517	1.44339	1.40636	1.31453	1.37157	1.21507	1.17277	1.64564	0.159307	1.28348	0.200235	1.37639	1.43831	1.74036	0.00107903	0.058495	1.11527	1.2268	0.86928	0.657913	0.00550393	0.970124	0.861242	1.0419	0.970303	1.26426	0.878145	0.857593	-0.525766	-0.559931	0.0341655	0.559931	0.164475	0.239657	0.207195
Q9QZQ1	ENSMUSG00000068036	17356	Afdn	afadin, adherens junction formation factor	LFSQGQDVSDK	LFS( Phospho)QGQDVSDK	2	LFS( Phospho)QGQDVSDK2	652.284	1	24.143	___1	0.334321	1.0668	1.70689	0.6798	0.0513247	3.04251	2.25378	2.18406	0.526288	0.264037	0.566629	0.042583	0.607013	0.244881	1.14097	1.0764	0.753809	0.675421	0.287901	0.268622	1.38872	0.681201	0.735691	1.20998	2.13672	1.75397	1.31967	1.3162	0.59686	1.08694	-1.14091	-0.276101	-0.864811	1.14091	0.124579	0.113685	0.785557
Q8BY87	ENSMUSG00000059263	74996	Usp47	ubiquitin specific peptidase 47	LFVLLPEQSPGSYSK	LFVLLPEQS( Phospho)PGSYSK	2	LFVLLPEQS( Phospho)PGSYSK2	872.933	1	25.558	___1	0.154867	0.733921	1.42587	0.685288	0.371629	0.210489	2.57615	1.41688	1.58331	0.269272	0.232097	0.917965	0.613047	0.137911	0.578117	0.378134	0.110927	1.95045	2.2458	0.175393	1.97787	0.28065	1.92821	1.68498	1.32235	1.46221	1.57621	1.0176	0.576435	1.40596	-0.819942	0.466387	-1.28633	1.28633	0.0627546	0.394797	0.483384
Q8VDF2	ENSMUSG00000001228	18140	Uhrf1	ubiquitin-like, containing PHD and RING finger domains, 1	LFYRGKQMEDGHTLFDYDVR	LFY( Phospho)RGKQM(Oxidation)EDGHTLFDYDVR	3	LFY( Phospho)RGKQM(Oxidation)EDGHTLFDYDVR3	863.054	0.9915	14.36	___1	0.695613	0.614886	1.31177	0.714917	0.823321	1.13482	0.964362	0.781607	0.983464	0.734982	1.39636	0.920895	1.08728	1.04958	1.24863	1.80074	1.38873	1.43674	0.655777	0.643714	0.577517	0.908047	1.08848	0.731691	0.878863	1.56104	0.866194	0.89164	1.22933	0.879035	0.463334	-0.0205398	0.483874	0.483874	0.0242315	0.0487195	0.995175
P00761					LGEHNIDVLEGNEQFINAAKIITHPNFNGNTLDNDIMLIK	LGEHNIDVLEGNEQFINAAKIIT( Phospho)HPNFNGNTLDNDIMLIK	4	LGEHNIDVLEGNEQFINAAKIIT( Phospho)HPNFNGNTLDNDIMLIK4	899.06	1	21.185	___1	0.432836	0.00084188	0.555796	1.60002	0.574716	1.11486	2.17751	1.76212	2.14084	0.000226085	1.04956	0.00103331	0.839472	0.792839	0.00304734	1.10939	3.07395	0.00383969	0.50925	0.000364531	0.326552	0.000810701	6.53147e-05	0.000141104	2.28507	0.614804	6.03004	1.15106	0.763706	1.08523	-0.591874	-0.0849587	-0.506916	0.591874	0.814088	0.820419	0.99425
Q8VBT9	ENSMUSG00000025142	68938	Aspscr1	alveolar soft part sarcoma chromosome region, candidate 1 (human)	LGGPSASLRPLTSPSANSSK	LGGPSASLRPLT( Phospho)SPSANSSK	3	LGGPSASLRPLT( Phospho)SPSANSSK3	669.67	1	47.222	___1	0.813369	0.84916	0.842423	0.859296	0.951137	0.58093	0.92528	1.06502	0.869885	1.16118	1.58601	1.23033	1.41155	1.51424	1.2036	1.27378	1.44925	1.44249	0.641398	0.829004	0.85839	0.841677	0.84585	0.653131	0.759792	0.801168	0.740663	0.861833	1.3636	0.774564	0.661943	-0.154024	0.815968	0.815968	5.39276e-10	2.65742e-08	0.312581
Q6P1G2	ENSMUSG00000029475	30841	Kdm2b	lysine (K)-specific demethylase 2B	LGPASAVK	LGPAS( Phospho)AVK	2	LGPAS( Phospho)AVK2	411.711	0.998	20.008	___1	1.28116	1.19839	1.14304	1.22082	2.02841	0.869463	1.9884	0.925182	1.53888	1.59331	0.0259802	0.219342	1.59975	0.135468	1.50359	1.77642	0.203169	0.253474	0.762376	1.04277	0.620112	0.699899	1.16544	1.1712	1.00066	0.125259	0.908036	1.35486	0.812278	0.832861	-0.7381	-0.701997	-0.0361024	0.7381	0.0739652	0.105291	0.122676
Q9JJG0	ENSMUSG00000030852	57752	Tacc2	transforming, acidic coiled-coil containing protein 2	LGSSLPQDDDTPKK	LGSSLPQDDDT( Phospho)PKK	2	LGSSLPQDDDT( Phospho)PKK2	527.58	1	26.466	___1	0.00359247	0.773025	0.0933691	0.082461	0.780628	1.02012	1.42842	0.17763	0.117751	1.55555	1.97227	1.65769	0.105422	0.130256	2.1489	2.25568	1.56601	1.92836	0.892251	1.37751	1.22706	0.0127371	1.33556	1.15495	0.926049	1.22717	1.04957	0.497443	1.48002	1.02254	1.57301	1.03955	0.533453	1.57301	0.00784793	0.00564806	0.176527
Q9CZ44	ENSMUSG00000027455	386649	Nsfl1c	NSFL1 (p97) cofactor (p47)	LGSTAPQVLNTSSPAQQAENEAK	LGSTAPQVLNTS( Phospho)SPAQQAENEAK	3	LGSTAPQVLNTS( Phospho)SPAQQAENEAK3	781.394	1	28.768	___1	0.0539192	0.952347	0.154227	1.25226	0.712883	0.993046	1.48179	0.847845	1.52082	0.421408	1.53737	1.4754	1.20005	1.04483	1.20199	1.60824	0.311047	0.0178503	3.47995	1.79667	1.18804	0.476462	0.156863	0.468363	0.757091	0.936884	0.95234	0.885461	0.979798	1.13474	0.146056	0.357862	-0.211806	0.357862	0.769156	0.959813	0.753339
Q9WUD1	ENSMUSG00000039615	56424	Stub1	STIP1 homology and U-Box containing protein 1	LGTGGGGSPDKSPSAQELK	LGTGGGGS( Phospho)PDKSPSAQELK	2	LGTGGGGS( Phospho)PDKSPSAQELK2	622.628	1	35.421	___1	2.2247	1.05295	0.606894	0.192914	0.618487	1.59017	1.77342	1.50105	1.33999	2.16841	1.338	0.542835	0.260325	1.75212	1.06345	1.97125	0.249225	0.0112548	0.721599	0.399319	1.40428	0.484364	0.668789	0.999415	0.775329	0.599632	0.689812	1.21118	1.03965	0.749171	-0.220307	-0.693041	0.472735	0.693041	0.302114	0.830626	0.277921
P16125	ENSMUSG00000030246	16832	Ldhb	lactate dehydrogenase B	LIASVADDEAAVPNNK	LIAS( Phospho)VADDEAAVPNNK	2	LIAS( Phospho)VADDEAAVPNNK2	813.922	1	32.19	___1	0.703571	0.841463	0.634789	0.674105	0.729468	0.613765	0.779421	0.817931	0.802658	1.30265	1.12529	1.12392	1.40371	0.902419	1.53517	1.48723	1.69147	1.42601	0.761008	1.11861	0.939153	0.550516	1.05687	1.13958	1.0558	0.918578	0.864829	0.733019	1.3331	0.933883	0.862861	0.349392	0.513469	0.862861	1.59332e-06	1.20609e-06	0.0748199
P00375	ENSMUSG00000021707	13361	Dhfr	dihydrofolate reductase	LIEQPELASK	LIEQPELAS( Phospho)K	2	LIEQPELAS( Phospho)K2	564.321	1	16.782	___1	0.0368662	1.10627	1.64619	0.0439881	0.0247409	2.53162	1.30495	1.51263	0.931911	0.0250664	1.54133	0.128284	0.124902	0.633377	1.96605	1.20754	2.66068	1.79099	0.0324142	0.303428	0.418472	0.132702	0.884547	1.09391	0.880822	0.865993	3.17034	1.01546	1.1198	0.864737	0.141105	-0.231804	0.372909	0.372909	0.839625	0.968422	0.935331
Q9R1M5	ENSMUSG00000015721	23968	Nlrp5	NLR family, pyrin domain containing 5	LILNHCNIVDDAYGFLAMRLANNTK	LILNHC(Carbamidomethyl)NIVDDAY( Phospho)GFLAMRLANNTK	4	LILNHC(Carbamidomethyl)NIVDDAY( Phospho)GFLAMRLANNTK4	740.374	0.9983	23.202	___1	0.000312947	0.00494574	4.61054	0.404086	9.39808	0.015937	0.791146	0.0059335	0.607107	0.00166108	0.00132241	0.0133776	0.00368821	2.28373	0.00688969	0.00652809	0.0379346	0.0287039	0.000568137	0.0198918	8.30311	0.00327299	0.00248254	0.443207	0.00264635	0.000381657	0.00251403	1.75979	0.264871	0.975342	-2.73204	-0.851421	-1.88062	2.73204	0.454142	0.421476	0.782894
C3VD30	ENSMUSG00000056586	545824	Zar1l	zygote arrest 1-like	LKELGEEYAHSPQDR	LKELGEEYAHS( Phospho)PQDR	3	LKELGEEYAHS( Phospho)PQDR3	617.949	1	44.853	___1	0.8755	1.61005	0.0449722	1.30105	0.527515	0.247793	0.356179	1.92536	1.68873	0.875791	1.47388	2.7264	1.55624	0.196524	0.417096	0.824025	0.962934	0.262764	1.21967	0.083498	0.995154	0.51322	0.0107054	0.764906	2.1331	1.30552	2.10141	0.953016	1.03285	1.01413	0.116059	0.0896736	0.0263859	0.116059	0.972987	0.972779	0.983948
Q8VI95	ENSMUSG00000032623	100535	Oas1d	2'-5' oligoadenylate synthetase 1D	LKFEVQSPKEPNSR	LKFEVQS( Phospho)PKEPNSR	3	LKFEVQS( Phospho)PKEPNSR3	580.289	1	23.358	___1	0.485413	0.019332	0.0118799	0.625132	3.78547	0.228809	3.28111	2.67872	0.00132701	0.0378322	0.180603	1.40342	1.22403	1.24292	1.07056	1.74045	1.02965	0.977803	1.06474	0.869382	1.17798	1.21207	0.976466	0.865304	0.0569163	0.668662	0.0840126	1.23524	0.989697	0.77506	-0.319735	-0.672415	0.35268	0.672415	0.6157	0.857227	0.587549
Q8BJ71	ENSMUSG00000032939	71805	Nup93	nucleoporin 93	LKGTSPSSATRPQR	LKGT( Phospho)SPSSATRPQR	3	LKGT( Phospho)SPSSATRPQR3	522.599	1	25.037	___1	1.33962	0.020475	0.0487699	1.52647	1.99817	0.0707023	0.0972798	0.667623	0.173897	2.26281	0.182143	3.03642	3.01353	2.33556	1.03989	1.3145	0.146977	0.254861	1.00663	1.30943	1.34755	1.79721	0.170573	0.115826	0.240176	1.34371	0.139178	0.660335	1.50963	0.830032	1.19293	0.32997	0.862958	1.19293	0.128262	0.133929	0.916059
Q63932	ENSMUSG00000035027	26396	Map2k2	mitogen-activated protein kinase kinase 2	LKQPSTPTR	LKQPS( Phospho)TPTR	2	LKQPS( Phospho)TPTR2	554.282	0.9954	15.816	___1	0.021997	0.0581966	0.171403	1.29267	1.68728	0.16503	1.01633	1.01467	1.11481	1.58101	0.61676	1.62145	2.11747	0.0173078	1.44655	1.53618	1.36159	1.54375	0.926218	1.09222	1.39552	1.27779	0.731929	1.28199	0.0705604	1.29839	0.540925	0.726933	1.31578	0.957283	0.856029	0.397124	0.458906	0.856029	0.107915	0.0925121	0.670987
Q8QZT1	ENSMUSG00000032047	110446	Acat1	acetyl-Coenzyme A acetyltransferase 1	LKTVFQKENGTITAANASTLNDGAAALVLMTAEAAQR	LKTVFQKENGT( Phospho)ITAANASTLNDGAAALVLMTAEAAQR	4	LKTVFQKENGT( Phospho)ITAANASTLNDGAAALVLMTAEAAQR4	988.485	0.9998	12.567	___1	0.0116615	0.0090756	1.9422	0.0328563	1.51621	0.00613974	2.11321	0.0109986	0.00196853	2.34531	0.0537685	0.0194751	2.96421	2.40959	0.0355976	0.0544137	0.00858956	0.00564829	1.45507	1.42336	0.0142665	1.46725	3.23691	0.00213795	1.94068	1.81739	2.10202	0.627145	0.877401	1.49545	0.484436	1.25371	-0.769276	1.25371	0.23809	0.877253	0.227224
Q9R1M5	ENSMUSG00000015721	23968	Nlrp5	NLR family, pyrin domain containing 5	LLFVIDGLDDMDSVLQHDDMTLSR	LLFVIDGLDDMDS( Phospho)VLQHDDMTLSR	3	LLFVIDGLDDMDS( Phospho)VLQHDDMTLSR3	927.776	1	30.069	___1	0.711509	0.063838	0.129824	0.132913	0.196205	0.252756	0.0175401	0.0194418	0.116017	2.00946	2.03463	2.10849	2.45778	2.7784	0.0942853	1.65167	2.77387	3.35262	1.57286	1.1933	1.01509	0.140078	0.803439	0.0709921	0.147093	0.980355	0.175555	0.182227	2.14013	0.677639	3.55389	1.89478	1.65911	3.55389	2.51887e-06	2.66918e-06	0.242806
Q9CQJ7	ENSMUSG00000020415	30939	Pttg1	pituitary tumor-transforming gene 1	LLHLGPPSPLK	LLHLGPPS( Phospho)PLK	2	LLHLGPPS( Phospho)PLK2	626.348	1	30.601	___1	0.0904974	1.13455	0.0476916	0.234651	0.0369258	0.186046	0.182457	0.464983	0.824794	1.19519	2.06137	0.283859	1.35888	0.0133796	2.03722	1.31479	2.74954	1.79594	0.017932	0.640847	1.2698	0.179389	1.76319	1.47074	1.50125	1.49523	2.64885	0.355844	1.42335	1.2208	1.99998	1.77851	0.221462	1.99998	0.0108409	0.012444	0.0467735
Q9CQ22	ENSMUSG00000030842	66508	Lamtor1	late endosomal/lysosomal adaptor, MAPK and MTOR activator 1	LLLDPSSTPTK	LLLDPS( Phospho)STPTK	2	LLLDPS( Phospho)STPTK2	626.318	1	25.123	___1	0.0354042	1.20988	1.66476	0.665045	0.515091	1.97042	1.04183	1.43925	1.23356	0.958613	1.67761	0.0627923	0.738215	0.00235752	1.84537	0.0659914	1.83229	1.66211	0.613392	0.0224391	0.821178	0.00905315	1.48422	1.14131	1.40093	1.15626	1.73063	1.08614	0.982817	0.931046	-0.144212	-0.222282	0.0780698	0.222282	0.885863	0.944272	0.879168
Q9CZD3	ENSMUSG00000029777	353172	Gars	glycyl-tRNA synthetase	LLSAPAQPAASRSSMDSAEELLAPLR	LLS( Phospho)APAQPAASRSSM(Oxidation)DSAEELLAPLR	4	LLS( Phospho)APAQPAASRSSM(Oxidation)DSAEELLAPLR4	695.598	0.9997	22.16	___1	0.694657	0.848055	1.0867	0.753873	0.830195	0.840923	0.64106	1.00374	0.824923	0.881082	1.71148	1.45582	1.21798	1.39654	1.268	1.27761	1.32267	1.27399	0.983672	0.902532	0.796281	0.743269	1.03854	0.776743	0.837	0.682531	0.910139	0.836014	1.31169	0.8523	0.649823	0.0278348	0.621988	0.649823	1.74633e-06	7.2071e-06	0.976031
Q9CW46	ENSMUSG00000111497	71766	Gm38431	predicted gene, 38431	LLSPIASNR	LLS( Phospho)PIASNR	2	LLS( Phospho)PIASNR2	525.773	0.9999	21.509	___1	0.101663	0.0840571	0.0837912	0.631992	0.11332	0.09373	1.13156	1.23559	0.118115	1.58199	2.68486	1.844	1.58352	1.01946	1.25426	1.59572	1.81028	1.58643	0.63765	0.1501	0.85424	1.05957	1.49597	0.743533	1.26554	1.03371	1.20535	0.399314	1.66228	0.938407	2.05757	1.23269	0.824877	2.05757	1.64064e-05	1.02027e-05	0.0441511
P35700	ENSMUSG00000028691	18477	Prdx1	peroxiredoxin 1	LNCQVIGASVDSHFCHLAWINTPK	LNC(Carbamidomethyl)QVIGAS( Phospho)VDSHFC(Carbamidomethyl)HLAWINTPK	3	LNC(Carbamidomethyl)QVIGAS( Phospho)VDSHFC(Carbamidomethyl)HLAWINTPK3	923.122	1	62.833	___1	0.259501	0.184952	0.887626	0.455498	2.8555	0.742601	2.30865	6.32325	0.583436	0.487906	0.0266227	0.506486	0.201067	0.0853865	0.0486581	8.16058	0.341905	0.137195	0.275998	0.432909	0.394184	0.304779	0.33411	0.20939	0.0572054	0.063273	0.331327	1.62234	1.11065	0.267019	-0.546674	-2.60306	2.05638	2.60306	0.333903	0.838978	0.30837
Q8BGD9	ENSMUSG00000058655	75705	Eif4b	eukaryotic translation initiation factor 4B	LPKSPPYTAFLGNLPYDVTEDSIK	LPKS( Phospho)PPYTAFLGNLPYDVTEDSIK	3	LPKS( Phospho)PPYTAFLGNLPYDVTEDSIK3	916.454	1	16.852	___1	0.0113802	1.348	3.41118	0.0688793	0.0350471	1.07216	0.290688	0.311026	0.0522025	0.0437961	0.118999	0.058083	0.194841	0.430624	0.154783	1.63885	3.63178	3.68323	0.133845	1.52262	0.125199	0.0233156	2.40774	1.93561	2.78776	0.155373	1.35299	0.733396	1.10611	1.16049	0.59283	0.662076	-0.0692459	0.662076	0.738637	0.806344	0.754438
Q8VEL2	ENSMUSG00000030269	97287	Mtmr14	myotubularin related protein 14	LPSHHGLTEAK	LPS( Phospho)HHGLTEAK	3	LPS( Phospho)HHGLTEAK3	397.217	1	24.516	___1	2.11022	0.0222405	0.0868251	3.13076	4.23054	1.38217	4.08271	1.84368	2.08753	0.033428	0.0684802	0.0146456	0.0376333	0.0442035	0.0178042	0.0373569	0.0159795	0.241397	0.042818	3.41945	0.114369	0.0188683	0.165549	2.74607	0.0319427	0.927083	0.0462465	2.10852	0.0567697	0.83471	-5.21496	-1.33688	-3.87808	5.21496	0.00365539	0.00276492	0.0712472
Q66JT0	ENSMUSG00000037159	381759	Wee2	WEE1 homolog 2 (S. pombe)	LPVPTNFSTPK	LPVPTNFS( Phospho)TPK	2	LPVPTNFS( Phospho)TPK2	640.82	1	19.591	___1	0.156183	0.0569329	0.139605	0.177027	0.309714	0.245646	0.304901	0.349103	0.007084	0.00534613	2.57272	0.131327	0.265212	1.92873	2.90287	3.40722	2.62921	2.34744	0.112442	0.04871	0.844102	0.0943711	1.67519	1.87881	1.69585	0.0164511	2.6978	0.194022	1.7989	1.00708	3.21282	2.37589	0.836933	3.21282	0.00619487	0.00438334	0.190119
Q8N9S3	ENSMUSG00000020288	268390	Ahsa2	AHA1, activator of heat shock protein ATPase 2	LQASPVALGVR	LQAS( Phospho)PVALGVR	2	LQAS( Phospho)PVALGVR2	595.819	1	23.616	___1	1.01546	1.51182	1.76402	1.49278	1.6266	1.13731	0.901863	0.807916	1.64917	0.872949	0.585098	1.19816	0.509001	0.231277	1.34093	0.189027	0.325601	0.366516	1.48611	1.21536	0.915557	0.257756	1.5568	1.2025	1.43408	0.62137	0.784964	1.32299	0.624284	1.05272	-1.08353	-0.329684	-0.753849	1.08353	0.00483042	0.00364585	0.353959
Q9D8W5	ENSMUSG00000020720	66997	Psmd12	proteasome (prosome, macropain) 26S subunit, non-ATPase, 12	LQEVIETLLSLEK	LQEVIETLLS( Phospho)LEK	2	LQEVIETLLS( Phospho)LEK2	757.939	1	22.233	___1	0.86962	1.64113	1.20006	1.19593	1.59379	0.00541708	1.33074	1.03331	0.596871	0.313135	0.0393336	1.87026	1.79354	0.860811	0.259073	2.52382	0.046015	2.16766	0.0788639	0.203483	1.28046	1.5341	1.65839	0.74835	1.49243	0.242069	0.421351	1.05187	1.09707	0.851054	0.0606965	-0.305639	0.366335	0.366335	0.758596	0.990868	0.835525
Q7TQH0	ENSMUSG00000032637	233871	Atxn2l	ataxin 2-like	LQPSSSPETGLDPFPSR	LQPSSS( Phospho)PETGLDPFPSR	2	LQPSSS( Phospho)PETGLDPFPSR2	947.933	1	32.016	___1	0.900784	0.711164	0.938107	0.7036	0.969229	0.754343	0.892054	0.936242	0.801155	1.28984	1.14684	1.41754	1.16428	0.869722	1.30408	1.31731	1.53621	1.24091	0.928204	1.03304	0.902593	0.882453	0.920443	0.852329	0.878914	0.848571	0.860042	0.845186	1.25408	0.900732	0.56929	0.0918293	0.477461	0.56929	7.20562e-07	1.53621e-06	0.633092
Q9WTX5	ENSMUSG00000036309	21402	Skp1	S-phase kinase-associated protein 1	LQSSDGEIFEVDVEIAK	LQSS( Phospho)DGEIFEVDVEIAK	3	LQSS( Phospho)DGEIFEVDVEIAK3	939.971	1	37.512	___1	0.585323	0.335109	0.767937	0.947909	0.480736	0.833442	0.57557	0.463076	0.570817	1.71845	1.31214	2.01265	1.99966	1.39188	1.58579	1.30859	1.79881	1.43149	1.14411	0.774758	0.491656	1.27398	0.869461	0.527478	0.473834	0.515174	0.810154	0.617769	1.61772	0.764512	1.38882	0.307471	1.08135	1.38882	2.97019e-08	6.47564e-08	0.465761
Q91YD3	ENSMUSG00000021962	75901	Dcp1a	decapping mRNA 1A	LRLTPQHDQIQAQPLGK	LRLT( Phospho)PQHDQIQAQPLGK	3	LRLT( Phospho)PQHDQIQAQPLGK3	675.022	1	40.022	___1	0.849855	0.523393	1.06454	0.617268	0.854075	0.872495	0.835763	1.0136	0.430438	1.20164	1.61725	1.68085	1.25641	1.31289	0.98672	1.38594	1.32377	1.40426	1.02448	0.849355	0.754037	0.912113	0.873607	0.691545	0.851638	0.888476	0.923576	0.784603	1.35219	0.863203	0.785267	0.137737	0.64753	0.785267	1.09749e-06	2.26539e-06	0.636046
B1B0V2	ENSMUSG00000073294	102991	Ezhip	EZH inhibitory protein	LRSLEAEMAAACVTSTAGEDLGTFSEPGSQHGDPEGGGGPDLELGHAR	LRS( Phospho)LEAEMAAAC(Carbamidomethyl)VTSTAGEDLGTFSEPGSQHGDPEGGGGPDLELGHAR	4	LRS( Phospho)LEAEMAAAC(Carbamidomethyl)VTSTAGEDLGTFSEPGSQHGDPEGGGGPDLELGHAR4	1230.3	1	78.139	___1	0.857591	1.17924	1.25283	1.27837	0.824175	0.0119942	1.87068	0.787095	0.861951	1.0052	1.12461	1.38598	1.48241	1.33526	1.29701	1.61345	0.0962643	1.02905	1.5719	0.937555	0.574954	0.623663	0.952703	0.884051	0.77959	0.799156	0.583276	0.991548	1.15214	0.856317	0.216556	-0.211538	0.428094	0.428094	0.352773	0.706615	0.780834
L7N1X6	ENSMUSG00000074060	382105	Fbxw15	F-box and WD-40 domain protein 15	LSVDPLHVIVICNTGSMDVYAWEER	LS( Phospho)VDPLHVIVIC(Carbamidomethyl)NTGSMDVYAWEER	3	LS( Phospho)VDPLHVIVIC(Carbamidomethyl)NTGSMDVYAWEER3	968.806	1	39.126	___1	0.920887	0.514558	0.563348	1.12539	0.683448	0.71189	0.820562	0.628557	0.453196	1.67757	2.03195	1.93462	2.05691	0.728364	1.16329	1.06157	1.1703	1.0459	1.08422	1.06704	0.915472	1.28	0.982994	0.450794	0.792504	0.58626	0.548391	0.713538	1.43005	0.856409	1.00301	0.26331	0.739697	1.00301	0.000550815	0.000671916	0.669959
Q9D5V6	ENSMUSG00000031357	67043	Syap1	synapse associated protein 1	LSAGAAPSEESPERPVEPTEEQQQQPPTEDPQFLHQAK	LSAGAAPS( Phospho)EESPERPVEPTEEQQQQPPTEDPQFLHQAK	4	LSAGAAPS( Phospho)EESPERPVEPTEEQQQQPPTEDPQFLHQAK4	1066.49	1	42.29	___1	0.0635115	0.979654	1.53898	0.897494	0.00277747	0.277786	0.106211	1.55562	0.121861	0.0746819	2.48696	1.69021	0.846542	0.0202161	1.59696	2.47847	0.00227879	2.19824	0.0785547	0.929216	1.61059	0.821585	1.86614	0.959808	1.67204	0.913307	1.21031	0.615988	1.26606	1.11795	1.03937	0.85988	0.179495	1.03937	0.198764	0.199523	0.371977
Q7TQH0	ENSMUSG00000032637	233871	Atxn2l	ataxin 2-like	LSLTPTDVK	LSLT( Phospho)PTDVK	2	LSLT( Phospho)PTDVK2	527.265	1	24.314	___1	0.515574	1.23134	0.953206	0.689101	0.939022	0.954701	1.0394	0.0494689	0.0219228	1.07965	1.68628	1.20251	1.05167	0.0373222	1.38656	1.58344	1.31699	0.90762	1.05154	1.06877	1.06642	0.88844	1.36476	1.29916	1.2565	1.35451	1.00413	0.710415	1.13911	1.15047	0.681177	0.695489	-0.0143119	0.695489	0.0377273	0.0684169	0.0602329
P48678	ENSMUSG00000028063	16905	Lmna	lamin A	LSPSPTSQR	LSPS( Phospho)PTSQR	2	LSPS( Phospho)PTSQR2	526.743	1	17.242	___1	0.0417346	0.111142	0.0801829	0.956689	0.0382338	0.165609	0.175011	0.0102775	0.716696	2.50739	2.15265	2.22	2.67635	2.40524	1.7802	2.56872	2.49357	2.43092	0.0899502	0.39346	0.234002	0.254272	0.30693	0.650958	0.656308	0.66713	0.216375	0.255064	2.35945	0.385487	3.20952	0.595824	2.6137	3.20952	1.5068e-14	1.1624e-13	0.59391
P00761					LSSPATLNSRVATVSLPR	LSS( Phospho)PATLNSRVATVSLPR	3	LSS( Phospho)PATLNSRVATVSLPR3	703.997	0.9986	14.441	___1	1.39161	1.0429	0.797648	1.13661	1.13356	1.05548	0.7529	0.315258	0.347488	1.87479	2.12944	2.07316	1.39603	1.60666	0.448807	0.733035	1.6271	1.21283	1.06921	0.190253	0.0737586	1.0928	0.0765421	0.176899	0.823387	1.10731	1.31453	0.88594	1.45576	0.658299	0.716493	-0.428466	1.14496	1.14496	0.00677473	0.0562255	0.59916
Q7TPS5	ENSMUSG00000030279	74741	C2cd5	C2 calcium-dependent domain containing 5	LSSPAAFLPACSSPSR	LSSPAAFLPAC(Carbamidomethyl)S( Phospho)SPSR	2	LSSPAAFLPAC(Carbamidomethyl)S( Phospho)SPSR2	864.396	1	30.169	___1	0.17744	0.0835224	0.530221	0.0862163	0.503521	0.419379	0.275011	0.60754	0.337909	0.181729	0.851276	0.71244	0.465883	2.55432	2.70934	0.578347	3.75048	0.430863	1.90849	0.0474439	2.04939	1.95355	1.83023	0.343777	1.70433	0.0406832	1.86666	0.33564	1.35941	1.30495	2.01799	1.95901	0.0589837	2.01799	0.0422697	0.0623608	0.0806827
Q6B966	ENSMUSG00000016626	76858	Nlrp14	NLR family, pyrin domain containing 14	LTHLCLSDNVLEDEGIK	LTHLC(Carbamidomethyl)LS( Phospho)DNVLEDEGIK	4	LTHLC(Carbamidomethyl)LS( Phospho)DNVLEDEGIK4	652.664	1	39.766	___1	0.687476	0.922415	1.16522	0.728985	0.599028	1.05758	0.779672	0.902849	0.938858	1.24439	1.5681	1.211	1.08479	1.02186	1.35634	1.4953	1.40586	1.3482	0.563539	0.717068	0.639554	0.783631	1.379	0.679309	0.7704	0.852505	1.09708	0.864676	1.30398	0.831342	0.592691	-0.0567175	0.649408	0.649408	8.00846e-05	0.000466748	0.939011
O35618	ENSMUSG00000054387	17248	Mdm4	transformed mouse 3T3 cell double minute 4	LTHSLSTSNITAIPEKK	LTHSLST( Phospho)SNITAIPEKK	3	LTHSLST( Phospho)SNITAIPEKK3	640.668	1	25.997	___1	1.27836	0.667449	0.386588	1.04452	1.95526	0.0412293	1.2532	1.144	0.516358	1.57267	0.992755	1.40685	1.47755	2.1564	0.99899	1.31233	0.792294	0.985895	1.09815	1.06632	0.899753	1.14483	0.727629	0.545195	0.717689	0.740666	0.077065	0.920774	1.29953	0.7797	0.497068	-0.239928	0.736995	0.736995	0.0605427	0.200689	0.788791
Q9CQJ6	ENSMUSG00000023106	68184	Denr	density-regulated protein	LTVENSPKQETGITEGQGPVGEEEEK	LTVENS( Phospho)PKQETGITEGQGPVGEEEEK	3	LTVENS( Phospho)PKQETGITEGQGPVGEEEEK3	956.109	1	49.596	___1	1.68207	0.939615	2.26729	0.879641	0.793208	1.49174	1.7496	1.31951	0.753827	0.84154	0.893875	0.729838	0.289001	0.697175	0.470187	0.599291	0.795879	0.417749	1.78489	0.238114	1.80115	1.06399	0.714326	0.471951	1.03147	1.70357	0.5795	1.31961	0.637171	1.04322	-1.05036	-0.339075	-0.711288	1.05036	0.0185553	0.0144369	0.442977
Q8VED8	ENSMUSG00000019992	71804	Mtfr2	mitochondrial fission regulator 2	LTWDPSSPGLR	LTWDPSS( Phospho)PGLR	2	LTWDPSS( Phospho)PGLR2	654.804	1	27.219	___1	1.91724	1.75502	2.29	1.47585	0.555409	0.0200928	1.04501	1.73004	0.258208	0.0874921	0.0248865	2.56218	0.0752919	0.133519	1.85611	0.125834	0.364937	0.528338	1.70035	0.0790472	1.43031	0.0169059	1.32124	0.845542	1.87394	1.87557	1.05164	1.22743	0.639843	1.13273	-0.939851	-0.11584	-0.824012	0.939851	0.276789	0.293579	0.966933
Q9EPU0	ENSMUSG00000058301	19704	Upf1	UPF1 regulator of nonsense transcripts homolog (yeast)	LVNTVNPGARFMTTAMYDAREAIIPGSVYDR	LVNTVNPGARFMT( Phospho)TAMYDAREAIIPGSVYDR	5	LVNTVNPGARFMT( Phospho)TAMYDAREAIIPGSVYDR5	702.945	0.9333	12.242	___1	0.000959499	0.0593768	0.179337	1.03918	0.360761	0.00130587	0.996224	0.930552	1.03843	2.44109	5.42388	1.57274	3.71379	0.00545473	1.22818	2.58505	0.208562	0.0110855	2.82127	0.0130924	0.021999	0.0161431	0.702703	0.682544	0.0264864	0.875652	0.0441503	0.511791	1.90998	0.578227	1.89993	0.17608	1.72385	1.89993	0.0373998	0.0567275	0.992637
P63038	ENSMUSG00000025980	15510	Hspd1	heat shock protein 1 (chaperonin)	LVQDVANNTNEEAGDGTTTATVLAR	LVQDVANNT( Phospho)NEEAGDGTTTATVLAR	3	LVQDVANNT( Phospho)NEEAGDGTTTATVLAR3	854.089	1	39.115	___1	0.888775	1.04016	1.18708	0.73939	0.0060791	0.0575737	1.05956	0.657943	0.915471	1.29189	1.1709	1.606	1.53722	1.49662	0.986288	1.03063	1.13932	1.90363	1.19466	0.611132	0.641497	1.09721	1.53971	0.411543	1.00977	0.922508	0.857442	0.728004	1.35139	0.920607	0.892424	0.338639	0.553784	0.892424	0.00396154	0.00341256	0.504836
Q80X90	ENSMUSG00000025278	286940	Flnb	filamin, beta	LVSPGSANETSSILVESVTR	LVS( Phospho)PGSANETSSILVESVTR	3	LVS( Phospho)PGSANETSSILVESVTR3	709.352	1	37.593	___1	0.72595	0.908091	0.659369	0.232539	0.50142	1.82444	1.46515	0.454719	0.980456	1.32536	0.452707	1.34759	0.00898751	1.14545	1.3436	0.830945	1.86851	0.323206	1.33271	1.71044	0.294701	1.31068	1.18448	1.13333	0.250156	1.86923	1.5158	0.861348	0.960705	1.17795	0.157498	0.451608	-0.29411	0.451608	0.480489	0.924806	0.463487
P61087	ENSMUSG00000029203	53323	Ube2k	ubiquitin-conjugating enzyme E2K	LWAHVYAGAPVSSPEYTK	LWAHVYAGAPVSS( Phospho)PEYTK	3	LWAHVYAGAPVSS( Phospho)PEYTK3	659.336	1	26.756	___1	0.105478	0.527498	0.529202	0.175225	0.0660249	0.368113	0.348325	0.0842803	0.00334389	1.63068	1.98028	0.43692	2.54172	0.205036	2.81523	0.284591	1.82534	2.38486	1.50001	1.34839	1.7641	0.892798	1.34746	0.0344024	1.96145	1.37094	0.468306	0.245277	1.56718	1.18754	2.67569	2.27549	0.400199	2.67569	0.0014847	0.00133935	0.0217097
P27612	ENSMUSG00000028577	18786	Plaa	phospholipase A2, activating protein	LWAPDSPNR	LWAPDS( Phospho)PNR	2	LWAPDS( Phospho)PNR2	528.268	1	21.873	___1	0.316229	0.484278	0.144641	0.579877	0.784928	0.081823	0.0437506	0.857818	0.81082	0.619721	2.10954	0.143742	0.341954	0.430095	1.57309	0.5616	0.539601	0.12709	1.44634	0.0167535	2.96431	1.38398	1.70587	2.43087	2.9832	2.18582	1.33224	0.456018	0.716271	1.82771	0.651413	2.00287	-1.35146	2.00287	0.00069746	0.707588	0.000877007
Q8VCB1	ENSMUSG00000028614	72787	Ndc1	NDC1 transmembrane nucleoporin	LWTHTSDQQVSAISNPSPCASVTAEGK	LWTHTSDQQVSAISNPS( Phospho)PC(Carbamidomethyl)ASVTAEGK	3	LWTHTSDQQVSAISNPS( Phospho)PC(Carbamidomethyl)ASVTAEGK3	984.447	1	52.805	___1	1.00356	0.0672121	0.724757	0.873983	0.855154	0.0311912	0.633073	0.258185	0.0316169	1.36143	2.04174	1.45295	2.34125	0.141141	2.06684	1.70186	2.09381	0.13294	2.13701	1.48769	0.614124	1.80181	1.17187	0.76508	0.773966	0.408553	0.0272003	0.497637	1.48155	1.02081	1.57394	1.03655	0.537394	1.57394	0.0153207	0.0113687	0.233248
P70124	ENSMUSG00000067006	20724	Serpinb5	serine (or cysteine) peptidase inhibitor, clade B, member 5	LYIDKSLNPSTEFISSTK	LY( Phospho)IDKSLNPSTEFISSTK	3	LY( Phospho)IDKSLNPSTEFISSTK3	708.685	0.997	16.448	___1	0.378471	1.08287	0.0459698	0.177166	0.150569	0.579718	0.974745	2.37548	0.50103	1.04983	1.05617	1.15038	1.1856	1.0554	1.13285	1.11047	1.14171	1.14292	1.03876	1.3756	1.94585	0.0483783	0.434163	2.06183	2.52769	0.142505	1.13387	0.696225	1.11393	1.18985	0.678028	0.773152	-0.0951238	0.773152	0.249292	0.383112	0.267667
P56841	ENSMUSG00000060863	27381	Tcl1b2	T cell leukemia/lymphoma 1B, 2	MAAAGFYPPRLLPQVLISTGPGFYEDEHHR	M(Oxidation)AAAGFY( Phospho)PPRLLPQVLISTGPGFYEDEHHR	5	M(Oxidation)AAAGFY( Phospho)PPRLLPQVLISTGPGFYEDEHHR5	693.936	0.9985	16.066	___1	1.69045	0.488692	1.00374	0.288936	0.723819	0.104126	0.696542	0.00226552	1.1251	1.28125	1.60891	1.43939	1.13459	1.10244	1.42155	2.12744	1.10136	1.63728	0.580129	0.977868	0.745568	1.07893	1.15021	0.921047	0.832122	0.986159	0.75009	0.680407	1.42825	0.891347	1.06977	0.389589	0.680186	1.06977	0.00102389	0.000936437	0.47643
P16125	ENSMUSG00000030246	16832	Ldhb	lactate dehydrogenase B	MATLKEKLIASVADDEAAVPNNK	M(Oxidation)AT( Phospho)LKEKLIASVADDEAAVPNNK	3	M(Oxidation)AT( Phospho)LKEKLIASVADDEAAVPNNK3	842.742	0.9829	20.949	___1	0.56626	1.04589	1.00767	0.537562	0.705709	0.765226	0.999194	1.1432	1.00418	0.917587	1.67546	0.900595	1.15251	1.23068	1.35315	1.42175	1.76328	1.5247	0.657194	0.665894	0.631299	0.375646	0.979987	0.771392	0.926755	0.697622	1.5796	0.863877	1.32664	0.809488	0.618874	-0.0938165	0.712691	0.712691	0.00166117	0.00727293	0.918466
Q8VEL2	ENSMUSG00000030269	97287	Mtmr14	myotubularin related protein 14	MGSSPLEVPKPR	M(Oxidation)GS( Phospho)SPLEVPKPR	2	M(Oxidation)GS( Phospho)SPLEVPKPR2	438.568	1	24.66	___1	1.41118	0.770688	1.34536	1.22104	1.35401	1.07314	1.25996	1.08974	1.10475	0.0145366	1.49812	1.57096	1.57876	1.71072	1.55172	1.97798	0.00202012	1.52809	0.0213716	1.26909	0.00989572	1.12959	1.37157	0.00204595	1.11496	0.00329752	0.0154057	1.1811	1.27033	0.548579	0.105073	-1.10635	1.21143	1.21143	0.0264005	0.941755	0.0689812
Q9Z0M1	ENSMUSG00000006948	56640	Klk4	kallikrein related-peptidase 4 (prostase, enamel matrix, prostate)	MLEAHLSIQHPNFNDPSFANDLMLIK	M(Oxidation)LEAHLS( Phospho)IQHPNFNDPSFANDLM(Oxidation)LIK	4	M(Oxidation)LEAHLS( Phospho)IQHPNFNDPSFANDLM(Oxidation)LIK4	753.862	0.9726	11.634	___1	0.00163078	0.00137843	0.000158505	0.000519097	1.37066	0.0012449	0.000781553	1.53838	0.000847294	8.58739	2.19193	1.21518	0.0036943	0.000293318	5.89402	2.53169	0.00971232	0.000827774	0.132688	0.429204	0.0107706	1.6305	1.44286	0.000854506	0.000876535	0.000365658	0.00154652	0.323955	2.27053	0.405518	2.80916	0.323975	2.48519	2.80916	0.0580894	0.0845778	0.995155
P04264					MSGECAPNVSVSVSTSHTTISGGGSR	M(Oxidation)S( Phospho)GEC(Carbamidomethyl)APNVSVSVSTSHTTISGGGSR	4	M(Oxidation)S( Phospho)GEC(Carbamidomethyl)APNVSVSVSTSHTTISGGGSR4	861.06	1	63.597	___1	4.52808	1.6419	0.668786	0.706431	1.57892	0.327541	0.434346	0.196573	1.64148	0.478668	0.619295	0.637177	4.96806	0.102256	0.5419	1.06748	1.20566	0.00798414	0.0431764	1.34796	0.372986	0.961553	0.346417	0.592239	0.0958869	1.55217	0.335069	1.30267	1.06983	0.627496	-0.284091	-1.0538	0.769706	1.0538	0.49452	0.912322	0.472991
Q8BTI8	ENSMUSG00000039218	75956	Srrm2	serine/arginine repetitive matrix 2	MAPALSGANLTSPR	MAPALSGANLTS( Phospho)PR	2	MAPALSGANLTS( Phospho)PR2	741.345	1	32.182	___1	0.0885857	1.03741	0.0750838	1.09634	1.55335	0.692862	1.13505	0.738902	0.0312116	0.213962	1.78558	1.63737	2.97216	2.02809	1.85162	0.118656	2.21521	3.10979	0.0343596	1.37822	0.0958954	0.776306	0.774222	0.0968175	1.21442	0.229803	0.0187102	0.716533	1.77027	0.513195	1.30487	-0.481527	1.78639	1.78639	0.00320831	0.0166048	0.832939
P97825	ENSMUSG00000020737	15374	Jpt1	Jupiter microtubule associated homolog 1	MASNIFGTPEENPPSWAK	MASNIFGT( Phospho)PEENPPSWAK	2	MASNIFGT( Phospho)PEENPPSWAK2	691.3	1	26.446	___1	0.964107	1.53592	1.3715	0.772656	2.06525	0.0271991	0.157999	0.176689	1.62127	0.0865751	0.0608736	2.50782	0.477034	0.127324	1.43987	2.34109	0.331382	0.0328612	0.0874149	1.74788	1.83364	2.30666	2.52652	1.16482	0.96838	0.240007	0.0272789	0.965843	0.822759	1.2114	-0.231319	0.326814	-0.558133	0.558133	0.659647	0.940197	0.834741
Q99K01	ENSMUSG00000022680	94184	Pdxdc1	pyridoxal-dependent decarboxylase domain containing 1	MLEKSPR	MLEKS( Phospho)PR	2	MLEKS( Phospho)PR2	478.718	0.9978	19.471	___1	0.959795	1.11589	0.199518	1.1779	0.0621694	0.456426	1.25355	0.399682	0.1455	1.06901	2.8327	1.45422	2.15109	0.771312	1.5284	1.07978	3.68453	0.638517	0.659815	0.353095	0.727443	0.845874	0.221969	0.481202	1.20309	0.176583	1.35093	0.641159	1.68995	0.668889	1.39823	0.0610863	1.33714	1.39823	0.00485875	0.0100257	0.996029
Q9D350	ENSMUSG00000054310	71468	Obox1	oocyte specific homeobox 1	MNLQNIEQVLPESNGSSK	MNLQNIEQVLPES( Phospho)NGSSK	2	MNLQNIEQVLPES( Phospho)NGSSK2	1034.97	1	17.664	___1	0.6131	0.464368	0.62862	0.596154	0.454161	0.483958	0.816589	0.314509	0.390407	0.716515	1.06603	0.947819	0.56206	0.0185309	0.502221	3.43647	0.879779	1.08719	0.473576	1.96828	0.0252553	1.33303	1.25681	2.73052	3.29786	0.530588	1.40559	0.529096	1.02407	1.44684	0.95271	1.4513	-0.49859	1.4513	0.0869957	0.434182	0.0713996
Q9CX66	ENSMUSG00000020255	28109	D10Wsu102e	DNA segment, Chr 10, Wayne State University 102, expressed	MQRSPLLDQVQAFLPQMAQANEK	MQRS( Phospho)PLLDQVQAFLPQMAQANEK	3	MQRS( Phospho)PLLDQVQAFLPQMAQANEK3	919.436	1	20.997	___1	1.19423	0.698067	1.14763	1.18198	1.25315	0.263702	0.889575	0.850319	1.00829	1.42004	1.09665	1.80227	1.13632	1.78715	0.730157	0.951135	0.967081	1.14474	1.06318	1.09951	1.01982	0.703561	0.92555	0.91102	0.852578	0.59835	0.303956	0.942994	1.22617	0.830835	0.378839	-0.182686	0.561525	0.561525	0.0398571	0.163413	0.737467
Q61316	ENSMUSG00000020361	15525	Hspa4	heat shock protein 4	MQVDQEEPHTEEQQQQPQTPAENK	MQVDQEEPHTEEQQQQPQT( Phospho)PAENK	3	MQVDQEEPHTEEQQQQPQT( Phospho)PAENK3	956.096	1	21.204	___1	0.102888	0.0631142	1.2489	0.144488	0.227043	2.36188	3.4951	2.81558	1.64983	0.0149056	1.3811	0.490637	0.300909	0.529037	0.953122	0.649054	0.16972	0.0518807	0.135634	0.0813847	1.36765	0.320015	2.84555	0.458504	0.010941	0.0131134	5.11801	1.34543	0.504485	1.15009	-1.41518	-0.226318	-1.18886	1.41518	0.366694	0.365801	0.9449
Q9WVB3	ENSMUSG00000034758	114606	Tle6	transducin-like enhancer of split 6	MSIGVGAEGDSWPCHVSHEAPMGSAQTTENSAKEEDK	MS( Phospho)IGVGAEGDSWPC(Carbamidomethyl)HVSHEAPMGSAQTTENSAKEEDK	4	MS( Phospho)IGVGAEGDSWPC(Carbamidomethyl)HVSHEAPMGSAQTTENSAKEEDK4	1011.42	1	16.636	___1	2.10653	1.06889	0.700131	0.00277499	0.0221737	0.0451049	0.000937877	0.978722	1.18532	3.40437	1.08595	3.85187	0.020125	0.0405551	0.0177219	0.0614563	2.32622	1.57747	3.02825	0.0587329	2.10409	1.92577	0.507266	0.00304953	0.554639	0.319805	0.00207615	0.678953	1.37619	0.944853	1.0193	0.476778	0.542521	1.0193	0.453249	0.426798	0.879847
Q9WVB3	ENSMUSG00000034758	114606	Tle6	transducin-like enhancer of split 6	MSIGVGAEGDSWPCHVSHEAPMGSAQTTENSAK	MSIGVGAEGDS( Phospho)WPC(Carbamidomethyl)HVSHEAPMGSAQTTENSAK	3	MSIGVGAEGDS( Phospho)WPC(Carbamidomethyl)HVSHEAPMGSAQTTENSAK3	878.126	1	18.87	___1	0.412957	1.14578	1.05806	0.688233	0.638564	1.14627	1.16412	1.30599	1.15751	0.422927	1.93434	1.00216	0.887057	0.898077	1.83418	1.68457	0.993244	0.823585	0.415592	1.01995	0.62757	0.636487	1.3112	0.90398	1.05027	0.731854	1.10546	0.968609	1.16446	0.866929	0.265676	-0.16	0.425676	0.425676	0.270992	0.538018	0.8432
Q7TQH0	ENSMUSG00000032637	233871	Atxn2l	ataxin 2-like	MYPPRSPK	MYPPRS( Phospho)PK	2	MYPPRS( Phospho)PK2	536.23	0.9996	19.097	___1	0.902703	0.798738	0.78081	0.96506	1.11777	0.781628	0.753961	0.953534	0.694997	1.07173	1.16219	1.5462	1.39788	0.985385	1.41828	1.20779	1.3724	1.1463	0.811344	1.13386	0.953088	1.2167	0.887163	0.855434	0.675483	0.533658	0.875914	0.861023	1.25646	0.882516	0.545242	0.035571	0.509671	0.545242	9.71809e-05	0.000260112	0.964853
Q9WTX5	ENSMUSG00000036309	21402	Skp1	S-phase kinase-associated protein 1	NDFTEEEEAQVR	NDFT( Phospho)EEEEAQVR	2	NDFT( Phospho)EEEEAQVR2	733.823	1	30.701	___1	0.257495	0.0223544	5.47627	0.22685	0.231999	4.04728	4.39773	0.00121647	0.279012	0.383116	0.0490059	0.228224	1.4908	0.726752	0.039135	0.267732	0.19477	0.367138	0.139804	0.00392866	0.264438	2.3745	4.85225	0.0235688	0.183605	0.300556	0.170465	1.66002	0.416296	0.92368	-1.99552	-0.845738	-1.14978	1.99552	0.288747	0.261372	0.613176
Q9R0P9	ENSMUSG00000029223	22223	Uchl1	ubiquitin carboxy-terminal hydrolase L1	NEAIQAAHDSVAQEGQCR	NEAIQAAHDS( Phospho)VAQEGQC(Carbamidomethyl)R	3	NEAIQAAHDS( Phospho)VAQEGQC(Carbamidomethyl)R3	688.627	1	33.424	___1	0.227125	0.650682	0.84717	0.263161	0.246396	8.84239	0.5258	0.8189	0.586281	0.501233	0.866513	0.552488	0.763821	0.605328	0.734039	0.90402	0.86514	1.00149	0.26761	2.38129	0.481655	0.404372	0.851789	0.532908	0.550181	0.525036	1.20318	1.44532	0.754897	0.79978	-0.93704	-0.853716	-0.0833243	0.93704	0.61803	0.654418	0.689655
O08638	ENSMUSG00000018830	17880	Myh11	myosin, heavy polypeptide 11, smooth muscle	NFMNSPMAQADWVAK	NFMNS( Phospho)PMAQADWVAK	2	NFMNS( Phospho)PMAQADWVAK2	903.375	1	24.265	___1	0.58521	1.03362	1.0228	0.530394	0.437815	1.5364	0.878733	0.856232	1.09773	1.28387	2.0743	0.905353	0.755994	0.0210507	1.2593	1.74796	1.70553	1.49897	0.421329	0.874352	1.08416	0.586385	0.973134	0.60326	0.642154	1.03266	1.5513	0.886547	1.25026	0.863193	0.495958	-0.0385137	0.534472	0.534472	0.149953	0.226191	0.993463
P97801	ENSMUSG00000021645	20595	Smn1	survival motor neuron 1	NGDICETPDKPK	NGDIC(Carbamidomethyl)ET( Phospho)PDKPK	2	NGDIC(Carbamidomethyl)ET( Phospho)PDKPK2	727.306	1	37.76	___1	1.44464	0.158178	0.245991	0.0329034	0.890366	0.719337	0.440504	0.0586217	0.959942	2.27069	0.214362	2.42633	2.03685	1.51705	1.25904	0.992382	0.948157	0.688643	1.43701	1.66338	1.19788	1.26054	0.891925	0.983857	0.684301	0.847315	0.729818	0.550053	1.37261	1.07734	1.31928	0.969825	0.349454	1.31928	0.0138762	0.0112447	0.127027
O35685	ENSMUSG00000028851	18221	Nudc	nudC nuclear distribution protein	NGSLDSPGKQDAEDEEDEEDEKDK	NGSLDS( Phospho)PGKQDAEDEEDEEDEKDK	3	NGSLDS( Phospho)PGKQDAEDEEDEEDEKDK3	920.363	1	59.607	___1	1.19586	0.320488	0.34196	0.244741	0.0921365	2.78714	0.161604	1.17617	0.659808	0.143483	1.27659	2.44226	0.418696	0.484553	1.51197	2.67694	1.54058	0.512403	0.370097	0.185051	1.9971	0.457699	1.13975	0.0913955	0.978589	2.24367	1.54926	0.775546	1.22305	1.0014	0.657204	0.368737	0.288467	0.657204	0.549431	0.518406	0.842721
G3X9P6	ENSMUSG00000074366	252829	Obox5	oocyte specific homeobox 5	NLAFQMSQSPLVTPGSTMQSSLSVPER	NLAFQMSQS( Phospho)PLVTPGSTMQSSLSVPER	3	NLAFQMSQS( Phospho)PLVTPGSTMQSSLSVPER3	997.135	1	28	___1	0.0562387	0.00233069	0.0408518	0.0621695	0.14355	0.0146462	0.0448977	0.072298	1.10405	4.53156	0.211143	2.78835	5.27638	0.0249727	2.64915	2.35559	0.226647	1.54014	0.138475	0.725145	2.00331	1.2061	0.0752548	0.982952	0.622232	0.0998387	0.00171427	0.171226	2.17822	0.650558	3.66917	1.92577	1.7434	3.66917	0.00359712	0.00369616	0.6661
Q8CIE6	ENSMUSG00000026553	12847	Copa	coatomer protein complex subunit alpha	NLSPGAVESDVR	NLS( Phospho)PGAVESDVR	2	NLS( Phospho)PGAVESDVR2	662.303	1	26.2	___1	0.578521	0.632246	0.972962	0.58068	0.709279	0.707582	0.720322	0.650782	0.649737	1.20666	1.53779	1.53301	1.13804	1.09313	1.13027	1.42861	1.32117	1.45677	0.777515	1.0567	0.927864	0.941269	1.15747	0.909894	0.928056	1.14645	1.10723	0.689123	1.31616	0.994716	0.933501	0.529522	0.403979	0.933501	1.33814e-08	7.14787e-09	0.000436392
P16125	ENSMUSG00000030246	16832	Ldhb	lactate dehydrogenase B	NLSRIHPVSTMVKGMYGIENEVFLSLPCILNAR	NLS( Phospho)RIHPVSTM(Oxidation)VKGMYGIENEVFLSLPC(Carbamidomethyl)ILNAR	5	NLS( Phospho)RIHPVSTM(Oxidation)VKGMYGIENEVFLSLPC(Carbamidomethyl)ILNAR5	771.801	0.9999	25.267	___1	0.460882	0.00720436	0.470739	0.00325757	0.588594	0.00718364	0.264249	0.390482	0.357023	0.804849	0.567366	0.00754873	0.92824	0.953398	0.526245	0.391974	0.484737	0.649387	0.399804	16.4668	0.468894	0.00117355	0.520174	0.42917	0.511977	0.335994	0.00263727	0.283291	0.590416	2.12629	1.05945	2.90799	-1.84854	2.90799	0.418013	0.976186	0.433362
P58871	ENSMUSG00000033955	228140	Tnks1bp1	tankyrase 1 binding protein 1	NMAPGAGCSPGEPR	NMAPGAGC(Carbamidomethyl)S( Phospho)PGEPR	2	NMAPGAGC(Carbamidomethyl)S( Phospho)PGEPR2	748.789	1	27.992	___1	0.943251	0.775702	0.692984	0.731946	0.124607	0.794573	0.232335	1.09125	0.910764	1.50936	1.73821	1.92207	1.13991	1.34305	2.37421	1.24139	1.68084	1.42286	0.309283	1.55225	0.20832	0.152965	0.877134	1.17977	0.737867	0.614737	0.698344	0.699712	1.59688	0.703408	1.19042	0.00759996	1.18282	1.19042	4.45704e-05	0.000171608	0.999779
P10126	ENSMUSG00000037742	13627	Eef1a1	eukaryotic translation elongation factor 1 alpha 1	NMITGTSQADCAVLIVAAGVGEFEAGISK	NMIT( Phospho)GTSQADC(Carbamidomethyl)AVLIVAAGVGEFEAGISK	3	NMIT( Phospho)GTSQADC(Carbamidomethyl)AVLIVAAGVGEFEAGISK3	970.822	1	31.887	___1	0.895137	0.645511	0.98391	0.698309	0.84135	1.11628	1.00555	0.622849	1.06469	1.23564	1.29747	1.20347	1.10884	1.15871	1.3125	1.71843	1.11577	1.35509	1.0818	0.872679	0.499077	0.816754	0.616422	0.849027	0.938862	1.02313	0.922726	0.874843	1.27844	0.84672	0.547284	-0.0471394	0.594424	0.594424	5.31237e-05	0.000315429	0.944736
Q99LD4	ENSMUSG00000025156	209318	Gps1	G protein pathway suppressor 1	NQIHVKSPPREGSQGELTPANSQSR	NQIHVKS( Phospho)PPREGSQGELTPANSQSR	4	NQIHVKS( Phospho)PPREGSQGELTPANSQSR4	700.092	1	34.58	___1	0.427798	0.186786	0.783796	0.760021	0.483862	0.272616	0.211681	0.992047	1.24671	0.778636	1.64013	4.58784	4.07433	0.48672	1.45355	2.18153	1.46945	0.614671	0.35157	0.353031	0.368847	0.266277	0.834864	0.48117	0.271146	1.06127	0.359642	0.596147	1.92076	0.483091	1.68794	-0.303373	1.99131	1.99131	0.00349528	0.0116388	0.961011
Q8C7E7	ENSMUSG00000047963	52331	Stbd1	starch binding domain 1	NQSPGSHGGEWR	NQS( Phospho)PGSHGGEWR	2	NQS( Phospho)PGSHGGEWR2	696.28	1	28.57	___1	0.59064	0.509751	0.819155	0.709779	0.810689	0.63705	0.764199	0.78931	0.711822	1.66441	1.13175	1.56275	1.53785	1.54872	1.23848	1.37735	1.33468	1.13643	1.60457	1.22265	0.833741	1.02274	0.776024	0.521223	0.697984	0.719395	0.726876	0.704711	1.39249	0.9028	0.982564	0.357375	0.625189	0.982564	5.12402e-06	4.63171e-06	0.185159
P18654	ENSMUSG00000031309	110651	Rps6ka3	ribosomal protein S6 kinase polypeptide 3	NQSPVLEPVGR	NQS( Phospho)PVLEPVGR	2	NQS( Phospho)PVLEPVGR2	638.31	1	25.1	___1	0.663422	1.2648	1.86367	1.72983	1.3642	0.242077	0.38802	1.48542	1.6012	0.311808	1.05013	0.431804	1.32294	0.103656	0.999559	1.40099	1.47476	0.180479	1.44986	1.27405	1.30305	1.26206	0.667821	1.33389	0.906279	0.17018	0.754013	1.17807	0.808459	1.01347	-0.543182	-0.217127	-0.326055	0.543182	0.347634	0.316414	0.788221
Q9DBR1	ENSMUSG00000027433	24128	Xrn2	5'-3' exoribonuclease 2	NSPGCQVASNPR	NS( Phospho)PGC(Carbamidomethyl)QVASNPR	2	NS( Phospho)PGC(Carbamidomethyl)QVASNPR2	683.784	1	25.98	___1	0.416092	0.354832	0.580246	0.674693	3.15705	0.335339	0.0201903	11.8117	0.197176	0.407137	0.505187	0.394235	0.703091	0.644045	0.731575	0.556295	0.200304	0.75557	0.544321	0.628616	0.550192	0.65827	0.400159	0.443223	0.434289	0.510206	0.385916	1.94971	0.54416	0.506132	-1.84116	-1.94567	0.104515	1.94567	0.304241	0.381724	0.362939
Q921M4	ENSMUSG00000002546	99412	Golga2	golgi autoantigen, golgin subfamily a, 2	NSPGVPAGAK	NS( Phospho)PGVPAGAK	2	NS( Phospho)PGVPAGAK2	489.227	1	20.947	___1	0.63793	0.546669	1.04645	1.06957	0.842851	1.09076	1.52093	1.00601	0.78992	1.46255	1.06063	1.29322	1.64764	0.55656	0.245576	1.64276	1.998	0.354609	0.487967	1.12226	0.737137	0.854757	0.65248	0.830336	1.17582	1.54487	0.78174	0.950121	1.14017	0.909708	0.263069	-0.0627073	0.325776	0.325776	0.503064	0.63427	0.979219
O08715	ENSMUSG00000018428	11640	Akap1	A kinase (PRKA) anchor protein 1	NSAHHISLAPCPPPVTPQR	NSAHHISLAPC(Carbamidomethyl)PPPVT( Phospho)PQR	3	NSAHHISLAPC(Carbamidomethyl)PPPVT( Phospho)PQR3	720.343	1	18.389	___1	1.52326	1.12332	0.857603	1.22263	1.41644	0.727308	1.2102	1.14117	0.737882	0.0245271	1.4159	1.43821	1.61403	1.69266	0.0163295	1.16641	1.22888	0.174053	1.21603	1.08241	1.1266	1.06229	0.744311	0.831154	0.944797	0.603638	0.657981	1.10665	0.974555	0.9188	-0.183377	-0.26837	0.0849924	0.26837	0.66909	0.811261	0.657732
Q9CYZ2	ENSMUSG00000000827	66314	Tpd52l2	tumor protein D52-like 2	NSATFKSFEDR	NSATFKS( Phospho)FEDR	2	NSATFKS( Phospho)FEDR2	691.294	1	24.093	___1	0.979337	0.0736876	0.99884	0.306999	0.931514	0.402819	0.294733	1.6079	0.237444	1.79823	1.99274	1.9059	3.20426	1.45925	1.29029	0.589597	2.06868	1.1868	0.421551	1.46454	0.419497	1.16062	0.46962	1.05445	0.0355871	0.320541	0.324594	0.648142	1.72175	0.63011	1.40949	-0.0407054	1.4502	1.4502	0.000553617	0.00180157	0.997614
P16627	ENSMUSG00000007033	15482	Hspa1l	heat shock protein 1-like	NSTIPTKQTQIFTTYSDNQPGVLIQVYEGER	NSTIPTKQTQIFT( Phospho)TYSDNQPGVLIQVYEGER	4	NSTIPTKQTQIFT( Phospho)TYSDNQPGVLIQVYEGER4	922.95	1	22.534	___1	0.493377	0.736379	1.56058	0.802947	1.11777	1.28767	0.854154	0.221418	1.07506	0.120682	1.42139	0.423385	1.00297	1.47065	1.38864	1.76077	1.25793	1.66082	1.1977	2.17774	0.085545	1.07786	1.14059	1.17874	0.0240489	1.40401	0.0571718	0.905485	1.16747	0.927045	0.366624	0.033949	0.332675	0.366624	0.575922	0.610292	0.996585
P27546	ENSMUSG00000032479	17758	Map4	microtubule-associated protein 4	NTTPTGAAPPAGMTSTR	NT( Phospho)TPTGAAPPAGMTSTR	2	NT( Phospho)TPTGAAPPAGMTSTR2	863.879	1	28.167	___1	0.0602573	0.047776	1.31638	0.268157	2.21145	0.0100882	0.0109909	0.110624	1.40584	1.77424	0.329077	2.76361	2.47797	0.0299985	1.64244	2.1203	1.92093	0.0735428	1.67721	0.203952	0.0532187	1.71925	0.126443	1.6543	1.31396	0.0175215	1.66046	0.604619	1.45912	0.936258	1.27101	0.63088	0.640125	1.27101	0.147548	0.128985	0.716218
Q7TPW1	ENSMUSG00000039103	68810	Nexn	nexilin	NTSVVDSEPVR	NTS( Phospho)VVDSEPVR	2	NTS( Phospho)VVDSEPVR2	601.806	1	19.348	___1	2.4303	1.76767	1.63411	1.96931	2.41361	0.0254884	0.464706	2.23975	2.11821	0.442562	0.23151	1.313	1.05098	0.201057	0.494805	0.213583	0.941326	0.945855	0.805816	0.577925	0.84664	0.758283	0.289089	0.542017	0.477534	1.28154	0.52333	1.67368	0.648297	0.678019	-1.3683	-1.30363	-0.0646705	1.3683	0.00107015	0.00259501	0.00339513
P52293	ENSMUSG00000066878	16647	Gm10184	predicted pseudogene 10184	NVSSFPDDATSPLQENR	NVSSFPDDAT( Phospho)SPLQENR	2	NVSSFPDDAT( Phospho)SPLQENR2	978.923	1	41.177	___1	1.07803	0.923632	1.05384	0.76901	0.800642	0.859198	0.82915	0.909198	0.827878	1.329	1.58618	0.756591	1.19517	0.903036	1.13492	1.53687	1.8091	1.30164	0.545601	0.637469	0.923894	0.950791	1.00252	0.614568	1.05831	0.498693	1.16506	0.894508	1.28361	0.821879	0.521044	-0.122167	0.643212	0.643212	0.00118278	0.00755448	0.809573
Q9Z2C8	ENSMUSG00000018554	53422	Ybx2	Y box protein 2	PAAPPPMVAEAPSGGTEPGSEGER	PAAPPPM(Oxidation)VAEAPS( Phospho)GGTEPGSEGER	3	PAAPPPM(Oxidation)VAEAPS( Phospho)GGTEPGSEGER3	769.69	1	32.936	___1	0.680047	0.855271	1.45587	1.09057	1.00552	1.04018	0.76105	1.09049	1.16845	0.297927	1.79295	1.11902	0.681556	0.980654	0.993599	2.13694	2.37781	0.525606	0.905059	0.848678	0.784499	0.610571	0.690589	0.515192	0.946232	1.05971	0.58597	1.01638	1.21178	0.771833	0.25369	-0.397083	0.650773	0.650773	0.142041	0.637816	0.498353
Q9CWU5	ENSMUSG00000092622	66991	Khdc3	KH domain containing 3, subcortical maternal complex member	PASVKVPETATQPAPVK	PAS( Phospho)VKVPETATQPAPVK	2	PAS( Phospho)VKVPETATQPAPVK2	573.994	1	40.349	___1	1.59008	1.25523	2.30444	1.41131	2.3437	1.21063	2.88444	2.47871	1.8984	0.175683	0.04519	1.09102	0.0165474	0.0438102	0.0978386	0.85337	0.191244	0.908817	0.048007	0.914245	1.05828	0.750834	0.854217	0.980526	0.683122	0.864987	0.0453047	1.93077	0.380392	0.688836	-2.34362	-1.48694	-0.856676	2.34362	9.39827e-07	1.34454e-06	3.66174e-05
P56812	ENSMUSG00000030417	56330	Pdcd5	programmed cell death 5	PEKTKAVENYLIQMAR	PEKT( Phospho)KAVENYLIQM(Oxidation)AR	3	PEKT( Phospho)KAVENYLIQM(Oxidation)AR3	662.992	0.9419	11.5	___1	1.32119	0.810346	1.14228	1.19563	1.40769	0.863947	1.04536	0.714653	1.02105	1.49916	1.19039	1.59701	1.59391	1.2759	1.24586	1.46549	1.39389	1.31206	1.3011	0.00288021	0.585495	0.0856992	0.797561	0.00707864	1.12693	0.107643	0.889788	1.05802	1.39708	0.544909	0.401049	-0.957275	1.35832	1.35832	6.67302e-05	0.101796	0.00926092
Q9Z2A0	ENSMUSG00000024122	18607	Pdpk1	3-phosphoinositide dependent protein kinase 1	PENILLNEDMHIQITDFGTAK	PENILLNEDM(Oxidation)HIQIT( Phospho)DFGTAK	3	PENILLNEDM(Oxidation)HIQIT( Phospho)DFGTAK3	832.383	0.9047	10.897	___1	0.16116	0.170147	0.495114	0.0997258	0.00593194	0.568073	0.17004	0.186823	0.205846	0.886941	2.04646	1.09682	1.36536	1.23183	2.73483	2.72886	2.37627	2.27545	0.267549	0.000779093	0.250933	0.237493	1.21678	0.515835	1.27415	3.44295	0.987845	0.229207	1.86031	0.91048	3.02082	1.98998	1.03085	3.02082	0.000439712	0.000297306	0.15013
P56394	ENSMUSG00000046516	12856	Cox17	cytochrome c oxidase assembly protein 17, copper chaperone	PGLAAASPAPPEAQEK	PGLAAAS( Phospho)PAPPEAQEK	2	PGLAAAS( Phospho)PAPPEAQEK2	807.383	1	46.851	___1	1.05257	0.298651	2.10898	0.0904458	0.00531612	1.4081	1.5728	1.03546	2.04104	0.515606	0.817375	0.54054	1.09556	0.240435	0.116176	1.62918	0.118064	0.0451104	0.444376	8.98839	0.123869	0.181884	0.183913	0.355644	0.423624	1.0587	0.508207	1.06815	0.568672	1.36318	-0.909447	0.351858	-1.26131	1.26131	0.627694	0.818225	0.932009
Q9CQS8	ENSMUSG00000053317	66212	Sec61b	Sec61 beta subunit	PGPTPSGTNVGSSGRSPSK	PGPTPSGTNVGS( Phospho)SGRSPSK	3	PGPTPSGTNVGS( Phospho)SGRSPSK3	617.287	1	37.302	___1	1.42856	0.0147248	0.00843696	1.93073	2.02296	0.626994	1.3929	1.13684	0.0044905	2.5209	1.75167	2.8299	3.15869	0.0217831	1.32907	0.0351414	0.00379091	0.0156358	1.66266	1.84797	1.68802	0.00339235	0.0040356	0.0212218	0.0186102	1.02614	0.494723	0.951849	1.29629	0.751864	0.445582	-0.340261	0.785843	0.785843	0.523406	0.753405	0.908215
Q6PFD9	ENSMUSG00000063550	269966	Nup98	nucleoporin 98	PIPQTPESVGNK	PIPQT( Phospho)PESVGNK	2	PIPQT( Phospho)PESVGNK2	673.823	1	23.366	___1	0.0381684	2.86104	3.37521	0.0587766	0.0121549	0.0999963	0.19361	0.090232	1.17682	0.187845	2.42096	0.206546	1.3055	0.393108	0.368451	2.37458	1.18707	1.7425	0.0783834	1.3643	0.0916411	0.283363	2.69871	1.49612	0.218134	0.0346755	2.64212	0.878445	1.13184	0.989716	0.365646	0.172063	0.193582	0.365646	0.891715	0.881941	0.975956
Q8C1B7	ENSMUSG00000058013	52398	Septin11	septin 11	PIVEYIDAQFEAYLQEELK	PIVEYIDAQFEAY( Phospho)LQEELK	4	PIVEYIDAQFEAY( Phospho)LQEELK4	595.275	0.9376	10.428	___1	1.24245	0.808111	0.929211	1.18651	1.49827	0.670477	0.901969	1.00612	0.883563	1.36872	1.14421	1.33023	0.0837348	1.66302	1.31236	1.46271	1.11409	1.09301	0.896462	0.980206	0.768979	0.936102	0.7665	1.00773	0.689171	0.641223	0.614861	1.01408	1.17468	0.811248	0.212097	-0.321951	0.534048	0.534048	0.0622676	0.522072	0.360862
Q61990	ENSMUSG00000056851	18521	Pcbp2	poly(rC) binding protein 2	PKPSSSPVIFAGGQDR	PKPSSS( Phospho)PVIFAGGQDR	3	PKPSSS( Phospho)PVIFAGGQDR3	574.947	1	21.315	___1	0.137808	1.34229	1.77123	0.347741	0.399294	1.34208	1.13424	1.79491	1.22772	0.178998	2.32681	0.0284295	0.046055	0.12006	1.19665	1.32133	1.5609	2.42945	0.060726	0.645852	0.610228	0.341394	1.28807	1.32132	1.01132	1.35053	1.66456	1.05526	1.02319	0.921555	-0.0445259	-0.195453	0.150927	0.195453	0.921792	0.995257	0.920965
Q9WVB3	ENSMUSG00000034758	114606	Tle6	transducin-like enhancer of split 6	PQPETQESSGR	PQPETQES( Phospho)SGR	2	PQPETQES( Phospho)SGR2	608.284	1	18.526	___1	0.16195	0.837285	1.2302	0.131458	0.00453828	1.58598	0.755623	1.63248	0.696813	0.0459259	2.07087	0.330028	0.677964	0.478857	1.98418	2.25724	1.9365	1.48255	0.473152	0.0924181	0.324855	0.123336	1.22941	1.17609	0.861527	1.20988	3.20889	0.781814	1.25157	0.966618	0.678838	0.30612	0.372719	0.678838	0.486841	0.459521	0.883376
P97440	ENSMUSG00000004642	20492	Slbp	stem-loop binding protein	PRSPPGYGSR	PRS( Phospho)PPGYGSR	2	PRS( Phospho)PPGYGSR2	577.262	0.9999	18.964	___1	0.773569	0.66745	0.832357	0.680605	0.933851	0.660833	0.783153	0.807766	0.885933	1.216	1.24884	1.4517	1.38128	1.29092	1.41215	1.44312	1.17592	1.37208	0.862082	1.11557	0.885211	0.798311	0.961518	0.936591	0.784774	0.893269	0.745147	0.780613	1.33245	0.886941	0.771397	0.184231	0.587166	0.771397	7.5079e-11	1.30004e-10	0.0961329
P00536	ENSMUSG00000078365	17451	Mos	Moloney sarcoma oncogene	PSPLSLCR	PS( Phospho)PLSLC(Carbamidomethyl)R	2	PS( Phospho)PLSLC(Carbamidomethyl)R2	505.231	0.9999	18.803	___1	0.00275579	0.37954	0.0867184	0.400881	0.0129233	0.0352275	0.559032	0.545749	0.616422	0.60951	1.37951	1.44763	5.15756	0.142188	0.775599	0.278642	9.81518	0.161501	0.278958	0.23083	0.279125	0.276931	0.0838322	0.0368389	0.744044	1.97238	0.690493	0.29325	2.19637	0.510382	2.90492	0.799445	2.10547	2.90492	0.0902408	0.109339	0.968654
Q05512	ENSMUSG00000024969	13728	Mark2	MAP/microtubule affinity regulating kinase 2	PSADLTNSSAPSPSHK	PSADLTNSSAPS( Phospho)PSHK	3	PSADLTNSSAPS( Phospho)PSHK3	559.253	1	34.923	___1	0.704555	1.4664	0.798417	0.989043	1.81009	0.170831	1.48409	1.33844	0.270764	1.32333	0.0975434	0.629066	0.902399	3.80075	1.63734	1.37109	2.50136	0.210254	0.593831	0.355334	0.619253	0.652991	0.0765408	0.840762	0.72212	1.19719	0.436218	1.00362	1.3859	0.610471	0.465607	-0.717224	1.18283	1.18283	0.125871	0.554311	0.536263
Q9EQH3	ENSMUSG00000031696	65114	Vps35	VPS35 retromer complex component	PTTQQSPQDEQEK	PTTQQS( Phospho)PQDEQEK	2	PTTQQS( Phospho)PQDEQEK2	798.334	1	26.958	___1	0.591865	0.63204	0.602196	0.83825	0.716581	0.603424	1.13252	0.69723	0.638389	0.556206	0.989431	1.67363	0.73129	0.868832	1.57217	1.46538	1.15842	1.39081	1.09101	1.47666	1.4635	1.16913	1.14111	1.18414	1.20227	0.715891	0.697621	0.716944	1.15624	1.12682	0.689509	0.652319	0.0371899	0.689509	0.00655844	0.011341	0.0185119
Q9R0H5	ENSMUSG00000051879	56735	Krt71	keratin 71	QASNLETAIADAEQR	QAS( Phospho)NLETAIADAEQR	2	QAS( Phospho)NLETAIADAEQR2	566.252	0.9993	16.801	___1	0.23738	0.318628	1.3246	2.32057	3.33873	1.53399	7.1123	0.984248	0.310419	0.218326	0.137431	0.731372	0.846528	0.735839	0.670054	0.795705	0.00501599	0.157792	0.0206084	0.190386	0.920616	0.0449747	0.347498	0.175865	0.257532	1.88942	1.37417	1.94232	0.477562	0.580119	-2.02402	-1.74336	-0.28066	2.02402	0.0515735	0.0716806	0.0989126
Q8BVQ5	ENSMUSG00000030718	72590	Ppme1	protein phosphatase methylesterase 1	QCEGITSPEGSK	QC(Carbamidomethyl)EGITS( Phospho)PEGSK	2	QC(Carbamidomethyl)EGITS( Phospho)PEGSK2	686.777	1	28.272	___1	1.18081	0.122316	0.200098	0.333103	0.610024	0.699086	0.40109	0.70194	0.150997	2.44027	0.935279	3.09324	1.52322	0.132711	2.14138	2.00128	0.857013	0.519761	0.0711082	1.66736	1.3486	0.540028	1.53031	0.933197	0.75622	1.10929	1.00027	0.488829	1.51602	0.995153	1.63288	1.02559	0.607295	1.63288	0.0117379	0.00855542	0.258092
Q9WV55	ENSMUSG00000024091	30960	Vapa	vesicle-associated membrane protein, associated protein A	QDGPLPKPHSVSLNDTETR	QDGPLPKPHS( Phospho)VSLNDTETR	3	QDGPLPKPHS( Phospho)VSLNDTETR3	724.344	1	16.003	___1	0.256401	1.26838	0.78332	0.0264907	0.194833	0.519536	0.268987	0.00596173	0.265249	0.229441	0.328974	3.66099	2.61571	0.405586	0.194112	2.08211	5.22572	2.81439	1.71206	0.550035	0.013347	1.83984	0.695263	0.0489976	0.752479	0.231157	0.0106209	0.398796	1.95078	0.650423	2.29033	0.705727	1.5846	2.29033	0.0174942	0.0211697	0.886588
Q923T9	ENSMUSG00000021820	12325	Camk2g	calcium/calmodulin-dependent protein kinase II gamma	QETVECLR	QET( Phospho)VEC(Carbamidomethyl)LR	2	QET( Phospho)VEC(Carbamidomethyl)LR2	557.734	0.9997	17.996	___1	0.0050139	0.00331069	1.26584	0.00296893	2.6363	0.634293	1.95022	1.35236	0.0205272	0.00937161	2.61115	2.75935	0.0101992	3.84446	0.00781754	0.0285272	0.0110714	0.00252616	1.91948	1.9147	0.00290249	2.66961	1.05746	1.50633	0.00258825	0.765115	0.00650662	0.874536	1.03161	1.09385	0.238306	0.32283	-0.0845241	0.32283	0.924472	0.958997	0.921754
Q9QWL7	ENSMUSG00000035557	16667	Krt17	keratin 17	QFTSSSSIKGSSGLGGGSSR	QFTSS( Phospho)SSIKGSSGLGGGSSR	3	QFTSS( Phospho)SSIKGSSGLGGGSSR3	656.301	0.9989	14.449	___1	0.553026	2.08601	0.0693976	5.38352	0.043864	5.89602	4.29772	0.0153031	3.09133	0.161539	0.00143239	0.163229	0.160223	0.178191	0.0335295	0.0364781	0.0309125	0.0185594	0.740502	0.0345074	1.42041	0.550093	0.00674775	0.0600635	0.291536	1.32937	0.346491	2.3818	0.0871215	0.531079	-4.77288	-2.16505	-2.60783	4.77288	0.00486607	0.00567396	0.0268612
Q9QWL7	ENSMUSG00000035557	16667	Krt17	keratin 17	QFTSSSSIK	QFTSSSS( Phospho)IK	2	QFTSSSS( Phospho)IK2	492.755	1	22.922	___1	4.27271	2.73817	0.190737	6.47981	0.211722	6.48067	0.0765482	0.0935893	1.98724	0.0730597	0.144009	0.042448	0.0585169	0.0863799	0.140292	0.121713	0.125604	0.137163	0.231144	0.418062	1.58677	0.0544649	0.185118	0.00720131	0.127687	0.218835	0.710333	2.50347	0.103243	0.393291	-4.59982	-2.67026	-1.92956	4.59982	0.00654733	0.00945831	0.023348
Q9QZQ1	ENSMUSG00000068036	17356	Afdn	afadin, adherens junction formation factor	QGAIYHGLATLLNQPSPMMQR	QGAIYHGLATLLNQPS( Phospho)PMMQR	3	QGAIYHGLATLLNQPS( Phospho)PMMQR3	808.053	1	39.889	___1	0.29744	1.72506	0.273521	0.466767	0.295234	0.229652	0.124902	0.489438	0.365664	1.09736	2.17317	2.29274	2.68928	0.108528	1.63484	1.41371	0.528418	0.988602	0.782867	2.21851	1.66049	0.388316	0.995467	0.74284	1.00909	0.55913	1.44897	0.474186	1.43629	1.08952	1.59882	1.20017	0.398658	1.59882	0.0159778	0.012981	0.137742
Q9R1C0	ENSMUSG00000051316	24074	Taf7	TATA-box binding protein associated factor 7	QGHDSLEHDELR	QGHDS( Phospho)LEHDELR	3	QGHDS( Phospho)LEHDELR3	479.224	1	31.35	___1	0.67711	0.113506	1.75686	0.408793	1.62632	0.99109	1.08019	0.0800283	0.999753	1.02635	1.42753	0.298567	0.418464	0.120869	0.0991376	6.61205	0.337586	1.31529	0.729381	1.89553	0.907869	0.0465708	1.28516	0.760581	0.910523	0.894934	0.179962	0.859294	1.29509	0.845613	0.591831	-0.0231553	0.614987	0.614987	0.700888	0.751859	0.999715
Q505F5	ENSMUSG00000029028	72946	Lrrc47	leucine rich repeat containing 47	QHRESGEGEEEVADSAR	QHRES( Phospho)GEGEEEVADSAR	3	QHRES( Phospho)GEGEEEVADSAR3	656.272	1	47.034	___1	0.808662	0.794349	1.06272	0.648118	0.567161	1.24028	0.81406	0.850243	1.20218	1.08131	1.48791	1.42202	1.08856	1.05305	1.0246	1.60342	1.16164	1.15608	1.0192	0.968694	0.707133	0.684122	0.893418	0.775122	1.02551	0.844951	1.01549	0.887529	1.23095	0.881516	0.47191	-0.0098075	0.481718	0.481718	0.00115731	0.00343282	0.997741
P60335	ENSMUSG00000051695	23983	Pcbp1	poly(rC) binding protein 1	QICLVMLETLSQSPQGR	QIC(Carbamidomethyl)LVMLETLS( Phospho)QSPQGR	2	QIC(Carbamidomethyl)LVMLETLS( Phospho)QSPQGR2	685.995	1	28.587	___1	0.363514	0.197622	0.382852	0.0323024	1.56717	0.309386	0.384682	0.109693	0.440531	0.134888	0.0417965	3.40195	0.390744	2.95196	0.119011	0.467568	0.135167	0.959285	0.216898	4.30832	4.2123	0.45974	0.612894	1.90156	0.299106	0.767307	1.83176	0.420861	0.955818	1.62332	1.18339	1.94753	-0.76414	1.94753	0.134571	0.628445	0.114181
P35564	ENSMUSG00000020368	12330	Canx	calnexin	QKSDAEEDGVTGSQDEEDSKPK	QKS( Phospho)DAEEDGVTGSQDEEDSKPK	3	QKS( Phospho)DAEEDGVTGSQDEEDSKPK3	847.319	1	14.345	___1	1.07208	1.43672	0.29139	1.24465	0.451462	1.06558	1.27583	1.21528	1.26706	1.36002	2.21514	0.401323	2.28848	0.114896	0.73809	1.96796	0.228257	1.1183	0.938004	1.0761	0.0334741	0.882385	0.393113	0.90373	0.697306	0.668574	1.6548	1.03556	1.15916	0.805277	0.162671	-0.362856	0.525526	0.525526	0.45918	0.900792	0.698741
Q9D8C3	ENSMUSG00000041718	67574	Alg13	asparagine-linked glycosylation 13	QKVPESPSK	QKVPES( Phospho)PSK	2	QKVPES( Phospho)PSK2	540.261	0.9999	20.361	___1	1.41783	0.865343	0.53636	1.54366	1.51858	0.0503088	0.433888	1.25141	0.26327	1.47582	1.7025	1.20293	0.628979	0.469062	1.35701	2.14331	0.132966	2.75548	1.37897	2.04289	0.305497	0.927625	0.0337696	0.741727	0.334567	0.802757	0.683513	0.875628	1.31867	0.805701	0.590696	-0.120073	0.710769	0.710769	0.243714	0.367675	0.974273
P80317	ENSMUSG00000029447	12466	Cct6a	chaperonin containing Tcp1, subunit 6a (zeta)	QLLHSCTVIATNILLVDEIMR	QLLHS( Phospho)C(Carbamidomethyl)TVIATNILLVDEIMR	3	QLLHS( Phospho)C(Carbamidomethyl)TVIATNILLVDEIMR3	813.777	1	23.104	___1	0.0926467	0.36975	1.22827	0.271042	0.0300411	2.61458	1.15127	2.73197	0.995427	0.0603858	2.00347	0.712771	0.025311	0.152004	1.69619	1.60256	2.61025	2.36765	0.436662	0.231597	0.291552	0.130843	0.215439	1.86625	0.107163	0.181751	2.82316	1.05389	1.24784	0.698268	0.243715	-0.593869	0.837584	0.837584	0.510304	0.912124	0.736243
Q5XFR0	ENSMUSG00000069867	382035	Pabpn1l	poly(A)binding protein nuclear 1-like	QLLSPETVDCFFSR	QLLS( Phospho)PETVDC(Carbamidomethyl)FFSR	2	QLLS( Phospho)PETVDC(Carbamidomethyl)FFSR2	889.897	1	24.359	___1	1.12153	1.99319	0.761473	0.0841026	1.18118	1.95197	1.65358	2.78953	1.31165	0.0727836	0.341659	0.519154	1.04535	1.02938	0.422874	1.59397	0.028025	0.895737	1.20787	2.14645	1.04807	0.0488296	0.730354	1.9066	0.230578	0.197612	0.686508	1.42758	0.660992	0.91143	-1.11087	-0.647366	-0.4635	1.11087	0.0758982	0.0675957	0.271912
P14602	ENSMUSG00000004951	15507	Hspb1	heat shock protein 1	QLSSGVSEIR	QLS( Phospho)SGVSEIR	2	QLS( Phospho)SGVSEIR2	578.274	1	22.95	___1	0.191532	0.380517	0.328581	0.067551	0.400849	0.178575	0.860124	0.391885	0.970629	1.54148	1.47159	1.59325	1.73266	1.34762	1.52046	1.56903	1.58632	3.53224	0.396845	1.73728	1.47761	1.19516	0.536224	0.370469	0.801776	0.140262	0.679479	0.418916	1.76607	0.815011	2.07581	0.960159	1.11565	2.07581	4.83709e-05	4.25875e-05	0.268808
B1AZP2	ENSMUSG00000061689	228836	Dlgap4	DLG associated protein 4	QNSATESADSIEIYVPEAQTR	QNS( Phospho)ATESADSIEIYVPEAQTR	2	QNS( Phospho)ATESADSIEIYVPEAQTR2	797.025	1	41.294	___1	2.39913	0.869591	1.42805	1.67242	1.03514	1.22088	0.914205	1.15344	0.882316	1.10175	1.87332	1.45788	2.01007	0.104654	0.00852624	0.145826	1.53694	0.0213347	0.154588	1.19876	1.11903	0.904834	0.00744567	1.23086	1.22048	1.27256	0.0559519	1.28613	0.917812	0.796057	-0.486767	-0.692095	0.205327	0.692095	0.268693	0.462999	0.26481
Q6PGN3	ENSMUSG00000028078	70762	Dclk2	doublecortin-like kinase 2	QNSTTTGVSVIMNTALDKEGQIFCSK	QNS( Phospho)TTTGVSVIMNTALDKEGQIFC(Carbamidomethyl)SK	3	QNS( Phospho)TTTGVSVIMNTALDKEGQIFC(Carbamidomethyl)SK3	970.458	1	51.647	___1	2.18394	0.0148885	0.032152	2.30015	3.16185	2.98018	0.0227075	1.93779	0.000170905	1.44571	0.0355138	1.52112	1.63371	0.0513737	0.00360704	0.00191126	0.0359637	1.90045	0.93414	1.85639	0.0126462	0.0230123	0.52816	1.56246	1.37758	1.41612	0.0262954	1.40376	0.736596	0.859646	-0.930349	-0.707481	-0.222868	0.930349	0.353435	0.364322	0.505711
Q9Z2C8	ENSMUSG00000018554	53422	Ybx2	Y box protein 2	QPIAAETSAPINSGDPPTTILE	QPIAAETSAPINS( Phospho)GDPPTTILE	2	QPIAAETSAPINS( Phospho)GDPPTTILE2	1111.56	1	21.584	___1	2.92526	0.270556	2.72088	2.88442	0.229213	0.264793	2.20504	1.9539	0.276266	0.319119	0.760838	0.442534	0.676259	0.384136	0.729202	0.653004	1.24567	1.25126	1.96015	0.180769	0.262075	0.716488	1.82886	0.376304	0.326385	0.557668	0.598957	1.52559	0.718002	0.756406	-1.08731	-1.01214	-0.0751719	1.08731	0.0895345	0.122184	0.146188
Q8BP27	ENSMUSG00000025066	67788	Sfr1	SWI5 dependent recombination repair 1	QPLSGTPK	QPLSGT( Phospho)PK	2	QPLSGT( Phospho)PK2	454.219	0.9998	21.323	___1	0.0284067	2.20819	2.07288	0.138967	0.22016	0.157291	0.0843937	2.22315	1.8525	0.184428	0.0620017	0.473451	1.12896	0.012493	0.278651	0.460321	0.433246	0.576707	0.231046	0.984314	1.44587	1.12237	0.154804	2.12488	2.48902	1.989	3.8625	0.998438	0.40114	1.60042	-1.31557	0.680708	-1.99628	1.99628	0.0371753	0.37155	0.366051
Q8R1Q8	ENSMUSG00000032435	235661	Dync1li1	dynein cytoplasmic 1 light intermediate chain 1	QPPTAAGRPVDASPR	QPPTAAGRPVDAS( Phospho)PR	3	QPPTAAGRPVDAS( Phospho)PR3	533.927	1	18.72	___1	0.264703	1.696	0.00420544	1.87428	0.582906	0.655338	0.690182	1.56568	2.32196	0.365803	2.36349	2.01553	0.746322	0.00736035	0.849465	0.853138	0.086929	1.75547	1.06396	0.769496	1.61203	1.15029	0.906112	0.665406	0.0522172	1.31385	0.767887	1.07281	1.00483	0.92236	-0.0944302	-0.217986	0.123556	0.217986	0.907303	0.978344	0.898665
B1B0V2	ENSMUSG00000073294	102991	Ezhip	EZH inhibitory protein	QQASPRAPDDDDDGDGGPDPR	QQAS( Phospho)PRAPDDDDDGDGGPDPR	3	QQAS( Phospho)PRAPDDDDDGDGGPDPR3	754.298	1	25.854	___1	1.69635	0.0996457	0.482548	1.99635	0.137735	0.170493	0.0786958	0.0179095	0.228312	3.69105	0.277259	3.1781	3.2276	3.28889	0.141777	0.179222	0.178147	0.731684	3.05093	1.23306	0.989462	1.25165	0.0370331	0.0525853	0.406324	0.0845083	0.0926715	0.545339	1.65486	0.799803	1.60148	0.552492	1.04899	1.60148	0.133976	0.13468	0.891352
Q8VDF2	ENSMUSG00000001228	18140	Uhrf1	ubiquitin-like, containing PHD and RING finger domains, 1	QSLALPLSTK	QS( Phospho)LALPLSTK	2	QS( Phospho)LALPLSTK2	529.317	1	26.325	___1	0.982617	0.903013	0.812167	0.910714	0.767734	1.26447	0.102699	0.824228	1.14209	0.818452	0.0350258	1.95491	1.29571	1.8919	1.7457	1.06641	1.44852	1.72488	0.78015	0.623178	0.728064	0.936043	0.800411	0.950572	0.967508	1.06158	0.461251	0.856637	1.33128	0.812084	0.636057	-0.0770561	0.713113	0.713113	0.0260225	0.0601776	0.972249
P59242	ENSMUSG00000068876	70737	Cgn	cingulin	QSPFSSFSR	QS( Phospho)PFSSFSR	2	QS( Phospho)PFSSFSR2	561.735	1	19.196	___1	0.522855	1.0416	0.888685	0.54657	0.721702	0.683224	0.975778	0.574484	0.85995	1.08987	1.08043	0.931567	0.999259	1.23106	1.51458	1.69954	1.80763	1.43189	0.925488	0.811244	0.954752	0.748133	1.04167	0.901531	1.14675	1.17747	0.692277	0.757206	1.30954	0.933258	0.790299	0.30159	0.488709	0.790299	0.000151124	0.000123353	0.269388
Q9D350	ENSMUSG00000054310	71468	Obox1	oocyte specific homeobox 1	QSPLVTPGSTTK	QS( Phospho)PLVTPGSTTK	2	QS( Phospho)PLVTPGSTTK2	608.335	1	25.051	___1	0.920096	0.917194	0.87781	0.973231	0.632041	0.660167	0.758821	0.645321	1.01604	1.38683	1.24105	1.3215	1.31696	1.54955	1.18251	1.0686	1.10573	1.22425	0.953841	0.886854	0.710379	0.769998	0.994443	0.824749	1.02567	1.03494	1.00143	0.822303	1.26633	0.911367	0.622913	0.148362	0.474551	0.622913	1.16665e-06	1.64611e-06	0.380861
Q9WVB3	ENSMUSG00000034758	114606	Tle6	transducin-like enhancer of split 6	QSSDTFGGILPSTLSSR	QS( Phospho)SDTFGGILPSTLSSR	2	QS( Phospho)SDTFGGILPSTLSSR2	876.944	1	54.888	___1	0.870497	1.20278	1.42996	0.80213	0.743104	1.23191	1.07203	1.13464	1.31107	0.900702	1.50154	0.846998	0.959306	0.818082	1.01466	1.34259	1.37616	1.47423	0.657178	0.690339	0.633709	0.54472	0.780845	0.815686	0.895538	0.922963	1.02664	1.08868	1.13714	0.77418	0.0628327	-0.491838	0.554671	0.554671	0.00537296	0.897046	0.0212611
Q9WTX5	ENSMUSG00000036309	21402	Skp1	S-phase kinase-associated protein 1	QSVTIKTMLEDLGMDDEGDDDPVPLPNVNAAILK	QS( Phospho)VTIKTM(Oxidation)LEDLGMDDEGDDDPVPLPNVNAAILK	4	QS( Phospho)VTIKTM(Oxidation)LEDLGMDDEGDDDPVPLPNVNAAILK4	938.215	0.9756	14.135	___1	0.882848	0.740563	0.785169	0.68252	0.72169	0.783141	0.84911	0.909811	0.786091	1.12649	1.31941	1.42376	1.51553	1.907	1.19749	1.32071	1.54711	1.29609	0.854282	1.1268	0.809555	0.894509	0.711858	0.718097	0.620327	0.840499	0.629541	0.793438	1.40595	0.800607	0.82536	0.0129769	0.812384	0.82536	2.46029e-08	1.58598e-07	0.995464
O08715	ENSMUSG00000018428	11640	Akap1	A kinase (PRKA) anchor protein 1	QSLEGASNPR	QSLEGAS( Phospho)NPR	2	QSLEGAS( Phospho)NPR2	529.765	1	12.131	___1	0.0139888	0.0748427	0.0973481	0.00550197	0.0803151	5.01846e-05	0.107674	0.103011	0.00071585	1.42622	0.424306	5.32261	0.0593595	0.375871	0.472469	10.8185	0.496589	6.32429	0.0215497	0.0186368	0.110004	0.111165	0.155304	0.11377	0.0265948	0.226707	0.0126229	0.0537164	2.8578	0.0884839	5.7334	0.720054	5.01335	5.7334	0.0167445	0.0309171	0.999373
Q9D0L1	ENSMUSG00000041995	72114	Zbed3	zinc finger, BED type containing 3	QSPGAQVPEPPSPLPLLPK	QSPGAQVPEPPS( Phospho)PLPLLPK	2	QSPGAQVPEPPS( Phospho)PLPLLPK2	976.548	1	35.177	___1	0.971941	1.26528	0.759003	0.887353	0.82172	1.07578	1.25796	1.27365	1.15272	1.58893	1.34559	0.939883	1.28568	1.13394	1.25433	1.62198	1.08687	1.3382	0.678057	0.683831	0.634361	0.569353	0.427682	0.549781	0.786762	0.726611	0.882748	1.05171	1.28838	0.65991	0.292816	-0.6724	0.965216	0.965216	1.23463e-06	0.0359611	0.000556296
Q3UH66	ENSMUSG00000037989	75607	Wnk2	WNK lysine deficient protein kinase 2	QSSLPGTGGVASDFVK	QSS( Phospho)LPGTGGVASDFVK	2	QSS( Phospho)LPGTGGVASDFVK2	815.382	1	33.337	___1	2.40653	1.54281	2.59272	1.75238	0.681229	3.6558	0.0979831	0.0789537	0.315244	0.306745	1.27348	0.214141	0.183193	1.2803	0.0879811	0.594999	4.16217	2.11462	0.139333	0.488833	0.496375	0.311497	0.669973	0.289573	0.894342	0.123444	0.245353	1.45818	1.13529	0.406525	-0.361109	-1.84276	1.48165	1.84276	0.1222	0.798374	0.112682
Q922U2	ENSMUSG00000061527	110308	Krt5	keratin 5	QSSVSFR	QSS( Phospho)VSFR	2	QSS( Phospho)VSFR2	405.71	0.9961	16.724	___1	20.6388	1.85945	0.0118906	0.434493	0.414807	0.780012	0.755327	0.00141704	0.978385	0.0915143	4.57844e-06	0.0974868	0.110401	0.141639	0.000144153	0.000105793	0.000273834	0.110491	0.0363913	0.0144577	0.0469193	0.0078151	0.00481157	0.0352227	0.113803	0.295084	0.0188882	2.87495	0.06134	0.0637103	-5.55056	-5.49587	-0.0546987	5.55056	0.22418	0.28797	0.288541
E9PXV9	ENSMUSG00000074369	246792	Obox2	oocyte specific homeobox 2	QTSPMASR	QT( Phospho)SPMASR	2	QT( Phospho)SPMASR2	479.198	0.9994	18.332	___1	0.190721	0.877683	1.00128	1.40321	1.31612	0.183287	0.851931	0.331246	0.0850397	3.41556	0.847303	0.567824	1.67601	2.01775	0.42759	0.107362	2.63406	0.229201	6.47517	0.0634788	1.00774	0.0374163	0.93248	0.176544	0.0627467	0.0117916	0.0694575	0.693391	1.32474	0.98187	0.933968	0.501862	0.432105	0.933968	0.644453	0.617873	0.902773
E9QAT4	ENSMUSG00000026924	227648	Sec16a	SEC16 homolog A, endoplasmic reticulum export factor	QTLQNTPVGSSSK	QTLQNT( Phospho)PVGSSSK	2	QTLQNT( Phospho)PVGSSSK2	713.834	1	29.038	___1	0.774219	0.452758	0.967347	0.955393	0.387776	0.666172	0.478697	1.37219	0.671348	1.49987	1.71358	0.894569	0.603522	1.23256	1.71821	1.43756	1.71011	1.37007	0.963946	0.930724	0.896706	0.936131	1.15617	1.33343	0.339764	0.704417	0.832757	0.747323	1.35334	0.899339	0.856719	0.267133	0.589586	0.856719	0.00188737	0.00188622	0.597127
L0N7N1	ENSMUSG00000041498	381293	Kif14	kinesin family member 14	QVGTFGSSDTRTPVK	QVGTFGSSDT( Phospho)RTPVK	3	QVGTFGSSDT( Phospho)RTPVK3	553.93	0.978	13.533	___1	0.442982	0.774023	0.107182	0.989935	0.966226	0.0558199	0.26488	1.33181	0.166708	0.942181	1.17536	1.67839	0.338338	1.95697	2.9906	1.42163	1.57901	0.268865	1.68103	1.59388	1.29419	1.11595	1.08005	1.01503	0.782085	0.858154	0.128711	0.566618	1.37237	1.06101	1.27622	0.904989	0.371233	1.27622	0.0329293	0.0267181	0.222263
Q9WVB3	ENSMUSG00000034758	114606	Tle6	transducin-like enhancer of split 6	QVPESAALQHPK	QVPES( Phospho)AALQHPK	2	QVPES( Phospho)AALQHPK2	435.571	1	26.662	___1	0.532109	1.24829	0.853548	0.921948	1.33989	0.741279	1.75945	1.77394	0.811318	0.698542	1.16968	0.79767	1.22447	1.53385	0.753046	1.02671	1.3567	1.53717	0.617625	0.836486	0.651415	0.73506	0.661329	0.803736	0.823455	0.790612	1.00067	1.10909	1.12198	0.768932	0.0166799	-0.528441	0.545121	0.545121	0.0501158	0.996119	0.0888818
P51881	ENSMUSG00000016319	11740	Slc25a5	solute carrier family 25 (mitochondrial carrier, adenine nucleotide translocator), member 5	QYKGIIDCVVR	QY( Phospho)KGIIDC(Carbamidomethyl)VVR	3	QY( Phospho)KGIIDC(Carbamidomethyl)VVR3	477.577	0.9537	10.647	___1	0.695371	0.827433	1.20849	0.848435	0.729488	0.884114	0.803997	0.921204	1.02987	0.97896	1.60516	1.18602	1.1012	1.11993	1.25653	1.34593	1.54444	1.43773	0.657061	0.67203	0.887804	0.734169	1.03961	0.756633	0.83008	0.893489	1.00483	0.883156	1.28621	0.830634	0.542387	-0.0884551	0.630842	0.630842	1.19732e-05	0.000130282	0.795817
Q9D1L0	ENSMUSG00000070493	14004	Chchd2	coiled-coil-helix-coiled-coil-helix domain containing 2	RAPAAQPPAAAAPSAVGSPAAAPR	RAPAAQPPAAAAPS( Phospho)AVGSPAAAPR	3	RAPAAQPPAAAAPS( Phospho)AVGSPAAAPR3	718.727	1	36.116	___1	0.010521	1.13132	1.23227	0.0621236	0.0946562	0.00280902	1.56705	0.0345526	1.3171	0.0639195	0.0246816	3.09996	2.83108	2.62768	0.190612	0.109321	0.0479861	2.33944	2.2162	0.0110739	1.4674	0.00757266	1.75945	1.61153	0.00129975	1.30885	1.82953	0.605823	1.25941	1.13477	1.05578	0.905427	0.150352	1.05578	0.378618	0.387815	0.532857
Q7M753	ENSMUSG00000037514	74450	Pank2	pantothenate kinase 2	RASSAAPSGSGEAESVR	RAS( Phospho)SAAPSGSGEAESVR	2	RAS( Phospho)SAAPSGSGEAESVR2	850.379	1	17.822	___1	0.911112	1.66743	0.656342	0.834706	0.941779	0.498858	1.65725	1.80782	1.29911	0.742694	0.777754	0.65413	0.622556	1.17178	1.50544	1.38549	1.06304	0.839605	1.48525	1.0239	0.779388	0.906124	1.18834	0.860021	0.812243	0.88472	0.0231113	1.1416	0.97361	0.884788	-0.229644	-0.367655	0.138011	0.367655	0.404969	0.656279	0.382806
Q8VDF2	ENSMUSG00000001228	18140	Uhrf1	ubiquitin-like, containing PHD and RING finger domains, 1	RDDTEPEPWTR	RDDTEPEPWT( Phospho)R	3	RDDTEPEPWT( Phospho)R3	468.219	1	24.232	___1	0.722985	0.912723	0.936766	0.573365	0.851011	1.89128	2.76902	0.021676	1.11528	0.880371	1.20038	1.20774	0.040299	1.45881	0.0132531	1.30333	1.64942	1.69045	0.653151	0.849528	0.749994	0.806596	1.41896	0.614992	0.83488	1.08852	0.745197	1.08824	1.04934	0.862425	-0.0525076	-0.33552	0.283012	0.33552	0.702507	0.989803	0.711571
Q8K2W6	ENSMUSG00000047777	230936	Phf13	PHD finger protein 13	RDSDIPVK	RDS( Phospho)DIPVK	2	RDS( Phospho)DIPVK2	505.24	0.9967	22.423	___1	0.0352111	0.838529	1.35992	0.602737	0.214647	1.06416	0.778188	0.980043	0.323265	1.99934	1.23566	1.86133	1.34257	1.27552	1.43162	1.04563	0.954614	1.54549	0.538342	0.888928	0.832388	0.630056	1.08004	1.04806	0.655871	1.6108	0.827037	0.688522	1.4102	0.90128	1.03432	0.388473	0.645849	1.03432	0.00120287	0.00106235	0.45437
O35904	ENSMUSG00000039936	18707	Pik3cd	phosphatidylinositol-4,5-bisphosphate 3-kinase catalytic subunit delta	RGSGELYEHEK	RGS( Phospho)GELYEHEK	3	RGS( Phospho)GELYEHEK3	462.202	1	26.22	___1	0.581359	0.983267	0.951276	0.0297254	0.667451	1.63421	1.63133	1.84604	0.594091	0.322881	0.836381	0.243921	0.779384	0.351529	1.65626	0.308883	1.94013	0.300884	0.229282	0.838966	1.5515	0.778975	1.92684	0.645412	1.44118	1.96463	1.96422	0.990972	0.748917	1.26011	-0.404039	0.346636	-0.750675	0.750675	0.248033	0.698235	0.642497
Q9CZ44	ENSMUSG00000027455	386649	Nsfl1c	NSFL1 (p97) cofactor (p47)	RHSGQDVHVVLK	RHS( Phospho)GQDVHVVLK	3	RHS( Phospho)GQDVHVVLK3	485.582	1	26.192	___1	0.798821	1.56049	1.47462	0.810313	0.399676	0.85649	0.00594971	1.24399	1.30018	0.383529	2.28196	0.909175	0.0298262	1.19745	0.375093	0.0235384	1.12524	1.05868	0.702391	0.936893	1.13861	0.883593	1.34125	0.957192	1.32167	1.64026	2.24312	0.938947	0.8205	1.24055	-0.194541	0.401866	-0.596407	0.596407	0.298602	0.900914	0.517085
Q6P1G2	ENSMUSG00000029475	30841	Kdm2b	lysine (K)-specific demethylase 2B	RKSDDVHLR	RKS( Phospho)DDVHLR	3	RKS( Phospho)DDVHLR3	402.532	0.9999	16.819	___1	0.0165236	0.50454	0.990099	0.944552	0.923492	1.17998	0.023697	0.701609	1.04992	1.08591	1.97441	0.623763	1.57914	0.933023	0.106671	1.75348	0.0182432	2.04008	1.2938	1.62372	1.49021	1.23927	0.988348	1.26262	0.698867	1.50045	0.453605	0.703823	1.12386	1.17232	0.675173	0.736083	-0.0609095	0.736083	0.167262	0.26467	0.195746
Q8VEL2	ENSMUSG00000030269	97287	Mtmr14	myotubularin related protein 14	RKSLPTR	RKS( Phospho)LPTR	2	RKS( Phospho)LPTR2	469.253	0.9823	13.766	___1	1.36047	0.485284	0.532533	1.48649	1.44781	0.241048	0.689734	0.536066	0.437068	2.11465	0.810853	1.75537	2.08421	2.30249	0.503598	1.21492	0.784578	1.26595	1.31443	1.19236	0.889223	1.12269	0.435814	0.465476	0.725338	0.713167	0.0883672	0.801833	1.42629	0.771874	0.830895	-0.0549367	0.885832	0.885832	0.0233548	0.0486671	0.992039
Q9D0L1	ENSMUSG00000041995	72114	Zbed3	zinc finger, BED type containing 3	RLNDPAEQGGLCPAPVGPSYSEAWGYFHLDPAQPR	RLNDPAEQGGLC(Carbamidomethyl)PAPVGPS( Phospho)YSEAWGYFHLDPAQPR	5	RLNDPAEQGGLC(Carbamidomethyl)PAPVGPS( Phospho)YSEAWGYFHLDPAQPR5	963.963	1	83.53	___1	0.800977	0.855691	1.13544	0.694617	0.770094	1.17168	0.820973	0.986251	0.851831	0.967391	1.67663	1.16994	1.06977	1.04373	1.38011	1.38034	1.45305	1.3611	0.71427	0.734877	0.785407	0.790161	0.784211	0.7851	0.756481	1.02882	1.03106	0.898616	1.27801	0.823377	0.508118	-0.126152	0.63427	0.63427	2.52985e-05	0.000382471	0.645557
O08715	ENSMUSG00000018428	11640	Akap1	A kinase (PRKA) anchor protein 1	RLSEEACPGVLSVAPTVTQPPGR	RLS( Phospho)EEAC(Carbamidomethyl)PGVLSVAPTVTQPPGR	3	RLS( Phospho)EEAC(Carbamidomethyl)PGVLSVAPTVTQPPGR3	834.412	1	33.077	___1	0.390866	0.884068	0.615849	0.482562	0.574128	0.653837	0.809432	0.832616	0.766084	1.47826	1.61707	1.50553	1.43916	0.748955	2.18042	1.77877	1.89619	1.50879	0.835089	0.808792	0.692505	0.380178	0.699647	0.74598	0.996173	0.701147	0.977893	0.667716	1.57257	0.759712	1.23582	0.186218	1.0496	1.23582	2.20982e-07	6.25185e-07	0.749666
Q9D1R9	ENSMUSG00000062006	619547	Rpl34	ribosomal protein L34	RLSYNTASNK	RLS( Phospho)YNTASNK	2	RLS( Phospho)YNTASNK2	617.286	0.9986	20.99	___1	0.377317	1.21099	1.50464	0.0274303	0.38098	1.35378	0.804404	1.2106	1.03315	0.00136097	1.21944	0.434865	0.438134	0.0787902	1.98184	1.93874	2.51794	1.87221	0.121627	0.600701	1.07903	0.0476278	1.78692	1.20768	1.64394	0.244066	1.8818	0.878143	1.16481	0.957044	0.407571	0.12413	0.283441	0.407571	0.70834	0.70078	0.973027
E9Q5G3	ENSMUSG00000032254	71819	Kif23	kinesin family member 23	RNTPIPVR	RNT( Phospho)PIPVR	2	RNT( Phospho)PIPVR2	516.772	0.9987	17.652	___1	0.596764	0.254977	0.0131043	0.297709	0.653218	0.00166388	1.68116	0.286485	0.0667523	1.85575	1.81856	2.40832	1.92132	0.506298	1.61266	1.55159	1.80951	0.0479493	1.01229	1.45542	0.898693	0.276658	1.54777	1.54456	1.04503	0.958867	0.876923	0.427982	1.50355	1.06847	1.81275	1.31992	0.49283	1.81275	0.00224239	0.00161495	0.0664425
Q62318	ENSMUSG00000005566	21849	Trim28	tripartite motif-containing 28	RPAASSAAAASAAASSPAGGGGEAQELLEHCGVCR	RPAASSAAAASAAAS( Phospho)SPAGGGGEAQELLEHC(Carbamidomethyl)GVC(Carbamidomethyl)R	4	RPAASSAAAASAAAS( Phospho)SPAGGGGEAQELLEHC(Carbamidomethyl)GVC(Carbamidomethyl)R4	851.885	1	84.876	___1	0.641209	0.891417	1.01622	0.999467	0.779747	0.664354	0.868358	0.470696	1.14911	1.19745	1.80682	1.75995	0.974991	1.17335	1.3929	1.38249	1.6043	1.62823	0.412935	0.97821	1.05039	0.60758	0.72228	0.471979	0.791758	0.734106	0.829699	0.831175	1.43561	0.733216	0.788438	-0.180915	0.969353	0.969353	2.91064e-06	4.89977e-05	0.665293
P62996	ENSMUSG00000022858	20462	Tra2b	transformer 2 beta	RPHTPTPGIYMGR	RPHT( Phospho)PTPGIYMGR	3	RPHT( Phospho)PTPGIYMGR3	521.583	1	30.255	___1	0.588757	1.40888	0.777615	0.948779	0.551568	0.0817764	0.757766	0.860798	1.18927	1.08006	1.61766	0.980159	0.505331	0.972938	1.65545	2.17862	1.71839	1.92666	0.506452	0.995127	0.626908	0.032077	0.453945	1.12622	1.09161	1.12416	1.24302	0.796134	1.40392	0.799947	0.818375	0.00689328	0.811482	0.818375	0.0115168	0.0228067	0.999823
Q8VDF2	ENSMUSG00000001228	18140	Uhrf1	ubiquitin-like, containing PHD and RING finger domains, 1	RPLIASPSQPPPALR	RPLIAS( Phospho)PSQPPPALR	2	RPLIAS( Phospho)PSQPPPALR2	533.984	1	34.664	___1	0.578486	0.479146	0.52533	0.539266	0.941932	0.3937	0.696563	0.71155	0.551795	1.24316	1.22774	1.5159	1.33743	1.25888	1.78584	1.37971	1.07554	1.57068	1.04246	1.3365	1.03352	0.940726	1.09403	1.00868	0.93594	0.914843	0.880637	0.601974	1.37721	1.02082	1.19398	0.761949	0.432027	1.19398	8.19292e-09	4.43788e-09	9.30205e-05
Q9R1M5	ENSMUSG00000015721	23968	Nlrp5	NLR family, pyrin domain containing 5	RPSQSALSQEEQITLVGLCMMAAEGVWTMR	RPSQSALSQEEQITLVGLC(Carbamidomethyl)MMAAEGVWT( Phospho)MR	3	RPSQSALSQEEQITLVGLC(Carbamidomethyl)MMAAEGVWT( Phospho)MR3	1138.54	1	17.176	___1	0.00567755	2.05507	1.46212	0.829324	0.032513	0.00175133	1.69563	2.07689	0.00312579	1.2454	2.09466	0.0219042	0.0152313	0.0243805	0.00340152	3.56135	2.62655	2.53869	0.00429707	1.3999	0.0105469	0.00390103	1.63849	1.95086	1.67592	0.0163422	0.00604643	0.906901	1.34795	0.745146	0.571754	-0.283422	0.855176	0.855176	0.491237	0.672909	0.947314
Q6P1G2	ENSMUSG00000029475	30841	Kdm2b	lysine (K)-specific demethylase 2B	RRSECEEAPR	RRS( Phospho)EC(Carbamidomethyl)EEAPR	3	RRS( Phospho)EC(Carbamidomethyl)EEAPR3	457.195	1	25.565	___1	0.897871	0.774212	0.43246	0.148707	0.629308	0.164697	0.396623	0.856934	0.470025	0.130615	2.97742	0.654944	0.798454	2.10009	4.04866	0.696495	2.75731	1.11641	1.58157	1.51335	1.9093	0.0870069	0.320228	0.318898	0.114748	0.351937	0.751717	0.530093	1.69782	0.772085	1.67937	0.542514	1.13685	1.67937	0.0239668	0.0257597	0.831592
O08715	ENSMUSG00000018428	11640	Akap1	A kinase (PRKA) anchor protein 1	RRSESSGNLPSVADTR	RRS( Phospho)ESSGNLPSVADTR	3	RRS( Phospho)ESSGNLPSVADTR3	604.619	1	26.566	___1	0.694531	0.722883	0.803863	0.57323	0.604195	0.721247	0.618201	0.816064	0.948424	1.52298	1.35565	1.25877	1.38682	1.17319	1.10435	1.30769	2.10353	1.88051	0.793998	0.733126	0.811794	0.822984	0.807199	0.645721	0.97646	1.01982	0.792763	0.722515	1.45483	0.822652	1.00975	0.187254	0.822501	1.00975	2.28635e-07	5.03881e-07	0.589202
P97440	ENSMUSG00000004642	20492	Slbp	stem-loop binding protein	RSWDQQIK	RS( Phospho)WDQQIK	2	RS( Phospho)WDQQIK2	530.781	0.9995	12.922	___1	1.04002	0.612835	0.456331	0.203551	1.18241	0.89239	0.432123	0.350937	0.535754	1.70382	1.65569	1.27779	1.21652	1.56363	1.56738	1.75295	0.720194	1.7638	0.80138	0.765034	1.64651	1.4033	0.676115	0.640751	0.759319	0.697469	0.681985	0.63404	1.46909	0.896874	1.21227	0.500331	0.711943	1.21227	0.000109137	8.99688e-05	0.261258
Q05512	ENSMUSG00000024969	13728	Mark2	MAP/microtubule affinity regulating kinase 2	RSSDQAVPAIPTSNSYSK	RSS( Phospho)DQAVPAIPTSNSYSK	3	RSS( Phospho)DQAVPAIPTSNSYSK3	663.312	1	30.519	___1	0.545343	0.316197	0.466962	0.459591	0.157499	0.0794053	0.348497	0.647447	1.29358	0.311353	1.47012	2.48217	1.63288	2.57976	1.7284	0.872951	1.77656	0.38951	1.45566	0.253431	1.2784	0.369737	2.35196	1.25964	1.20129	1.15827	0.113403	0.479391	1.47152	1.04909	1.61803	1.12986	0.488175	1.61803	0.0132109	0.00995575	0.176188
E9Q5G3	ENSMUSG00000032254	71819	Kif23	kinesin family member 23	RSSTLAPAQPDGTESEWTDVETR	RSS( Phospho)TLAPAQPDGTESEWTDVETR	3	RSS( Phospho)TLAPAQPDGTESEWTDVETR3	871.734	1	46.008	___1	0.213823	0.966889	0.669464	0.115225	0.0491983	0.31869	1.48184	0.836677	0.939805	2.35606	0.65569	1.83868	2.28035	0.217042	2.30332	0.0610085	0.296618	0.0305517	1.91494	1.49293	1.08286	0.847091	1.4269	0.936038	1.19792	0.925729	1.54466	0.62129	1.11548	1.26323	0.844327	1.02378	-0.179451	1.02378	0.145466	0.307256	0.145995
P16125	ENSMUSG00000030246	16832	Ldhb	lactate dehydrogenase B	SADTLWDIQK	S( Phospho)ADTLWDIQK	2	S( Phospho)ADTLWDIQK2	588.8	1	30.99	___1	0.514713	1.21573	1.33653	0.573127	0.640278	1.34707	1.00567	1.36882	0.892471	0.876332	1.28809	0.851915	1.08602	0.920757	1.10941	1.23715	1.32257	1.35253	0.548869	0.742317	0.551553	0.522474	1.3429	0.8315	0.906257	0.746479	1.86848	0.988268	1.11608	0.895648	0.175472	-0.141971	0.317443	0.317443	0.409768	0.715149	0.837508
P97379	ENSMUSG00000029405	23881	G3bp2	GTPase activating protein (SH3 domain) binding protein 2	SATPPPAEPASLPQEPPK	S( Phospho)ATPPPAEPASLPQEPPK	2	S( Phospho)ATPPPAEPASLPQEPPK2	947.455	1	29.361	___1	1.45469	0.0248841	1.01335	0.00156099	1.12846	1.26797	1.225	1.14344	1.27104	0.0799795	2.23954	0.0539635	2.26353	2.11262	2.26629	1.99916	1.66459	0.0875577	1.32423	0.00106655	0.0205662	1.04624	0.0546967	1.26276	0.894279	0.0132843	1.08526	0.947822	1.41858	0.633598	0.581759	-0.581047	1.16281	1.16281	0.104791	0.394269	0.654153
P00761					SCAAAGTECLISGWGNTK	S( Phospho)C(Carbamidomethyl)AAAGTEC(Carbamidomethyl)LISGWGNTK	2	S( Phospho)C(Carbamidomethyl)AAAGTEC(Carbamidomethyl)LISGWGNTK2	982.397	1	12.141	___1	0.00184547	0.725982	1.04642	0.000758764	0.155086	0.844319	0.734068	0.899148	1.98637	1.97766	0.973564	1.96411	2.33017	0.490497	0.82793	1.21415	1.42982	2.24238	0.535583	1.1891	0.459134	1.47841	0.955247	0.0586268	0.740448	0.700768	1.03842	0.710444	1.49447	0.795081	1.07285	0.162381	0.910464	1.07285	0.0157777	0.0222276	0.948633
Q9Z2C8	ENSMUSG00000018554	53422	Ybx2	Y box protein 2	SEAEASVVATAAPAATVPATAAGVVAVVVPVPAGEPQK	S( Phospho)EAEASVVATAAPAATVPATAAGVVAVVVPVPAGEPQK	3	S( Phospho)EAEASVVATAAPAATVPATAAGVVAVVVPVPAGEPQK3	1188.62	1	14.597	___1	1.77603	0.00200969	1.5969	1.63055	0.0044752	0.00435791	1.87298	1.10227	1.85112	3.13798	1.92088	0.0179621	0.00152581	0.000883336	2.96919	0.00183198	0.00270831	0.00657866	2.09038	0.000715482	0.00525512	0.00558097	0.00603303	1.88842	1.5204	2.07009	1.5129	1.09341	0.895504	1.01109	-0.288062	-0.112928	-0.175134	0.288062	0.928068	0.921737	0.985954
P49312	ENSMUSG00000046434	15382	Hnrnpa1	heterogeneous nuclear ribonucleoprotein A1	SESPKEPEQLRK	S( Phospho)ESPKEPEQLRK	3	S( Phospho)ESPKEPEQLRK3	503.245	1	31.549	___1	0.268588	0.518768	0.023067	3.49257	2.91927	0.231677	0.482969	0.0768985	0.719099	0.0268045	0.597771	3.57922	3.49026	2.16868	0.186962	0.0828623	0.517137	0.689291	0.17767	0.0208322	2.31231	2.66546	0.285609	0.385979	0.512259	0.418475	0.149517	0.970323	1.25989	0.76979	0.376756	-0.333999	0.710756	0.710756	0.710301	0.876941	0.938778
Q8K3V4	ENSMUSG00000040935	242726	Padi6	peptidyl arginine deiminase, type VI	SFQNSLSLSLVNPTHALCMVGMEITLDISK	S( Phospho)FQNSLSLSLVNPTHALC(Carbamidomethyl)MVGMEITLDISK	3	S( Phospho)FQNSLSLSLVNPTHALC(Carbamidomethyl)MVGMEITLDISK3	1129.88	1	21.292	___1	1.29904	0.00636068	0.00527847	1.71378	1.48074	0.696823	1.73259	1.22658	0.810772	0.00844805	2.60719	0.0164076	2.48466	0.00486227	0.00733561	0.0159384	2.30577	2.64865	0.571042	0.814561	0.894681	0.656799	1.69531	1.0901	1.27981	0.00237347	0.924108	0.996885	1.12214	0.880976	0.170753	-0.178324	0.349077	0.349077	0.850571	0.952814	0.959441
Q00PI9	ENSMUSG00000071659	68693	Hnrnpul2	heterogeneous nuclear ribonucleoprotein U-like 2	SGDETPGSEAPGDK	S( Phospho)GDETPGSEAPGDK	2	S( Phospho)GDETPGSEAPGDK2	713.774	1	31.265	___1	1.50905	0.854389	1.20915	1.28316	1.14258	1.069	1.19098	1.03318	1.23542	1.09864	1.61611	0.115341	1.3405	1.07313	0.996855	0.0985692	0.872688	1.44627	1.1263	0.997742	1.27288	0.842467	0.91108	0.553149	0.750798	0.750554	0.610022	1.16966	0.962011	0.868333	-0.281959	-0.429764	0.147806	0.429764	0.203256	0.44036	0.18983
Q3UJU9	ENSMUSG00000070730	67809	Rmdn3	regulator of microtubule dynamics 3	SHSLPNSLDYAQASER	S( Phospho)HSLPNSLDYAQASER	3	S( Phospho)HSLPNSLDYAQASER3	927.889	1	18.657	___1	1.74217	1.74606	2.74286	1.66104	0.0311566	0.124837	1.5253	1.76483	1.44438	0.401208	0.00659971	1.58245	0.130479	0.0805239	0.378976	0.326171	0.0350253	1.61905	0.0689603	0.557232	1.86312	1.8087	1.88658	1.4633	0.028278	1.83883	0.141877	1.42029	0.50672	1.07299	-1.48693	-0.404556	-1.08237	1.48693	0.06332	0.0532251	0.622069
B1B0V2	ENSMUSG00000073294	102991	Ezhip	EZH inhibitory protein	SLMAQGAAGPPLPGAR	S( Phospho)LMAQGAAGPPLPGAR	2	S( Phospho)LMAQGAAGPPLPGAR2	747.399	1	43.009	___1	1.47798	0.759824	0.663049	1.79856	1.55794	0.46992	1.61175	1.39252	0.109026	1.06315	0.882538	0.203277	0.071877	0.791622	0.15591	0.715773	0.270563	0.615155	0.126325	0.276228	1.07478	0.475474	2.78743	2.88946	1.92993	0.297554	2.5324	1.0934	0.529985	1.37662	-1.04479	0.332315	-1.37711	1.37711	0.0852323	0.29591	0.725678
Q8K3V4	ENSMUSG00000040935	242726	Padi6	peptidyl arginine deiminase, type VI	SMNHPTVALVR	S( Phospho)M(Oxidation)NHPTVALVR	3	S( Phospho)M(Oxidation)NHPTVALVR3	414.221	1	30.492	___1	1.64837	1.29368	0.0103267	0.0167382	1.49818	0.911975	0.0241338	1.01569	0.0229917	2.23277	0.127877	0.0630821	6.38945	0.111474	2.16102	0.113823	0.14527	0.0649345	0.96522	0.00237239	0.780638	0.0130917	0.0210478	1.57761	1.49553	2.19353	2.09917	0.715788	1.26774	1.01647	0.82466	0.505962	0.318697	0.82466	0.703197	0.679718	0.890476
P27546	ENSMUSG00000032479	17758	Map4	microtubule-associated protein 4	SPATTLPK	S( Phospho)PATTLPK	2	S( Phospho)PATTLPK2	447.721	0.9986	18.344	___1	0.00735207	0.00190634	1.20707	0.0545923	0.742314	0.0234795	0.0593574	0.0395318	1.31786	1.5747	2.03013	1.1359	1.67262	1.63095	1.94066	2.01957	1.77726	1.50003	0.0503906	0.812243	0.761044	0.732722	1.01087	0.970799	1.1675	1.22351	1.53563	0.383718	1.69798	0.918301	2.1457	1.25892	0.886782	2.1457	5.00066e-06	3.15541e-06	0.0374619
P70398	ENSMUSG00000031010	22284	Usp9x	ubiquitin specific peptidase 9, X chromosome	SPHVFYR	S( Phospho)PHVFYR	2	S( Phospho)PHVFYR2	493.219	1	18.597	___1	0.0963658	0.87775	1.29505	0.0153253	0.304982	0.842692	0.887547	1.33026	1.01642	0.609886	1.4154	0.0270154	0.155794	0.230129	1.23106	1.98742	1.7284	1.96153	0.828709	0.899292	1.14947	0.445825	1.25863	1.37672	1.60442	1.69553	1.72839	0.740711	1.03851	1.22078	0.487538	0.720815	-0.233277	0.720815	0.244147	0.545651	0.220879
Q9CX66	ENSMUSG00000020255	28109	D10Wsu102e	DNA segment, Chr 10, Wayne State University 102, expressed	SPLLDQVQAFLPQMAQANEK	S( Phospho)PLLDQVQAFLPQM(Oxidation)AQANEK	3	S( Phospho)PLLDQVQAFLPQM(Oxidation)AQANEK3	775.369	1	30.609	___1	0.385475	0.340465	2.06878	0.504182	0.183195	2.26265	2.21849	2.51251	0.0356579	0.109658	0.120474	0.224234	0.433846	0.452162	2.23917	0.150395	0.187655	0.0565223	0.170712	0.107543	0.117651	0.346658	2.6552	2.0302	1.39442	2.43965	3.25244	1.16793	0.441569	1.3905	-1.40325	0.251642	-1.65489	1.65489	0.142251	0.305907	0.889775
P97440	ENSMUSG00000004642	20492	Slbp	stem-loop binding protein	SPPGYGSR	S( Phospho)PPGYGSR	2	S( Phospho)PPGYGSR2	450.685	0.9997	17.745	___1	0.775205	0.925833	0.829883	0.849662	0.891138	0.956843	0.905279	1.29647	1.03146	0.0171238	0.804466	0.0542934	0.708275	1.3389	1.74593	1.46782	1.2401	1.46887	1.05428	1.01028	1.21653	0.943695	1.21026	1.02094	1.09838	1.08906	1.04903	0.940197	0.982865	1.07694	0.0640296	0.1959	-0.131871	0.1959	0.735661	0.968667	0.724238
Q99LD4	ENSMUSG00000025156	209318	Gps1	G protein pathway suppressor 1	SPPREGSQGELTPANSQSR	S( Phospho)PPREGSQGELTPANSQSR	3	S( Phospho)PPREGSQGELTPANSQSR3	693.316	1	18.775	___1	0.07759	0.0738737	0.0422673	0.0422034	3.25756	0.0371889	0.105132	0.0159598	0.0165468	3.78424	0.00237587	3.98295	3.48889	5.23307	0.178194	0.0417357	0.135307	0.84218	0.0426109	2.10805	0.0481821	2.74654	0.129315	0.516306	0.00829469	0.0242113	0.0192293	0.407591	1.96544	0.626972	2.26966	0.621277	1.64838	2.26966	0.0766217	0.0896114	0.948081
Q9WVB3	ENSMUSG00000034758	114606	Tle6	transducin-like enhancer of split 6	SPSALLDYYQEDVSR	S( Phospho)PSALLDYYQEDVSR	2	S( Phospho)PSALLDYYQEDVSR2	911.903	1	35.486	___1	0.0291822	1.63434	1.59117	0.0887225	0.213424	2.29355	0.378302	3.11816	0.444451	0.579294	0.103279	0.621037	0.0845009	0.391472	1.53186	0.748713	0.158391	0.362116	0.13208	0.153358	0.337842	0.281378	3.59201	0.962642	1.31012	0.63802	5.22057	1.08792	0.508963	1.40311	-1.09594	0.367056	-1.463	1.463	0.321015	0.592887	0.854235
E9Q2Z1	ENSMUSG00000071226	330409	Cecr2	CECR2, histone acetyl-lysine reader	SPSGPPGSHPPR	S( Phospho)PSGPPGSHPPR	2	S( Phospho)PSGPPGSHPPR2	626.778	1	25.89	___1	0.318993	2.14524	0.861517	1.42239	1.02843	0.748472	2.13854	1.66118	0.31919	0.401732	0.979569	0.74408	0.736571	0.10541	0.146175	0.189238	0.785017	3.63875	0.567355	0.826757	0.851599	0.555108	1.10341	1.47462	0.739554	1.13518	1.37592	1.18266	0.858505	0.958833	-0.462139	-0.302686	-0.159454	0.462139	0.664869	0.651685	0.813635
P13864	ENSMUSG00000004099	13433	Dnmt1	DNA methyltransferase (cytosine-5) 1	SQPRDPAAK	S( Phospho)QPRDPAAK	2	S( Phospho)QPRDPAAK2	525.244	0.9999	11.37	___1	1.19626	0.47796	0.389414	0.64882	0.66786	0.440391	0.776978	0.450244	0.376972	1.9557	1.1183	2.43913	1.45988	1.15273	1.66658	1.3002	1.75675	1.22824	1.33468	1.18387	1.15416	1.11039	0.537505	0.89108	0.664569	0.0156874	0.60565	0.602766	1.56417	0.833066	1.37573	0.466832	0.908894	1.37573	4.41702e-05	4.81223e-05	0.417359
P50446	ENSMUSG00000058354	16687	Krt6a	keratin 6A	SRAEAESWYQTKYEELQVTAGR	S( Phospho)RAEAESWYQTKYEELQVTAGR	3	S( Phospho)RAEAESWYQTKYEELQVTAGR3	868.092	1	12.215	___1	0.000247184	1.24173	0.0828704	5.37482	12.8147	2.67836	1.4235	0.00417033	1.01423	3.8654e-05	0.00248181	0.00177237	0.00156902	7.61604e-05	0.000201536	0.00224381	0.00254826	0.00226487	0.0176143	0.372353	0.296021	0.201804	0.117243	0.22602	0.0153077	0.523101	0.582761	2.73718	0.00146628	0.261358	-10.8663	-3.38859	-7.47773	10.8663	0.0437676	0.0585127	0.0930058
Q9JKB3	ENSMUSG00000030189	56449	Ybx3	Y box protein 3	SRPLNAVSQDGK	S( Phospho)RPLNAVSQDGK	2	S( Phospho)RPLNAVSQDGK2	676.816	1	14.487	___1	0.407803	0.329455	0.00602906	0.327744	0.332202	0.160164	0.334417	0.0328034	0.165975	2.12743	3.15061	2.66666	0.989318	4.44452	2.01756	0.737694	4.00413	2.23003	0.210807	0.439722	0.134652	0.122985	0.0653079	0.324924	0.285386	0.45621	0.495451	0.232955	2.48533	0.281716	3.41532	0.274193	3.14112	3.41532	5.06776e-07	2.49919e-06	0.988917
B1B0V2	ENSMUSG00000073294	102991	Ezhip	EZH inhibitory protein	SSASVVSPEAR	S( Phospho)SASVVSPEAR	2	S( Phospho)SASVVSPEAR2	585.264	1	26.414	___1	0.588195	1.24589	1.2857	0.516834	0.534138	2.51705	0.941739	1.16128	1.2582	0.941122	1.58726	1.51209	0.568049	0.752636	0.965559	1.36246	1.69012	1.03734	0.0962853	0.483585	0.686229	0.978331	0.785949	0.72065	0.766627	1.02115	0.995523	1.11656	1.1574	0.726036	0.0518318	-0.620947	0.672778	0.672778	0.106227	0.980224	0.184306
B1B0V2	ENSMUSG00000073294	102991	Ezhip	EZH inhibitory protein	SSASVVSPEARPEAQSAGR	S( Phospho)SASVVSPEARPEAQSAGR	3	S( Phospho)SASVVSPEARPEAQSAGR3	629.317	1	31.358	___1	1.66172	1.04231	0.488026	1.38139	1.34484	0.724846	0.627583	0.885515	1.07181	1.4433	1.13569	1.81034	1.48035	1.46795	0.937272	1.06065	0.918598	0.909731	0.513464	0.700627	1.29169	1.32227	0.561345	0.861092	0.541922	0.5893	0.22635	1.02534	1.24043	0.734228	0.274744	-0.4818	0.756544	0.756544	0.0215908	0.423772	0.217578
Q9EST3	ENSMUSG00000020454	74203	Eif4enif1	eukaryotic translation initiation factor 4E nuclear import factor 1	SSCSTPLSQTSR	S( Phospho)SC(Carbamidomethyl)STPLSQTSR	2	S( Phospho)SC(Carbamidomethyl)STPLSQTSR2	695.788	1	23.311	___1	1.09346	1.21416	2.3404	1.35817	0.483255	3.66033	0.032048	0.0441401	1.06012	0.0140647	0.00638495	0.0670607	2.60683	0.00308646	0.112348	0.0860603	0.100499	3.17781	0.923439	0.00781355	1.22446	0.0102452	0.749437	2.32212	1.6595	1.06159	1.58116	1.25401	0.686016	1.05997	-0.870235	-0.242521	-0.627714	0.870235	0.532965	0.512449	0.922973
Q8BG05	ENSMUSG00000059005	229279	Hnrnpa3	heterogeneous nuclear ribonucleoprotein A3	SSGSPYGGGYGSGGGSGGYGSR	S( Phospho)SGSPYGGGYGSGGGSGGYGSR	2	S( Phospho)SGSPYGGGYGSGGGSGGYGSR2	995.884	1	47.06	___1	0.172038	0.0123316	0.884282	3.39663	0.0775832	0.181522	2.14447	0.10578	0.0895722	1.23994	0.659081	1.51498	2.93346	2.2548	0.174883	0.433903	0.48948	0.0737658	2.55801	0.0167306	0.0677244	0.842788	0.961893	1.34479	1.47211	1.87039	1.02708	0.784912	1.08603	1.12906	0.468462	0.524514	-0.0560519	0.524514	0.736405	0.804026	0.752729
Q9EST3	ENSMUSG00000020454	74203	Eif4enif1	eukaryotic translation initiation factor 4E nuclear import factor 1	SSPVESLK	S( Phospho)SPVESLK	2	S( Phospho)SPVESLK2	463.716	0.9989	16.43	___1	0.202374	1.46978	1.55674	0.214571	0.469349	2.12181	1.46685	2.63257	1.22118	1.28892	0.0805578	0.123968	0.709458	1.19864	1.16296	0.929916	0.529968	1.56399	0.347602	0.00989536	0.239604	0.337499	1.24956	1.25153	0.880777	1.34764	2.39228	1.26169	0.843154	0.895154	-0.581492	-0.495152	-0.0863399	0.581492	0.415402	0.442733	0.532476
Q9EST3	ENSMUSG00000020454	74203	Eif4enif1	eukaryotic translation initiation factor 4E nuclear import factor 1	SSPVESLKK	S( Phospho)SPVESLKK	2	S( Phospho)SPVESLKK2	527.763	0.9998	18.546	___1	1.18103	0.715583	0.7205	1.08194	1.00275	0.622727	0.831179	0.830298	0.934536	1.58298	1.03847	1.36792	1.37069	1.63466	0.915878	1.26383	1.33042	0.914258	0.989363	1.25837	1.06464	0.986366	0.772909	0.701244	0.680681	0.807558	0.399224	0.880061	1.26879	0.85115	0.527777	-0.0481891	0.575966	0.575966	0.00141353	0.00526281	0.963746
Q6P1G2	ENSMUSG00000029475	30841	Kdm2b	lysine (K)-specific demethylase 2B	SSSPTAGPSTEGAEGPEEK	S( Phospho)SSPTAGPSTEGAEGPEEK	2	S( Phospho)SSPTAGPSTEGAEGPEEK2	949.889	1	40.328	___1	1.25916	0.935416	1.31943	1.03914	1.06396	0.901294	1.27553	1.29059	1.20604	0.0427442	1.87013	0.00917856	0.0300547	1.61368	1.77432	0.0919351	1.63745	2.08756	1.17556	1.11984	0.0785127	1.04602	1.07723	0.971177	0.935338	1.08385	0.0648504	1.1434	1.01745	0.839152	-0.168367	-0.446321	0.277954	0.446321	0.569085	0.898108	0.541858
Q9EST3	ENSMUSG00000020454	74203	Eif4enif1	eukaryotic translation initiation factor 4E nuclear import factor 1	SSSPVGLAK	S( Phospho)SSPVGLAK	2	S( Phospho)SSPVGLAK2	463.224	0.9997	21.483	___1	0.00534114	0.0445646	2.44197	2.12603	0.00698804	0.0348395	0.00439191	0.051568	0.0635878	0.0490559	2.82887	2.70316	0.0580345	0.0823839	2.69475	0.00816272	2.76408	2.90721	0.0133893	0.0513711	0.0424798	0.0550669	2.03957	1.97472	1.92532	1.9596	0.0635039	0.531031	1.56619	0.90278	1.56039	0.765577	0.794813	1.56039	0.185489	0.167	0.780547
B1B0V2	ENSMUSG00000073294	102991	Ezhip	EZH inhibitory protein	SSTSQGSGSTPVPEALR	S( Phospho)STSQGSGSTPVPEALR	2	S( Phospho)STSQGSGSTPVPEALR2	830.918	1	39.167	___1	0.00540114	0.0476779	0.016528	0.041477	0.0587953	0.056368	1.43731	1.56882	1.26719	2.61779	2.2318	2.85303	2.92364	0.0145863	2.32322	2.6141	0.00704046	0.0328499	0.0469532	0.0204436	1.91605	0.0185138	1.72352	0.00724312	0.0187666	1.45703	1.67386	0.499952	1.73534	0.764709	1.79536	0.613121	1.18224	1.79536	0.0359741	0.0377551	0.840632
Q9JJ11	ENSMUSG00000037313	21335	Tacc3	transforming, acidic coiled-coil containing protein 3	SSVLCLSQK	S( Phospho)SVLC(Carbamidomethyl)LSQK	2	S( Phospho)SVLC(Carbamidomethyl)LSQK2	511.272	0.9999	20.574	___1	0.887831	4.5843	0.128362	3.82394	1.61033	3.08494	1.01655	0.636208	0.0203319	0.558831	0.26505	0.368105	2.12222	0.135753	1.37328	0.565783	1.69337	1.48075	0.909578	0.458648	0.0216933	0.523625	0.0651038	0.297777	0.236868	0.0831217	0.0476677	1.75475	0.951459	0.293787	-0.883055	-2.57843	1.69537	2.57843	0.0260632	0.263902	0.0200088
Q05512	ENSMUSG00000024969	13728	Mark2	MAP/microtubule affinity regulating kinase 2	STFHAGQLR	S( Phospho)TFHAGQLR	2	S( Phospho)TFHAGQLR2	548.751	0.9996	14.619	___1	1.33194	0.592443	1.39877	1.14147	0.933597	0.302008	0.598939	1.47962	0.111353	0.991294	0.102986	0.0227929	1.73938	1.03533	0.778778	1.28361	2.27621	0.499821	3.53456	1.3039	0.589562	0.751541	0.457644	0.970057	0.558829	0.894282	1.31929	0.876681	0.970023	1.1533	0.145966	0.395639	-0.249672	0.395639	0.730372	0.962191	0.7161
Q9WVB3	ENSMUSG00000034758	114606	Tle6	transducin-like enhancer of split 6	STPGPQLPTR	S( Phospho)TPGPQLPTR	2	S( Phospho)TPGPQLPTR2	527.289	1	20.604	___1	0.466903	0.966937	1.39112	0.431351	0.533396	1.55637	1.03342	1.11289	0.949507	0.778023	1.41219	0.861185	0.905703	0.712001	1.40716	1.51543	1.47309	1.49939	0.5194	0.663483	0.56541	0.569325	1.36009	0.949551	0.841242	0.878029	1.6474	0.937988	1.1738	0.888214	0.323543	-0.0786631	0.402206	0.402206	0.250996	0.396582	0.958
Q91VM5	ENSMUSG00000037070	19656	Rbmxl1	RNA binding motif protein, X-linked like-1	STPSGPVR	S( Phospho)TPSGPVR	2	S( Phospho)TPSGPVR2	440.701	0.9981	15.69	___1	0.0533491	0.0635613	0.00767044	0.000794638	0.0415937	0.0399538	0.0468921	0.0304232	0.0443738	0.0653188	0.00869859	4.22062	4.53766	5.63723	0.00725391	7.11241	4.81285	0.0125685	0.0602076	0.0287084	0.0385787	0.0310175	0.0450986	0.0160686	0.00468153	0.0155289	0.0168756	0.0365124	2.93496	0.0285295	6.32881	-0.355935	6.68474	6.68474	0.0011241	0.00312943	0.999943
Q8C0J2	ENSMUSG00000026289	77040	Atg16l1	autophagy related 16-like 1 (S. cerevisiae)	SVSSIPVPQDIMDTHPASGK	S( Phospho)VSSIPVPQDIM(Oxidation)DTHPASGK	3	S( Phospho)VSSIPVPQDIM(Oxidation)DTHPASGK3	721.333	1	35.156	___1	1.33106	1.10593	1.18137	1.53332	1.35554	1.03885	1.37156	1.34879	1.53069	0.0499003	0.182956	1.52837	0.0445282	0.0397889	1.4769	1.58704	0.167921	1.22246	1.03426	0.136649	0.806285	0.95655	1.12507	0.860394	1.4095	1.52249	1.05183	1.31079	0.699985	0.989226	-0.905039	-0.406063	-0.498976	0.905039	0.0448092	0.035193	0.356259
P97440	ENSMUSG00000004642	20492	Slbp	stem-loop binding protein	SWDQQIK	S( Phospho)WDQQIK	2	S( Phospho)WDQQIK2	492.714	0.9951	15.314	___1	0.726342	0.635336	0.0176131	0.904203	0.700241	0.0380012	0.159837	0.727054	0.516978	1.71399	1.8673	1.63814	2.2234	2.1595	1.6618	1.88291	0.147664	1.67948	0.928142	0.889399	1.13977	0.763663	0.338389	0.969476	0.92332	0.683433	0.964622	0.491734	1.6638	0.844468	1.75853	0.780165	0.978366	1.75853	1.46326e-05	1.25658e-05	0.198751
P54276	ENSMUSG00000005370	17688	Msh6	mutS homolog 6	SAAVSASSPEAK	SAAVSASS( Phospho)PEAK	2	SAAVSASS( Phospho)PEAK2	592.764	1	29.52	___1	1.01677	0.914151	0.988625	0.968388	0.931901	0.858634	0.780738	1.02092	1.12203	1.07311	1.59434	1.08104	1.20254	1.31219	1.07906	1.36371	1.20368	1.14794	0.793974	0.958303	0.924841	0.77212	0.708557	0.745784	0.615982	0.958483	0.862193	0.955795	1.22862	0.815582	0.36227	-0.228871	0.591142	0.591142	3.39001e-06	0.000637267	0.0866688
Q8BTI8	ENSMUSG00000039218	75956	Srrm2	serine/arginine repetitive matrix 2	SAHGTAPVNIAGSRTPAGLAPTNLSSSR	SAHGTAPVNIAGSRT( Phospho)PAGLAPTNLSSSR	3	SAHGTAPVNIAGSRT( Phospho)PAGLAPTNLSSSR3	924.468	1	30.521	___1	2.63406	0.603325	1.86287	2.15679	0.845626	0.559077	0.126807	0.45687	0.99039	0.868987	0.689968	1.00413	0.00623642	0.0149964	1.93477	0.871864	0.717342	1.44387	0.784122	2.28944	1.47456	1.57033	1.38696	0.730478	0.162177	0.287389	0.526577	1.13731	0.839128	1.02356	-0.438665	-0.152034	-0.286631	0.438665	0.689097	0.669049	0.942316
P28028	ENSMUSG00000002413	109880	Braf	Braf transforming gene	SASEPSLNR	SAS( Phospho)EPSLNR	2	SAS( Phospho)EPSLNR2	520.725	0.9997	18.313	___1	1.72928	0.729689	0.0083187	1.44799	3.75738	0.506313	0.528698	0.985043	1.13431	0.718319	0.564039	2.0337	0.286212	0.713814	0.494093	0.660411	0.0251726	0.0179417	0.105449	1.72432	1.07194	1.63806	1.18909	1.11062	1.0158	1.54138	1.26262	1.203	0.612633	1.18436	-0.973544	-0.0225254	-0.951018	0.973544	0.201861	0.253796	0.998546
Q8BWR8	ENSMUSG00000030494	52428	Rhpn2	rhophilin, Rho GTPase binding protein 2	SASTLCLPEVGLAR	SAS( Phospho)TLC(Carbamidomethyl)LPEVGLAR	2	SAS( Phospho)TLC(Carbamidomethyl)LPEVGLAR2	777.375	1	29.023	___1	0.703662	1.38716	0.0892475	0.977298	0.105794	0.717432	1.11754	0.966918	1.42048	5.03158	1.64023	0.1109	2.08487	2.98427	1.86818	0.0520638	0.0960006	1.69872	0.841889	0.0427579	0.289148	0.0423978	0.409156	0.0654731	0.139711	1.49158	0.625547	0.831725	1.72965	0.438629	1.0563	-0.923105	1.9794	1.9794	0.0351372	0.164569	0.691157
Q62417	ENSMUSG00000025006	20411	Sorbs1	sorbin and SH3 domain containing 1	SATVSPQQPQAQQR	SATVS( Phospho)PQQPQAQQR	2	SATVS( Phospho)PQQPQAQQR2	803.375	1	24.541	___1	1.49291	1.86427	1.42479	1.54922	0.0348435	0.282484	1.70926	1.44496	1.69586	1.07195	0.343277	0.162449	0.166756	1.19631	0.218956	0.112801	0.3087	1.07188	1.76789	1.36314	0.553782	1.23372	0.296341	1.53797	1.54318	1.61999	0.932307	1.27762	0.517009	1.20537	-1.3052	-0.0839827	-1.22122	1.3052	0.0120407	0.0180042	0.957401
Q8BTI8	ENSMUSG00000039218	75956	Srrm2	serine/arginine repetitive matrix 2	SAVRPSPSPER	SAVRPSPS( Phospho)PER	2	SAVRPSPS( Phospho)PER2	631.799	1	15.17	___1	0.107873	0.502249	0.330485	0.290082	0.104069	0.0158683	0.829989	0.1723	0.730749	4.03379	2.38893	3.2195	0.409604	0.156336	2.90769	4.05982	1.24214	3.6263	0.0494819	1.11989	0.0862717	0.0238166	0.312576	0.0140483	0.251512	0.00605783	0.00857668	0.342629	2.44934	0.208026	2.83768	-0.719886	3.55756	3.55756	2.34632e-05	0.00014921	0.947288
P00761					SCAAAGTECLISGWGNTKSSGSSYPSLLQCLK	SC(Carbamidomethyl)AAAGT( Phospho)EC(Carbamidomethyl)LISGWGNTKSSGSSYPSLLQC(Carbamidomethyl)LK	5	SC(Carbamidomethyl)AAAGT( Phospho)EC(Carbamidomethyl)LISGWGNTKSSGSSYPSLLQC(Carbamidomethyl)LK5	1130.87	1	18.061	___1	0.613121	0.935943	1.67428	0.641457	0.827539	1.26875	0.370874	1.42036	0.738873	0.751098	1.92969	1.04192	1.03391	1.23416	1.34536	1.71622	1.55474	0.896221	0.544618	0.659173	0.931219	0.466221	0.884947	0.642454	1.01071	0.876602	0.989527	0.943467	1.27815	0.778386	0.43801	-0.277487	0.715496	0.715496	0.0197582	0.133294	0.591531
P00761					SCAAAGTECLISGWGNTKSSGSSYPSLLQCLKAPVLSDSSCK	SC(Carbamidomethyl)AAAGTEC(Carbamidomethyl)LIS( Phospho)GWGNTKSSGSSYPSLLQC(Carbamidomethyl)LKAPVLSDSSC(Carbamidomethyl)K	4	SC(Carbamidomethyl)AAAGTEC(Carbamidomethyl)LIS( Phospho)GWGNTKSSGSSYPSLLQC(Carbamidomethyl)LKAPVLSDSSC(Carbamidomethyl)K4	1129.54	1	22.502	___1	5.67306e-05	0.00250125	0.00427875	1.2574	1.48765	0.00032216	0.000656715	0.00266181	0.00214365	2.24725	2.36386	2.2415	0.000552348	2.15057	2.50194	2.76774	0.000639904	2.68574	0.000161848	1.53718	0.0460851	1.28379	1.42545	1.43261	0.00322129	1.55154	0.00249641	0.306407	1.88442	0.809171	2.6206	1.40099	1.21961	2.6206	0.00187972	0.00157061	0.427255
Q8CHG3	ENSMUSG00000038039	70297	Gcc2	GRIP and coiled-coil domain containing 2	SEPSTRSPASSHQPSK	SEPSTRS( Phospho)PASSHQPSK	3	SEPSTRS( Phospho)PASSHQPSK3	588.265	1	22.518	___1	2.01904	0.874347	0.7082	2.78174	1.305	0.447678	0.372897	0.330305	1.45154	3.01175	0.0455912	2.50279	0.369449	0.0665912	0.323661	1.13912	0.192102	2.06725	0.160435	0.235115	1.27982	1.7889	0.638823	1.21098	0.15027	1.00797	0.518639	1.14342	1.07981	0.776772	-0.082572	-0.557787	0.475215	0.557787	0.650536	0.987369	0.660565
Q7TPW1	ENSMUSG00000039103	68810	Nexn	nexilin	SESPFTHK	SES( Phospho)PFTHK	2	SES( Phospho)PFTHK2	506.712	0.9962	17.69	___1	0.727251	0.590229	0.660236	0.819697	0.722799	0.58553	0.663517	0.653014	0.571815	1.12239	2.00963	1.31408	1.37165	1.34218	1.67059	2.59142	1.06803	3.16856	0.521145	0.576261	0.583744	0.619781	0.622906	0.656606	0.645959	0.605372	0.515613	0.66601	1.73984	0.594154	1.38534	-0.164706	1.55004	1.55004	5.22947e-06	4.0583e-05	0.93002
Q8VD65	ENSMUSG00000032571	75669	Pik3r4	phosphoinositide-3-kinase regulatory subunit 4	SESSAGICVPLSTSPQVSEAAHIPSK	SESSAGIC(Carbamidomethyl)VPLSTS( Phospho)PQVSEAAHIPSK	3	SESSAGIC(Carbamidomethyl)VPLSTS( Phospho)PQVSEAAHIPSK3	907.093	1	43.939	___1	0.00565174	1.03638	1.21818	0.105455	0.211135	0.816895	0.953992	1.649	1.16149	0.16716	1.55643	1.52728	1.48424	1.16494	1.43234	0.966675	1.98344	1.25933	0.906934	1.01694	1.0466	1.20684	1.02917	1.00292	0.917076	0.00972651	1.16377	0.795354	1.28243	0.92222	0.689205	0.213514	0.475691	0.689205	0.107564	0.104134	0.844543
P48678	ENSMUSG00000028063	16905	Lmna	lamin A	SGAQASSTPLSPTR	SGAQASSTPLS( Phospho)PTR	2	SGAQASSTPLS( Phospho)PTR2	760.317	1	26.53	___1	0.0290021	0.383285	0.725777	0.321292	0.0963641	0.059327	0.401766	0.396273	0.353099	2.49884	1.86119	2.10241	2.23783	1.94183	2.12935	2.32983	2.08541	1.73216	0.709115	0.640805	0.697076	0.354144	1.33343	0.158711	0.172595	0.371378	0.877726	0.307354	2.10209	0.590553	2.77385	0.942166	1.83169	2.77385	1.73859e-12	4.1398e-12	0.110587
D3YZP9	ENSMUSG00000048701	76551	Ccdc6	coiled-coil domain containing 6	SGGIVISPFR	SGGIVIS( Phospho)PFR	2	SGGIVIS( Phospho)PFR2	556.779	1	25.94	___1	0.0419927	0.943365	1.56014	0.0840222	0.152781	2.36873	0.110157	1.185	1.53239	0.16436	1.895	1.19522	1.34822	0.0224605	1.71201	1.75745	2.58988	1.81661	0.0288537	0.0132363	0.0218063	0.157158	1.00456	0.931742	1.19231	1.19615	1.9744	0.886509	1.38902	0.724468	0.647864	-0.291213	0.939076	0.939076	0.201173	0.3859	0.902181
D3YZP9	ENSMUSG00000048701	76551	Ccdc6	coiled-coil domain containing 6	SGGIVISPFRLEELTNR	SGGIVIS( Phospho)PFRLEELTNR	3	SGGIVIS( Phospho)PFRLEELTNR3	656.673	1	31.916	___1	1.04068	0.59236	0.869422	0.897664	0.865254	0.00211013	1.38058	0.703847	0.977304	1.26561	1.37226	1.42128	1.27231	1.54375	1.07718	1.55189	1.10038	1.44887	1.3733	0.815968	0.539527	1.05793	0.672201	0.92657	0.93424	1.19141	0.106098	0.814358	1.33928	0.84636	0.717724	0.0556078	0.662116	0.717724	0.00300414	0.00572996	0.975965
Q8VEL2	ENSMUSG00000030269	97287	Mtmr14	myotubularin related protein 14	SHSSSPQSMLWSR	SHS( Phospho)SSPQSMLWSR	3	SHS( Phospho)SSPQSMLWSR3	793.328	1	29.061	___1	0.0094465	0.0184857	0.000796449	0.804082	0.954375	2.38881	1.25787	2.8444	0.0191982	0.0145681	0.0100745	0.0439735	1.92685	1.63415	3.27381	3.42446	0.00124192	0.0020584	0.813481	1.21892	1.61546	1.27415	0.00876401	1.56909	1.86288	0.00489832	0.00369757	0.921941	1.14791	0.93015	0.316263	0.0127893	0.303474	0.316263	0.891641	0.906361	0.99987
Q8BGT7	ENSMUSG00000025024	76479	Smndc1	survival motor neuron domain containing 1	SIFASPESVTGKVGVGTCGIADKPMTQYQDTSK	SIFASPESVTGKVGVGTC(Carbamidomethyl)GIADKPMT( Phospho)QYQDTSK	4	SIFASPESVTGKVGVGTC(Carbamidomethyl)GIADKPMT( Phospho)QYQDTSK4	886.174	0.9896	17.098	___1	1.6787	0.416758	0.270418	0.3305	0.38442	0.813196	0.258897	5.78531	0.381584	3.2032	1.03402	1.2916	1.37927	1.24014	1.10341	1.34589	0.478679	0.391769	0.893117	0.313053	0.502355	0.597716	0.292983	0.212967	0.520961	1.74848	0.130596	1.14664	1.27422	0.579137	0.152199	-0.98544	1.13764	1.13764	0.421709	0.971126	0.567978
Q8VBT9	ENSMUSG00000025142	68938	Aspscr1	alveolar soft part sarcoma chromosome region, candidate 1 (human)	SKAPGSPVSSLSADQASSSTLLPLNSGEFSR	SKAPGS( Phospho)PVSSLSADQASSSTLLPLNSGEFSR	3	SKAPGS( Phospho)PVSSLSADQASSSTLLPLNSGEFSR3	1053.5	1	30.285	___1	1.03722	0.682485	0.616316	0.945772	1.15429	0.526063	0.938207	0.760329	0.78652	1.70027	1.32054	1.44723	2.16171	1.39638	1.08365	1.52662	1.87363	0.00524697	0.930255	1.01323	0.746323	0.869093	0.744085	0.596866	0.829812	0.801987	0.505865	0.827467	1.39059	0.781946	0.748921	-0.0816314	0.830552	0.830552	0.00381091	0.0122728	0.965442
P54227	ENSMUSG00000028832	16765	Stmn1	stathmin 1	SKESVPDFPLSPPK	SKESVPDFPLS( Phospho)PPK	2	SKESVPDFPLS( Phospho)PPK2	804.387	1	25.957	___1	1.41494	0.388256	0.211072	1.55594	1.80951	0.0196267	0.767494	0.372904	0.452672	2.39514	0.0400837	2.37126	2.25853	1.20627	0.643369	0.961025	0.907559	1.28784	1.74472	1.61709	1.40727	1.33051	0.503866	0.464437	0.240843	0.562195	0.0655677	0.776935	1.34123	0.881834	0.787691	0.182713	0.604979	0.787691	0.223686	0.23365	0.947833
Q66JT0	ENSMUSG00000037159	381759	Wee2	WEE1 homolog 2 (S. pombe)	SKLPVPTNFSTPK	SKLPVPTNFS( Phospho)TPK	2	SKLPVPTNFS( Phospho)TPK2	748.384	1	21.356	___1	0.782875	1.0132	0.747373	0.917108	0.0872849	0.398312	0.764625	0.874542	0.967057	1.45796	1.34202	1.59383	1.40981	1.13786	1.39225	1.52942	1.70033	1.59371	0.730239	1.0599	0.813321	0.645969	0.889141	0.862271	0.839312	0.844453	0.60582	0.728042	1.46191	0.810047	1.00576	0.153984	0.851777	1.00576	1.69029e-07	4.49236e-07	0.697039
Q8K1M6	ENSMUSG00000022789	74006	Dnm1l	dynamin 1-like	SKPIPIMPASPQK	SKPIPIM(Oxidation)PAS( Phospho)PQK	2	SKPIPIM(Oxidation)PAS( Phospho)PQK2	745.38	0.9999	16.95	___1	0.449669	0.669596	1.09665	1.11697	0.116606	1.84975	1.33495	0.862939	1.37621	0.221352	1.78894	0.132003	0.25555	1.03011	0.866964	2.25652	1.58898	1.96539	0.69768	0.181437	1.0484	0.00199019	1.09796	1.07165	0.959526	2.0282	0.934015	0.985927	1.12287	0.891206	0.187634	-0.145722	0.333356	0.333356	0.753194	0.896952	0.94917
Q5DU31	ENSMUSG00000064065	320495	Ipcef1	interaction protein for cytohesin exchange factors 1	SLEQASLSPLGDR	SLEQASLS( Phospho)PLGDR	2	SLEQASLS( Phospho)PLGDR2	727.85	1	17.028	___1	1.02994	0.951153	1.43911	0.211706	1.56307	0.0915254	1.00849	0.385032	0.133457	0.0746838	0.44637	1.13537	0.229072	2.22543	0.789695	2.85791	2.49144	2.78647	0.602833	0.855489	0.679402	0.607799	0.547474	0.897712	0.915197	0.405739	1.63843	0.757054	1.44849	0.794452	0.936085	0.0695643	0.866521	0.936085	0.118198	0.154201	0.99406
Q8BG87	ENSMUSG00000034832	194388	Tet3	tet methylcytosine dioxygenase 3	SLLDTPAKK	SLLDT( Phospho)PAKK	2	SLLDT( Phospho)PAKK2	526.774	0.9988	19	___1	0.487275	0.574978	0.0539098	0.114654	0.982754	0.153652	1.05548	2.29817	0.279399	0.0345634	0.241494	1.75392	0.828068	0.30225	1.26073	0.110054	4.10815	0.581839	1.45492	1.34462	1.04016	1.75339	1.92926	0.647414	0.243363	1.6215	1.74402	0.666697	1.02456	1.30874	0.619907	0.973076	-0.353169	0.973076	0.341053	0.685731	0.310087
Q9Z1B8	ENSMUSG00000024193	21652	Phf1	PHD finger protein 1	SLSPGTGGGVR	SLS( Phospho)PGTGGGVR	2	SLS( Phospho)PGTGGGVR2	534.249	1	23.935	___1	1.17871	0.280773	0.136246	1.08044	0.363151	0.344204	1.50276	1.27669	1.82824	0.303844	0.439604	0.115434	2.19433	0.0559014	0.643867	1.94173	1.75401	0.172859	0.31711	1.91448	2.10731	0.612477	0.310819	2.21113	0.0611218	1.9147	1.93806	0.887912	0.846842	1.26525	-0.068324	0.510929	-0.579253	0.579253	0.488873	0.993576	0.587969
Q8BTI8	ENSMUSG00000039218	75956	Srrm2	serine/arginine repetitive matrix 2	SLSYSPVER	SLSYS( Phospho)PVER	2	SLSYS( Phospho)PVER2	559.251	0.9999	16.886	___1	0.941178	0.472702	1.43178	0.764854	0.312521	0.0211718	0.178765	0.689162	0.914985	1.57495	1.42278	1.25444	1.1928	1.42422	1.4854	2.03306	2.38823	0.174509	0.156821	0.66099	0.999862	1.00919	2.28718	0.680632	0.899266	0.9149	0.713669	0.636346	1.43893	0.924723	1.17711	0.53921	0.637904	1.17711	0.0153301	0.0124565	0.51063
Q8K4R9	ENSMUSG00000037544	218977	Dlgap5	DLG associated protein 5	SLTSECHLLEPPGLSCTSPCTR	SLTSEC(Carbamidomethyl)HLLEPPGLSC(Carbamidomethyl)T( Phospho)SPC(Carbamidomethyl)TR	3	SLTSEC(Carbamidomethyl)HLLEPPGLSC(Carbamidomethyl)T( Phospho)SPC(Carbamidomethyl)TR3	861.379	1	28.795	___1	1.53441	1.21487	0.845275	0.0327786	0.416622	0.163359	0.185803	0.218237	0.149255	2.09046	0.141237	0.0335982	2.61739	0.239176	2.18962	0.453772	3.08933	2.34891	1.20144	1.44044	1.4263	1.24577	0.954038	0.0016484	1.12853	0.347955	1.28977	0.528957	1.46706	1.00399	1.4717	0.924521	0.547182	1.4717	0.0737875	0.059626	0.452175
E9Q557	ENSMUSG00000054889	109620	Dsp	desmoplakin	SMSFQGIR	SM(Oxidation)S( Phospho)FQGIR	2	SM(Oxidation)S( Phospho)FQGIR2	511.214	0.9997	17.253	___1	0.00377618	4.43683	0.237715	0.977005	0.162959	5.59276	2.52524	0.0529514	7.16261	0.462846	0.511473	0.523113	0.524582	0.369683	0.517163	0.531991	0.523566	0.565847	0.310385	0.25993	0.046742	0.053724	0.0867575	0.169092	0.26496	0.108712	0.0175935	2.3502	0.503363	0.146433	-2.22312	-4.00448	1.78136	4.00448	0.014993	0.052303	0.0182858
E9Q5G3	ENSMUSG00000032254	71819	Kif23	kinesin family member 23	SNDRNSMEIQCEVDALLER	SNDRNS( Phospho)MEIQC(Carbamidomethyl)EVDALLER	3	SNDRNS( Phospho)MEIQC(Carbamidomethyl)EVDALLER3	792.339	1	38.161	___1	1.06997	0.402073	0.680047	0.0545933	0.158405	0.134686	0.0608575	0.811715	0.0356902	1.45482	3.25258	0.696905	3.13953	0.38474	2.17234	1.44743	0.033049	0.913996	1.24656	1.23861	0.446854	2.26914	0.146778	0.756892	0.236968	1.33451	2.42027	0.378671	1.49949	1.12184	1.98545	1.56685	0.418599	1.98545	0.0296897	0.0253674	0.171284
Q9WVB3	ENSMUSG00000034758	114606	Tle6	transducin-like enhancer of split 6	SPSALLDYYQEDVSRPQPETQESSGR	SPS( Phospho)ALLDYYQEDVSRPQPETQESSGR	3	SPS( Phospho)ALLDYYQEDVSRPQPETQESSGR3	1007.12	1	32.75	___1	0.425727	0.836091	0.625786	0.844646	0.738948	0.728882	0.801735	1.13688	0.626566	0.618302	1.37837	1.12086	1.23082	1.43792	1.19712	1.0461	1.7708	1.01068	0.690932	1.29109	1.4761	0.829829	1.1724	1.01166	1.25431	1.0083	0.689139	0.751696	1.20122	1.04709	0.676279	0.478158	0.198121	0.676279	0.00551526	0.00447019	0.0702571
P28867	ENSMUSG00000021948	18753	Prkcd	protein kinase C, delta	SPSDYSNFDPEFLNEKPQLSFSDK	SPSDYSNFDPEFLNEKPQLS( Phospho)FSDK	3	SPSDYSNFDPEFLNEKPQLS( Phospho)FSDK3	957.754	1	32.399	___1	0.125694	0.265874	1.5666	0.464981	0.072896	0.942163	1.30313	1.27708	0.534965	0.334746	2.23139	1.14985	0.705254	0.454567	1.24438	1.83812	2.76542	1.37632	0.84198	0.900331	1.55722	0.355851	0.0837155	1.38719	1.10961	0.702551	1.40812	0.728153	1.34445	0.927397	0.884703	0.348945	0.535758	0.884703	0.134432	0.1225	0.78739
Q80WJ7	ENSMUSG00000022255	67154	Mtdh	metadherin	SQEPISNDQKVSDDDKEK	SQEPISNDQKVS( Phospho)DDDKEK	3	SQEPISNDQKVS( Phospho)DDDKEK3	714.647	1	24.171	___1	0.0784375	0.601875	0.540729	0.93312	0.945824	1.74363	1.18022	1.09049	1.16072	1.29557	1.00902	0.0875207	0.494483	1.61276	0.0212003	3.24395	1.73895	1.03201	0.184591	0.703904	0.484764	0.395524	1.2808	0.364269	1.68818	1.54871	1.53875	0.919449	1.17061	0.909943	0.348417	-0.0149935	0.363411	0.363411	0.688989	0.743033	0.999569
Q8BIJ7	ENSMUSG00000020375	216724	Rufy1	RUN and FYVE domain containing 1	SQLPSPGELR	SQLPS( Phospho)PGELR	2	SQLPS( Phospho)PGELR2	582.278	1	21.389	___1	1.03299	0.756955	1.28688	0.978042	1.04589	0.932016	1.00097	1.00966	0.92031	1.00757	1.01302	0.933554	1.1878	0.872164	0.764874	1.35012	0.770225	1.19069	0.854994	1.12243	0.880074	1.16899	1.2206	0.936546	0.965249	0.913574	0.88381	0.995967	1.01	0.99403	0.0201888	-0.00280833	0.0229972	0.0229972	0.974389	0.981623	0.999647
Q9JKV1	ENSMUSG00000039041	56436	Adrm1	adhesion regulating molecule 1	SQSAAVTPSSSTSSAR	SQSAAVT( Phospho)PSSSTSSAR	2	SQSAAVT( Phospho)PSSSTSSAR2	802.354	1	40.943	___1	1.59595	0.971868	0.960934	1.1517	1.06026	1.01255	1.0629	0.938144	1.20689	0.880739	0.839201	1.70046	0.98557	1.03075	0.832066	0.993696	0.940465	0.944068	0.929732	0.931609	0.810658	1.09258	0.976239	0.777208	0.698656	1.01048	0.66463	1.1068	1.01633	0.876866	-0.123018	-0.335966	0.212948	0.335966	0.0865603	0.639474	0.0732116
Q9Z2A0	ENSMUSG00000024122	18607	Pdpk1	3-phosphoinositide dependent protein kinase 1	SQTEPGSSPGIPSGVSR	SQTEPGS( Phospho)SPGIPSGVSR	2	SQTEPGS( Phospho)SPGIPSGVSR2	861.89	0.9756	11.664	___1	0.854732	0.722759	1.26154	0.816879	0.927398	0.85553	1.10523	0.744952	0.75208	0.882045	1.3815	1.27409	1.33997	1.27651	1.29097	1.52569	1.34796	1.40512	0.858025	0.98566	0.718515	0.794599	1.00437	0.656571	0.66887	0.811536	0.736891	0.893455	1.30265	0.803893	0.543984	-0.152392	0.696376	0.696376	1.92e-06	5.28779e-05	0.484692
Q05512	ENSMUSG00000024969	13728	Mark2	MAP/microtubule affinity regulating kinase 2	SRNSPLLDR	SRNS( Phospho)PLLDR	2	SRNS( Phospho)PLLDR2	569.274	0.9998	22.843	___1	1.88655	0.309689	0.249969	2.6139	1.2352	0.427947	0.0105714	0.444945	0.373869	0.299059	0.493544	0.259927	0.372281	5.4053	0.435796	0.619531	0.392647	0.0282659	2.09122	1.30691	0.100156	1.1335	1.04303	1.93134	0.0753119	2.52019	0.939357	0.839182	0.922928	1.23789	0.137233	0.560827	-0.423594	0.560827	0.761962	0.988051	0.763928
Q8BTI8	ENSMUSG00000039218	75956	Srrm2	serine/arginine repetitive matrix 2	SRTSPVTR	SRTS( Phospho)PVTR	2	SRTS( Phospho)PVTR2	492.238	0.9975	19.083	___1	1.47132	0.0490108	0.866981	1.58175	1.68281	0.821768	0.784748	0.509281	0.0960776	1.9267	0.0564924	2.2788	0.314688	1.26873	0.116641	0.0934401	2.48465	0.815235	1.40827	0.0314604	1.65369	2.07146	0.354309	1.28536	1.29273	0.0797281	1.60386	0.873751	1.03949	1.08676	0.250577	0.314744	-0.0641678	0.314744	0.837237	0.897837	0.837401
Q9CYG7	ENSMUSG00000018322	67145	Tomm34	translocase of outer mitochondrial membrane 34	SRVPSAGDVER	SRVPS( Phospho)AGDVER	2	SRVPS( Phospho)AGDVER2	626.79	0.9999	16.87	___1	0.418025	0.638074	0.111811	1.61628	0.00206434	0.46275	0.00338551	1.10226	0.618735	0.399384	1.02708	3.91713	0.822728	0.577012	0.987438	1.90162	0.345124	1.10586	0.229887	1.98922	0.406373	2.36702	0.661642	2.13544	0.39093	1.45363	1.3091	0.552598	1.23149	1.21592	1.1561	1.13774	0.0183573	1.1561	0.179568	0.232117	0.247021
B1B0V2	ENSMUSG00000073294	102991	Ezhip	EZH inhibitory protein	SSASAVSPEAR	SSASAVS( Phospho)PEAR	2	SSASAVS( Phospho)PEAR2	571.249	1	28.502	___1	0.394307	0.846535	1.23077	0.376035	0.463425	1.13219	1.13291	1.17784	0.797882	0.706734	1.80847	0.643285	0.778087	0.670782	1.62017	1.96294	1.72015	1.61597	0.572967	0.588677	0.661414	0.480978	1.27391	0.870318	1.14932	0.992919	1.33101	0.8391	1.28073	0.880168	0.610055	0.0689362	0.541119	0.610055	0.0712157	0.0914918	0.977206
B1B0V2	ENSMUSG00000073294	102991	Ezhip	EZH inhibitory protein	SSASAVSPEARPK	SSASAVS( Phospho)PEARPK	2	SSASAVS( Phospho)PEARPK2	683.823	1	33.309	___1	1.8912	0.292322	0.00935644	1.60276	1.40326	0.00439998	0.544407	0.28457	0.308643	3.13726	0.642082	2.66912	2.39592	2.33513	0.436679	0.585517	0.546231	0.772155	1.93568	1.68627	0.963802	1.49396	0.27923	0.28519	0.261279	0.231413	0.0021586	0.704547	1.50223	0.79322	1.09234	0.171025	0.921315	1.09234	0.126057	0.149422	0.974722
B1B0V2	ENSMUSG00000073294	102991	Ezhip	EZH inhibitory protein	SSASVVSPEARPK	SSASVVS( Phospho)PEARPK	2	SSASVVS( Phospho)PEARPK2	697.84	1	30.448	___1	2.1705	0.00309294	0.00981809	2.01993	2.18291	0.0155954	0.0704395	0.114011	0.074389	3.43506	0.00504535	2.90513	2.4492	2.88172	0.558033	0.620048	0.00436577	0.835163	2.27069	1.45273	0.844133	1.42166	0.0126767	0.374755	0.214813	0.0404091	0.0136777	0.740076	1.52153	0.738394	1.03978	-0.00328167	1.04306	1.04306	0.239518	0.305407	0.999994
A2APB8	ENSMUSG00000027469	72119	Tpx2	TPX2, microtubule-associated	SSELPLTVPVSPK	SSELPLTVPVS( Phospho)PK	2	SSELPLTVPVS( Phospho)PK2	717.37	1	26.987	___1	0.978429	0.59408	1.2061	0.634203	1.32458	0.78696	1.03896	0.0524077	0.626958	1.35236	1.2476	1.78054	1.50187	1.78693	1.04227	1.46963	1.33255	1.11342	0.871385	0.672323	0.774963	1.04335	0.736999	0.764047	0.934883	0.622856	0.709356	0.804742	1.40302	0.792241	0.801935	-0.0225873	0.824522	0.824522	9.38286e-05	0.000387207	0.995067
Q99PI5	ENSMUSG00000024052	64898	Lpin2	lipin 2	SSGNERPAQSSDVSHTLESEAVFTQSSVKK	SSGNERPAQSSDVSHTLESEAVFTQSS( Phospho)VKK	4	SSGNERPAQSSDVSHTLESEAVFTQSS( Phospho)VKK4	818.883	1	46.092	___1	1.91076	0.958086	0.489356	1.70668	0.215382	0.357348	0.53306	0.465991	0.31969	1.85742	1.58053	3.72291	3.29758	0.399234	0.0586039	0.41099	0.698199	0.0418742	0.421757	1.38681	1.99278	1.28501	0.44798	0.594893	0.94096	0.459699	0.446416	0.772929	1.34082	0.886256	0.794704	0.197387	0.597316	0.794704	0.407824	0.414651	0.964215
Q9QYY8	ENSMUSG00000024068	50850	Spast	spastin	SSGTAPAPASPSPPEPGPGGEAESVR	SSGTAPAPAS( Phospho)PSPPEPGPGGEAESVR	3	SSGTAPAPAS( Phospho)PSPPEPGPGGEAESVR3	824.029	1	31.74	___1	0.854985	1.41842	0.558814	0.3887	0.862621	0.102938	0.138286	0.0872755	0.773249	0.643413	1.72913	1.13615	1.27503	2.88263	0.427412	0.0860346	1.32854	0.287259	2.69986	0.997083	2.4517	1.44237	0.738384	0.995771	0.292419	1.59671	0.804831	0.576143	1.0884	1.33546	0.917707	1.21283	-0.295128	1.21283	0.0997219	0.312834	0.0897499
B1B0V2	ENSMUSG00000073294	102991	Ezhip	EZH inhibitory protein	SSLAAEDSPPR	SSLAAEDS( Phospho)PPR	2	SSLAAEDS( Phospho)PPR2	605.274	1	21.176	___1	0.297557	0.942393	1.08841	0.470669	0.508866	1.23533	1.55532	0.911889	0.795863	0.81817	1.58206	1.03243	0.947296	0.647317	1.5947	1.68424	1.52329	1.50564	0.586743	0.786087	0.623652	0.416919	1.27547	0.94807	0.94819	0.834149	1.4393	0.867366	1.25946	0.873176	0.538091	0.0096321	0.528459	0.538091	0.0574494	0.0887488	0.999406
B1B0V2	ENSMUSG00000073294	102991	Ezhip	EZH inhibitory protein	SSLAAEDSPPRRPVR	SSLAAEDS( Phospho)PPRRPVR	3	SSLAAEDS( Phospho)PPRRPVR3	573.286	1	22.452	___1	1.28889	0.599586	0.741953	1.20652	1.18715	0.53011	1.00211	0.80969	0.844798	1.62052	1.21127	1.84137	1.45635	1.45228	1.02104	1.24762	1.10631	1.23485	1.02795	0.756857	0.673217	0.829927	0.780926	0.645646	0.755965	0.65665	0.470445	0.912312	1.35462	0.733064	0.570293	-0.315587	0.88588	0.88588	2.98792e-05	0.00154244	0.25936
Q5FWK3	ENSMUSG00000027247	228359	Arhgap1	Rho GTPase activating protein 1	SSSPEPVTHLK	SSS( Phospho)PEPVTHLK	2	SSS( Phospho)PEPVTHLK2	631.297	1	23.701	___1	1.03927	1.12213	1.20273	0.864292	1.37736	1.04995	0.974631	1.1548	0.845004	0.850017	0.865469	0.863059	0.82779	0.785541	0.78604	0.772928	0.849869	0.901124	1.16713	1.14459	1.12738	1.13109	1.05027	0.874399	0.845417	1.05822	1.46951	1.07002	0.833537	1.09644	-0.360316	0.0351977	-0.395514	0.395514	0.00124005	0.00559309	0.921272
Q91VH2	ENSMUSG00000002365	66616	Snx9	sorting nexin 9	SSSPYFKDSEPAEAGGIQR	SSS( Phospho)PYFKDSEPAEAGGIQR	3	SSS( Phospho)PYFKDSEPAEAGGIQR3	702.979	1	50.085	___1	2.28403	0.672266	0.783766	3.08016	2.4303	0.129775	0.791393	0.127713	0.0435901	0.42366	0.97603	1.99136	1.58047	0.134942	0.795658	0.964874	0.604487	0.50779	1.81353	1.72209	1.01214	2.33045	0.71083	0.220428	0.0537413	0.571804	0.242726	1.14922	0.886586	0.964193	-0.374324	-0.253262	-0.121062	0.374324	0.809683	0.802352	0.895969
Q9D3X5	ENSMUSG00000029089	70592	5730480H06Rik	RIKEN cDNA 5730480H06 gene	SSSLTSSPEAAR	SSSLTSS( Phospho)PEAAR	2	SSSLTSS( Phospho)PEAAR2	636.777	1	29.363	___1	0.0830895	1.12399	0.472714	1.28419	1.03896	0.479397	1.76274	0.648355	0.886592	1.42927	1.93473	0.450253	2.10434	1.16794	2.08939	0.18346	0.132485	0.587175	1.188	0.692921	0.889894	0.1625	2.46289	1.40199	1.05189	0.566671	0.724168	0.864448	1.11989	1.01566	0.373511	0.232564	0.140948	0.373511	0.720114	0.699724	0.881221
Q61029	ENSMUSG00000019961	21917	Tmpo	thymopoietin	SSTPLPTVSSSAENTR	SST( Phospho)PLPTVSSSAENTR	2	SST( Phospho)PLPTVSSSAENTR2	857.389	1	33.039	___1	0.0350513	0.467836	0.347659	0.552636	0.100247	0.0183355	0.47763	0.324621	0.721695	0.0419948	1.61523	3.01644	0.313416	0.459757	0.225631	2.69473	3.31504	2.45755	1.7855	0.218911	1.73696	1.53761	1.87682	0.231696	0.380215	0.268955	1.77782	0.338412	1.57109	1.0905	2.21491	1.68814	0.526773	2.21491	0.0257791	0.020629	0.200895
Q80U93	ENSMUSG00000001855	227720	Nup214	nucleoporin 214	SSVSPSPAAGR	SSVS( Phospho)PSPAAGR	2	SSVS( Phospho)PSPAAGR2	548.246	1	22.602	___1	1.06575	0.198139	1.35019	1.12445	0.753104	1.15395	0.55087	0.88741	2.11933	1.70119	0.186319	0.176613	0.619218	0.268853	0.361359	0.379652	0.238839	1.78458	0.979472	1.24237	1.96595	1.0502	1.73187	1.38582	0.606093	0.599559	2.51886	1.02258	0.63518	1.34224	-0.686971	0.392437	-1.07941	1.07941	0.0660825	0.381859	0.514514
Q8VDF2	ENSMUSG00000001228	18140	Uhrf1	ubiquitin-like, containing PHD and RING finger domains, 1	STGPTLSSPR	STGPTLSS( Phospho)PR	2	STGPTLSS( Phospho)PR2	541.749	1	21.045	___1	0.742986	0.739679	0.826585	0.790518	0.850139	0.818444	0.857689	0.803464	0.810623	1.27452	1.33663	1.37913	1.44057	1.32473	1.46535	1.45675	1.26013	1.36276	0.87577	0.896481	0.790491	0.807824	0.883291	0.832816	0.739242	0.814994	0.818397	0.804459	1.36673	0.828812	0.764638	0.0430264	0.721611	0.764638	3.05002e-17	2.12053e-14	0.648034
P97855	ENSMUSG00000018583	27041	G3bp1	GTPase activating protein (SH3 domain) binding protein 1	STSPAPADVAPAQEDLR	STS( Phospho)PAPADVAPAQEDLR	2	STS( Phospho)PAPADVAPAQEDLR2	902.91	1	38.832	___1	0.578811	1.06292	0.795617	2.48564	1.04379	0.268562	0.965829	0.740669	0.240847	0.484484	0.868478	0.492907	1.29523	0.891399	0.583739	0.910319	0.778647	1.02494	1.05519	0.128492	6.4678	1.00223	0.496957	0.222699	0.69105	0.470602	0.952161	0.909188	0.81446	1.27635	-0.158734	0.489377	-0.648112	0.648112	0.698556	0.98499	0.798493
Q7TQH0	ENSMUSG00000032637	233871	Atxn2l	ataxin 2-like	STSTPTSPGPR	STSTPTS( Phospho)PGPR	2	STSTPTS( Phospho)PGPR2	584.256	1	22.843	___1	1.09129	0.255849	0.71918	0.994865	0.470284	0.463436	0.789365	0.346648	0.494803	1.18393	1.4157	1.74761	1.8516	1.50857	1.3872	1.68817	1.6066	2.0014	0.651745	0.728555	0.871724	0.772075	0.856199	0.718805	0.690966	1.07619	0.61723	0.62508	1.59898	0.775943	1.35504	0.311912	1.04313	1.35504	9.1059e-09	1.92551e-08	0.381289
O88643	ENSMUSG00000030774	18479	Pak1	p21 (RAC1) activated kinase 1	SVIEPLPVTPTR	SVIEPLPVT( Phospho)PTR	2	SVIEPLPVT( Phospho)PTR2	694.864	0.998	15.68	___1	0.0115456	1.10457	1.48027	0.434151	0.700056	1.86895	0.885328	1.82051	0.678272	0.546196	1.55316	0.635827	0.202765	0.0272874	1.46221	1.78081	1.78856	1.10538	0.0698375	0.678523	0.731307	0.354261	1.42919	1.18235	1.22276	1.27406	1.97188	0.998183	1.01135	0.990463	0.0189129	-0.011201	0.0301139	0.0301139	0.997492	0.998924	0.99963
Q9EST3	ENSMUSG00000020454	74203	Eif4enif1	eukaryotic translation initiation factor 4E nuclear import factor 1	SVLHPPGSSSQAAAISVQTPQNVPSR	SVLHPPGSSSQAAAISVQT( Phospho)PQNVPSR	3	SVLHPPGSSSQAAAISVQT( Phospho)PQNVPSR3	899.449	1	37.937	___1	0.37964	2.34338	0.241029	0.999497	3.75398	0.663617	2.93382	2.56327	0.264651	1.33534	0.108005	0.248363	1.16304	0.177248	1.72513	0.173354	1.70538	2.14844	0.204882	0.152469	0.718712	1.41258	0.495644	0.0910043	0.565789	0.276256	0.155484	1.57143	0.976033	0.452536	-0.687077	-1.79597	1.1089	1.79597	0.0565238	0.37976	0.045072
Q8R1Q8	ENSMUSG00000032435	235661	Dync1li1	dynein cytoplasmic 1 light intermediate chain 1	SVSSNVASVSPIPAGSK	SVSSNVASVS( Phospho)PIPAGSK	2	SVSSNVASVS( Phospho)PIPAGSK2	556.275	1	14.809	___1	0.907998	0.783103	1.1427	0.937745	1.07941	0.745434	1.08494	0.714633	0.892695	1.15073	1.17303	1.3175	1.13245	1.34716	1.07818	1.15386	1.12593	1.3192	1.06589	1.0479	0.940655	0.814659	0.637124	0.763119	0.758205	1.0572	0.828573	0.920962	1.19978	0.879258	0.381557	-0.066855	0.448412	0.448412	9.127e-05	0.000807741	0.802839
P15327	ENSMUSG00000038871	12183	Bpgm	2,3-bisphosphoglycerate mutase	SYNVTPPPIEESHPYFHEIYSDR	SYNVT( Phospho)PPPIEESHPYFHEIYSDR	3	SYNVT( Phospho)PPPIEESHPYFHEIYSDR3	953.416	1	33.255	___1	0.259284	1.05006	0.858552	0.617811	0.440788	0.62638	0.786131	0.751725	0.969183	0.782691	1.78232	0.749315	0.793899	0.759584	1.70865	1.54274	1.66622	1.79377	0.892005	0.673763	0.868187	0.621301	1.33079	1.12075	1.1099	1.28543	1.15877	0.706657	1.28658	1.00677	0.864455	0.510647	0.353808	0.864455	0.00721367	0.00514668	0.188664
Q8K4R9	ENSMUSG00000037544	218977	Dlgap5	DLG associated protein 5	SYQVAPLSPR	SYQVAPLS( Phospho)PR	2	SYQVAPLS( Phospho)PR2	599.288	1	21.256	___1	0.182558	1.28178	0.679712	1.56071	2.0149	0.962946	1.68898	0.459695	1.38847	0.581436	0.884004	0.814281	0.457603	0.217104	2.04667	2.90859	1.57827	0.183445	0.524052	0.0135515	1.68794	0.663364	0.480222	1.69989	0.490114	1.45296	0.0967473	1.13553	1.0746	0.789871	-0.0795647	-0.523674	0.44411	0.523674	0.580057	0.983403	0.590843
Q8BGD9	ENSMUSG00000058655	75705	Eif4b	eukaryotic translation initiation factor 4B	TGSESSQTGASATSGR	T( Phospho)GSESSQTGASATSGR	2	T( Phospho)GSESSQTGASATSGR2	782.321	1	14.526	___1	1.10864	1.39566	0.328681	1.28733	0.653032	0.870596	0.420008	0.365008	1.29318	1.62693	1.75356	1.67297	0.797552	1.19898	0.587483	0.7028	1.3329	2.4197	0.647393	0.781998	0.593401	0.445294	1.58048	0.873541	0.744443	0.694401	0.824045	0.858015	1.34365	0.798334	0.647085	-0.10401	0.751096	0.751096	0.03758	0.0862617	0.959504
P05214	ENSMUSG00000067702	22144	Tuba3a	tubulin, alpha 3A	TIGGGDDSFNTFFSETGAGK	T( Phospho)IGGGDDSFNTFFSETGAGK	2	T( Phospho)IGGGDDSFNTFFSETGAGK2	1044.93	1	18.146	___1	0.252413	0.150408	2.21009	0.114171	2.77891	0.0343233	1.46081	0.121405	0.0637929	1.06739	0.631109	1.00996	1.03147	1.38345	0.526312	0.186576	0.397164	0.153284	0.203072	0.389907	2.34414	0.262583	5.40156	0.829374	2.33824	1.46929	0.188806	0.798481	0.709635	1.49188	-0.170182	0.901805	-1.07199	1.07199	0.327507	0.986228	0.442962
P11499	ENSMUSG00000023944	15516	Hsp90ab1	heat shock protein 90 alpha (cytosolic), class B member 1	TKPIWTRNPDDITQEEYGEFYK	T( Phospho)KPIWTRNPDDITQEEYGEFYK	3	T( Phospho)KPIWTRNPDDITQEEYGEFYK3	938.089	0.8834	11.86	___1	0.450311	0.0538275	0.0381499	0.524035	1.35612	2.5482	0.943855	2.22262	1.64248	0.427005	0.471789	1.09764	0.613416	1.24582	1.25636	0.681811	0.445221	0.82901	0.932094	2.75118	2.13893	1.68265	0.400997	1.23013	0.0575404	0.714122	0.24468	1.08662	0.785341	1.12804	-0.46846	0.0539633	-0.522423	0.522423	0.595591	0.689138	0.992872
Q9Z2C8	ENSMUSG00000018554	53422	Ybx2	Y box protein 2	TPGNQATAASGTPAPPAR	T( Phospho)PGNQATAASGTPAPPAR	2	T( Phospho)PGNQATAASGTPAPPAR2	582.273	1	36.979	___1	0.539128	0.753805	0.926996	0.516264	0.441262	0.804479	0.731406	0.636495	0.627888	0.987184	1.46112	0.87647	1.37699	1.01211	1.77161	1.48845	1.76035	1.32606	0.843949	0.899646	1.35073	0.837184	1.11057	0.943125	0.88668	1.12022	0.969825	0.664191	1.34004	0.99577	1.0126	0.584214	0.42839	1.0126	9.40255e-06	5.49312e-06	0.0142627
Q3UJB9	ENSMUSG00000036270	234699	Edc4	enhancer of mRNA decapping 4	TRSPDVISSASTALSQDIPEIASEALSR	T( Phospho)RSPDVISSASTALSQDIPEIASEALSR	3	T( Phospho)RSPDVISSASTALSQDIPEIASEALSR3	1021.48	1	46.961	___1	0.674769	1.01477	1.22768	0.0298393	0.578365	0.396855	0.61253	0.600453	0.0057524	1.77253	1.8186	2.10166	2.3521	2.0474	2.38436	1.63776	0.0161173	2.28262	0.0139437	0.72178	0.78043	0.0215036	0.95461	0.0136043	1.0076	1.32009	0.61228	0.571223	1.82368	0.605094	1.67473	0.0831039	1.59162	1.67473	6.31982e-05	0.000205222	0.990815
P27546	ENSMUSG00000032479	17758	Map4	microtubule-associated protein 4	TSPSKPSSAPALKPGPK	T( Phospho)SPSKPSSAPALKPGPK	3	T( Phospho)SPSKPSSAPALKPGPK3	577.301	1	38.796	___1	0.725263	0.669241	0.77789	0.70599	0.687644	0.886084	0.692029	0.758052	0.749106	1.30171	1.43693	1.46896	1.25694	1.24568	1.36555	1.39468	1.5617	1.43248	1.01348	0.806528	0.829637	0.87145	0.992613	0.896165	0.736366	0.996328	0.74151	0.739033	1.38496	0.876008	0.906132	0.245305	0.660827	0.906132	4.02241e-13	6.44262e-13	0.0135555
Q61142	ENSMUSG00000021395	20729	Spin1	spindlin 1	TSVGPSKPVSQPR	T( Phospho)SVGPSKPVSQPR	2	T( Phospho)SVGPSKPVSQPR2	447.25	1	30.268	___1	1.25002	0.0444723	1.09747	1.37434	1.15185	1.12454	1.14915	1.04314	0.928531	1.67487	0.0149589	0.0825811	1.57127	1.93482	1.5448	1.5727	1.19633	1.36899	0.904339	0.791259	0.663447	0.765259	0.582925	0.885436	0.653088	0.850643	0.778775	1.01817	1.21792	0.763908	0.258449	-0.414505	0.672954	0.672954	0.134784	0.635206	0.483789
Q91V92	ENSMUSG00000020917	104112	Acly	ATP citrate lyase	TASFSESR	TAS( Phospho)FSESR	2	TAS( Phospho)FSESR2	482.693	0.9997	18.506	___1	0.829812	0.526025	0.254134	1.04269	1.13281	0.428102	0.805578	0.981299	1.59863	1.66726	3.17908	0.839628	2.93423	0.912474	0.563873	0.146488	0.214823	2.08725	0.202159	0.566856	0.989178	0.614937	0.490794	0.671654	1.03728	0.910062	1.37288	0.844342	1.3939	0.761756	0.723231	-0.148497	0.871728	0.871728	0.15408	0.261357	0.968333
O08796	ENSMUSG00000035064	13631	Eef2k	eukaryotic elongation factor-2 kinase	TECGSTGSPASSFHFK	TEC(Carbamidomethyl)GS( Phospho)TGSPASSFHFK	3	TEC(Carbamidomethyl)GS( Phospho)TGSPASSFHFK3	890.86	1	41.447	___1	0.565707	0.658281	1.09484	0.479949	0.824478	0.803307	0.918459	0.613994	0.62463	3.11298	0.155929	0.121852	3.03322	5.17844	1.42523	0.00984331	1.57989	0.077651	0.844304	0.614994	0.482237	0.0529697	0.99096	0.654445	0.83978	0.738305	0.503326	0.731516	1.63278	0.635702	1.15837	-0.202537	1.36091	1.36091	0.111804	0.192232	0.980116
Q6B966	ENSMUSG00000016626	76858	Nlrp14	NLR family, pyrin domain containing 14	TEDDEMEYEASK	TEDDEMEY( Phospho)EASK	2	TEDDEMEY( Phospho)EASK2	723.783	1	33.717	___1	0.841236	0.0306864	0.4036	0.78495	2.30241	0.558659	0.0621601	0.19204	1.0166	0.0935647	2.3576	1.99223	3.15316	4.34207	0.168564	2.24929	0.202113	1.39341	0.107042	0.0512509	1.63678	0.170341	0.933927	0.0175839	0.887931	0.72156	0.329248	0.688038	1.77244	0.539519	1.36518	-0.350815	1.71599	1.71599	0.0277909	0.0709584	0.945633
P63028	ENSMUSG00000060126	22070	Tpt1	tumor protein, translationally-controlled 1	TEGAIDDSLIGGNASAEGPEGEGTESTVVTGVDIVMNHHLQETSFTK	TEGAIDDS( Phospho)LIGGNASAEGPEGEGTESTVVTGVDIVMNHHLQETSFTK	4	TEGAIDDS( Phospho)LIGGNASAEGPEGEGTESTVVTGVDIVMNHHLQETSFTK4	1225.06	1	73.357	___1	2.33416	0.104037	0.3716	0.0509033	0.268672	0.287776	0.180375	0.105669	0.253011	2.01931	0.128255	5.00284	4.82007	0.166752	3.00503	2.92222	0.041226	3.30157	0.351236	0.0359777	0.199569	0.180228	0.0325664	0.0928282	0.271966	0.421464	0.0506916	0.439578	2.37859	0.181836	2.43591	-1.27348	3.70939	3.70939	0.00114415	0.0057717	0.891389
Q8K3V4	ENSMUSG00000040935	242726	Padi6	peptidyl arginine deiminase, type VI	TELGLEDKDIILIPQLFCLEQLTNVPSNQQSTK	TELGLEDKDIILIPQLFC(Carbamidomethyl)LEQLT( Phospho)NVPSNQQSTK	4	TELGLEDKDIILIPQLFC(Carbamidomethyl)LEQLT( Phospho)NVPSNQQSTK4	1262.99	1	16.831	___1	0.730782	0.795301	0.676458	0.494706	0.507111	0.000492306	1.27145	1.23189	0.898372	1.01679	3.34367	0.934493	1.26953	0.611899	1.75187	1.91321	2.34274	1.7191	1.23672	0.814244	0.611278	0.247703	0.259927	0.977613	0.651311	0.690643	0.000700405	0.734063	1.65592	0.610015	1.17366	-0.267057	1.44072	1.44072	0.00133711	0.00658763	0.89217
Q9CR86	ENSMUSG00000008393	52502	Carhsp1	calcium regulated heat stable protein 1	TFSATVR	TFS( Phospho)ATVR	2	TFS( Phospho)ATVR2	431.198	0.9541	17.183	___1	1.05774	0.917164	1.02553	1.03606	0.966608	0.782386	0.754534	0.812363	0.931057	1.10766	1.21051	1.44567	1.18275	1.01407	1.26485	1.12335	1.17158	1.7195	0.678447	0.938048	0.726585	0.622493	1.07286	0.678269	0.91626	0.906985	0.936664	0.920383	1.24888	0.830734	0.440332	-0.147847	0.58818	0.58818	4.16137e-05	0.000904341	0.496583
Q8R4R6	ENSMUSG00000026999	69482	Nup35	nucleoporin 35	TGANAQFLPGFLMGDLPAPVTPQPR	TGANAQFLPGFLM(Oxidation)GDLPAPVT( Phospho)PQPR	3	TGANAQFLPGFLM(Oxidation)GDLPAPVT( Phospho)PQPR3	897.774	1	39.068	___1	1.09069	0.90565	0.0783851	1.31032	1.43953	0.899193	1.96731	0.662831	1.38528	2.06294	1.63582	0.918523	1.00731	0.124923	1.53233	1.28207	0.648024	0.0109034	1.26074	0.364286	0.52993	0.403969	0.940445	1.12166	1.33451	1.22261	0.8598	1.08213	1.02476	0.893106	-0.0785878	-0.276974	0.198386	0.276974	0.757318	0.973234	0.747518
A2AN08	ENSMUSG00000066036	69116	Ubr4	ubiquitin protein ligase E3 component n-recognin 4	TGSTSSKEDDYESDAATIVQK	TGS( Phospho)TSSKEDDYESDAATIVQK	3	TGS( Phospho)TSSKEDDYESDAATIVQK3	771.333	1	20.916	___1	0.486854	1.43165	0.640908	1.26461	0.713211	1.24481	1.00946	1.6321	1.0465	1.96263	0.316273	0.78537	1.486	1.48729	1.22557	1.58706	0.0564867	0.449629	0.390838	1.14498	1.61445	1.45926	1.28669	0.336938	0.821625	0.373858	0.744945	1.05223	1.03959	0.908177	-0.0174408	-0.21241	0.194969	0.21241	0.812733	0.998553	0.829921
Q9CYA6	ENSMUSG00000029427	70650	Zcchc8	zinc finger, CCHC domain containing 8	THSPVPDMSK	THS( Phospho)PVPDM(Oxidation)SK	2	THS( Phospho)PVPDM(Oxidation)SK2	597.747	1	18.393	___1	0.0942085	0.0445397	1.0083	1.26237	2.04718	1.09189	1.31497	1.47179	1.60975	0.337056	0.0135648	1.04628	2.91343	1.0682	1.18938	1.13545	1.04744	0.00378212	0.471817	0.656884	1.1688	1.86047	0.322314	0.467494	2.40318	0.182358	0.767092	1.105	0.972731	0.922268	-0.183934	-0.260789	0.0768553	0.260789	0.873728	0.929351	0.869865
O35618	ENSMUSG00000054387	17248	Mdm4	transformed mouse 3T3 cell double minute 4	TISAPVVRPK	TIS( Phospho)APVVRPK	2	TIS( Phospho)APVVRPK2	574.316	0.9999	25.286	___1	0.0903048	0.121479	0.990635	0.0282043	0.145485	0.244932	0.00294017	0.908893	0.488732	0.131136	3.04316	2.77334	0.412169	0.36927	2.88008	0.673091	2.23492	1.0231	1.93646	2.40083	1.54219	0.156666	0.349234	0.175158	2.12857	1.67046	0.0785671	0.335734	1.50447	1.15979	2.16387	1.78848	0.375392	2.16387	0.0348989	0.0317877	0.157838
Q99MV1	ENSMUSG00000025081	83561	Tdrd1	tudor domain containing 1	TKPSSNVTPEK	TKPSSNVT( Phospho)PEK	2	TKPSSNVT( Phospho)PEK2	634.301	1	21.719	___1	0.700305	0.856417	1.14259	0.968388	1.20395	0.870911	1.5614	1.01051	1.18485	1.71517	1.34835	2.21249	1.35302	2.22615	1.62739	0.0652312	1.18312	0.0829295	1.03658	0.110573	0.978645	0.524544	1.25795	0.065788	1.11955	0.435856	0.157348	1.05548	1.31265	0.63187	0.314584	-0.7402	1.05478	1.05478	0.0462472	0.59004	0.252413
Q3THK7	ENSMUSG00000027823	229363	Gmps	guanine monophosphate synthetase	TLNMTTSPEEK	TLNMTTS( Phospho)PEEK	2	TLNMTTS( Phospho)PEEK2	673.783	1	20.151	___1	0.572071	0.121931	1.47298	0.77601	0.0359441	0.211881	1.27902	1.38329	0.0169049	0.0262509	2.40864	2.2021	0.0290602	1.79309	0.0169568	2.58735	0.207927	2.21939	0.872334	1.0136	1.51894	1.01557	0.0313014	0.0655035	1.62911	1.18342	2.30943	0.652225	1.27675	1.07102	0.969035	0.715548	0.253487	0.969035	0.312976	0.294052	0.567078
Q91X58	ENSMUSG00000026197	68818	Zfand2b	zinc finger, AN1 type domain 2B	TLPSSSSPSR	TLPSSSS( Phospho)PSR	2	TLPSSSS( Phospho)PSR2	549.746	0.9956	14.972	___1	0.000507388	0.472927	1.29539	0.44387	2.01744	0.448816	0.642994	0.677076	0.053861	0.184532	0.00831339	6.48687	5.49615	0.0346379	0.00816181	0.177241	2.46038	1.90497	0.0240794	1.71208	0.541798	0.317559	0.932345	0.00542832	0.0231135	0.522824	0.106645	0.672542	1.86236	0.465096	1.46944	-0.532095	2.00153	2.00153	0.135797	0.24697	0.955773
Q80SU3	ENSMUSG00000063935	317755	Zar1	zygote arrest 1	TLQPAGCRASPDAR	TLQPAGC(Carbamidomethyl)RAS( Phospho)PDAR	3	TLQPAGC(Carbamidomethyl)RAS( Phospho)PDAR3	527.236	1	13.962	___1	1.53962	0.121314	0.147067	1.83188	2.1941	0.0387466	0.202278	0.141276	0.463435	3.1135	0.295976	1.99232	2.30958	3.01681	0.0224541	0.341134	0.0711517	0.753683	2.66343	1.7022	1.61345	2.00541	0.0274562	0.013597	0.23733	0.104164	0.0366177	0.742191	1.32407	0.933741	0.835116	0.331232	0.503884	0.835116	0.514914	0.495883	0.924767
Q60899	ENSMUSG00000008489	15569	Elavl2	ELAV like RNA binding protein 1	TNQAILSQLYQSPNR	TNQAILS( Phospho)QLYQSPNR	2	TNQAILS( Phospho)QLYQSPNR2	906.936	1	33.266	___1	0.811907	1.45791	1.85356	1.66625	1.79908	0.812002	1.8478	1.13305	1.76962	0.325507	0.5386	2.0493	1.22297	0.271341	0.557183	0.272451	0.940679	0.698235	1.30858	0.0166084	0.962366	0.70551	1.51669	1.07782	0.0230889	0.0430965	1.31879	1.46124	0.76403	0.774727	-0.935496	-0.915436	-0.0200601	0.935496	0.0170605	0.0311493	0.0341293
Q8BTI8	ENSMUSG00000039218	75956	Srrm2	serine/arginine repetitive matrix 2	TPAAAAAMNLASPR	TPAAAAAMNLAS( Phospho)PR	2	TPAAAAAMNLAS( Phospho)PR2	719.334	1	36.518	___1	0.17549	1.10882	0.278784	1.51498	0.894608	0.0392563	1.94101	0.270757	0.610163	1.91968	0.827982	3.33293	2.48616	3.17884	1.1797	0.136527	0.56806	0.0296114	0.627577	0.998522	1.45867	0.179667	0.608717	0.704493	0.945682	0.623344	0.359975	0.759319	1.51772	0.722961	0.999128	-0.0707876	1.06992	1.06992	0.102677	0.162716	0.995475
Q62448	ENSMUSG00000005610	13690	Eif4g2	eukaryotic translation initiation factor 4, gamma 2	TQTPPLGQTPQLGLK	TQT( Phospho)PPLGQTPQLGLK	2	TQT( Phospho)PPLGQTPQLGLK2	829.931	1	28.839	___1	1.19709	1.04532	0.884361	1.10516	1.12005	0.83856	1.37525	1.07054	1.25033	0.91762	1.39259	1.14513	0.826016	1.02984	0.162863	0.909029	0.802496	1.00605	1.1552	0.995003	1.12034	0.933002	1.01321	1.07905	0.663079	1.06793	0.894908	1.09852	0.910181	0.991302	-0.271332	-0.14816	-0.123172	0.271332	0.245442	0.218153	0.596463
Q9QZQ1	ENSMUSG00000068036	17356	Afdn	afadin, adherens junction formation factor	TQVLSPDSLFTAK	TQVLS( Phospho)PDSLFTAK	2	TQVLS( Phospho)PDSLFTAK2	743.863	1	27.189	___1	1.34557	1.3466	0.254256	1.38056	1.88715	1.07293	0.0221209	0.0582676	0.861427	1.40665	1.77662	1.63674	0.070837	2.56625	1.57967	0.135014	0.0488963	1.37697	1.81223	1.11203	0.887166	1.40598	0.114442	0.156045	1.00739	0.0495178	1.62868	0.914319	1.17752	0.908165	0.364978	-0.00974298	0.374721	0.374721	0.687837	0.738774	0.999832
Q8BKH7	ENSMUSG00000038696	227743	Mapkap1	mitogen-activated protein kinase associated protein 1	TSFSFQK	TS( Phospho)FSFQK	2	TS( Phospho)FSFQK2	462.698	0.9683	14.226	___1	0.159842	0.75277	1.02287	1.41775	1.30096	0.0120961	0.511747	1.09112	1.01862	1.44719	1.58692	1.30157	1.88957	1.11913	1.00116	1.79651	1.78688	0.100421	0.924026	1.14229	0.0294515	1.16583	0.562074	0.976789	1.0902	1.24719	0.545012	0.809753	1.3366	0.853652	0.723008	0.076165	0.646843	0.723008	0.0565043	0.075644	0.980038
A6H8H2	ENSMUSG00000038024	329877	Dennd4c	DENN/MADD domain containing 4C	TSPPHVTR	TS( Phospho)PPHVTR	2	TS( Phospho)PPHVTR2	487.727	0.9971	16.582	___1	1.69072	0.363977	0.255581	1.02961	1.08592	0.00293106	0.948162	2.20749	0.0347188	0.597791	0.308671	0.439133	0.568211	3.28819	1.76802	0.496724	0.958403	0.930479	1.00344	1.35461	1.03221	1.37358	2.03421	0.797275	0.202769	0.932147	1.29504	0.846567	1.03951	1.11392	0.296212	0.395949	-0.0997375	0.395949	0.745281	0.852784	0.738054
Q6PGH2	ENSMUSG00000024165	52009	Jpt2	Jupiter microtubule associated homolog 2	TSDIFGSPVTATAPLAHPNKPK	TSDIFGS( Phospho)PVTATAPLAHPNKPK	3	TSDIFGS( Phospho)PVTATAPLAHPNKPK3	777.058	1	45.674	___1	0.909557	0.779399	0.947268	0.923051	1.05001	0.679864	0.772176	0.911849	0.847761	1.05709	1.35666	1.28629	1.26628	1.18794	1.33611	1.52453	1.42048	1.38572	0.893791	0.877716	0.643321	0.824814	0.883885	0.796748	0.777855	0.955141	0.704697	0.868993	1.31346	0.817552	0.595951	-0.088034	0.683985	0.683985	3.08612e-09	7.38913e-08	0.622173
Q62010	ENSMUSG00000074340	12659	Ovgp1	oviductal glycoprotein 1	TTPGMTVIVQTQANEAETTATMDHQSVTPTEMDTTLFYLK	TTPGM(Oxidation)TVIVQTQANEAETTATM(Oxidation)DHQSVTPTEMDTTLFY( Phospho)LK	5	TTPGM(Oxidation)TVIVQTQANEAETTATM(Oxidation)DHQSVTPTEMDTTLFY( Phospho)LK5	903.812	0.8855	11.123	___1	0.402228	0.55274	0.555149	1.10349	1.04443	0.635505	0.976021	0.985261	1.05788	1.98228	1.09658	1.02619	1.58715	1.46554	1.12658	0.937281	1.63374	1.8672	0.595659	0.681978	1.28324	1.06004	1.14234	0.43281	0.844691	0.00217929	0.921807	0.812522	1.41362	0.77386	0.798913	-0.0703356	0.869248	0.869248	0.00107006	0.00398177	0.970949
Q8R010	ENSMUSG00000029610	231872	Aimp2	aminoacyl tRNA synthetase complex-interacting multifunctional protein 2	TTSPATDAGHVQETSEPSLQALESR	TTS( Phospho)PATDAGHVQETSEPSLQALESR	3	TTS( Phospho)PATDAGHVQETSEPSLQALESR3	898.078	1	59.337	___1	0.453195	1.58681	1.77695	1.91843	1.44325	0.325492	0.0619863	1.43048	1.96214	2.50172	0.192866	0.517454	1.95819	0.101162	0.0940641	0.640954	0.0250695	0.232896	0.0302543	1.52573	1.52207	1.84533	0.0773121	1.61946	1.93475	0.32261	0.899373	1.21764	0.696042	1.08632	-0.806839	-0.164638	-0.642201	0.806839	0.374729	0.369477	0.936262
Q8K3V4	ENSMUSG00000040935	242726	Padi6	peptidyl arginine deiminase, type VI	TVSLILDTPR	TVS( Phospho)LILDTPR	2	TVS( Phospho)LILDTPR2	557.828	1	24.521	___1	1.34478	0.15661	3.59333	0.163691	1.42493	0.0623144	0.00898411	2.76595	2.53901	0.0632211	0.178824	0.0289553	0.0972963	1.91122	0.170261	0.172445	3.32417	0.269394	1.38196	1.55534	1.68379	1.61263	0.673461	1.72174	0.0796878	0.00491554	0.0110848	1.33996	0.690642	0.969402	-0.956175	-0.467018	-0.489157	0.956175	0.477536	0.447178	0.764424
Q8CDG3	ENSMUSG00000045210	70675	Vcpip1	valosin containing protein (p97)/p47 complex interacting protein 1	TVSPSTIR	TVS( Phospho)PSTIR	2	TVS( Phospho)PSTIR2	470.73	0.9976	18.23	___1	0.681417	0.464003	0.0917666	2.94361	1.39597	0.219769	0.435462	0.111726	0.141391	0.300536	0.059319	0.591287	0.512349	0.489654	0.361127	0.142054	1.45189	2.08195	1.24371	1.72369	1.61941	1.61032	2.79131	1.26121	1.93297	1.8516	0.490517	0.720568	0.665574	1.61386	-0.114535	1.16331	-1.27784	1.27784	0.0215249	0.986788	0.0472858
Q7TPW1	ENSMUSG00000039103	68810	Nexn	nexilin	TVSQESLTPGK	TVS( Phospho)QESLTPGK	2	TVS( Phospho)QESLTPGK2	613.789	1	21.321	___1	0.0771848	0.0510853	1.05021	0.0411611	0.247085	1.15759	0.0679465	0.767127	0.757394	1.53743	1.93554	1.18219	1.94361	0.253895	2.35269	2.79312	2.51989	0.176471	0.535077	0.0138724	1.21193	0.122237	1.21251	0.768365	1.0356	1.40211	1.78669	0.468531	1.63276	0.89871	1.8011	0.939712	0.861384	1.8011	0.00566136	0.00439888	0.401254
Q8K3V4	ENSMUSG00000040935	242726	Padi6	peptidyl arginine deiminase, type VI	TVSLILDTPRVSKLEDFPMK	TVSLILDT( Phospho)PRVSKLEDFPM(Oxidation)K	3	TVSLILDT( Phospho)PRVSKLEDFPM(Oxidation)K3	795.745	1	16.564	___1	0.0232243	1.08385	0.665636	1.14645	0.900361	1.0899	0.603988	0.49144	0.555172	0.928112	0.682102	0.541028	3.73774	0.637199	1.81412	2.82552	0.591274	3.86287	0.0577226	0.518003	0.414278	0.58159	0.759436	0.303229	0.162945	0.717898	1.30491	0.728892	1.73555	0.535557	1.25162	-0.444666	1.69628	1.69628	0.0143474	0.0504621	0.881918
E9Q5C9	ENSMUSG00000015176	70769	Nolc1	nucleolar and coiled-body phosphoprotein 1	TVVSKTPAK	TVVSKT( Phospho)PAK	2	TVVSKT( Phospho)PAK2	505.768	1	25.354	___1	1.00886	0.639352	0.755554	0.889757	1.09403	0.283217	0.70708	1.10908	0.701929	1.16639	0.206718	1.67764	0.884466	0.141732	1.80526	2.65194	1.72784	1.44567	2.11245	0.149003	1.1242	0.681644	1.17072	1.00334	0.107619	1.16282	0.591687	0.798762	1.30085	0.900388	0.703617	0.17278	0.530837	0.703617	0.195727	0.201712	0.932059
O08715	ENSMUSG00000018428	11640	Akap1	A kinase (PRKA) anchor protein 1	TYVSCLSSPLSGPTK	TYVSC(Carbamidomethyl)LS( Phospho)SPLSGPTK	2	TYVSC(Carbamidomethyl)LS( Phospho)SPLSGPTK2	838.885	1	38.277	___1	0.985673	1.03144	1.3758	1.07878	1.45269	0.871801	1.31084	0.926411	1.10474	0.884554	0.636278	1.25158	1.10832	0.306731	0.487785	0.133744	1.43783	1.75716	0.935336	1.0125	1.01593	0.934104	0.935164	1.14155	1.14291	0.924094	0.816249	1.12646	0.889332	0.984204	-0.341007	-0.194772	-0.146236	0.341007	0.349266	0.321223	0.65553
Q8K3V4	ENSMUSG00000040935	242726	Padi6	peptidyl arginine deiminase, type VI	VAPYIFMPSTQMPLEVYLCR	VAPYIFM(Oxidation)PS( Phospho)TQMPLEVYLC(Carbamidomethyl)R	3	VAPYIFM(Oxidation)PS( Phospho)TQMPLEVYLC(Carbamidomethyl)R3	816.399	1	36.975	___1	1.27466	0.670201	0.0557316	1.28071	1.30676	0.769986	0.837777	0.908986	0.800185	0.812913	1.28304	0.641972	1.86174	1.41358	1.56243	1.52758	1.31501	1.77595	1.11725	0.897542	0.0281355	0.382049	0.895183	0.808882	0.849859	1.07755	0.844331	0.878334	1.35491	0.766754	0.625359	-0.196006	0.821365	0.821365	0.0077996	0.036968	0.811888
P13864	ENSMUSG00000004099	13433	Dnmt1	DNA methyltransferase (cytosine-5) 1	VASPVKRPK	VAS( Phospho)PVKRPK	2	VAS( Phospho)PVKRPK2	531.298	0.9986	14.36	___1	2.07081	0.0843562	0.0793792	1.14094	1.1021	0.0609488	0.364937	0.146091	0.0317706	3.96048	0.389047	3.89604	2.74893	2.49051	0.281999	0.307024	0.121388	1.15367	2.08597	0.989967	0.605408	2.06233	0.0670287	0.172291	0.0900111	0.299405	0.197168	0.564593	1.70545	0.729954	1.59487	0.370594	1.22428	1.59487	0.0821788	0.0950205	0.946527
P14148	ENSMUSG00000043716	19989	Rpl7	ribosomal protein L7	VATVPGTLKK	VATVPGT( Phospho)LKK	2	VATVPGT( Phospho)LKK2	547.306	1	22.943	___1	1.42668	0.539002	0.270539	1.13025	3.99234	0.101466	4.45436	0.0648935	2.02101	0.0298678	0.480278	1.71467	1.30177	0.752701	1.01067	1.71555	0.151334	0.812422	0.704767	0.326835	0.690337	0.40653	0.103222	0.956354	0.209976	0.211546	1.42062	1.55562	0.885474	0.55891	-0.812964	-1.4768	0.663836	1.4768	0.141566	0.377722	0.128773
Q9CPN8	ENSMUSG00000029814	140488	Igf2bp3	insulin-like growth factor 2 mRNA binding protein 3	VAYIPDETAAQQNPSPQLR	VAYIPDETAAQQNPS( Phospho)PQLR	3	VAYIPDETAAQQNPS( Phospho)PQLR3	727.014	1	20.344	___1	0.611803	1.00328	0.949744	0.766691	0.96116	0.977778	0.829461	1.0017	0.928522	1.18094	1.44245	1.04065	1.45389	1.27234	1.04551	1.5683	1.45947	1.13747	0.591379	0.682495	0.968839	0.606025	1.11575	0.654243	0.807241	0.947749	0.99512	0.892238	1.289	0.81876	0.530754	-0.123987	0.654741	0.654741	1.47356e-05	0.000225266	0.658274
Q3TWL2	ENSMUSG00000035953	219024	Pip4p1	phosphatidylinositol-4,5-bisphosphate 4-phosphatase 1	VCQSPINVEGK	VC(Carbamidomethyl)QS( Phospho)PINVEGK	2	VC(Carbamidomethyl)QS( Phospho)PINVEGK2	655.795	1	29.384	___1	1.97233	0.190111	0.0249729	1.04329	1.58574	0.135754	0.596602	1.20989	2.10407	1.15103	0.015224	0.927868	0.725586	0.164878	1.51096	1.33234	1.7816	1.34114	0.6405	1.86802	1.1979	1.53006	0.648736	0.680467	1.26808	1.29718	0.055675	0.98475	0.994514	1.02074	0.0142342	0.0517802	-0.037546	0.0517802	0.992844	0.999455	0.992625
Q9R0P9	ENSMUSG00000029223	22223	Uchl1	ubiquitin carboxy-terminal hydrolase L1	VDDKVNFHFILFNNVDGHLYELDGR	VDDKVNFHFILFNNVDGHLY( Phospho)ELDGR	5	VDDKVNFHFILFNNVDGHLY( Phospho)ELDGR5	992.828	1	89.144	___1	0.329609	0.097996	1.0032	0.515946	0.235085	1.30031	0.00224308	1.06817	0.401807	0.876533	1.04616	0.384253	0.610197	5.78989	2.47849	0.13698	1.91999	0.11518	0.314527	3.01589	0.327862	0.4425	1.24113	0.208433	1.77936	0.832862	0.5254	0.550485	1.48419	0.965329	1.4309	0.810317	0.620579	1.4309	0.273074	0.243912	0.745882
Q8QZY3	ENSMUSG00000046323	73708	Dppa3	developmental pluripotency-associated 3	VDPMKDPETPQKK	VDPMKDPET( Phospho)PQKK	3	VDPMKDPET( Phospho)PQKK3	531.586	1	20.395	___1	0.0191591	1.26919	0.903392	0.536359	0.700336	1.19899	0.745668	1.52416	1.02655	0.239148	1.76828	0.467823	1.20489	0.959196	1.40731	1.39438	1.4804	1.8342	0.231816	0.584668	0.879104	0.726324	1.75259	0.880304	1.04518	0.732107	1.48848	0.880422	1.19507	0.924508	0.440828	0.0704893	0.370338	0.440828	0.348815	0.371887	0.979904
P47856	ENSMUSG00000029992	14583	Gfpt1	glutamine fructose-6-phosphate transaminase 1	VDSTTCLFPVEEK	VDS( Phospho)TTC(Carbamidomethyl)LFPVEEK	2	VDS( Phospho)TTC(Carbamidomethyl)LFPVEEK2	802.851	1	28.082	___1	0.876242	1.76387	1.4266	1.35252	1.49814	1.70308	1.99474	2.26568	1.24503	1.19599	0.110774	0.086738	1.27355	0.125052	0.915359	0.093508	1.14963	0.0118768	1.16312	0.523048	2.00459	0.677339	0.692522	0.911881	0.964844	0.966203	0.00805688	1.56955	0.551386	0.879067	-1.50921	-0.836303	-0.67291	1.50921	0.00098027	0.000806685	0.0218345
P51660	ENSMUSG00000024507	15488	Hsd17b4	hydroxysteroid (17-beta) dehydrogenase 4	VDSEGISPNR	VDSEGIS( Phospho)PNR	2	VDSEGIS( Phospho)PNR2	577.249	1	24.099	___1	0.768302	0.333476	0.658022	0.727251	0.255438	0.428129	0.108353	0.273276	0.111868	0.116341	2.69455	1.96312	1.85956	0.171703	1.14097	1.37867	2.47739	1.0647	0.871687	1.18047	1.66179	0.20997	0.959284	1.38373	1.87963	0.420963	1.90137	0.407124	1.42967	1.16321	1.81214	1.51457	0.297566	1.81214	0.0077832	0.00751144	0.053419
Q99K01	ENSMUSG00000022680	94184	Pdxdc1	pyridoxal-dependent decarboxylase domain containing 1	VEQLSSGLEHDNLEAHSPEQPPR	VEQLSSGLEHDNLEAHS( Phospho)PEQPPR	3	VEQLSSGLEHDNLEAHS( Phospho)PEQPPR3	883.738	1	55.324	___1	0.43926	1.23089	1.19673	0.915681	0.15905	1.29848	1.39962	1.03319	0.856104	0.0255133	1.92512	1.27581	0.757421	1.47856	1.42822	0.316586	2.16345	1.06886	0.514374	0.0789522	1.64495	1.22249	1.12541	0.764079	0.980868	1.25454	0.445804	0.947666	1.15995	0.892385	0.29161	-0.0867131	0.378323	0.378323	0.557769	0.693306	0.975085
Q3UX83	ENSMUSG00000075023	381411	Accsl	1-aminocyclopropane-1-carboxylate synthase (non-functional)-like	VGHQTLSPWQTGQSR	VGHQTLS( Phospho)PWQTGQSR	3	VGHQTLS( Phospho)PWQTGQSR3	587.943	1	21.304	___1	0.0129867	0.815333	0.271279	0.0555591	0.114181	0.652439	1.10594	1.30112	0.73008	0.875507	2.30117	0.578535	1.10892	0.136301	1.73587	1.90742	2.20405	2.23826	0.392406	0.65731	0.95179	0.504262	1.36041	1.175	1.27873	1.23219	1.30296	0.562102	1.454	0.983896	1.37113	0.807674	0.563453	1.37113	0.0119934	0.00878175	0.288045
E9Q5G3	ENSMUSG00000032254	71819	Kif23	kinesin family member 23	VICGLTPGRR	VIC(Carbamidomethyl)GLT( Phospho)PGRR	2	VIC(Carbamidomethyl)GLT( Phospho)PGRR2	604.803	0.9999	20.146	___1	0.552024	0.375345	0.538831	0.348035	1.29832	0.0635479	0.145216	0.167112	0.643208	2.61025	1.53534	2.21575	2.22633	2.94851	1.34468	2.65113	0.222624	0.0300548	1.69254	0.105688	1.38898	0.987824	0.0610334	0.944352	0.97451	0.837674	0.0910803	0.459071	1.75385	0.787076	1.93374	0.777787	1.15595	1.93374	0.00270343	0.00267424	0.613171
P16858	ENSMUSG00000057666	14433	Gapdh	glyceraldehyde-3-phosphate dehydrogenase	VIHDNFGIVEGLMTTVHAITATQK	VIHDNFGIVEGLMT( Phospho)TVHAITATQK	3	VIHDNFGIVEGLMT( Phospho)TVHAITATQK3	871.124	1	55.751	___1	0.0272612	0.0237954	0.227413	0.00772133	0.00526369	0.0120778	0.149884	2.04137	0.000872446	0.0828759	2.59885	2.54582	2.11196	1.58184	2.74282	0.083139	3.41298	2.63265	1.23969	0.256941	1.27156	0.00714913	2.18276	0.0747933	1.53738	0.0409196	0.100241	0.277295	1.97699	0.745715	2.83381	1.4272	1.40661	2.83381	0.00181655	0.00169164	0.530984
A2APB8	ENSMUSG00000027469	72119	Tpx2	TPX2, microtubule-associated	VIPATVPKSPVFALK	VIPATVPKS( Phospho)PVFALK	2	VIPATVPKS( Phospho)PVFALK2	823.979	1	27.249	___1	0.248232	0.295086	0.703711	0.176719	0.535811	0.408984	0.0364559	1.55203	0.630434	0.42614	0.993501	3.63061	0.27941	4.55607	0.218241	1.4346	0.672675	0.416651	0.0956372	1.72043	1.92147	1.69083	0.325228	1.86044	1.03028	0.729018	0.411291	0.509718	1.4031	1.08718	1.46085	1.09282	0.368027	1.46085	0.203171	0.184387	0.478073
P09405	ENSMUSG00000026234	17975	Ncl	nucleolin	VIPTPGKK	VIPT( Phospho)PGKK	2	VIPT( Phospho)PGKK2	460.255	0.9973	17.615	___1	0.152754	0.140485	0.153583	0.180754	0.170742	0.134329	0.152122	0.171859	0.147477	3.04896	3.03171	3.40012	3.36717	2.30983	2.4356	3.44235	1.52753	1.69948	0.164781	0.147938	0.134114	0.149095	0.171064	0.137823	0.148207	0.151006	0.129109	0.156012	2.69586	0.148126	4.11102	-0.0748265	4.18585	4.18585	1.01341e-12	1.1375e-11	0.999143
Q9WTX5	ENSMUSG00000036309	21402	Skp1	S-phase kinase-associated protein 1	VIQWCTHHKDDPPPPEDDENKEK	VIQWC(Carbamidomethyl)T( Phospho)HHKDDPPPPEDDENKEK	4	VIQWC(Carbamidomethyl)T( Phospho)HHKDDPPPPEDDENKEK4	704.328	1	29.563	___1	0.0752341	0.0689116	4.63548	0.125708	0.347746	3.80054	5.27296	0.064061	0.911865	0.00232611	0.0814816	0.0212444	0.0512561	0.0614739	0.00314302	0.00459268	1.04565	1.05418	0.0180237	0.0263685	0.209621	2.88917	5.63669	0.0406005	0.0365201	0.489938	0.0252051	1.70028	0.258372	1.04135	-2.71825	-0.707318	-2.01093	2.71825	0.225474	0.198	0.698816
Q6B966	ENSMUSG00000016626	76858	Nlrp14	NLR family, pyrin domain containing 14	VLRSPTCK	VLRS( Phospho)PTC(Carbamidomethyl)K	2	VLRS( Phospho)PTC(Carbamidomethyl)K2	520.753	1	20.237	___1	0.80988	0.735384	0.902575	0.840242	1.03471	0.69725	0.759977	0.971665	0.815389	1.16144	1.48246	1.32706	1.33721	1.26082	1.38907	1.55272	1.37561	1.1859	0.700668	0.810528	0.838938	0.849935	0.899586	0.790391	0.832393	0.869558	0.768645	0.840786	1.34136	0.817849	0.673892	-0.0399034	0.713795	0.713795	5.94861e-11	8.98407e-10	0.886127
Q3UGC7	ENSMUSG00000027236	78655	Eif3j1	eukaryotic translation initiation factor 3, subunit J1	VLTPEEQLADK	VLT( Phospho)PEEQLADK	2	VLT( Phospho)PEEQLADK2	661.817	1	23.811	___1	0.0788394	1.08802	0.107404	0.60034	0.122772	0.684343	1.01635	1.22438	0.856543	0.0128488	1.84091	0.545988	1.0685	1.31185	0.223601	1.55633	1.74017	2.0467	0.618398	1.20299	1.26787	0.929551	1.87761	1.18268	1.55997	1.2708	0.964242	0.64211	1.14965	1.20824	0.840308	0.912009	-0.0717014	0.912009	0.069449	0.135794	0.0876431
Q04447	ENSMUSG00000001270	12709	Ckb	creatine kinase, brain	VLTPELYAELR	VLT( Phospho)PELYAELR	2	VLT( Phospho)PELYAELR2	652.368	1	23.994	___1	0.100357	0.521291	0.991016	0.544092	3.33761	0.106025	3.54261	3.64584	0.132678	0.108412	1.19957	0.952929	1.04633	1.41793	0.212426	0.0862278	0.199953	0.0017336	1.09218	0.822478	0.757369	0.913672	1.05143	1.03646	1.04093	0.942891	1.19558	1.43572	0.580612	0.983664	-1.30613	-0.54554	-0.76059	1.30613	0.19661	0.170505	0.592443
Q80VC9	ENSMUSG00000044433	69697	Camsap3	calmodulin regulated spectrin-associated protein family, member 3	VLTPPHDVDSLPHLR	VLT( Phospho)PPHDVDSLPHLR	3	VLT( Phospho)PPHDVDSLPHLR3	592.634	1	32.798	___1	1.03992	0.0278673	1.13327	0.961924	1.10665	0.622107	1.24689	0.709482	0.895617	1.32161	0.0367333	1.43471	1.84765	1.38087	1.39633	1.23262	1.76096	1.53484	1.27809	1.40345	0.841483	0.973807	0.9271	0.808795	0.122821	0.950337	0.0040532	0.860414	1.32737	0.812216	0.625467	-0.0831688	0.708635	0.708635	0.047742	0.0991076	0.973018
P70296	ENSMUSG00000032959	23980	Pebp1	phosphatidylethanolamine binding protein 1	VLTPTQVMNRPSSISWDGLDPGK	VLT( Phospho)PTQVM(Oxidation)NRPSSISWDGLDPGK	3	VLT( Phospho)PTQVM(Oxidation)NRPSSISWDGLDPGK3	838.762	1	36.211	___1	0.020629	0.764899	1.23705	1.10637	2.3514	0.063841	2.15774	0.424013	0.723611	0.0199537	0.537361	0.137112	1.78316	1.53091	0.252946	0.461416	0.140915	2.28615	1.72185	1.54793	0.796705	1.94046	1.54634	0.965156	1.8519	0.447277	0.1829	0.983284	0.794437	1.22228	-0.307675	0.313894	-0.621569	0.621569	0.513902	0.864663	0.792963
Q8C0L6	ENSMUSG00000025464	212503	Paox	polyamine oxidase (exo-N4-amino)	VLVVGSGIAGLGAAQKLCSHR	VLVVGSGIAGLGAAQKLC(Carbamidomethyl)S( Phospho)HR	3	VLVVGSGIAGLGAAQKLC(Carbamidomethyl)S( Phospho)HR3	725.046	0.8925	16.099	___1	0.0196287	2.09152	0.0018276	0.000391236	0.00116699	2.07836	2.21022	2.16843	2.07192	0.0292992	0.0292248	3.07146	0.0152512	0.00373399	3.36144	0.0364662	0.00894387	0.0410355	0.0197354	0.00938125	1.7569	0.0101012	1.9729	1.9451	0.00556851	1.8711	2.1689	1.18261	0.732984	1.08441	-0.690117	-0.12506	-0.565057	0.690117	0.706727	0.707739	0.983401
P07744	ENSMUSG00000059668	16682	Krt4	keratin 4	VLYEAELAQMQTHVSDTSVVLSMDNNR	VLY( Phospho)EAELAQM(Oxidation)QTHVSDTSVVLSM(Oxidation)DNNR	3	VLY( Phospho)EAELAQM(Oxidation)QTHVSDTSVVLSM(Oxidation)DNNR3	1017.81	0.9988	11.538	___1	2.29091	1.02905	2.64496	0.431162	0.481718	0.278961	0.311794	0.0138443	0.34658	1.82148	1.51854	1.7397	1.63565	1.22809	1.66846	1.35619	2.12932	0.000343052	0.681356	0.042345	0.499464	0.0261434	1.84257	0.145072	0.0218386	0.128451	2.68602	0.869887	1.45531	0.674806	0.742424	-0.366354	1.10878	1.10878	0.150935	0.328153	0.878578
P60335	ENSMUSG00000051695	23983	Pcbp1	poly(rC) binding protein 1	VMTIPYQPMPASSPVICAGGQDR	VM(Oxidation)TIPY( Phospho)QPM(Oxidation)PASSPVIC(Carbamidomethyl)AGGQDR	3	VM(Oxidation)TIPY( Phospho)QPM(Oxidation)PASSPVIC(Carbamidomethyl)AGGQDR3	863.384	1	40.695	___1	2.02007	1.0472	0.373425	0.0206545	1.38699	1.06254	0.0818222	0.966161	0.152053	0.968305	1.25272	2.71259	1.45683	0.61039	1.26657	2.16732	0.182145	1.74469	1.50978	0.16869	0.771017	0.0969723	1.01807	1.30452	0.0994383	2.38879	0.17024	0.790102	1.37351	0.836392	0.797753	0.0821399	0.715613	0.797753	0.20875	0.246567	0.990649
Q8BRF7	ENSMUSG00000020952	76983	Scfd1	Sec1 family domain containing 1	VNLEESTGVENSPAGAR	VNLEESTGVENS( Phospho)PAGAR	2	VNLEESTGVENS( Phospho)PAGAR2	905.407	1	38.477	___1	0.2171	0.863425	3.03277	1.03807	0.402745	3.07642	1.64289	1.18548	0.235107	0.308281	0.302008	0.186272	1.58539	0.941205	0.541967	1.22397	1.83861	0.215745	1.06127	0.253833	0.0864804	0.133406	1.37297	0.242537	0.813481	0.0222837	4.17629	1.29933	0.793716	0.90695	-0.711078	-0.518678	-0.1924	0.711078	0.573105	0.573502	0.713047
P58871	ENSMUSG00000033955	228140	Tnks1bp1	tankyrase 1 binding protein 1	VNLFPGLSPSALK	VNLFPGLS( Phospho)PSALK	2	VNLFPGLS( Phospho)PSALK2	711.876	1	27.544	___1	0.874509	0.971983	1.17062	0.78137	1.31274	0.760843	0.679734	0.87549	0.773519	0.801673	1.52717	1.26764	1.32004	1.50472	1.34678	1.41741	1.35894	1.30409	0.704064	0.681427	0.717122	0.688662	0.822018	0.797297	0.694392	0.843589	1.00215	0.911201	1.3165	0.772302	0.530864	-0.238604	0.769468	0.769468	4.21057e-06	0.000243201	0.258149
Q05512	ENSMUSG00000024969	13728	Mark2	MAP/microtubule affinity regulating kinase 2	VPASPLPGLDR	VPAS( Phospho)PLPGLDR	2	VPAS( Phospho)PLPGLDR2	601.303	1	28.097	___1	1.15969	0.753116	1.17209	0.53319	0.773455	1.13248	0.159312	0.901036	0.712214	1.46936	1.65926	1.49581	1.4287	1.65709	1.12941	1.45889	1.4703	0.0103989	1.06687	1.0458	0.0596498	1.01773	0.986227	0.831648	1.08669	0.824075	1.00551	0.810732	1.3088	0.880466	0.690951	0.119043	0.571907	0.690951	0.028542	0.0355176	0.92679
Q8BGF7	ENSMUSG00000005682	103135	Pan2	PAN2 poly(A) specific ribonuclease subunit	VPEPESQTSPK	VPEPESQTS( Phospho)PK	2	VPEPESQTS( Phospho)PK2	639.786	1	22.666	___1	1.17606	0.698422	0.699188	0.676399	0.7674	0.568319	0.833472	1.10999	0.988751	1.22234	1.68449	1.25163	1.71322	1.06811	1.43426	1.92847	0.889438	1.01558	0.66409	0.783395	0.90076	0.669337	0.904617	0.975651	1.04927	0.85863	0.468704	0.835334	1.35639	0.808273	0.69935	-0.0475103	0.746861	0.746861	0.000177722	0.00080799	0.973645
P02662					VPQLEIVPNSAEER	VPQLEIVPNS( Phospho)AEER	2	VPQLEIVPNS( Phospho)AEER2	830.907	1	32.805	___1	0.146312	0.779722	0.16153	1.64131	0.117531	0.660908	0.424571	0.0288894	0.460748	0.595008	1.54341	0.0783215	1.85029	0.66217	15.306	0.67057	0.804533	0.575207	0.0223497	0.0322426	0.0389768	0.00759595	0.0279622	0.0616763	0.110193	0.0841734	0.107802	0.49128	2.45395	0.0547747	2.32049	-3.16497	5.48545	5.48545	0.178165	0.318355	0.942231
Q9CYG7	ENSMUSG00000018322	67145	Tomm34	translocase of outer mitochondrial membrane 34	VPSAGDVER	VPS( Phospho)AGDVER	2	VPS( Phospho)AGDVER2	505.222	1	19.778	___1	0.00135546	0.00908056	0.0891385	0.0380275	0.0172239	2.19141	0.00767791	1.01611	0.0865584	1.14445	2.6452	1.37732	1.37337	0.0421208	2.76184	2.1582	2.30461	2.53453	0.0735988	0.0577945	0.865909	0.564816	1.61347	0.0199643	0.029015	1.23098	2.74622	0.384066	1.81574	0.800197	2.24113	1.059	1.18213	2.24113	0.00544195	0.00489617	0.571132
Q05512	ENSMUSG00000024969	13728	Mark2	MAP/microtubule affinity regulating kinase 2	VPVASPSAHNISSSSGAPDR	VPVAS( Phospho)PSAHNISSSSGAPDR	3	VPVAS( Phospho)PSAHNISSSSGAPDR3	672.98	1	44.236	___1	1.32924	0.83719	0.8552	0.939549	1.03729	0.955947	0.978047	0.945082	0.60997	1.33295	1.0788	0.778785	1.18266	1.40645	0.638023	0.970123	1.45514	1.19458	0.89004	1.02424	0.752715	1.26806	0.965023	0.680577	0.882723	1.04333	0.968293	0.943056	1.11528	0.941666	0.241986	-0.00212837	0.244115	0.244115	0.174624	0.236405	0.9999
Q8R4E9	ENSMUSG00000006585	67177	Cdt1	chromatin licensing and DNA replication factor 1	VQENAVEPSTPDAK	VQENAVEPST( Phospho)PDAK	2	VQENAVEPST( Phospho)PDAK2	782.85	1	29.744	___1	0.0261983	0.947003	0.107115	0.601768	0.0332713	0.0538584	1.82605	0.603341	0.271442	0.664645	3.55303	2.51326	0.753942	1.5253	0.266665	2.03067	1.54982	0.195291	0.429572	0.997167	0.788711	0.821152	1.61492	1.09736	1.27572	1.15717	1.29557	0.496671	1.45029	1.05304	1.54598	1.08419	0.461786	1.54598	0.0428702	0.0344078	0.282552
Q9WTQ5	ENSMUSG00000038587	83397	Akap12	A kinase (PRKA) anchor protein (gravin) 12	VQGSPLKK	VQGS( Phospho)PLKK	2	VQGS( Phospho)PLKK2	468.75	0.999	21.393	___1	0.673702	0.892663	0.146746	0.763663	0.984513	0.865358	0.852961	0.834882	1.12329	1.0778	1.21501	1.5917	1.31338	0.844043	1.3809	1.55799	1.5856	1.12255	1.16301	1.02344	0.783718	0.668866	0.960057	0.604875	1.05148	0.986832	0.930987	0.793086	1.29877	0.90814	0.7116	0.195437	0.516163	0.7116	0.000456709	0.000503017	0.579248
Q9JJG0	ENSMUSG00000030852	57752	Tacc2	transforming, acidic coiled-coil containing protein 2	VQNSPPVGR	VQNS( Phospho)PPVGR	2	VQNS( Phospho)PPVGR2	517.246	0.9997	17.246	___1	0.984418	0.809497	0.982967	0.932727	0.992116	0.0111485	0.980748	0.956497	0.865798	1.3698	0.026748	1.38613	1.3804	1.27512	1.26019	1.52122	1.44893	1.64483	0.974658	1.08537	0.786147	0.945429	1.04161	0.80295	0.898648	0.835164	0.800752	0.835102	1.25704	0.907858	0.590007	0.120514	0.469493	0.590007	0.0303387	0.0349371	0.890685
O08901	ENSMUSG00000027379	12235	Bub1	BUB1, mitotic checkpoint serine/threonine kinase	VQPSPTVHTK	VQPS( Phospho)PTVHTK	2	VQPS( Phospho)PTVHTK2	587.288	0.9999	20.195	___1	1.01271	0.84226	1.10291	2.04659	1.37382	1.31143	1.38437	1.14382	1.38868	0.0916098	0.0881622	1.40316	0.358621	1.80642	1.33929	1.05828	1.28674	1.25151	1.20697	1.36249	1.16206	0.974029	0.00434767	0.975101	0.926934	0.0449733	0.052728	1.28962	0.964865	0.745514	-0.418548	-0.79064	0.372092	0.79064	0.103756	0.395662	0.0881296
P68368	ENSMUSG00000026202	22145	Tuba4a	tubulin, alpha 4A	VQRAVCMLSNTTAIAEAWAR	VQRAVC(Carbamidomethyl)MLS( Phospho)NTTAIAEAWAR	3	VQRAVC(Carbamidomethyl)MLS( Phospho)NTTAIAEAWAR3	776.697	0.9974	21.743	___1	0.267863	1.06782	1.27063	0.358578	0.453984	2.03466	1.38881	1.60459	1.08871	0.549988	1.77307	0.623807	0.774898	0.43252	1.20163	1.61278	1.58348	1.29416	0.517959	0.374318	0.489097	0.272609	0.961993	0.815871	0.675639	0.667784	2.84276	1.05951	1.09404	0.846448	0.0462578	-0.32391	0.370168	0.370168	0.677452	0.992797	0.761816
Q8BTI8	ENSMUSG00000039218	75956	Srrm2	serine/arginine repetitive matrix 2	VSSPVLETVQQR	VSS( Phospho)PVLETVQQR	2	VSS( Phospho)PVLETVQQR2	711.854	1	28.498	___1	0.686033	0.737305	0.48958	0.806678	0.5417	0.0415554	1.03634	0.912109	1.00658	0.772077	0.141376	0.389199	2.11332	1.22328	2.10447	1.35834	1.97342	0.218077	0.377519	1.24308	1.04534	1.00423	0.707029	1.03641	1.90839	1.85634	1.27025	0.695319	1.14373	1.16095	0.717996	0.739563	-0.0215664	0.739563	0.169667	0.240708	0.216892
P49717	ENSMUSG00000022673	17217	Mcm4	minichromosome maintenance complex component 4	VTPTQSLR	VT( Phospho)PTQSLR	2	VT( Phospho)PTQSLR2	491.243	0.9915	16.02	___1	0.489712	2.92421	0.602758	2.34636	0.346207	0.149079	0.56057	2.69356	3.05916	0.374385	0.30232	0.377664	0.353199	0.327775	0.0632344	0.0580987	0.449219	0.726851	2.13134	0.0780715	2.01671	0.222323	1.92512	2.46888	0.355051	1.19636	0.401786	1.46351	0.336972	1.19952	-2.11874	-0.286984	-1.83175	2.11874	0.0383532	0.0387164	0.814289
Q9CZ44	ENSMUSG00000027455	386649	Nsfl1c	NSFL1 (p97) cofactor (p47)	VTKSPGETSKPR	VTKS( Phospho)PGETSKPR	3	VTKS( Phospho)PGETSKPR3	456.227	1	27.359	___1	0.85616	1.75432	0.236997	2.17361	1.20225	0.659292	1.19202	1.1335	0.365127	0.0741714	1.05256	2.80072	0.665425	0.38191	1.7684	0.618399	1.66198	1.78429	0.00941522	0.408197	0.503328	2.73113	0.228295	1.66351	1.02999	0.00905034	0.0359531	1.0637	1.20087	0.735429	0.174996	-0.53243	0.707425	0.707425	0.474047	0.932752	0.675157
Q5XJY5	ENSMUSG00000032096	213827	Arcn1	archain 1	VTQVDGNSPVR	VTQVDGNS( Phospho)PVR	2	VTQVDGNS( Phospho)PVR2	626.291	1	29.413	___1	1.06933	0.181834	1.03499	0.135531	0.00497258	0.0200472	0.5229	1.72766	0.062424	2.68079	0.131708	1.79076	0.118568	0.0498234	0.47017	2.38984	3.34534	2.46091	0.669144	0.612196	1.64627	0.169533	1.29575	1.83212	0.105073	1.13657	1.33576	0.528854	1.4931	0.978045	1.49737	0.887031	0.610338	1.49737	0.0980874	0.0810453	0.551249
P56212	ENSMUSG00000007656	59046	Arpp19	cAMP-regulated phosphoprotein 19	VTSPEKAEEAK	VTS( Phospho)PEKAEEAK	2	VTS( Phospho)PEKAEEAK2	634.793	1	31.589	___1	0.207759	0.723011	1.35253	0.984375	0.0308826	2.10519	0.478503	1.858	1.18955	1.16465	1.47057	0.345863	0.133566	1.19282	0.259071	1.22686	1.46927	1.60701	0.639581	1.19041	0.712994	0.489801	1.3855	0.695029	0.825896	1.29671	1.9646	0.9922	0.98552	1.02228	-0.00974534	0.0430884	-0.0528338	0.0528338	0.990283	0.999687	0.993668
Q9R0P9	ENSMUSG00000029223	22223	Uchl1	ubiquitin carboxy-terminal hydrolase L1	VYFMKQTIGNSCGTIGLIHAVANNQDK	VY( Phospho)FMKQTIGNSC(Carbamidomethyl)GTIGLIHAVANNQDK	4	VY( Phospho)FMKQTIGNSC(Carbamidomethyl)GTIGLIHAVANNQDK4	770.106	0.9989	17.953	___1	0.0822376	1.39339	1.80532	0.393891	0.409863	2.3876	0.757616	1.74148	0.951538	0.0500781	1.41092	0.273117	0.604803	0.560431	1.47432	1.37262	1.34336	1.46612	0.1014	0.341442	0.401565	0.221292	1.409	0.792979	1.64087	0.936484	2.67626	1.10255	0.950642	0.946809	-0.213868	-0.219696	0.00582814	0.219696	0.878129	0.900476	0.895689
Q8K3V4	ENSMUSG00000040935	242726	Padi6	peptidyl arginine deiminase, type VI	VYWSQRGSSAYELVVGPNKPVYLLPTFENR	VY( Phospho)WSQRGSSAYELVVGPNKPVYLLPTFENR	4	VY( Phospho)WSQRGSSAYELVVGPNKPVYLLPTFENR4	1184.6	0.9996	15.605	___1	2.18918	0.037474	2.11485	0.0128756	0.0485615	0.00995922	0.0356128	0.0288413	0.0297449	0.0642061	0.00346331	2.55169	0.100423	0.0638581	0.0209604	0.0179334	3.58692	4.25181	2.03479	0.000254241	1.59536	2.09851	0.00651177	0.0154827	3.2179	1.42581	1.43702	0.500789	1.18458	1.31463	1.24211	1.39238	-0.150272	1.39238	0.387477	0.524201	0.404895
P16858	ENSMUSG00000057666	14433	Gapdh	glyceraldehyde-3-phosphate dehydrogenase	WGEAGAEYVVESTGVFTTMEKAGAHLKGGAK	WGEAGAEYVVES( Phospho)TGVFTTM(Oxidation)EKAGAHLKGGAK	3	WGEAGAEYVVES( Phospho)TGVFTTM(Oxidation)EKAGAHLKGGAK3	1093.52	0.9956	18.69	___1	1.71707	2.30509	0.0271996	0.00131902	0.0026116	0.0136784	0.0338891	0.0101404	0.00593527	2.24088	1.68565	2.00928	2.35706	2.51722	2.18914	1.91763	2.07024	2.50285	0.0217441	0.00752079	0.011592	1.17678	0.00376933	2.11555	0.0382514	0.00957614	0.00833274	0.457436	2.16555	0.377013	2.24309	-0.278954	2.52205	2.52205	1.10943e-05	6.88641e-05	0.967311
Q9Z184	ENSMUSG00000025328	18601	Padi3	peptidyl arginine deiminase, type III	WIQDEMELGYVQAPHK	WIQDEM(Oxidation)ELGY( Phospho)VQAPHK	3	WIQDEM(Oxidation)ELGY( Phospho)VQAPHK3	675.295	0.9991	16.506	___1	0.125773	0.813949	0.343096	1.46215	2.85543	0.00499404	1.10646	1.30501	1.30934	0.0202629	0.587357	0.618143	1.34583	1.85285	0.542447	0.792409	0.721111	1.01998	1.14948	1.09023	1.0355	2.00461	1.38585	0.876481	1.46299	1.1327	0.0355767	1.03624	0.833376	1.13038	-0.314325	0.125443	-0.439767	0.439767	0.627786	0.793498	0.951022
Q61781	ENSMUSG00000045545	16664	Krt14	keratin 14	YCMQLAQIQEMIGSVEEQLAQLR	Y( Phospho)C(Carbamidomethyl)M(Oxidation)QLAQIQEMIGSVEEQLAQLR	3	Y( Phospho)C(Carbamidomethyl)M(Oxidation)QLAQIQEMIGSVEEQLAQLR3	924.116	1	15.493	___1	11.8052	4.18069	0.752527	0.0224566	0.196519	6.2739	1.11079	0.109084	0.0461458	0.0376753	0.0318258	0.0248994	0.0325897	0.0352876	0.0202837	0.0431698	0.0452378	0.0206719	0.032686	0.341515	0.311268	0.161578	0.00779415	0.127747	0.0662616	0.307853	0.854349	2.72192	0.0324046	0.245673	-6.39229	-3.46982	-2.92247	6.39229	0.0409985	0.0571394	0.084533
Q3U1J4	ENSMUSG00000024740	13194	Ddb1	damage specific DNA binding protein 1	YNACILEYKQSGESIDIITR	Y( Phospho)NAC(Carbamidomethyl)ILEYKQSGESIDIITR	4	Y( Phospho)NAC(Carbamidomethyl)ILEYKQSGESIDIITR4	614.299	0.9724	18.668	___1	0.878493	0.737721	0.847729	0.847198	0.868642	0.838955	0.832098	0.829616	0.776695	1.28771	1.23821	1.35178	1.43031	1.21253	1.3747	1.4984	1.53238	1.34448	0.860279	0.916497	0.784348	0.797636	0.779697	0.794879	0.744165	0.79466	0.800187	0.828572	1.36339	0.808039	0.718499	-0.0362026	0.754702	0.754702	1.1759e-14	2.37588e-13	0.828602
Q9Z2K1	ENSMUSG00000053797	16666	Krt16	keratin 16	YCMQLSQIQGLISSVEEQLAQLR	YC(Carbamidomethyl)M(Oxidation)QLSQIQGLIS( Phospho)SVEEQLAQLR	3	YC(Carbamidomethyl)M(Oxidation)QLSQIQGLIS( Phospho)SVEEQLAQLR3	698.828	0.9996	14.391	___1	3.21178	7.37824	0.0572554	0.055207	4.66082	1.34467	4.96521	0.000702345	2.73248	0.018643	0.0134423	1.91569e-05	0.0117686	0.0200443	0.000261554	0.0170898	0.0170832	0.0161655	0.00403742	0.00699894	2.21155	0.031327	0.0142478	0.0288302	0.0102784	0.0765962	0.0952562	2.71182	0.0127242	0.275458	-7.73555	-3.29936	-4.43619	7.73555	0.00194878	0.00334516	0.00793561
Q9D1E6	ENSMUSG00000006095	66411	Tbcb	tubulin folding cofactor B	YEISPEAYER	YEIS( Phospho)PEAYER	2	YEIS( Phospho)PEAYER2	668.777	0.9999	18.661	___1	1.51683	1.62846	2.33007	1.24906	1.58852	0.273851	1.89461	0.953422	0.279667	0.419548	1.90017	0.0484368	1.0658	0.426729	2.11943	0.188005	0.0723932	0.0409207	1.26863	0.200934	1.38739	1.53169	0.0746653	1.68885	0.109816	1.47117	1.27093	1.30161	0.697937	1.00045	-0.899129	-0.379644	-0.519485	0.899129	0.232575	0.203974	0.65867
Q99LB6	ENSMUSG00000042032	108645	Mat2b	methionine adenosyltransferase II, beta	YEMACAIADAFNLPSSHLRPITDSPVIGAQRPK	YEMAC(Carbamidomethyl)AIADAFNLPSSHLRPIT( Phospho)DSPVIGAQRPK	4	YEMAC(Carbamidomethyl)AIADAFNLPSSHLRPIT( Phospho)DSPVIGAQRPK4	927.203	1	31.016	___1	1.27815	0.0388958	0.0199688	1.88747	0.045281	0.0717169	1.06988	1.02875	1.10744	0.248756	2.55429	0.530432	2.85142	2.64294	0.279436	1.64786	0.998954	0.842459	1.48265	2.28877	0.0707056	0.89277	0.486318	1.25358	0.639833	0.568794	0.172477	0.727505	1.39962	0.872878	0.944002	0.262822	0.681179	0.944002	0.218874	0.221981	0.927566
P21271	ENSMUSG00000025885	17919	Myo5b	myosin VB	YENLRDEQTPGHR	YENLRDEQT( Phospho)PGHR	3	YENLRDEQT( Phospho)PGHR3	565.582	1	23.932	___1	1.28951	1.42708	1.25743	1.08361	1.21731	1.57563	0.627963	1.50376	0.973548	0.942446	0.892812	2.37316	0.724636	1.87411	0.0311471	0.25609	1.34573	0.469377	0.9663	1.34938	0.186596	0.178995	1.21707	1.2817	0.304337	1.17112	0.47914	1.21732	0.989946	0.792737	-0.298283	-0.61879	0.320507	0.61879	0.281899	0.661223	0.251614
P62137	ENSMUSG00000040385	19045	Ppp1ca	protein phosphatase 1 catalytic subunit alpha	YGQFSGLNPGGRPITPPR	YGQFSGLNPGGRPIT( Phospho)PPR	3	YGQFSGLNPGGRPIT( Phospho)PPR3	665.328	1	21.706	___1	0.61102	0.636785	1.79387	1.75138	1.63309	1.04245	3.01919	3.28752	0.932063	1.71095	0.540145	0.0707997	1.27874	1.35281	1.69877	0.707523	0.650534	0.250539	0.172874	0.221266	0.520767	0.0297098	1.32136	0.0550658	0.347788	1.01859	0.344406	1.63415	0.917867	0.447981	-0.832186	-1.86703	1.03485	1.86703	0.00609392	0.103327	0.00458175
Q60949	ENSMUSG00000029174	57915	Tbc1d1	TBC1 domain family, member 1	YHSVSTETPHER	YHS( Phospho)VSTETPHER	3	YHS( Phospho)VSTETPHER3	508.217	1	26.142	___1	0.798993	0.787183	1.11394	0.952144	0.493845	1.02166	0.229188	0.572229	1.25198	1.54138	1.37524	1.78172	2.41676	0.530802	0.812267	0.103919	0.115151	1.94246	1.18775	0.707508	0.631092	1.23313	1.02156	0.885646	0.737368	1.41374	1.34135	0.802352	1.17997	1.01768	0.556439	0.34298	0.213458	0.556439	0.347551	0.317225	0.679348
Q9WVR4	ENSMUSG00000018765	23879	Fxr2	fragile X mental retardation, autosomal homolog 2	YNSSSISSVLKDPDSNPYSLLDTSEPEPPVDSEPGEPPPASAR	YNSSSISSVLKDPDSNPYSLLDTSEPEPPVDS( Phospho)EPGEPPPASAR	4	YNSSSISSVLKDPDSNPYSLLDTSEPEPPVDS( Phospho)EPGEPPPASAR4	1153.03	1	19.343	___1	4.42431	0.075659	0.332068	3.00534	0.274064	0.0348067	0.0696815	0.371665	2.19087	0.605073	1.15986	0.39219	0.251559	0.325486	0.294432	0.0403802	0.329332	0.124906	2.92843	2.21802	2.36323	3.29586	0.100043	0.228853	0.115248	0.426704	1.02192	1.19761	0.391468	1.41092	-1.61319	0.236485	-1.84967	1.84967	0.189741	0.349038	0.92582
P56546	ENSMUSG00000030970	13017	Ctbp2	C-terminal binding protein 2	YPPGIVGVAPGGLPPAMEGIIPGGIPVTHNLPTVAHPSQAPSPNQPTK	YPPGIVGVAPGGLPPAMEGIIPGGIPVTHNLPTVAHPSQAPS( Phospho)PNQPTK	4	YPPGIVGVAPGGLPPAMEGIIPGGIPVTHNLPTVAHPSQAPS( Phospho)PNQPTK4	1202.87	1	26.501	___1	0.791731	0.921925	1.24219	0.612432	0.762769	0.0056922	1.00455	0.690567	0.736624	1.23266	1.34164	1.12782	0.756292	1.17747	1.64651	1.8257	1.47318	1.33	1.02088	0.957426	0.914381	1.07019	0.828722	0.846509	0.870491	1.01531	0.796345	0.752053	1.32347	0.924472	0.815423	0.297795	0.517628	0.815423	0.000515156	0.000444665	0.381709
P35761	ENSMUSG00000038379	22137	Ttk	Ttk protein kinase	YVLGQLVGLNSPNSILK	YVLGQLVGLNS( Phospho)PNSILK	2	YVLGQLVGLNS( Phospho)PNSILK2	948.007	1	38.118	___1	0.14376	1.05437	1.80786	1.66674	1.66527	0.719812	1.66281	0.172194	1.42427	1.61184	0.665547	2.8386	0.394106	0.0842051	0.754045	0.144494	0.118531	0.366265	0.0805491	2.45865	1.4536	0.0212161	3.27902	1.35172	0.388785	0.197298	0.474444	1.14634	0.775293	1.07837	-0.564225	-0.0881911	-0.476033	0.564225	0.670627	0.67832	0.986835
[truncated: 4 more columns]
