# Supplementary material for: Single-Cell Multi-Omics Analysis of In Vitro Post-Ovulatory–Aged Oocytes Revealed Aging-Dependent Protein Degradation
Source: Mol Cell Proteomics. 2024 Nov 20;24(1):100882. doi: 10.1016/j.mcpro.2024.100882 (PMC11728983; doi:10.1016/j.mcpro.2024.100882)
Supplement: Supplementary Table S5 [file mmc8.xlsx]

## Sheet: GO
Supplementary Table S5a. GO enrichment analysis of 131 differential expressed gene between Fresh and Aged in both the proteome and transcriptome.
ONTOLOGY	ID	Description	GeneRatio	BgRatio	pvalue	p.adjust	qvalue	geneID	Count
BP	GO:1900047	negative regulation of hemostasis	5/122	47/28891	1.65e-06	0.00322696	0.00276282	Apoe/Plat/Cd9/Serpine2/Comp	5
BP	GO:0033108	mitochondrial respiratory chain complex assembly	6/122	104/28891	5.42e-06	0.00510788	0.0043732	Ndufaf5/Surf1/Sdhaf4/Ndufc2/Ndufa3/Ndufaf7	6
BP	GO:0010976	positive regulation of neuron projection development	8/122	239/28891	8.35e-06	0.00510788	0.0043732	Plxnb2/Serpini1/Apoe/Dynlt1b/Cpeb1/Serpine2/Ndrg4/Adam17	8
BP	GO:1900046	regulation of hemostasis	5/122	68/28891	1.04e-05	0.00510788	0.0043732	Apoe/Plat/Cd9/Serpine2/Comp	5
BP	GO:0010544	negative regulation of platelet activation	3/122	15/28891	3.22e-05	0.0120615	0.0103267	Apoe/Cd9/Serpine2	3
BP	GO:0018195	peptidyl-arginine modification	3/122	16/28891	3.95e-05	0.0120615	0.0103267	Ndufaf5/Prmt7/Ndufaf7	3
BP	GO:0030195	negative regulation of blood coagulation	4/122	46/28891	4.31e-05	0.0120615	0.0103267	Apoe/Plat/Cd9/Serpine2	4
BP	GO:0050819	negative regulation of coagulation	4/122	49/28891	5.54e-05	0.0135696	0.0116179	Apoe/Plat/Cd9/Serpine2	4
BP	GO:1903034	regulation of response to wounding	6/122	174/28891	9.93e-05	0.0189598	0.0162328	Apoe/Plat/Cd9/Serpine2/Smoc2/Adam17	6
BP	GO:0007596	blood coagulation	6/122	175/28891	0.000102504	0.0189598	0.0162328	Apoe/Plat/Cd9/Serpine2/Gas6/Comp	6
BP	GO:0050817	coagulation	6/122	178/28891	0.000112517	0.0189598	0.0162328	Apoe/Plat/Cd9/Serpine2/Gas6/Comp	6
BP	GO:0007599	hemostasis	6/122	179/28891	0.000116021	0.0189598	0.0162328	Apoe/Plat/Cd9/Serpine2/Gas6/Comp	6
BP	GO:0045861	negative regulation of proteolysis	8/122	362/28891	0.000156675	0.0195607	0.0167472	Serpini1/Plat/Cst3/Serpine2/Pabpn1l/Gas6/Marchf7/Sfn	8
BP	GO:0031346	positive regulation of cell projection organization	9/122	463/28891	0.000159195	0.0195607	0.0167472	Plxnb2/Serpini1/Apoe/Dynlt1b/Cpeb1/Serpine2/Ndrg4/Anapc2/Adam17	9
BP	GO:0010257	NADH dehydrogenase complex assembly	4/122	65/28891	0.000167919	0.0195607	0.0167472	Ndufaf5/Ndufc2/Ndufa3/Ndufaf7	4
BP	GO:0032981	mitochondrial respiratory chain complex I assembly	4/122	65/28891	0.000167919	0.0195607	0.0167472	Ndufaf5/Ndufc2/Ndufa3/Ndufaf7	4
BP	GO:0030193	regulation of blood coagulation	4/122	66/28891	0.000178172	0.0195607	0.0167472	Apoe/Plat/Cd9/Serpine2	4
BP	GO:0031639	plasminogen activation	3/122	27/28891	0.000199537	0.0195607	0.0167472	Plat/H2bc1/Serpine2	3
BP	GO:0061045	negative regulation of wound healing	4/122	68/28891	0.000200023	0.0195607	0.0167472	Apoe/Plat/Cd9/Serpine2	4
BP	GO:0061041	regulation of wound healing	5/122	128/28891	0.00021617	0.0195607	0.0167472	Apoe/Plat/Cd9/Serpine2/Smoc2	5
BP	GO:0021695	cerebellar cortex development	4/122	71/28891	0.00023633	0.0195607	0.0167472	Pcnt/Serpine2/Psap/B4galt2	4
BP	GO:0050818	regulation of coagulation	4/122	71/28891	0.00023633	0.0195607	0.0167472	Apoe/Plat/Cd9/Serpine2	4
BP	GO:0070979	protein K11-linked ubiquitination	3/122	29/28891	0.000247737	0.0195607	0.0167472	Cdc27/Anapc2/Ube2c	3
BP	GO:0001764	neuron migration	6/122	206/28891	0.000248547	0.0195607	0.0167472	Plxnb2/Pcnt/Gas6/Unk/Tubgcp2/Adam17	6
BP	GO:0045931	positive regulation of mitotic cell cycle	5/122	132/28891	0.000249371	0.0195607	0.0167472	Smoc2/Ube2c/Cpsf3/Adam17/Cdca5	5
BP	GO:0007059	chromosome segregation	8/122	416/28891	0.000398727	0.0300732	0.0257477	Cdc27/Cpeb1/Haus7/Anapc2/Tubgcp2/Smc3/Ube2c/Cdca5	8
BP	GO:0071402	cellular response to lipoprotein particle stimulus	3/122	39/28891	0.000600838	0.0436387	0.0373621	Apoe/Cd9/Adam17	3
BP	GO:1903035	negative regulation of response to wounding	4/122	94/28891	0.000688392	0.0462581	0.0396047	Apoe/Plat/Cd9/Serpine2	4
BP	GO:0050878	regulation of body fluid levels	7/122	348/28891	0.000710249	0.0462581	0.0396047	Apoe/Plat/Cd9/Serpine2/Gas6/Stk39/Comp	7
BP	GO:0030168	platelet activation	4/122	96/28891	0.000745054	0.0462581	0.0396047	Apoe/Cd9/Serpine2/Comp	4
BP	GO:1901992	positive regulation of mitotic cell cycle phase transition	4/122	97/28891	0.000774586	0.0462581	0.0396047	Ube2c/Cpsf3/Adam17/Cdca5	4
BP	GO:0014908	myotube differentiation involved in skeletal muscle regeneration	2/122	10/28891	0.000778438	0.0462581	0.0396047	Cd9/Ptgfrn	2
BP	GO:0090331	negative regulation of platelet aggregation	2/122	10/28891	0.000778438	0.0462581	0.0396047	Cd9/Serpine2	2
BP	GO:0010543	regulation of platelet activation	3/122	44/28891	0.000857444	0.0494543	0.0423413	Apoe/Cd9/Serpine2	3
BP	GO:0042060	wound healing	7/122	370/28891	0.00101481	0.0551288	0.0471996	Apoe/Plat/Cd9/Serpine2/Gas6/Smoc2/Comp	7
BP	GO:0034248	regulation of amide metabolic process	8/122	482/28891	0.00103877	0.0551288	0.0471996	Plxnb2/Apoe/Rplp1/Cpeb1/Pabpn1l/Unk/Ormdl1/Cnot11	8
BP	GO:0021696	cerebellar cortex morphogenesis	3/122	47/28891	0.00104017	0.0551288	0.0471996	Pcnt/Serpine2/Psap	3
BP	GO:0010951	negative regulation of endopeptidase activity	5/122	184/28891	0.00112733	0.058176	0.0498085	Serpini1/Cst3/Serpine2/Gas6/Sfn	5
BP	GO:0018216	peptidyl-arginine methylation	2/122	13/28891	0.00133815	0.067007	0.0573693	Prmt7/Ndufaf7	2
BP	GO:0021549	cerebellum development	4/122	113/28891	0.00136679	0.067007	0.0573693	Pcnt/Serpine2/Psap/B4galt2	4
BP	GO:0042177	negative regulation of protein catabolic process	4/122	117/28891	0.00155354	0.0678651	0.058104	Cst3/Serpine2/Pabpn1l/Marchf7	4
BP	GO:0007343	egg activation	2/122	14/28891	0.00155686	0.0678651	0.058104	Plat/Zp1	2
BP	GO:0010820	positive regulation of T cell chemotaxis	2/122	14/28891	0.00155686	0.0678651	0.058104	Adam17/Stk39	2
BP	GO:1902931	negative regulation of alcohol biosynthetic process	2/122	14/28891	0.00155686	0.0678651	0.058104	Apoe/Erlin1	2
BP	GO:0048247	lymphocyte chemotaxis	3/122	54/28891	0.00155733	0.0678651	0.058104	Gas6/Adam17/Stk39	3
BP	GO:1901989	positive regulation of cell cycle phase transition	4/122	120/28891	0.00170476	0.0713919	0.0611235	Ube2c/Cpsf3/Adam17/Cdca5	4
BP	GO:0010819	regulation of T cell chemotaxis	2/122	15/28891	0.00179142	0.0713919	0.0611235	Adam17/Stk39	2
BP	GO:0034111	negative regulation of homotypic cell-cell adhesion	2/122	15/28891	0.00179142	0.0713919	0.0611235	Cd9/Serpine2	2
BP	GO:0141005	retrotransposon silencing by heterochromatin formation	2/122	15/28891	0.00179142	0.0713919	0.0611235	Ddx4/Dnmt3l	2
BP	GO:0070527	platelet aggregation	3/122	57/28891	0.00182029	0.0713919	0.0611235	Cd9/Serpine2/Comp	3
BP	GO:0021587	cerebellum morphogenesis	3/122	58/28891	0.00191371	0.073584	0.0630003	Pcnt/Serpine2/Psap	3
BP	GO:0022037	metencephalon development	4/122	127/28891	0.00209681	0.077013	0.0659361	Pcnt/Serpine2/Psap/B4galt2	4
BP	GO:0035036	sperm-egg recognition	3/122	60/28891	0.00210939	0.077013	0.0659361	Zp3/Cd9/Zp1	3
BP	GO:0098813	nuclear chromosome segregation	6/122	312/28891	0.00214428	0.077013	0.0659361	Cdc27/Cpeb1/Anapc2/Smc3/Ube2c/Cdca5	6
BP	GO:0003334	keratinocyte development	2/122	17/28891	0.00230754	0.077013	0.0659361	Psap/Sfn	2
BP	GO:0007096	regulation of exit from mitosis	2/122	17/28891	0.00230754	0.077013	0.0659361	Ube2c/Cdca5	2
BP	GO:0010755	regulation of plasminogen activation	2/122	17/28891	0.00230754	0.077013	0.0659361	Plat/Serpine2	2
BP	GO:0034392	negative regulation of smooth muscle cell apoptotic process	2/122	17/28891	0.00230754	0.077013	0.0659361	Dipk2a/Lypd3	2
BP	GO:0021575	hindbrain morphogenesis	3/122	62/28891	0.00231707	0.077013	0.0659361	Pcnt/Serpine2/Psap	3
BP	GO:0000819	sister chromatid segregation	5/122	218/28891	0.00237023	0.0774671	0.0663249	Cdc27/Anapc2/Smc3/Ube2c/Cdca5	5
BP	GO:0080154	regulation of fertilization	2/122	18/28891	0.00258883	0.0818823	0.0701051	Plat/Zp1	2
BP	GO:0140131	positive regulation of lymphocyte chemotaxis	2/122	18/28891	0.00258883	0.0818823	0.0701051	Adam17/Stk39	2
BP	GO:0050866	negative regulation of cell activation	5/122	225/28891	0.00271606	0.083551	0.0715338	Apoe/Cd9/Serpine2/Ndfip1/Marchf7	5
BP	GO:0048008	platelet-derived growth factor receptor signaling pathway	3/122	66/28891	0.00276941	0.083551	0.0715338	Plat/Txnip/Ndrg4	3
BP	GO:0051055	negative regulation of lipid biosynthetic process	3/122	66/28891	0.00276941	0.083551	0.0715338	Apoe/Erlin1/Ormdl1	3
BP	GO:0031145	anaphase-promoting complex-dependent catabolic process	2/122	19/28891	0.00288543	0.0857322	0.0734013	Cdc27/Ube2c	2
BP	GO:0046827	positive regulation of protein export from nucleus	2/122	20/28891	0.0031972	0.0922017	0.0789402	Gas6/Sfn	2
BP	GO:0071514	genomic imprinting	2/122	20/28891	0.0031972	0.0922017	0.0789402	Prmt7/Dnmt3l	2
BP	GO:0006378	mRNA polyadenylation	2/122	21/28891	0.00352402	0.0939117	0.0804042	Leo1/Cpsf3	2
BP	GO:0010766	negative regulation of sodium ion transport	2/122	21/28891	0.00352402	0.0939117	0.0804042	Serpine2/Stk39	2
BP	GO:0045540	regulation of cholesterol biosynthetic process	2/122	21/28891	0.00352402	0.0939117	0.0804042	Apoe/Erlin1	2
BP	GO:0106118	regulation of sterol biosynthetic process	2/122	21/28891	0.00352402	0.0939117	0.0804042	Apoe/Erlin1	2
BP	GO:1901623	regulation of lymphocyte chemotaxis	2/122	21/28891	0.00352402	0.0939117	0.0804042	Adam17/Stk39	2
BP	GO:0031638	zymogen activation	3/122	72/28891	0.00354384	0.0939117	0.0804042	Plat/H2bc1/Serpine2	3
BP	GO:0034249	negative regulation of amide metabolic process	5/122	243/28891	0.00377172	0.0984513	0.0842909	Apoe/Cpeb1/Pabpn1l/Unk/Ormdl1	5
BP	GO:1903828	negative regulation of protein localization	5/122	244/28891	0.00383787	0.0984513	0.0842909	Akap1/Apoe/Ndfip1/Btf3/Tax1bp3	5
BP	GO:0044794	positive regulation by host of viral process	2/122	22/28891	0.00386576	0.0984513	0.0842909	Apoe/Igf2r	2
BP	GO:0002685	regulation of leukocyte migration	5/122	249/28891	0.00418113	0.104809	0.0897339	Zp3/Cd9/Gas6/Adam17/Stk39	5
BP	GO:0010818	T cell chemotaxis	2/122	23/28891	0.00422228	0.104809	0.0897339	Adam17/Stk39	2
BP	GO:0000209	protein polyubiquitination	5/122	254/28891	0.00454581	0.109851	0.0940507	Cdc27/Marchf6/Anapc2/Ube2c/Marchf7	5
BP	GO:0045333	cellular respiration	5/122	254/28891	0.00454581	0.109851	0.0940507	Sdhaf4/Ndufc2/Ndufa3/Chchd2/Etfb	5
BP	GO:0090330	regulation of platelet aggregation	2/122	24/28891	0.00459345	0.109851	0.0940507	Cd9/Serpine2	2
BP	GO:0009988	cell-cell recognition	3/122	80/28891	0.0047642	0.111478	0.095444	Zp3/Cd9/Zp1	3
BP	GO:0010466	negative regulation of peptidase activity	5/122	257/28891	0.00477519	0.111478	0.095444	Serpini1/Cst3/Serpine2/Gas6/Sfn	5
BP	GO:0042176	regulation of protein catabolic process	6/122	369/28891	0.00487409	0.111582	0.0955333	Apoe/Cst3/Serpine2/Pabpn1l/Ndfip1/Marchf7	6
BP	GO:0010894	negative regulation of steroid biosynthetic process	2/122	25/28891	0.00497915	0.111582	0.0955333	Apoe/Erlin1	2
BP	GO:0055064	chloride ion homeostasis	2/122	25/28891	0.00497915	0.111582	0.0955333	Slc12a7/Stk39	2
BP	GO:0071677	positive regulation of mononuclear cell migration	3/122	82/28891	0.00510409	0.111582	0.0955333	Gas6/Adam17/Stk39	3
BP	GO:2000242	negative regulation of reproductive process	3/122	82/28891	0.00510409	0.111582	0.0955333	Zp3/Plat/Zp1	3
BP	GO:0030216	keratinocyte differentiation	4/122	163/28891	0.00512106	0.111582	0.0955333	Psap/Txnip/Nfkbiz/Sfn	4
BP	GO:0033209	tumor necrosis factor-mediated signaling pathway	3/122	83/28891	0.00527937	0.113427	0.0971127	Gas6/Adam17/Krt8	3
BP	GO:0050921	positive regulation of chemotaxis	4/122	165/28891	0.00534505	0.113427	0.0971127	Gas6/Smoc2/Adam17/Stk39	4
BP	GO:0007064	mitotic sister chromatid cohesion	2/122	26/28891	0.00537926	0.113427	0.0971127	Smc3/Cdca5	2
BP	GO:1901136	carbohydrate derivative catabolic process	4/122	166/28891	0.00545947	0.113793	0.0974257	Cst3/Psap/Nudt9/Ctbs	4
BP	GO:0016485	protein processing	5/122	266/28891	0.00551265	0.113793	0.0974257	Plat/H2bc1/Serpine2/Adam17/Comp	5
BP	GO:0045939	negative regulation of steroid metabolic process	2/122	27/28891	0.00579363	0.115418	0.0988173	Apoe/Erlin1	2
BP	GO:0070841	inclusion body assembly	2/122	27/28891	0.00579363	0.115418	0.0988173	Apoe/Psap	2
BP	GO:0007338	single fertilization	4/122	169/28891	0.00581252	0.115418	0.0988173	Zp3/Plat/Cd9/Zp1	4
BP	GO:0034109	homotypic cell-cell adhesion	3/122	86/28891	0.00582682	0.115418	0.0988173	Cd9/Serpine2/Comp	3
BP	GO:0055081	monoatomic anion homeostasis	2/122	28/28891	0.00622216	0.12166	0.104162	Slc12a7/Stk39	2
BP	GO:0006979	response to oxidative stress	6/122	389/28891	0.00626603	0.12166	0.104162	Apoe/Cst3/Psap/Txnip/Gpx6/Chchd2	6
BP	GO:2000117	negative regulation of cysteine-type endopeptidase activity	3/122	90/28891	0.00660783	0.123853	0.106039	Cst3/Gas6/Sfn	3
BP	GO:0007141	male meiosis I	2/122	29/28891	0.00666471	0.123853	0.106039	Ddx4/Dnmt3l	2
BP	GO:0010955	negative regulation of protein processing	2/122	29/28891	0.00666471	0.123853	0.106039	Plat/Serpine2	2
BP	GO:1903318	negative regulation of protein maturation	2/122	29/28891	0.00666471	0.123853	0.106039	Plat/Serpine2	2
BP	GO:0002687	positive regulation of leukocyte migration	4/122	176/28891	0.00669478	0.123853	0.106039	Zp3/Gas6/Adam17/Stk39	4
BP	GO:0010594	regulation of endothelial cell migration	4/122	177/28891	0.00682764	0.125131	0.107133	Apoe/Emc10/Smoc2/Adam17	4
BP	GO:0050900	leukocyte migration	6/122	398/28891	0.00697876	0.125807	0.107712	Zp3/Cd9/H2bc1/Gas6/Adam17/Stk39	6
BP	GO:0030902	hindbrain development	4/122	179/28891	0.00709858	0.125807	0.107712	Pcnt/Serpine2/Psap/B4galt2	4
BP	GO:0010526	retrotransposon silencing	2/122	30/28891	0.00712116	0.125807	0.107712	Ddx4/Dnmt3l	2
BP	GO:0048199	vesicle targeting, to, from or within Golgi	2/122	30/28891	0.00712116	0.125807	0.107712	Dipk2a/Klhl12	2
BP	GO:2000765	regulation of cytoplasmic translation	2/122	31/28891	0.00759138	0.132917	0.113799	Cpeb1/Unk	2
BP	GO:0007091	metaphase/anaphase transition of mitotic cell cycle	3/122	95/28891	0.0076678	0.133067	0.113928	Cdc27/Anapc2/Ube2c	3
BP	GO:0010458	exit from mitosis	2/122	32/28891	0.00807526	0.137701	0.117895	Ube2c/Cdca5	2
BP	GO:0032197	retrotransposition	2/122	32/28891	0.00807526	0.137701	0.117895	Ddx4/Dnmt3l	2
BP	GO:0044784	metaphase/anaphase transition of cell cycle	3/122	98/28891	0.00834918	0.141144	0.120843	Cdc27/Anapc2/Ube2c	3
BP	GO:0032196	transposition	2/122	33/28891	0.00857267	0.142466	0.121975	Ddx4/Dnmt3l	2
BP	GO:0034391	regulation of smooth muscle cell apoptotic process	2/122	33/28891	0.00857267	0.142466	0.121975	Dipk2a/Lypd3	2
BP	GO:0006417	regulation of translation	6/122	418/28891	0.00877058	0.14453	0.123742	Plxnb2/Rplp1/Cpeb1/Pabpn1l/Unk/Cnot11	6
BP	GO:0050772	positive regulation of axonogenesis	3/122	101/28891	0.0090651	0.147213	0.126039	Plxnb2/Apoe/Anapc2	3
BP	GO:0034390	smooth muscle cell apoptotic process	2/122	34/28891	0.0090835	0.147213	0.126039	Dipk2a/Lypd3	2
BP	GO:0007051	spindle organization	4/122	194/28891	0.00935931	0.150439	0.128801	Pcnt/Haus7/Tubgcp2/Smc3	4
BP	GO:0034110	regulation of homotypic cell-cell adhesion	2/122	35/28891	0.00960761	0.153175	0.131144	Cd9/Serpine2	2
BP	GO:0033273	response to vitamin	2/122	36/28891	0.0101449	0.15835	0.135575	Gas6/Nfkbiz	2
BP	GO:0055094	response to lipoprotein particle	2/122	36/28891	0.0101449	0.15835	0.135575	Apoe/Cd9	2
BP	GO:0071674	mononuclear cell migration	4/122	199/28891	0.0102058	0.15835	0.135575	H2bc1/Gas6/Adam17/Stk39	4
BP	GO:0022904	respiratory electron transport chain	3/122	106/28891	0.010336	0.15835	0.135575	Ndufc2/Chchd2/Etfb	3
BP	GO:0033045	regulation of sister chromatid segregation	3/122	106/28891	0.010336	0.15835	0.135575	Cdc27/Anapc2/Ube2c	3
BP	GO:2000406	positive regulation of T cell migration	2/122	37/28891	0.0106952	0.162584	0.139199	Adam17/Stk39	2
BP	GO:0007162	negative regulation of cell adhesion	5/122	315/28891	0.0109836	0.165684	0.141853	Plxnb2/Cd9/Serpine2/Ndfip1/Marchf7	5
BP	GO:0033032	regulation of myeloid cell apoptotic process	2/122	38/28891	0.0112585	0.167257	0.1432	Gas6/Adam17	2
BP	GO:0046825	regulation of protein export from nucleus	2/122	38/28891	0.0112585	0.167257	0.1432	Gas6/Sfn	2
BP	GO:0010595	positive regulation of endothelial cell migration	3/122	110/28891	0.0114234	0.168431	0.144205	Emc10/Smoc2/Adam17	3
BP	GO:0002690	positive regulation of leukocyte chemotaxis	3/122	111/28891	0.0117052	0.171298	0.14666	Gas6/Adam17/Stk39	3
BP	GO:0006884	cell volume homeostasis	2/122	39/28891	0.0118346	0.171908	0.147183	Slc12a7/Stk39	2
BP	GO:0072676	lymphocyte migration	3/122	112/28891	0.011991	0.172155	0.147394	Gas6/Adam17/Stk39	3
BP	GO:0022408	negative regulation of cell-cell adhesion	4/122	209/28891	0.0120442	0.172155	0.147394	Cd9/Serpine2/Ndfip1/Marchf7	4
BP	GO:0030307	positive regulation of cell growth	4/122	210/28891	0.0122389	0.172155	0.147394	Apoe/Anapc2/Adam17/Sfn	4
BP	GO:0045927	positive regulation of growth	5/122	324/28891	0.0122864	0.172155	0.147394	Apoe/Zp3/Anapc2/Adam17/Sfn	5
BP	GO:0000280	nuclear division	6/122	450/28891	0.0122905	0.172155	0.147394	Cpeb1/Ddx4/Smc3/Dnmt3l/Ube2c/Cdca5	6
BP	GO:0021680	cerebellar Purkinje cell layer development	2/122	40/28891	0.0124234	0.172782	0.147931	Psap/B4galt2	2
BP	GO:0044772	mitotic cell cycle phase transition	6/122	454/28891	0.0127914	0.176647	0.15124	Cdc27/Anapc2/Ube2c/Cpsf3/Adam17/Cdca5	6
BP	GO:0061436	establishment of skin barrier	2/122	41/28891	0.0130248	0.178612	0.152922	Nfkbiz/Sfn	2
BP	GO:0022900	electron transport chain	3/122	116/28891	0.013174	0.179404	0.1536	Ndufc2/Chchd2/Etfb	3
BP	GO:0001558	regulation of cell growth	6/122	459/28891	0.0134375	0.18173	0.155592	Apoe/Gdf9/Serpine2/Anapc2/Adam17/Sfn	6
BP	GO:0010803	regulation of tumor necrosis factor-mediated signaling pathway	2/122	42/28891	0.0136386	0.183187	0.156839	Gas6/Adam17	2
BP	GO:0045833	negative regulation of lipid metabolic process	3/122	118/28891	0.0137896	0.183773	0.157341	Apoe/Erlin1/Ormdl1	3
BP	GO:0009566	fertilization	4/122	218/28891	0.0138696	0.183773	0.157341	Zp3/Plat/Cd9/Zp1	4
BP	GO:0010657	muscle cell apoptotic process	3/122	119/28891	0.0141035	0.185617	0.15892	Dynlt1b/Dipk2a/Lypd3	3
BP	GO:2000403	positive regulation of lymphocyte migration	2/122	43/28891	0.0142648	0.186489	0.159666	Adam17/Stk39	2
BP	GO:0008361	regulation of cell size	4/122	222/28891	0.0147343	0.191015	0.163541	Apoe/Anapc2/Slc12a7/Stk39	4
BP	GO:0043588	skin development	5/122	340/28891	0.0148545	0.191015	0.163541	Psap/Txnip/Nfkbiz/Sfn/Comp	5
BP	GO:0002021	response to dietary excess	2/122	44/28891	0.0149033	0.191015	0.163541	Apoe/Stk39	2
BP	GO:0070372	regulation of ERK1 and ERK2 cascade	5/122	343/28891	0.0153731	0.191831	0.164239	Apoe/Dynlt1b/Gas6/Ndrg4/Adam17	5
BP	GO:0006275	regulation of DNA replication	3/122	123/28891	0.0153995	0.191831	0.164239	Cst3/Wrnip1/Smc3	3
BP	GO:0051225	spindle assembly	3/122	123/28891	0.0153995	0.191831	0.164239	Haus7/Tubgcp2/Smc3	3
BP	GO:2000241	regulation of reproductive process	4/122	225/28891	0.0154048	0.191831	0.164239	Zp3/Plat/Gdf9/Zp1	4
BP	GO:0006509	membrane protein ectodomain proteolysis	2/122	45/28891	0.0155538	0.191831	0.164239	Apoe/Adam17	2
BP	GO:1900087	positive regulation of G1/S transition of mitotic cell cycle	2/122	45/28891	0.0155538	0.191831	0.164239	Cpsf3/Adam17	2
BP	GO:0032386	regulation of intracellular transport	5/122	346/28891	0.0159037	0.19492	0.166885	Akap1/Pcnt/Gas6/Ndrg4/Sfn	5
BP	GO:0033028	myeloid cell apoptotic process	2/122	46/28891	0.0162164	0.195095	0.167034	Gas6/Adam17	2
BP	GO:0044788	modulation by host of viral process	2/122	46/28891	0.0162164	0.195095	0.167034	Apoe/Igf2r	2
BP	GO:0090181	regulation of cholesterol metabolic process	2/122	46/28891	0.0162164	0.195095	0.167034	Apoe/Erlin1	2
BP	GO:0009895	negative regulation of catabolic process	5/122	349/28891	0.0164465	0.196456	0.168199	Cst3/Serpine2/Pabpn1l/Tbc1d14/Marchf7	5
BP	GO:0015980	energy derivation by oxidation of organic compounds	5/122	350/28891	0.0166301	0.196456	0.168199	Sdhaf4/Ndufc2/Ndufa3/Chchd2/Etfb	5
BP	GO:0051321	meiotic cell cycle	5/122	350/28891	0.0166301	0.196456	0.168199	Cpeb1/Ddx4/Tubgcp2/Smc3/Dnmt3l	5
BP	GO:0043542	endothelial cell migration	4/122	231/28891	0.0168027	0.197161	0.168803	Apoe/Emc10/Smoc2/Adam17	4
BP	GO:0120163	negative regulation of cold-induced thermogenesis	2/122	47/28891	0.0168909	0.197161	0.168803	Acot13/Adam17	2
BP	GO:0033157	regulation of intracellular protein transport	4/122	232/28891	0.0170431	0.197381	0.168991	Akap1/Pcnt/Gas6/Sfn	4
BP	GO:0003014	renal system process	3/122	128/28891	0.017111	0.197381	0.168991	Psap/Gas6/Stk39	3
BP	GO:0001666	response to hypoxia	4/122	233/28891	0.0172857	0.19823	0.169718	Plat/Cpeb1/Chchd2/Adam17	4
BP	GO:0048536	spleen development	2/122	48/28891	0.0175772	0.199242	0.170585	Nfkbiz/Adam17	2
BP	GO:0048873	homeostasis of number of cells within a tissue	2/122	48/28891	0.0175772	0.199242	0.170585	Cd7/Nfkbiz	2
BP	GO:0051346	negative regulation of hydrolase activity	5/122	356/28891	0.0177606	0.199734	0.171006	Serpini1/Cst3/Serpine2/Gas6/Sfn	5
BP	GO:0071675	regulation of mononuclear cell migration	3/122	130/28891	0.0178243	0.199734	0.171006	Gas6/Adam17/Stk39	3
BP	GO:0007339	binding of sperm to zona pellucida	2/122	49/28891	0.0182752	0.202098	0.17303	Zp3/Zp1	2
BP	GO:0006913	nucleocytoplasmic transport	5/122	359/28891	0.0183444	0.202098	0.17303	Akap1/Gas6/Txnip/Htatip2/Sfn	5
BP	GO:0051169	nuclear transport	5/122	359/28891	0.0183444	0.202098	0.17303	Akap1/Gas6/Txnip/Htatip2/Sfn	5
BP	GO:0052548	regulation of endopeptidase activity	5/122	360/28891	0.0185418	0.202134	0.173061	Serpini1/Cst3/Serpine2/Gas6/Sfn	5
BP	GO:0051983	regulation of chromosome segregation	3/122	132/28891	0.0185539	0.202134	0.173061	Cdc27/Anapc2/Ube2c	3
BP	GO:0070374	positive regulation of ERK1 and ERK2 cascade	4/122	239/28891	0.0187867	0.20354	0.174264	Apoe/Gas6/Ndrg4/Adam17	4
BP	GO:0006397	mRNA processing	6/122	496/28891	0.0189438	0.204114	0.174756	Cpeb1/Puf60/Leo1/Ddx41/Prmt7/Cpsf3	6
BP	GO:0007127	meiosis I	3/122	134/28891	0.0192999	0.206647	0.176925	Cpeb1/Ddx4/Dnmt3l	3
BP	GO:0045787	positive regulation of cell cycle	5/122	365/28891	0.0195499	0.206647	0.176925	Smoc2/Ube2c/Cpsf3/Adam17/Cdca5	5
BP	GO:0046822	regulation of nucleocytoplasmic transport	3/122	135/28891	0.0196791	0.206647	0.176925	Akap1/Gas6/Sfn	3
BP	GO:0007520	myoblast fusion	2/122	51/28891	0.0197058	0.206647	0.176925	Cd9/Ptgfrn	2
BP	GO:2000404	regulation of T cell migration	2/122	51/28891	0.0197058	0.206647	0.176925	Adam17/Stk39	2
BP	GO:0050920	regulation of chemotaxis	4/122	243/28891	0.0198309	0.206853	0.177101	Gas6/Smoc2/Adam17/Stk39	4
BP	GO:0070371	ERK1 and ERK2 cascade	5/122	367/28891	0.0199631	0.20713	0.177338	Apoe/Dynlt1b/Gas6/Ndrg4/Adam17	5
BP	GO:0033044	regulation of chromosome organization	4/122	244/28891	0.0200975	0.207427	0.177593	Cdc27/Sub1/Anapc2/Ube2c	4
BP	GO:0009311	oligosaccharide metabolic process	2/122	52/28891	0.0204382	0.207782	0.177896	Ctbs/B3galnt1	2
BP	GO:0043403	skeletal muscle tissue regeneration	2/122	52/28891	0.0204382	0.207782	0.177896	Cd9/Ptgfrn	2
BP	GO:0002688	regulation of leukocyte chemotaxis	3/122	137/28891	0.0204497	0.207782	0.177896	Gas6/Adam17/Stk39	3
BP	GO:0031124	mRNA 3'-end processing	2/122	53/28891	0.0211818	0.212477	0.181916	Leo1/Cpsf3	2
BP	GO:1902930	regulation of alcohol biosynthetic process	2/122	53/28891	0.0211818	0.212477	0.181916	Apoe/Erlin1	2
BP	GO:0061982	meiosis I cell cycle process	3/122	139/28891	0.0212368	0.212477	0.181916	Cpeb1/Ddx4/Dnmt3l	3
BP	GO:0010632	regulation of epithelial cell migration	4/122	250/28891	0.0217433	0.216439	0.185309	Apoe/Emc10/Smoc2/Adam17	4
BP	GO:0045773	positive regulation of axon extension	2/122	54/28891	0.0219366	0.217192	0.185953	Apoe/Anapc2	2
BP	GO:0032609	type II interferon production	3/122	141/28891	0.0220404	0.217192	0.185953	Zp3/Gas6/Nfkbiz	3
BP	GO:0009913	epidermal cell differentiation	4/122	252/28891	0.0223097	0.218746	0.187284	Psap/Txnip/Nfkbiz/Sfn	4
BP	GO:0022602	ovulation cycle process	2/122	55/28891	0.0227024	0.219308	0.187765	Zp3/Gdf9	2
BP	GO:0051353	positive regulation of oxidoreductase activity	2/122	55/28891	0.0227024	0.219308	0.187765	Apoe/Sdhaf4	2
BP	GO:1901799	negative regulation of proteasomal protein catabolic process	2/122	55/28891	0.0227024	0.219308	0.187765	Pabpn1l/Marchf7	2
BP	GO:0006665	sphingolipid metabolic process	3/122	144/28891	0.0232766	0.222661	0.190635	Psap/Ormdl1/Hacd2	3
BP	GO:0051053	negative regulation of DNA metabolic process	3/122	144/28891	0.0232766	0.222661	0.190635	Sub1/Ndfip1/Dnmt3l	3
BP	GO:0007062	sister chromatid cohesion	2/122	56/28891	0.0234792	0.223508	0.191361	Smc3/Cdca5	2
BP	GO:0002520	immune system development	4/122	258/28891	0.0240628	0.227957	0.19517	Ndfip1/Nfkbiz/Marchf7/Adam17	4
BP	GO:0006119	oxidative phosphorylation	3/122	147/28891	0.0245499	0.230839	0.197637	Ndufc2/Ndufa3/Chchd2	3
BP	GO:0002181	cytoplasmic translation	3/122	148/28891	0.0249825	0.230839	0.197637	Rplp1/Cpeb1/Unk	3
BP	GO:2001222	regulation of neuron migration	2/122	58/28891	0.0250651	0.230839	0.197637	Plxnb2/Adam17	2
BP	GO:0090316	positive regulation of intracellular protein transport	3/122	150/28891	0.0258601	0.230839	0.197637	Pcnt/Gas6/Sfn	3
BP	GO:0001961	positive regulation of cytokine-mediated signaling pathway	2/122	59/28891	0.0258741	0.230839	0.197637	Gas6/Adam17	2
BP	GO:0006513	protein monoubiquitination	2/122	59/28891	0.0258741	0.230839	0.197637	Klhl12/Marchf7	2
BP	GO:0006695	cholesterol biosynthetic process	2/122	59/28891	0.0258741	0.230839	0.197637	Apoe/Erlin1	2
BP	GO:0032673	regulation of interleukin-4 production	2/122	59/28891	0.0258741	0.230839	0.197637	Zp3/Ndfip1	2
BP	GO:0033619	membrane protein proteolysis	2/122	59/28891	0.0258741	0.230839	0.197637	Apoe/Adam17	2
BP	GO:1902653	secondary alcohol biosynthetic process	2/122	59/28891	0.0258741	0.230839	0.197637	Apoe/Erlin1	2
BP	GO:1902808	positive regulation of cell cycle G1/S phase transition	2/122	59/28891	0.0258741	0.230839	0.197637	Cpsf3/Adam17	2
BP	GO:0036293	response to decreased oxygen levels	4/122	264/28891	0.0258973	0.230839	0.197637	Plat/Cpeb1/Chchd2/Adam17	4
BP	GO:0044403	biological process involved in symbiotic interaction	4/122	264/28891	0.0258973	0.230839	0.197637	Apoe/Dynlt1b/Igf2r/Gas6	4
BP	GO:0051224	negative regulation of protein transport	3/122	151/28891	0.0263051	0.233413	0.199841	Akap1/Apoe/Ndfip1	3
BP	GO:0002204	somatic recombination of immunoglobulin genes involved in immune response	2/122	60/28891	0.0266936	0.233688	0.200076	Ndfip1/Nfkbiz	2
BP	GO:0002208	somatic diversification of immunoglobulins involved in immune response	2/122	60/28891	0.0266936	0.233688	0.200076	Ndfip1/Nfkbiz	2
BP	GO:0045190	isotype switching	2/122	60/28891	0.0266936	0.233688	0.200076	Ndfip1/Nfkbiz	2
BP	GO:0001936	regulation of endothelial cell proliferation	3/122	153/28891	0.0272074	0.236726	0.202677	Apoe/Emc10/Adam17	3
BP	GO:0006903	vesicle targeting	2/122	61/28891	0.0275234	0.236726	0.202677	Dipk2a/Klhl12	2
BP	GO:0007140	male meiotic nuclear division	2/122	61/28891	0.0275234	0.236726	0.202677	Ddx4/Dnmt3l	2
BP	GO:0042987	amyloid precursor protein catabolic process	2/122	61/28891	0.0275234	0.236726	0.202677	Apoe/Adam17	2
BP	GO:1904950	negative regulation of establishment of protein localization	3/122	155/28891	0.028126	0.240852	0.20621	Akap1/Apoe/Ndfip1	3
BP	GO:0031122	cytoplasmic microtubule organization	2/122	62/28891	0.0283637	0.241831	0.207048	Tubgcp2/Tbcb	2
BP	GO:0007178	transmembrane receptor protein serine/threonine kinase signaling pathway	5/122	405/28891	0.0289246	0.244488	0.209323	Sub1/Fam83g/Gas6/Adam17/Comp	5
BP	GO:0051098	regulation of binding	5/122	405/28891	0.0289246	0.244488	0.209323	Apoe/H2bc1/Pabpn1l/Arhgap28/Edf1	5
BP	GO:0071887	leukocyte apoptotic process	3/122	157/28891	0.0290611	0.244587	0.209408	Gas6/Nfkbiz/Adam17	3
BP	GO:0090303	positive regulation of wound healing	2/122	63/28891	0.0292141	0.244824	0.209611	Plat/Smoc2	2
BP	GO:0006839	mitochondrial transport	3/122	158/28891	0.0295347	0.246445	0.210999	Dynlt1b/Timm10/Tmem14c	3
BP	GO:0090068	positive regulation of cell cycle process	4/122	276/28891	0.0298133	0.246445	0.210999	Ube2c/Cpsf3/Adam17/Cdca5	4
BP	GO:0043616	keratinocyte proliferation	2/122	64/28891	0.0300746	0.246445	0.210999	Nfkbiz/Sfn	2
BP	GO:0051205	protein insertion into membrane	2/122	64/28891	0.0300746	0.246445	0.210999	Timm10/Emc10	2
BP	GO:0032259	methylation	4/122	277/28891	0.0301547	0.246445	0.210999	Ndufaf5/Prmt7/Ndufaf7/Dnmt3l	4
BP	GO:0008037	cell recognition	3/122	160/28891	0.0304943	0.246445	0.210999	Zp3/Cd9/Zp1	3
BP	GO:1902850	microtubule cytoskeleton organization involved in mitosis	3/122	160/28891	0.0304943	0.246445	0.210999	Pcnt/Dynlt1b/Smc3	3
BP	GO:0032535	regulation of cellular component size	5/122	411/28891	0.0305386	0.246445	0.210999	Apoe/Arhgap28/Anapc2/Slc12a7/Stk39	5
BP	GO:0050727	regulation of inflammatory response	5/122	411/28891	0.0305386	0.246445	0.210999	Apoe/Zp3/Ndfip1/Nfkbiz/Stk39	5
BP	GO:0016126	sterol biosynthetic process	2/122	65/28891	0.0309452	0.246681	0.211201	Apoe/Erlin1	2
BP	GO:0042776	proton motive force-driven mitochondrial ATP synthesis	2/122	65/28891	0.0309452	0.246681	0.211201	Ndufc2/Ndufa3	2
BP	GO:0060760	positive regulation of response to cytokine stimulus	2/122	65/28891	0.0309452	0.246681	0.211201	Gas6/Adam17	2
BP	GO:0010634	positive regulation of epithelial cell migration	3/122	162/28891	0.0314702	0.249419	0.213545	Emc10/Smoc2/Adam17	3
BP	GO:0048193	Golgi vesicle transport	4/122	281/28891	0.031543	0.249419	0.213545	Dipk2a/Klhl12/Tbc1d14/Rabif	4
BP	GO:2000401	regulation of lymphocyte migration	2/122	66/28891	0.0318257	0.250643	0.214593	Adam17/Stk39	2
BP	GO:1904019	epithelial cell apoptotic process	3/122	163/28891	0.0319642	0.250727	0.214665	Gas6/Nfkbiz/Krt8	3
BP	GO:0001894	tissue homeostasis	4/122	283/28891	0.0322512	0.25097	0.214873	Cd7/Nfkbiz/Stk39/Comp	4
BP	GO:0060249	anatomical structure homeostasis	4/122	283/28891	0.0322512	0.25097	0.214873	Cd7/Nfkbiz/Stk39/Comp	4
BP	GO:0015909	long-chain fatty acid transport	2/122	67/28891	0.032716	0.251593	0.215406	Apoe/Pla2g12a	2
BP	GO:0032633	interleukin-4 production	2/122	67/28891	0.032716	0.251593	0.215406	Zp3/Ndfip1	2
BP	GO:0048599	oocyte development	2/122	67/28891	0.032716	0.251593	0.215406	Zp3/Gdf9	2
BP	GO:0007034	vacuolar transport	3/122	165/28891	0.0329645	0.252513	0.216194	Igf2r/Psap/Ndfip1	3
BP	GO:0000768	syncytium formation by plasma membrane fusion	2/122	68/28891	0.0336161	0.253543	0.217075	Cd9/Ptgfrn	2
BP	GO:0010656	negative regulation of muscle cell apoptotic process	2/122	68/28891	0.0336161	0.253543	0.217075	Dipk2a/Lypd3	2
BP	GO:0042698	ovulation cycle	2/122	68/28891	0.0336161	0.253543	0.217075	Zp3/Gdf9	2
BP	GO:0140253	cell-cell fusion	2/122	68/28891	0.0336161	0.253543	0.217075	Cd9/Ptgfrn	2
BP	GO:0031099	regeneration	3/122	167/28891	0.033981	0.255313	0.218591	Cd9/Ptgfrn/Adam17	3
BP	GO:0006611	protein export from nucleus	2/122	69/28891	0.0345257	0.255491	0.218743	Gas6/Sfn	2
BP	GO:0016447	somatic recombination of immunoglobulin gene segments	2/122	69/28891	0.0345257	0.255491	0.218743	Ndfip1/Nfkbiz	2
BP	GO:0070613	regulation of protein processing	2/122	69/28891	0.0345257	0.255491	0.218743	Plat/Serpine2	2
BP	GO:0072678	T cell migration	2/122	69/28891	0.0345257	0.255491	0.218743	Adam17/Stk39	2
BP	GO:0007264	small GTPase mediated signal transduction	5/122	428/28891	0.035416	0.256485	0.219595	Apoe/Dynlt1b/Arhgap28/Rabif/Tax1bp3	5
BP	GO:0000079	regulation of cyclin-dependent protein serine/threonine kinase activity	2/122	70/28891	0.035445	0.256485	0.219595	Adam17/Sfn	2
BP	GO:0006334	nucleosome assembly	2/122	70/28891	0.035445	0.256485	0.219595	H2bc1/Tspyl4	2
BP	GO:0006949	syncytium formation	2/122	70/28891	0.035445	0.256485	0.219595	Cd9/Ptgfrn	2
BP	GO:0009994	oocyte differentiation	2/122	70/28891	0.035445	0.256485	0.219595	Zp3/Gdf9	2
BP	GO:0015986	proton motive force-driven ATP synthesis	2/122	70/28891	0.035445	0.256485	0.219595	Ndufc2/Ndufa3	2
BP	GO:0034250	positive regulation of amide metabolic process	3/122	171/28891	0.0360625	0.259995	0.2226	Plxnb2/Apoe/Cpeb1	3
BP	GO:1903051	negative regulation of proteolysis involved in protein catabolic process	2/122	72/28891	0.0373116	0.260999	0.223459	Pabpn1l/Marchf7	2
BP	GO:0001935	endothelial cell proliferation	3/122	175/28891	0.0382084	0.260999	0.223459	Apoe/Emc10/Adam17	3
BP	GO:0070936	protein K48-linked ubiquitination	2/122	73/28891	0.0382588	0.260999	0.223459	Marchf6/Ube2c	2
BP	GO:1903317	regulation of protein maturation	2/122	73/28891	0.0382588	0.260999	0.223459	Plat/Serpine2	2
BP	GO:0065004	protein-DNA complex assembly	3/122	176/28891	0.0387549	0.260999	0.223459	H2bc1/Tspyl4/Nfkbiz	3
BP	GO:0002381	immunoglobulin production involved in immunoglobulin-mediated immune response	2/122	74/28891	0.0392152	0.260999	0.223459	Ndfip1/Nfkbiz	2
BP	GO:0048662	negative regulation of smooth muscle cell proliferation	2/122	74/28891	0.0392152	0.260999	0.223459	Apoe/Ndrg4	2
BP	GO:1904029	regulation of cyclin-dependent protein kinase activity	2/122	74/28891	0.0392152	0.260999	0.223459	Adam17/Sfn	2
BP	GO:0000070	mitotic sister chromatid segregation	3/122	177/28891	0.0393054	0.260999	0.223459	Smc3/Ube2c/Cdca5	3
BP	GO:1902904	negative regulation of supramolecular fiber organization	3/122	178/28891	0.0398598	0.260999	0.223459	Apoe/Ckap2/Arhgap28	3
BP	GO:0008542	visual learning	2/122	75/28891	0.0401807	0.260999	0.223459	Ndrg4/B4galt2	2
BP	GO:0016445	somatic diversification of immunoglobulins	2/122	76/28891	0.0411551	0.260999	0.223459	Ndfip1/Nfkbiz	2
BP	GO:0046824	positive regulation of nucleocytoplasmic transport	2/122	76/28891	0.0411551	0.260999	0.223459	Gas6/Sfn	2
BP	GO:0006971	hypotonic response	1/122	10/28891	0.0414406	0.260999	0.223459	Stk39	1
BP	GO:0007220	Notch receptor processing	1/122	10/28891	0.0414406	0.260999	0.223459	Adam17	1
BP	GO:0030718	germ-line stem cell population maintenance	1/122	10/28891	0.0414406	0.260999	0.223459	Tuba3a	1
BP	GO:0034351	negative regulation of glial cell apoptotic process	1/122	10/28891	0.0414406	0.260999	0.223459	Gas6	1
BP	GO:0034372	very-low-density lipoprotein particle remodeling	1/122	10/28891	0.0414406	0.260999	0.223459	Apoe	1
BP	GO:0045039	protein insertion into mitochondrial inner membrane	1/122	10/28891	0.0414406	0.260999	0.223459	Timm10	1
BP	GO:0046719	regulation by virus of viral protein levels in host cell	1/122	10/28891	0.0414406	0.260999	0.223459	Dynlt1b	1
BP	GO:0051918	negative regulation of fibrinolysis	1/122	10/28891	0.0414406	0.260999	0.223459	Plat	1
BP	GO:0060312	regulation of blood vessel remodeling	1/122	10/28891	0.0414406	0.260999	0.223459	Cst3	1
BP	GO:0071830	triglyceride-rich lipoprotein particle clearance	1/122	10/28891	0.0414406	0.260999	0.223459	Apoe	1
BP	GO:0072488	ammonium transmembrane transport	1/122	10/28891	0.0414406	0.260999	0.223459	Slc12a7	1
BP	GO:0090129	positive regulation of synapse maturation	1/122	10/28891	0.0414406	0.260999	0.223459	Anapc2	1
BP	GO:1902732	positive regulation of chondrocyte proliferation	1/122	10/28891	0.0414406	0.260999	0.223459	Comp	1
BP	GO:1903054	negative regulation of extracellular matrix organization	1/122	10/28891	0.0414406	0.260999	0.223459	Cst3	1
BP	GO:1903265	positive regulation of tumor necrosis factor-mediated signaling pathway	1/122	10/28891	0.0414406	0.260999	0.223459	Adam17	1
BP	GO:2000344	positive regulation of acrosome reaction	1/122	10/28891	0.0414406	0.260999	0.223459	Zp3	1
BP	GO:2000646	positive regulation of receptor catabolic process	1/122	10/28891	0.0414406	0.260999	0.223459	Apoe	1
BP	GO:0042246	tissue regeneration	2/122	77/28891	0.0421385	0.260999	0.223459	Cd9/Ptgfrn	2
BP	GO:0042982	amyloid precursor protein metabolic process	2/122	77/28891	0.0421385	0.260999	0.223459	Apoe/Adam17	2
BP	GO:0019221	cytokine-mediated signaling pathway	5/122	450/28891	0.0424076	0.260999	0.223459	Gas6/Nfkbiz/Adam17/Stk39/Krt8	5
BP	GO:0043161	proteasome-mediated ubiquitin-dependent protein catabolic process	5/122	451/28891	0.0427438	0.260999	0.223459	Cdc27/Pabpn1l/Marchf6/Erlin1/Ube2c	5
BP	GO:0007281	germ cell development	5/122	453/28891	0.0434212	0.260999	0.223459	Zp3/H2bc1/Gdf9/Prmt7/Dnmt3l	5
BP	GO:0002562	somatic diversification of immune receptors via germline recombination within a single locus	2/122	79/28891	0.0441314	0.260999	0.223459	Ndfip1/Nfkbiz	2
BP	GO:0007584	response to nutrient	2/122	79/28891	0.0441314	0.260999	0.223459	Gas6/Nfkbiz	2
BP	GO:0016444	somatic cell DNA recombination	2/122	79/28891	0.0441314	0.260999	0.223459	Ndfip1/Nfkbiz	2
BP	GO:0050770	regulation of axonogenesis	3/122	186/28891	0.044438	0.260999	0.223459	Plxnb2/Apoe/Anapc2	3
BP	GO:0071356	cellular response to tumor necrosis factor	3/122	186/28891	0.044438	0.260999	0.223459	Gas6/Adam17/Krt8	3
BP	GO:0052547	regulation of peptidase activity	5/122	457/28891	0.0447952	0.260999	0.223459	Serpini1/Cst3/Serpine2/Gas6/Sfn	5
BP	GO:0051170	import into nucleus	3/122	187/28891	0.0450279	0.260999	0.223459	Akap1/Txnip/Htatip2	3
BP	GO:0042775	mitochondrial ATP synthesis coupled electron transport	2/122	80/28891	0.0451408	0.260999	0.223459	Ndufc2/Chchd2	2
BP	GO:1903036	positive regulation of response to wounding	2/122	80/28891	0.0451408	0.260999	0.223459	Plat/Smoc2	2
BP	GO:2000514	regulation of CD4-positive, alpha-beta T cell activation	2/122	80/28891	0.0451408	0.260999	0.223459	Ndfip1/Nfkbiz	2
BP	GO:0062197	cellular response to chemical stress	4/122	316/28891	0.0452841	0.260999	0.223459	Cst3/Psap/Chchd2/Stk39	4
BP	GO:0002317	plasma cell differentiation	1/122	11/28891	0.0454897	0.260999	0.223459	Nfkbiz	1
BP	GO:0009415	response to water	1/122	11/28891	0.0454897	0.260999	0.223459	Krt8	1
BP	GO:0034370	triglyceride-rich lipoprotein particle remodeling	1/122	11/28891	0.0454897	0.260999	0.223459	Apoe	1
BP	GO:0034384	high-density lipoprotein particle clearance	1/122	11/28891	0.0454897	0.260999	0.223459	Apoe	1
BP	GO:0035701	hematopoietic stem cell migration	1/122	11/28891	0.0454897	0.260999	0.223459	Gas6	1
BP	GO:0035864	response to potassium ion	1/122	11/28891	0.0454897	0.260999	0.223459	Stk39	1
BP	GO:0035865	cellular response to potassium ion	1/122	11/28891	0.0454897	0.260999	0.223459	Stk39	1
BP	GO:0045050	protein insertion into ER membrane by stop-transfer membrane-anchor sequence	1/122	11/28891	0.0454897	0.260999	0.223459	Emc10	1
BP	GO:0046834	lipid phosphorylation	1/122	11/28891	0.0454897	0.260999	0.223459	Dgke	1
BP	GO:0048251	elastic fiber assembly	1/122	11/28891	0.0454897	0.260999	0.223459	Thsd4	1
BP	GO:0060073	micturition	1/122	11/28891	0.0454897	0.260999	0.223459	Psap	1
BP	GO:0060717	chorion development	1/122	11/28891	0.0454897	0.260999	0.223459	Dnmt3l	1
BP	GO:0061043	regulation of vascular wound healing	1/122	11/28891	0.0454897	0.260999	0.223459	Smoc2	1
BP	GO:0141007	siRNA-mediated retrotransposon silencing by heterochromatin formation	1/122	11/28891	0.0454897	0.260999	0.223459	Ddx4	1
BP	GO:2000510	positive regulation of dendritic cell chemotaxis	1/122	11/28891	0.0454897	0.260999	0.223459	Gas6	1
BP	GO:0006643	membrane lipid metabolic process	3/122	188/28891	0.0456218	0.260999	0.223459	Psap/Ormdl1/Hacd2	3
BP	GO:0007632	visual behavior	2/122	81/28891	0.0461587	0.260999	0.223459	Ndrg4/B4galt2	2
BP	GO:0031397	negative regulation of protein ubiquitination	2/122	81/28891	0.0461587	0.260999	0.223459	Pabpn1l/Marchf7	2
BP	GO:0042130	negative regulation of T cell proliferation	2/122	81/28891	0.0461587	0.260999	0.223459	Ndfip1/Marchf7	2
BP	GO:0043154	negative regulation of cysteine-type endopeptidase activity involved in apoptotic process	2/122	81/28891	0.0461587	0.260999	0.223459	Gas6/Sfn	2
BP	GO:0042773	ATP synthesis coupled electron transport	2/122	82/28891	0.0471851	0.260999	0.223459	Ndufc2/Chchd2	2
BP	GO:0051851	modulation by host of symbiont process	2/122	82/28891	0.0471851	0.260999	0.223459	Apoe/Igf2r	2
BP	GO:0042552	myelination	3/122	191/28891	0.0474268	0.260999	0.223459	Cd9/Psap/Ormdl1	3
BP	GO:0030198	extracellular matrix organization	4/122	322/28891	0.0479277	0.260999	0.223459	Cst3/Thsd4/Smoc2/Comp	4
BP	GO:0032388	positive regulation of intracellular transport	3/122	192/28891	0.0480362	0.260999	0.223459	Pcnt/Gas6/Sfn	3
BP	GO:0030433	ubiquitin-dependent ERAD pathway	2/122	83/28891	0.0482198	0.260999	0.223459	Marchf6/Erlin1	2
BP	GO:0048844	artery morphogenesis	2/122	83/28891	0.0482198	0.260999	0.223459	Apoe/Comp	2
BP	GO:0045229	external encapsulating structure organization	4/122	323/28891	0.0483765	0.260999	0.223459	Cst3/Thsd4/Smoc2/Comp	4
BP	GO:0043062	extracellular structure organization	4/122	324/28891	0.0488276	0.260999	0.223459	Cst3/Thsd4/Smoc2/Comp	4
BP	GO:0070482	response to oxygen levels	4/122	324/28891	0.0488276	0.260999	0.223459	Plat/Cpeb1/Chchd2/Adam17	4
BP	GO:0007272	ensheathment of neurons	3/122	194/28891	0.0492666	0.260999	0.223459	Cd9/Psap/Ormdl1	3
BP	GO:0008366	axon ensheathment	3/122	194/28891	0.0492666	0.260999	0.223459	Cd9/Psap/Ormdl1	3
BP	GO:0006686	sphingomyelin biosynthetic process	1/122	12/28891	0.0495219	0.260999	0.223459	Ormdl1	1
BP	GO:0007320	insemination	1/122	12/28891	0.0495219	0.260999	0.223459	Serpine2	1
BP	GO:0009191	ribonucleoside diphosphate catabolic process	1/122	12/28891	0.0495219	0.260999	0.223459	Nudt9	1
BP	GO:0021683	cerebellar granular layer morphogenesis	1/122	12/28891	0.0495219	0.260999	0.223459	Serpine2	1
BP	GO:0030157	pancreatic juice secretion	1/122	12/28891	0.0495219	0.260999	0.223459	Stk39	1
BP	GO:0032825	positive regulation of natural killer cell differentiation	1/122	12/28891	0.0495219	0.260999	0.223459	Gas6	1
BP	GO:0035022	positive regulation of Rac protein signal transduction	1/122	12/28891	0.0495219	0.260999	0.223459	Dynlt1b	1
BP	GO:0097090	presynaptic membrane organization	1/122	12/28891	0.0495219	0.260999	0.223459	Apoe	1
BP	GO:1901072	glucosamine-containing compound catabolic process	1/122	12/28891	0.0495219	0.260999	0.223459	Ctbs	1
BP	GO:1902166	negative regulation of intrinsic apoptotic signaling pathway in response to DNA damage by p53 class mediator	1/122	12/28891	0.0495219	0.260999	0.223459	Marchf7	1
BP	GO:1902947	regulation of tau-protein kinase activity	1/122	12/28891	0.0495219	0.260999	0.223459	Apoe	1
BP	GO:1905907	negative regulation of amyloid fibril formation	1/122	12/28891	0.0495219	0.260999	0.223459	Apoe	1
BP	GO:2000009	negative regulation of protein localization to cell surface	1/122	12/28891	0.0495219	0.260999	0.223459	Tax1bp3	1
BP	GO:2000303	regulation of ceramide biosynthetic process	1/122	12/28891	0.0495219	0.260999	0.223459	Ormdl1	1
BP	GO:2000562	negative regulation of CD4-positive, alpha-beta T cell proliferation	1/122	12/28891	0.0495219	0.260999	0.223459	Ndfip1	1
BP	GO:0061136	regulation of proteasomal protein catabolic process	3/122	195/28891	0.0498875	0.260999	0.223459	Apoe/Pabpn1l/Marchf7	3
CC	GO:0062023	collagen-containing extracellular matrix	9/124	396/28573	6.02e-05	0.0141965	0.0127908	Plxnb2/Zp3/Cst3/Serpine2/Zp1/Col6a6/Smoc2/Smc3/Comp	9
CC	GO:0005680	anaphase-promoting complex	3/124	23/28573	0.000132586	0.0156452	0.014096	Cdc27/Anapc2/Ube2c	3
CC	GO:0030117	membrane coat	4/124	98/28573	0.000890938	0.0442581	0.0398757	Igf2r/Dipk2a/Klhl12/Necap1	4
CC	GO:0048475	coated membrane	4/124	98/28573	0.000890938	0.0442581	0.0398757	Igf2r/Dipk2a/Klhl12/Necap1	4
CC	GO:0005874	microtubule	8/124	467/28573	0.001012	0.0442581	0.0398757	Tuba3a/Apoe/Pcnt/Dynlt1b/Ckap2/Haus7/Tubgcp2/Tbcb	8
CC	GO:0000152	nuclear ubiquitin ligase complex	3/124	47/28573	0.00112521	0.0442581	0.0398757	Cdc27/Anapc2/Ube2c	3
CC	GO:0030120	vesicle coat	3/124	62/28573	0.00250329	0.0843966	0.0760398	Dipk2a/Klhl12/Necap1	3
CC	GO:0001650	fibrillar center	4/124	154/28573	0.00461542	0.127781	0.115129	Leo1/Prmt7/Imp4/Tax1bp3	4
CC	GO:0005770	late endosome	5/124	255/28573	0.00518185	0.127781	0.115129	Apoe/Cst3/Igf2r/Psap/Snx14	5
CC	GO:0005819	spindle	6/124	367/28573	0.00541446	0.127781	0.115129	Cdc27/Cpeb1/Ckap2/Haus7/Tubgcp2/Smc3	6
CC	GO:0031970	organelle envelope lumen	3/124	90/28573	0.00712201	0.147124	0.132556	Timm10/Igf2r/Chchd2	3
CC	GO:0030662	coated vesicle membrane	3/124	94/28573	0.00802516	0.147124	0.132556	Dipk2a/Klhl12/Necap1	3
CC	GO:0072686	mitotic spindle	4/124	181/28573	0.00810431	0.147124	0.132556	Cdc27/Ckap2/Haus7/Smc3	4
CC	GO:0098798	mitochondrial protein-containing complex	5/124	303/28573	0.010492	0.176865	0.159352	Timm10/Ndufc2/Ndufa3/Mrps22/Etfb	5
CC	GO:0030135	coated vesicle	4/124	205/28573	0.0123724	0.19466	0.175385	Igf2r/Dipk2a/Klhl12/Necap1	4
CC	GO:0005604	basement membrane	3/124	115/28573	0.0138449	0.194975	0.175669	Cst3/Smoc2/Smc3	3
CC	GO:0005635	nuclear envelope	6/124	451/28573	0.0140448	0.194975	0.175669	Apoe/Cst3/Igf2r/Nudt9/Tor1aip1/Htatip2	6
CC	GO:0031461	cullin-RING ubiquitin ligase complex	4/124	224/28573	0.016614	0.217828	0.196259	Cdc27/Klhl12/Anapc2/Ube2c	4
CC	GO:1990204	oxidoreductase complex	3/124	127/28573	0.0180091	0.223692	0.201542	Ndufc2/Ndufa3/Etfb	3
CC	GO:0030118	clathrin coat	2/124	51/28573	0.0207378	0.244706	0.220476	Igf2r/Necap1	2
CC	GO:0005747	mitochondrial respiratory chain complex I	2/124	55/28573	0.0238842	0.245073	0.220806	Ndufc2/Ndufa3	2
CC	GO:0030964	NADH dehydrogenase complex	2/124	55/28573	0.0238842	0.245073	0.220806	Ndufc2/Ndufa3	2
CC	GO:0045271	respiratory chain complex I	2/124	55/28573	0.0238842	0.245073	0.220806	Ndufc2/Ndufa3	2
CC	GO:0005771	multivesicular body	2/124	59/28573	0.0272128	0.265311	0.23904	Apoe/Cst3	2
CC	GO:0098800	inner mitochondrial membrane protein complex	3/124	154/28573	0.0296595	0.265311	0.23904	Timm10/Ndufc2/Ndufa3	3
CC	GO:0032153	cell division site	2/124	62/28573	0.0298245	0.265311	0.23904	Tubgcp2/Septin3	2
CC	GO:0008278	cohesin complex	1/124	10/28573	0.0425664	0.265311	0.23904	Smc3	1
CC	GO:0097180	serine protease inhibitor complex	1/124	10/28573	0.0425664	0.265311	0.23904	Plat	1
CC	GO:0140268	endoplasmic reticulum-plasma membrane contact site	1/124	10/28573	0.0425664	0.265311	0.23904	Saraf	1
CC	GO:0005758	mitochondrial intermembrane space	2/124	77/28573	0.0442596	0.265311	0.23904	Timm10/Chchd2	2
CC	GO:0005938	cell cortex	4/124	306/28573	0.044632	0.265311	0.23904	Ndfip1/Tbcb/Septin3/Stk39	4
CC	GO:0005844	polysome	2/124	78/28573	0.0452983	0.265311	0.23904	Unk/Btf3	2
CC	GO:0072546	EMC complex	1/124	11/28573	0.0467229	0.265311	0.23904	Emc10	1
CC	GO:0097179	protease inhibitor complex	1/124	11/28573	0.0467229	0.265311	0.23904	Plat	1
MF	GO:0035250	UDP-galactosyltransferase activity	3/122	24/28407	0.000146439	0.0292458	0.0258197	Ggta1/B3galnt1/B4galt2	3
MF	GO:0008378	galactosyltransferase activity	3/122	27/28407	0.000209647	0.0292458	0.0258197	Ggta1/B3galnt1/B4galt2	3
MF	GO:0016273	arginine N-methyltransferase activity	2/122	12/28407	0.00117388	0.07394	0.0652781	Prmt7/Ndufaf7	2
MF	GO:0016274	protein-arginine N-methyltransferase activity	2/122	12/28407	0.00117388	0.07394	0.0652781	Prmt7/Ndufaf7	2
MF	GO:0051219	phosphoprotein binding	4/122	112/28407	0.00140675	0.07394	0.0652781	Plat/Igf2r/Leo1/Sfn	4
MF	GO:0051011	microtubule minus-end binding	2/122	14/28407	0.00160946	0.07394	0.0652781	Haus7/Tubgcp2	2
MF	GO:0003756	protein disulfide isomerase activity	2/122	17/28407	0.00238516	0.07394	0.0652781	Tmx3/Erp44	2
MF	GO:0016864	intramolecular oxidoreductase activity, transposing S-S bonds	2/122	17/28407	0.00238516	0.07394	0.0652781	Tmx3/Erp44	2
MF	GO:0032977	membrane insertase activity	2/122	17/28407	0.00238516	0.07394	0.0652781	Timm10/Emc10	2
MF	GO:0005201	extracellular matrix structural constituent	4/122	145/28407	0.00359082	0.100184	0.0884475	Zp3/Zp1/Col6a6/Comp	4
MF	GO:0043395	heparan sulfate proteoglycan binding	2/122	24/28407	0.0047464	0.120386	0.106283	Apoe/Comp	2
MF	GO:0008201	heparin binding	4/122	179/28407	0.00752253	0.167458	0.147841	Apoe/Serpine2/Smoc2/Comp	4
MF	GO:0140597	protein carrier chaperone	2/122	34/28407	0.0093816	0.167458	0.147841	Timm10/Emc10	2
MF	GO:1901681	sulfur compound binding	5/122	301/28407	0.00979227	0.167458	0.147841	Apoe/Serpine2/Smoc2/Tktl2/Comp	5
MF	GO:0002020	protease binding	4/122	195/28407	0.010085	0.167458	0.147841	Cst3/Psap/Marchf6/Comp	4
MF	GO:0043021	ribonucleoprotein complex binding	4/122	195/28407	0.010085	0.167458	0.147841	Rplp1/Cpeb1/Unk/Prmt7	4
MF	GO:0031624	ubiquitin conjugating enzyme binding	2/122	36/28407	0.0104769	0.167458	0.147841	Marchf6/Marchf7	2
MF	GO:0008168	methyltransferase activity	4/122	199/28407	0.0108038	0.167458	0.147841	Ndufaf5/Prmt7/Ndufaf7/Dnmt3l	4
MF	GO:0016741	transferase activity, transferring one-carbon groups	4/122	212/28407	0.0133655	0.195656	0.172736	Ndufaf5/Prmt7/Ndufaf7/Dnmt3l	4
MF	GO:0044390	ubiquitin-like protein conjugating enzyme binding	2/122	42/28407	0.014081	0.195656	0.172736	Marchf6/Marchf7	2
MF	GO:0043394	proteoglycan binding	2/122	43/28407	0.0147268	0.195656	0.172736	Apoe/Comp	2
MF	GO:0048487	beta-tubulin binding	2/122	46/28407	0.0167393	0.212285	0.187417	Akap1/Smc3	2
MF	GO:0009055	electron transfer activity	2/122	50/28407	0.0195934	0.237676	0.209833	Surf1/Etfb	2
MF	GO:0005539	glycosaminoglycan binding	4/122	243/28407	0.0209442	0.243477	0.214954	Apoe/Serpine2/Smoc2/Comp	4
MF	GO:0016860	intramolecular oxidoreductase activity	2/122	58/28407	0.0258592	0.247266	0.218299	Tmx3/Erp44	2
MF	GO:0050840	extracellular matrix binding	2/122	58/28407	0.0258592	0.247266	0.218299	Smoc2/Lypd3	2
MF	GO:0015631	tubulin binding	5/122	387/28407	0.0260034	0.247266	0.218299	Akap1/Haus7/Tubgcp2/Smc3/Tbcb	5
MF	GO:0008194	UDP-glycosyltransferase activity	3/122	149/28407	0.0265412	0.247266	0.218299	Ggta1/B3galnt1/B4galt2	3
MF	GO:0004386	helicase activity	3/122	150/28407	0.0270002	0.247266	0.218299	Ddx4/Ddx41/Wrnip1	3
MF	GO:0005178	integrin binding	3/122	153/28407	0.0284026	0.247266	0.218299	Cd9/Adam17/Comp	3
MF	GO:0008017	microtubule binding	4/122	269/28407	0.0289927	0.247266	0.218299	Akap1/Haus7/Tubgcp2/Tbcb	4
MF	GO:0008757	S-adenosylmethionine-dependent methyltransferase activity	3/122	155/28407	0.0293587	0.247266	0.218299	Prmt7/Ndufaf7/Dnmt3l	3
MF	GO:0001098	basal transcription machinery binding	2/122	63/28407	0.0301327	0.247266	0.218299	Leo1/Edf1	2
MF	GO:0001099	basal RNA polymerase II transcription machinery binding	2/122	63/28407	0.0301327	0.247266	0.218299	Leo1/Edf1	2
MF	GO:0001540	amyloid-beta binding	2/122	71/28407	0.0375038	0.279421	0.246687	Apoe/Cst3	2
MF	GO:0003724	RNA helicase activity	2/122	72/28407	0.0384692	0.279421	0.246687	Ddx4/Ddx41	2
MF	GO:0008186	ATP-dependent activity, acting on RNA	2/122	74/28407	0.0404283	0.279421	0.246687	Ddx4/Ddx41	2
MF	GO:0001094	TFIID-class transcription factor complex binding	1/122	10/28407	0.0421331	0.279421	0.246687	Edf1	1
MF	GO:0004300	enoyl-CoA hydratase activity	1/122	10/28407	0.0421331	0.279421	0.246687	Hacd2	1
MF	GO:0008519	ammonium transmembrane transporter activity	1/122	10/28407	0.0421331	0.279421	0.246687	Slc12a7	1
MF	GO:0031996	thioesterase binding	1/122	10/28407	0.0421331	0.279421	0.246687	Haus7	1
MF	GO:0070573	metallodipeptidase activity	1/122	10/28407	0.0421331	0.279421	0.246687	Adam17	1
MF	GO:0004143	ATP-dependent diacylglycerol kinase activity	1/122	11/28407	0.0462484	0.279421	0.246687	Dgke	1
MF	GO:0008061	chitin binding	1/122	11/28407	0.0462484	0.279421	0.246687	Ctbs	1
MF	GO:0043208	glycosphingolipid binding	1/122	11/28407	0.0462484	0.279421	0.246687	Psap	1

## Sheet: KEGG
Supplementary Table S5b. KEGG pathway analysis of 131 differential expressed gene between Fresh and Aged in both the proteome and transcriptome.
Category	Subcategory	ID	Description	GeneRatio	BgRatio	pvalue	p.adjust	qvalue	geneID	Count
Metabolism	Glycan biosynthesis and metabolism	mmu00601	Glycosphingolipid biosynthesis - lacto and neolacto series - Mus musculus (house mouse)	3/54	27/9793	0.00042215	0.0447479	0.0447479	14594/26879/53418	3
Cellular Processes	Cell growth and death	mmu04110	Cell cycle - Mus musculus (house mouse)	5/54	157/9793	0.00166849	0.0884299	0.0884299	217232/99152/13006/55948/67849	5
Cellular Processes	Cell growth and death	mmu04114	Oocyte meiosis - Mus musculus (house mouse)	4/54	123/9793	0.00461779	0.163162	0.163162	217232/12877/99152/13006	4
Organismal Systems	Endocrine system	mmu04914	Progesterone-mediated oocyte maturation - Mus musculus (house mouse)	3/54	93/9793	0.0145044	0.384367	0.384367	217232/12877/99152	3
Organismal Systems	Environmental adaptation	mmu04714	Thermogenesis - Mus musculus (house mouse)	4/54	238/9793	0.0417674	0.57914	0.57914	69487/68197/66091/73694	4
