# Supplementary material for: Single-Cell Multi-Omics Analysis of In Vitro Post-Ovulatory–Aged Oocytes Revealed Aging-Dependent Protein Degradation
Source: Mol Cell Proteomics. 2024 Nov 20;24(1):100882. doi: 10.1016/j.mcpro.2024.100882 (PMC11728983; doi:10.1016/j.mcpro.2024.100882)
Supplement: Supplementary Table S6 [file mmc9.xlsx]

## Sheet: GO
Supplementary Table S6. GO terms enriched in each of the 3 clusters of differentially expressed proteins among mouse fresh, aged and melatonin-treated oocytes
ONTOLOGY	GO term ID	Description	GeneRatio	BgRatio	pvalue	p.adjust	qvalue	geneID	Count	Cluster
BP	GO:0006397	mRNA processing	19/165	496/28891	7.7172e-11	1.57894e-07	1.36391e-07	331401/20638/66877/20492/74255/106583/210106/234728/218543/56275/238831/223642/68879/67337/70650/24128/71713/78943/60532	19	Cluster 1
BP	GO:0071900	regulation of protein serine/threonine kinase activity	13/165	343/28891	9.76416e-08	9.98874e-05	8.62844e-05	19735/19252/15364/21432/27379/27381/27378/27380/13543/14056/381759/99470/78943	13	Cluster 1
BP	GO:0006338	chromatin remodeling	15/165	489/28891	1.54462e-07	0.000105343	9.09973e-05	102991/330409/12055/20924/56702/15364/14056/21427/99982/110052/194388/72612/13626/66929/17192	15	Cluster 1
BP	GO:0071902	positive regulation of protein serine/threonine kinase activity	10/165	202/28891	2.72377e-07	0.000139321	0.000120348	15364/21432/27379/27381/27378/27380/13543/14056/99470/78943	10	Cluster 1
BP	GO:0008380	RNA splicing	13/165	449/28891	2.03231e-06	0.00083162	0.000718367	331401/20638/66877/74255/218543/56275/238831/101206/68879/70650/71713/78943/60532	13	Cluster 1
BP	GO:0045860	positive regulation of protein kinase activity	11/165	369/28891	9.69498e-06	0.00330599	0.00285577	15364/21432/27379/27381/27378/27380/109905/13543/14056/99470/78943	11	Cluster 1
BP	GO:0032784	regulation of DNA-templated transcription elongation	6/165	88/28891	1.16583e-05	0.00340755	0.00294349	20924/14056/106583/19014/67279/67219	6	Cluster 1
BP	GO:0033674	positive regulation of kinase activity	11/165	426/28891	3.63632e-05	0.00876736	0.00757339	15364/21432/27379/27381/27378/27380/109905/13543/14056/99470/78943	11	Cluster 1
BP	GO:0032786	positive regulation of DNA-templated transcription, elongation	5/165	66/28891	3.85661e-05	0.00876736	0.00757339	20924/106583/19014/67279/67219	5	Cluster 1
BP	GO:0043488	regulation of mRNA stability	7/165	166/28891	4.9431e-05	0.00882949	0.00762706	22352/378430/18983/210106/52477/75901/77134	7	Cluster 1
BP	GO:0044270	cellular nitrogen compound catabolic process	11/165	446/28891	5.49531e-05	0.00882949	0.00762706	11717/15452/22352/378430/18983/210106/194388/52477/75901/77134/24128	11	Cluster 1
BP	GO:0046700	heterocycle catabolic process	11/165	446/28891	5.49531e-05	0.00882949	0.00762706	11717/15452/22352/378430/18983/210106/194388/52477/75901/77134/24128	11	Cluster 1
BP	GO:0040029	epigenetic regulation of gene expression	8/165	230/28891	5.61014e-05	0.00882949	0.00762706	102991/15364/14056/21427/99982/194388/13626/17192	8	Cluster 1
BP	GO:0006354	DNA-templated transcription elongation	6/165	119/28891	6.4538e-05	0.00943177	0.00814732	20924/14056/106583/19014/67279/67219	6	Cluster 1
BP	GO:0034243	regulation of transcription elongation by RNA polymerase II	5/165	75/28891	7.14638e-05	0.00974766	0.00842019	20924/14056/19014/67279/67219	5	Cluster 1
BP	GO:0019439	aromatic compound catabolic process	11/165	467/28891	8.27433e-05	0.0105808	0.00913986	11717/15452/22352/378430/18983/210106/194388/52477/75901/77134/24128	11	Cluster 1
BP	GO:0043487	regulation of RNA stability	7/165	182/28891	8.82362e-05	0.0106195	0.00917329	22352/378430/18983/210106/52477/75901/77134	7	Cluster 1
BP	GO:0006402	mRNA catabolic process	8/165	249/28891	9.75522e-05	0.010705	0.00924715	22352/378430/18983/210106/52477/75901/77134/24128	8	Cluster 1
BP	GO:0061013	regulation of mRNA catabolic process	7/165	186/28891	0.000101061	0.010705	0.00924715	22352/378430/18983/210106/52477/75901/77134	7	Cluster 1
BP	GO:0030261	chromosome condensation	4/165	43/28891	0.000106405	0.010705	0.00924715	56702/15364/230936/67849	4	Cluster 1
BP	GO:2000779	regulation of double-strand break repair	6/165	131/28891	0.000109875	0.010705	0.00924715	12055/15364/21427/103537/99982/110052	6	Cluster 1
BP	GO:1901361	organic cyclic compound catabolic process	11/165	491/28891	0.00012848	0.0119486	0.0103214	11717/15452/22352/378430/18983/210106/194388/52477/75901/77134/24128	11	Cluster 1
BP	GO:0034655	nucleobase-containing compound catabolic process	10/165	414/28891	0.000142584	0.0126389	0.0109176	11717/15452/22352/378430/18983/210106/52477/75901/77134/24128	10	Cluster 1
BP	GO:0007059	chromosome segregation	10/165	416/28891	0.000148256	0.0126389	0.0109176	12055/52570/68549/52504/230936/100088/73679/67849/66591/26934	10	Cluster 1
BP	GO:0140718	facultative heterochromatin formation	4/165	48/28891	0.000164086	0.0133677	0.0115473	14056/99982/13626/17192	4	Cluster 1
BP	GO:0031507	heterochromatin formation	5/165	90/28891	0.000169873	0.0133677	0.0115473	15364/14056/99982/13626/17192	5	Cluster 1
BP	GO:0006282	regulation of DNA repair	7/165	212/28891	0.000226396	0.0170615	0.014738	12055/15364/21427/103537/99982/110052/101206	7	Cluster 1
BP	GO:0031124	mRNA 3'-end processing	4/165	53/28891	0.000241519	0.0170615	0.014738	20492/106583/223642/67337	4	Cluster 1
BP	GO:0031123	RNA 3'-end processing	5/165	98/28891	0.000253043	0.0170615	0.014738	20492/106583/210106/223642/67337	5	Cluster 1
BP	GO:0070935	3'-UTR-mediated mRNA stabilization	3/165	22/28891	0.000260073	0.0170615	0.014738	210106/52477/77134	3	Cluster 1
BP	GO:0070828	heterochromatin organization	5/165	99/28891	0.000265285	0.0170615	0.014738	15364/14056/99982/13626/17192	5	Cluster 1
BP	GO:0006368	transcription elongation by RNA polymerase II	5/165	100/28891	0.000277972	0.0170615	0.014738	20924/14056/19014/67279/67219	5	Cluster 1
BP	GO:0000280	nuclear division	10/165	450/28891	0.000278043	0.0170615	0.014738	378430/333307/381759/68549/230936/100088/73679/67849/66591/26934	10	Cluster 1
BP	GO:0017148	negative regulation of translation	7/165	220/28891	0.000283525	0.0170615	0.014738	19735/378430/14786/18983/210106/75901/78943	7	Cluster 1
BP	GO:0055010	ventricular cardiac muscle tissue morphogenesis	4/165	56/28891	0.000298935	0.0174749	0.0150951	17897/22003/17888/19014	4	Cluster 1
BP	GO:0006302	double-strand break repair	8/165	296/28891	0.000316224	0.0178845	0.0154489	12055/15364/21427/103537/99982/110052/72612/67849	8	Cluster 1
BP	GO:0006401	RNA catabolic process	8/165	297/28891	0.000323424	0.0178845	0.0154489	22352/378430/18983/210106/52477/75901/77134/24128	8	Cluster 1
BP	GO:1903311	regulation of mRNA metabolic process	8/165	304/28891	0.000377668	0.0203344	0.0175652	22352/378430/18983/210106/52477/75901/77134/60532	8	Cluster 1
BP	GO:0000288	nuclear-transcribed mRNA catabolic process, deadenylation-dependent decay	4/165	61/28891	0.000415432	0.021547	0.0186126	378430/18983/210106/75901	4	Cluster 1
BP	GO:0006353	DNA-templated transcription termination	3/165	26/28891	0.000431782	0.021547	0.0186126	106583/67219/24128	3	Cluster 1
BP	GO:1900151	regulation of nuclear-transcribed mRNA catabolic process, deadenylation-dependent decay	3/165	26/28891	0.000431782	0.021547	0.0186126	378430/18983/210106	3	Cluster 1
BP	GO:0006403	RNA localization	6/165	173/28891	0.000492742	0.0239961	0.0207283	331401/20492/223642/68879/66011/67681	6	Cluster 1
BP	GO:0034249	negative regulation of amide metabolic process	7/165	243/28891	0.000514679	0.0239961	0.0207283	19735/378430/14786/18983/210106/75901/78943	7	Cluster 1
BP	GO:0032964	collagen biosynthetic process	4/165	65/28891	0.000529512	0.0239961	0.0207283	12842/22352/109905/11846	4	Cluster 1
BP	GO:0140694	non-membrane-bounded organelle assembly	9/165	402/28891	0.000532002	0.0239961	0.0207283	22003/17888/14786/52570/18983/56275/100088/68794/26934	9	Cluster 1
BP	GO:0065004	protein-DNA complex assembly	6/165	176/28891	0.000539502	0.0239961	0.0207283	56702/52504/19014/67279/67219/66929	6	Cluster 1
BP	GO:0045814	negative regulation of gene expression, epigenetic	5/165	118/28891	0.000594938	0.0258988	0.0223718	15364/14056/99982/13626/17192	5	Cluster 1
BP	GO:0003229	ventricular cardiac muscle tissue development	4/165	68/28891	0.000628533	0.0267912	0.0231427	17897/22003/17888/19014	4	Cluster 1
BP	GO:0018105	peptidyl-serine phosphorylation	8/165	331/28891	0.000660621	0.0275843	0.0238278	338467/21432/27379/27381/27378/27380/78943/52033	8	Cluster 1
BP	GO:0000956	nuclear-transcribed mRNA catabolic process	5/165	125/28891	0.0007724	0.0316066	0.0273023	378430/18983/210106/75901/24128	5	Cluster 1
BP	GO:0055008	cardiac muscle tissue morphogenesis	4/165	73/28891	0.000821676	0.0321147	0.0277412	17897/22003/17888/19014	4	Cluster 1
BP	GO:0033138	positive regulation of peptidyl-serine phosphorylation	5/165	127/28891	0.000829673	0.0321147	0.0277412	21432/27379/27381/27378/27380	5	Cluster 1
BP	GO:0018209	peptidyl-serine modification	8/165	343/28891	0.000831906	0.0321147	0.0277412	338467/21432/27379/27381/27378/27380/78943/52033	8	Cluster 1
BP	GO:0043405	regulation of MAP kinase activity	6/165	197/28891	0.00097099	0.0367897	0.0317796	19735/19252/13543/14056/99470/78943	6	Cluster 1
BP	GO:0090068	positive regulation of cell cycle process	7/165	276/28891	0.00108499	0.0403612	0.0348646	14056/68549/19014/67849/66591/26934/18392	7	Cluster 1
BP	GO:0015931	nucleobase-containing compound transport	6/165	202/28891	0.0011047	0.0403612	0.0348646	331401/20492/110172/223642/66011/67681	6	Cluster 1
BP	GO:0070316	regulation of G0 to G1 transition	3/165	36/28891	0.00113714	0.0408174	0.0352588	12055/19014/18392	3	Cluster 1
BP	GO:0003208	cardiac ventricle morphogenesis	4/165	82/28891	0.00126896	0.0447638	0.0386677	17897/22003/17888/19014	4	Cluster 1
BP	GO:0045023	G0 to G1 transition	3/165	38/28891	0.00133237	0.0462038	0.0399116	12055/19014/18392	3	Cluster 1
BP	GO:0140888	interferon-mediated signaling pathway	4/165	84/28891	0.00138758	0.0467166	0.0403546	18983/11846/193670/19014	4	Cluster 1
BP	GO:0030049	muscle filament sliding	2/165	10/28891	0.00141565	0.0467166	0.0403546	22003/17888	2	Cluster 1
BP	GO:0051255	spindle midzone assembly	2/165	10/28891	0.00141565	0.0467166	0.0403546	52570/26934	2	Cluster 1
BP	GO:0050657	nucleic acid transport	5/165	145/28891	0.00149773	0.0478807	0.0413601	331401/20492/223642/66011/67681	5	Cluster 1
BP	GO:0050658	RNA transport	5/165	145/28891	0.00149773	0.0478807	0.0413601	331401/20492/223642/66011/67681	5	Cluster 1
BP	GO:0003007	heart morphogenesis	7/165	294/28891	0.00155824	0.0489707	0.0423017	17248/17897/12824/22003/17888/13543/19014	7	Cluster 1
BP	GO:0060415	muscle tissue morphogenesis	4/165	87/28891	0.0015797	0.0489707	0.0423017	17897/22003/17888/19014	4	Cluster 1
BP	GO:0098727	maintenance of cell number	6/165	218/28891	0.00162913	0.0493017	0.0425876	12055/15364/21432/378430/14056/21427	6	Cluster 1
BP	GO:0051236	establishment of RNA localization	5/165	148/28891	0.00163905	0.0493017	0.0425876	331401/20492/223642/66011/67681	5	Cluster 1
BP	GO:0032506	cytokinetic process	3/165	41/28891	0.00166267	0.0493017	0.0425876	544963/74107/26934	3	Cluster 1
BP	GO:0043414	macromolecule methylation	6/165	220/28891	0.00170605	0.0498653	0.0430745	20638/14056/68215/234728/13626/60532	6	Cluster 1
BP	GO:0030866	cortical actin cytoskeleton organization	3/165	42/28891	0.00178311	0.0513836	0.044386	217325/544963/26934	3	Cluster 1
BP	GO:0000375	RNA splicing, via transesterification reactions	7/165	304/28891	0.00188306	0.0517229	0.0446791	20638/66877/74255/56275/68879/71713/60532	7	Cluster 1
BP	GO:0000377	RNA splicing, via transesterification reactions with bulged adenosine as nucleophile	7/165	304/28891	0.00188306	0.0517229	0.0446791	20638/66877/74255/56275/68879/71713/60532	7	Cluster 1
BP	GO:0000398	mRNA splicing, via spliceosome	7/165	304/28891	0.00188306	0.0517229	0.0446791	20638/66877/74255/56275/68879/71713/60532	7	Cluster 1
BP	GO:0003231	cardiac ventricle development	5/165	153/28891	0.001896	0.0517229	0.0446791	17248/17897/22003/17888/19014	5	Cluster 1
BP	GO:0000290	deadenylation-dependent decapping of nuclear-transcribed mRNA	2/165	12/28891	0.00206076	0.0547574	0.0473003	18983/75901	2	Cluster 1
BP	GO:0033275	actin-myosin filament sliding	2/165	12/28891	0.00206076	0.0547574	0.0473003	22003/17888	2	Cluster 1
BP	GO:0007143	female meiotic nuclear division	3/165	45/28891	0.00217663	0.0564883	0.0487955	333307/381759/68549	3	Cluster 1
BP	GO:0048644	muscle organ morphogenesis	4/165	95/28891	0.00218112	0.0564883	0.0487955	17897/22003/17888/19014	4	Cluster 1
BP	GO:0034644	cellular response to UV	4/165	96/28891	0.00226596	0.0579519	0.0500598	235323/99982/107986/52033	4	Cluster 1
BP	GO:0033135	regulation of peptidyl-serine phosphorylation	5/165	160/28891	0.00230369	0.0581896	0.0502651	21432/27379/27381/27378/27380	5	Cluster 1
BP	GO:0061157	mRNA destabilization	4/165	97/28891	0.00235304	0.0587113	0.0507158	378430/18983/210106/75901	4	Cluster 1
BP	GO:0016570	histone modification	5/165	164/28891	0.00256345	0.0631907	0.0545852	14056/99982/110052/13626/17192	5	Cluster 1
BP	GO:0050779	RNA destabilization	4/165	102/28891	0.00282321	0.0679564	0.0587018	378430/18983/210106/75901	4	Cluster 1
BP	GO:0061014	positive regulation of mRNA catabolic process	4/165	102/28891	0.00282321	0.0679564	0.0587018	378430/18983/210106/75901	4	Cluster 1
BP	GO:0006417	regulation of translation	8/165	418/28891	0.00287239	0.0683361	0.0590298	19735/22352/378430/14786/18983/210106/75901/78943	8	Cluster 1
BP	GO:0045214	sarcomere organization	3/165	50/28891	0.00294449	0.0683996	0.0590847	22003/17888/68794	3	Cluster 1
BP	GO:0006310	DNA recombination	7/165	333/28891	0.00312737	0.0683996	0.0590847	56702/14056/21427/103537/99982/73679/24128	7	Cluster 1
BP	GO:0006188	IMP biosynthetic process	2/165	15/28891	0.00324181	0.0683996	0.0590847	11717/15452	2	Cluster 1
BP	GO:0007076	mitotic chromosome condensation	2/165	15/28891	0.00324181	0.0683996	0.0590847	230936/67849	2	Cluster 1
BP	GO:0009169	purine ribonucleoside monophosphate catabolic process	2/165	15/28891	0.00324181	0.0683996	0.0590847	11717/15452	2	Cluster 1
BP	GO:0060211	regulation of nuclear-transcribed mRNA poly(A) tail shortening	2/165	15/28891	0.00324181	0.0683996	0.0590847	18983/210106	2	Cluster 1
BP	GO:0060330	regulation of response to type II interferon	2/165	15/28891	0.00324181	0.0683996	0.0590847	11846/19014	2	Cluster 1
BP	GO:0060334	regulation of type II interferon-mediated signaling pathway	2/165	15/28891	0.00324181	0.0683996	0.0590847	11846/19014	2	Cluster 1
BP	GO:1900153	positive regulation of nuclear-transcribed mRNA catabolic process, deadenylation-dependent decay	2/165	15/28891	0.00324181	0.0683996	0.0590847	378430/18983	2	Cluster 1
BP	GO:0006479	protein methylation	4/165	106/28891	0.0032428	0.0683996	0.0590847	20638/14056/68215/13626	4	Cluster 1
BP	GO:0008213	protein alkylation	4/165	106/28891	0.0032428	0.0683996	0.0590847	20638/14056/68215/13626	4	Cluster 1
BP	GO:0043547	positive regulation of GTPase activity	6/165	253/28891	0.00341654	0.070557	0.0609483	109905/13543/14056/66687/76281/13196	6	Cluster 1
BP	GO:0030865	cortical cytoskeleton organization	3/165	53/28891	0.0034756	0.070557	0.0609483	217325/544963/26934	3	Cluster 1
BP	GO:0032968	positive regulation of transcription elongation by RNA polymerase II	3/165	53/28891	0.0034756	0.070557	0.0609483	19014/67279/67219	3	Cluster 1
BP	GO:0000209	protein polyubiquitination	6/165	254/28891	0.00348302	0.070557	0.0609483	11796/11797/67948/192658/193670/107986	6	Cluster 1
BP	GO:1901875	positive regulation of post-translational protein modification	5/165	178/28891	0.00364111	0.0712446	0.0615422	11796/11797/99982/110052/13626	5	Cluster 1
BP	GO:0009128	purine nucleoside monophosphate catabolic process	2/165	16/28891	0.00369107	0.0712446	0.0615422	11717/15452	2	Cluster 1
BP	GO:0060546	negative regulation of necroptotic process	2/165	16/28891	0.00369107	0.0712446	0.0615422	11796/11797	2	Cluster 1
BP	GO:0106380	purine ribonucleotide salvage	2/165	16/28891	0.00369107	0.0712446	0.0615422	11717/15452	2	Cluster 1
BP	GO:0110156	methylguanosine-cap decapping	2/165	16/28891	0.00369107	0.0712446	0.0615422	18983/75901	2	Cluster 1
BP	GO:0007292	female gamete generation	5/165	179/28891	0.0037288	0.0713001	0.0615902	102991/378430/333307/381759/68549	5	Cluster 1
BP	GO:0043087	regulation of GTPase activity	7/165	345/28891	0.00379539	0.0719016	0.0621098	109905/544963/13543/14056/66687/76281/13196	7	Cluster 1
BP	GO:0009895	negative regulation of catabolic process	7/165	349/28891	0.00404056	0.0748669	0.0646712	17248/210106/52477/53325/77134/52033/21945	7	Cluster 1
BP	GO:0031331	positive regulation of cellular catabolic process	7/165	349/28891	0.00404056	0.0748669	0.0646712	20924/378430/18983/210106/17281/192658/75901	7	Cluster 1
BP	GO:0043507	positive regulation of JUN kinase activity	3/165	56/28891	0.00406169	0.0748669	0.0646712	13543/99470/78943	3	Cluster 1
BP	GO:0007096	regulation of exit from mitosis	2/165	17/28891	0.00416757	0.0754139	0.0651438	67849/66591	2	Cluster 1
BP	GO:0001890	placenta development	5/165	184/28891	0.00419008	0.0754139	0.0651438	217325/11797/19014/73679/21945	5	Cluster 1
BP	GO:0044403	biological process involved in symbiotic interaction	6/165	264/28891	0.00420195	0.0754139	0.0651438	331401/15364/13830/11846/192658/94091	6	Cluster 1
BP	GO:0051028	mRNA transport	4/165	116/28891	0.00447338	0.0791174	0.0683429	331401/20492/223642/66011	4	Cluster 1
BP	GO:0050792	regulation of viral process	5/165	187/28891	0.00448564	0.0791174	0.0683429	15364/13830/18983/192658/94091	5	Cluster 1
BP	GO:0042177	negative regulation of protein catabolic process	4/165	117/28891	0.00461147	0.079547	0.068714	17248/53325/52033/21945	4	Cluster 1
BP	GO:0071482	cellular response to light stimulus	4/165	117/28891	0.00461147	0.079547	0.068714	235323/99982/107986/52033	4	Cluster 1
BP	GO:0062099	negative regulation of programmed necrotic cell death	2/165	18/28891	0.004671	0.079547	0.068714	11796/11797	2	Cluster 1
BP	GO:1904294	positive regulation of ERAD pathway	2/165	18/28891	0.004671	0.079547	0.068714	193670/78943	2	Cluster 1
BP	GO:0051123	RNA polymerase II preinitiation complex assembly	3/165	59/28891	0.0047044	0.079547	0.068714	19014/67279/67219	3	Cluster 1
BP	GO:0045787	positive regulation of cell cycle	7/165	365/28891	0.00514323	0.0844549	0.0729536	14056/68549/19014/67849/66591/26934/18392	7	Cluster 1
BP	GO:0032261	purine nucleotide salvage	2/165	19/28891	0.00520104	0.0844549	0.0729536	11717/15452	2	Cluster 1
BP	GO:0032785	negative regulation of DNA-templated transcription, elongation	2/165	19/28891	0.00520104	0.0844549	0.0729536	20924/14056	2	Cluster 1
BP	GO:0080009	mRNA methylation	2/165	19/28891	0.00520104	0.0844549	0.0729536	234728/60532	2	Cluster 1
BP	GO:0110154	RNA decapping	2/165	19/28891	0.00520104	0.0844549	0.0729536	18983/75901	2	Cluster 1
BP	GO:0032259	methylation	6/165	277/28891	0.00529376	0.0852838	0.0736695	20638/14056/68215/234728/13626/60532	6	Cluster 1
BP	GO:0042176	regulation of protein catabolic process	7/165	369/28891	0.00545119	0.0871339	0.0752677	17248/53325/193670/78943/100494/52033/21945	7	Cluster 1
BP	GO:0032963	collagen metabolic process	4/165	123/28891	0.00550058	0.0872418	0.0753609	12842/22352/109905/11846	4	Cluster 1
BP	GO:0008016	regulation of heart contraction	5/165	197/28891	0.00557816	0.0877916	0.0758358	19735/17248/17897/22003/17888	5	Cluster 1
BP	GO:0048255	mRNA stabilization	3/165	63/28891	0.00565197	0.0879071	0.0759356	210106/52477/77134	3	Cluster 1
BP	GO:0010958	regulation of amino acid import across plasma membrane	2/165	20/28891	0.00575736	0.0879071	0.0759356	19735/11846	2	Cluster 1
BP	GO:1902916	positive regulation of protein polyubiquitination	2/165	20/28891	0.00575736	0.0879071	0.0759356	11796/11797	2	Cluster 1
BP	GO:1903789	regulation of amino acid transmembrane transport	2/165	20/28891	0.00575736	0.0879071	0.0759356	19735/11846	2	Cluster 1
BP	GO:0003205	cardiac chamber development	5/165	200/28891	0.00593956	0.0900173	0.0777584	17248/17897/22003/17888/19014	5	Cluster 1
BP	GO:0070897	transcription preinitiation complex assembly	3/165	65/28891	0.00616551	0.0927547	0.080123	19014/67279/67219	3	Cluster 1
BP	GO:1901142	insulin metabolic process	2/165	21/28891	0.00633965	0.0946783	0.0817847	53322/78943	2	Cluster 1
BP	GO:0043406	positive regulation of MAP kinase activity	4/165	130/28891	0.00667455	0.0980041	0.0846576	13543/14056/99470/78943	4	Cluster 1
BP	GO:0034248	regulation of amide metabolic process	8/165	482/28891	0.00668495	0.0980041	0.0846576	19735/22352/378430/14786/18983/210106/75901/78943	8	Cluster 1
BP	GO:0060261	positive regulation of transcription initiation by RNA polymerase II	3/165	67/28891	0.00670605	0.0980041	0.0846576	19014/67279/67219	3	Cluster 1
BP	GO:0009158	ribonucleoside monophosphate catabolic process	2/165	22/28891	0.00694761	0.0985827	0.0851573	11717/15452	2	Cluster 1
BP	GO:0043101	purine-containing compound salvage	2/165	22/28891	0.00694761	0.0985827	0.0851573	11717/15452	2	Cluster 1
BP	GO:0140861	DNA repair-dependent chromatin remodeling	2/165	22/28891	0.00694761	0.0985827	0.0851573	99982/72612	2	Cluster 1
BP	GO:1902254	negative regulation of intrinsic apoptotic signaling pathway by p53 class mediator	2/165	22/28891	0.00694761	0.0985827	0.0851573	17248/99982	2	Cluster 1
BP	GO:0043903	regulation of biological process involved in symbiotic interaction	3/165	68/28891	0.00698655	0.0985827	0.0851573	11846/192658/94091	3	Cluster 1
BP	GO:1901873	regulation of post-translational protein modification	6/165	295/28891	0.00713131	0.0999361	0.0863264	11796/11797/99982/110052/13626/66867	6	Cluster 1
BP	GO:0048524	positive regulation of viral process	3/165	69/28891	0.00727393	0.101241	0.0874538	13830/18983/94091	3	Cluster 1
BP	GO:0060048	cardiac muscle contraction	4/165	134/28891	0.00741453	0.102043	0.0881466	19735/17897/22003/17888	4	Cluster 1
BP	GO:0006144	purine nucleobase metabolic process	2/165	23/28891	0.00758093	0.102043	0.0881466	15452/99982	2	Cluster 1
BP	GO:0009168	purine ribonucleoside monophosphate biosynthetic process	2/165	23/28891	0.00758093	0.102043	0.0881466	11717/15452	2	Cluster 1
BP	GO:0060333	type II interferon-mediated signaling pathway	2/165	23/28891	0.00758093	0.102043	0.0881466	11846/19014	2	Cluster 1
BP	GO:0060544	regulation of necroptotic process	2/165	23/28891	0.00758093	0.102043	0.0881466	11796/11797	2	Cluster 1
BP	GO:0019827	stem cell population maintenance	5/165	213/28891	0.00769745	0.102266	0.0883392	12055/15364/21432/378430/21427	5	Cluster 1
BP	GO:0140013	meiotic nuclear division	5/165	213/28891	0.00769745	0.102266	0.0883392	378430/333307/381759/68549/73679	5	Cluster 1
BP	GO:0000018	regulation of DNA recombination	4/165	137/28891	0.00800367	0.105648	0.0912608	56702/21427/103537/99982	4	Cluster 1
BP	GO:0043173	nucleotide salvage	2/165	24/28891	0.00823929	0.105955	0.0915255	11717/15452	2	Cluster 1
BP	GO:0046040	IMP metabolic process	2/165	24/28891	0.00823929	0.105955	0.0915255	11717/15452	2	Cluster 1
BP	GO:1904292	regulation of ERAD pathway	2/165	24/28891	0.00823929	0.105955	0.0915255	193670/78943	2	Cluster 1
BP	GO:0045786	negative regulation of cell cycle	7/165	400/28891	0.00832851	0.105955	0.0915255	378430/235323/14056/381759/52477/66591/18392	7	Cluster 1
BP	GO:0000819	sister chromatid segregation	5/165	218/28891	0.00846077	0.105955	0.0915255	12055/230936/67849/66591/26934	5	Cluster 1
BP	GO:0031032	actomyosin structure organization	5/165	218/28891	0.00846077	0.105955	0.0915255	22003/17888/544963/68794/26934	5	Cluster 1
BP	GO:0010569	regulation of double-strand break repair via homologous recombination	3/165	73/28891	0.00849296	0.105955	0.0915255	21427/103537/99982	3	Cluster 1
BP	GO:0030239	myofibril assembly	3/165	73/28891	0.00849296	0.105955	0.0915255	22003/17888/68794	3	Cluster 1
BP	GO:1902373	negative regulation of mRNA catabolic process	3/165	73/28891	0.00849296	0.105955	0.0915255	210106/52477/77134	3	Cluster 1
BP	GO:0043489	RNA stabilization	3/165	74/28891	0.00881527	0.107384	0.0927597	210106/52477/77134	3	Cluster 1
BP	GO:0043506	regulation of JUN kinase activity	3/165	74/28891	0.00881527	0.107384	0.0927597	13543/99470/78943	3	Cluster 1
BP	GO:2000144	positive regulation of DNA-templated transcription initiation	3/165	74/28891	0.00881527	0.107384	0.0927597	19014/67279/67219	3	Cluster 1
BP	GO:0009125	nucleoside monophosphate catabolic process	2/165	25/28891	0.00892239	0.107384	0.0927597	11717/15452	2	Cluster 1
BP	GO:0009127	purine nucleoside monophosphate biosynthetic process	2/165	25/28891	0.00892239	0.107384	0.0927597	11717/15452	2	Cluster 1
BP	GO:1902410	mitotic cytokinetic process	2/165	25/28891	0.00892239	0.107384	0.0927597	544963/74107	2	Cluster 1
BP	GO:0098813	nuclear chromosome segregation	6/165	312/28891	0.00925441	0.110728	0.0956488	12055/230936/73679/67849/66591/26934	6	Cluster 1
BP	GO:0055002	striated muscle cell development	3/165	76/28891	0.00948121	0.111486	0.0963034	22003/17888/68794	3	Cluster 1
BP	GO:0060260	regulation of transcription initiation by RNA polymerase II	3/165	76/28891	0.00948121	0.111486	0.0963034	19014/67279/67219	3	Cluster 1
BP	GO:2000036	regulation of stem cell population maintenance	3/165	76/28891	0.00948121	0.111486	0.0963034	12055/15364/21432	3	Cluster 1
BP	GO:1903313	positive regulation of mRNA metabolic process	4/165	145/28891	0.00972267	0.113672	0.0981916	378430/18983/210106/75901	4	Cluster 1
BP	GO:0001959	regulation of cytokine-mediated signaling pathway	4/165	146/28891	0.00995306	0.115179	0.0994939	18983/11846/193670/19014	4	Cluster 1
BP	GO:0018205	peptidyl-lysine modification	5/165	227/28891	0.00996421	0.115179	0.0994939	14056/110052/13626/66867/17192	5	Cluster 1
BP	GO:0000289	nuclear-transcribed mRNA poly(A) tail shortening	2/165	27/28891	0.0103616	0.117127	0.101176	18983/210106	2	Cluster 1
BP	GO:0022403	cell cycle phase	2/165	27/28891	0.0103616	0.117127	0.101176	378430/110052	2	Cluster 1
BP	GO:0032878	regulation of establishment or maintenance of cell polarity	2/165	27/28891	0.0103616	0.117127	0.101176	217325/263406	2	Cluster 1
BP	GO:2001032	regulation of double-strand break repair via nonhomologous end joining	2/165	27/28891	0.0103616	0.117127	0.101176	15364/110052	2	Cluster 1
BP	GO:0048144	fibroblast proliferation	4/165	150/28891	0.01091	0.122647	0.105945	338467/15364/54124/67279	4	Cluster 1
BP	GO:0045648	positive regulation of erythrocyte differentiation	2/165	28/28891	0.0111172	0.123618	0.106784	99982/19014	2	Cluster 1
BP	GO:0062098	regulation of programmed necrotic cell death	2/165	28/28891	0.0111172	0.123618	0.106784	11796/11797	2	Cluster 1
BP	GO:0000281	mitotic cytokinesis	3/165	81/28891	0.0112717	0.124659	0.107682	544963/74107/26934	3	Cluster 1
BP	GO:0003206	cardiac chamber morphogenesis	4/165	152/28891	0.0114099	0.125509	0.108417	17897/22003/17888/19014	4	Cluster 1
BP	GO:0097193	intrinsic apoptotic signaling pathway	6/165	327/28891	0.0114735	0.125534	0.108438	17248/235323/99982/78943/12049/59041	6	Cluster 1
BP	GO:0055001	muscle cell development	5/165	236/28891	0.0116418	0.126282	0.109084	19735/22003/17888/99982/68794	5	Cluster 1
BP	GO:0051783	regulation of nuclear division	4/165	153/28891	0.0116653	0.126282	0.109084	378430/381759/100088/66591	4	Cluster 1
BP	GO:0031100	animal organ regeneration	2/165	29/28891	0.0118963	0.127434	0.110079	14056/19014	2	Cluster 1
BP	GO:0046033	AMP metabolic process	2/165	29/28891	0.0118963	0.127434	0.110079	11717/15452	2	Cluster 1
BP	GO:0060047	heart contraction	5/165	239/28891	0.0122412	0.12977	0.112097	19735/17248/17897/22003/17888	5	Cluster 1
BP	GO:1903046	meiotic cell cycle process	5/165	239/28891	0.0122412	0.12977	0.112097	378430/333307/381759/68549/73679	5	Cluster 1
BP	GO:0060759	regulation of response to cytokine stimulus	4/165	156/28891	0.0124535	0.130666	0.112871	18983/11846/193670/19014	4	Cluster 1
BP	GO:1903900	regulation of viral life cycle	4/165	156/28891	0.0124535	0.130666	0.112871	15364/18983/192658/94091	4	Cluster 1
BP	GO:0034504	protein localization to nucleus	6/165	335/28891	0.0127995	0.133302	0.115148	338467/12842/18969/53325/19014/18141	6	Cluster 1
BP	GO:2000142	regulation of DNA-templated transcription initiation	3/165	85/28891	0.012835	0.133302	0.115148	19014/67279/67219	3	Cluster 1
BP	GO:0009411	response to UV	4/165	158/28891	0.0129974	0.134307	0.116017	235323/99982/107986/52033	4	Cluster 1
BP	GO:0072332	intrinsic apoptotic signaling pathway by p53 class mediator	3/165	86/28891	0.0132442	0.135488	0.117037	17248/235323/99982	3	Cluster 1
BP	GO:2000781	positive regulation of double-strand break repair	3/165	86/28891	0.0132442	0.135488	0.117037	12055/21427/103537	3	Cluster 1
BP	GO:0002026	regulation of the force of heart contraction	2/165	31/28891	0.013524	0.136306	0.117744	17897/17888	2	Cluster 1
BP	GO:0045454	cell redox homeostasis	2/165	31/28891	0.013524	0.136306	0.117744	14782/50493	2	Cluster 1
BP	GO:1902914	regulation of protein polyubiquitination	2/165	31/28891	0.013524	0.136306	0.117744	11796/11797	2	Cluster 1
BP	GO:1902369	negative regulation of RNA catabolic process	3/165	87/28891	0.0136608	0.13701	0.118351	210106/52477/77134	3	Cluster 1
BP	GO:0003299	muscle hypertrophy in response to stress	2/165	32/28891	0.0143721	0.140025	0.120956	17888/14056	2	Cluster 1
BP	GO:0010458	exit from mitosis	2/165	32/28891	0.0143721	0.140025	0.120956	67849/66591	2	Cluster 1
BP	GO:0014898	cardiac muscle hypertrophy in response to stress	2/165	32/28891	0.0143721	0.140025	0.120956	17888/14056	2	Cluster 1
BP	GO:0035162	embryonic hemopoiesis	2/165	32/28891	0.0143721	0.140025	0.120956	99982/19014	2	Cluster 1
BP	GO:1901099	negative regulation of signal transduction in absence of ligand	2/165	32/28891	0.0143721	0.140025	0.120956	12824/12049	2	Cluster 1
BP	GO:2001240	negative regulation of extrinsic apoptotic signaling pathway in absence of ligand	2/165	32/28891	0.0143721	0.140025	0.120956	12824/12049	2	Cluster 1
BP	GO:0035019	somatic stem cell population maintenance	3/165	89/28891	0.0145162	0.140759	0.12159	15364/21432/21427	3	Cluster 1
BP	GO:0019058	viral life cycle	5/165	250/28891	0.0146178	0.141076	0.121864	15364/13830/18983/192658/94091	5	Cluster 1
BP	GO:0001837	epithelial to mesenchymal transition	4/165	164/28891	0.0147194	0.14139	0.122135	12842/15364/14056/319530	4	Cluster 1
BP	GO:0003015	heart process	5/165	252/28891	0.0150809	0.142403	0.12301	19735/17248/17897/22003/17888	5	Cluster 1
BP	GO:0006270	DNA replication initiation	2/165	33/28891	0.0152425	0.142403	0.12301	18969/18392	2	Cluster 1
BP	GO:0006346	DNA methylation-dependent heterochromatin formation	2/165	33/28891	0.0152425	0.142403	0.12301	99982/17192	2	Cluster 1
BP	GO:0009156	ribonucleoside monophosphate biosynthetic process	2/165	33/28891	0.0152425	0.142403	0.12301	11717/15452	2	Cluster 1
BP	GO:0014887	cardiac muscle adaptation	2/165	33/28891	0.0152425	0.142403	0.12301	17888/14056	2	Cluster 1
BP	GO:1901797	negative regulation of signal transduction by p53 class mediator	2/165	33/28891	0.0152425	0.142403	0.12301	17248/99982	2	Cluster 1
BP	GO:0051321	meiotic cell cycle	6/165	350/28891	0.0155694	0.144795	0.125076	15364/378430/333307/381759/68549/73679	6	Cluster 1
BP	GO:0044772	mitotic cell cycle phase transition	7/165	454/28891	0.0158037	0.146309	0.126384	12055/54124/14056/100088/67849/66591/18392	7	Cluster 1
BP	GO:0034101	erythrocyte homeostasis	4/165	168/28891	0.0159439	0.146942	0.126931	11717/99982/19014/26934	4	Cluster 1
BP	GO:0042278	purine nucleoside metabolic process	2/165	34/28891	0.0161351	0.148038	0.127878	15452/106821	2	Cluster 1
BP	GO:0045616	regulation of keratinocyte differentiation	2/165	35/28891	0.0170496	0.155038	0.133924	14056/19014	2	Cluster 1
BP	GO:1905898	positive regulation of response to endoplasmic reticulum stress	2/165	35/28891	0.0170496	0.155038	0.133924	193670/78943	2	Cluster 1
BP	GO:0000387	spliceosomal snRNP assembly	2/165	36/28891	0.0179856	0.160692	0.138809	20638/68879	2	Cluster 1
BP	GO:0009112	nucleobase metabolic process	2/165	36/28891	0.0179856	0.160692	0.138809	15452/99982	2	Cluster 1
BP	GO:0043094	cellular metabolic compound salvage	2/165	36/28891	0.0179856	0.160692	0.138809	11717/15452	2	Cluster 1
BP	GO:1902253	regulation of intrinsic apoptotic signaling pathway by p53 class mediator	2/165	36/28891	0.0179856	0.160692	0.138809	17248/99982	2	Cluster 1
BP	GO:1903312	negative regulation of mRNA metabolic process	3/165	97/28891	0.0182363	0.162224	0.140131	210106/52477/77134	3	Cluster 1
BP	GO:0006367	transcription initiation at RNA polymerase II promoter	3/165	98/28891	0.018735	0.162846	0.140669	19014/67279/67219	3	Cluster 1
BP	GO:0140014	mitotic nuclear division	5/165	267/28891	0.0188694	0.162846	0.140669	230936/100088/67849/66591/26934	5	Cluster 1
BP	GO:0000070	mitotic sister chromatid segregation	4/165	177/28891	0.0189277	0.162846	0.140669	230936/67849/66591/26934	4	Cluster 1
BP	GO:0001958	endochondral ossification	2/165	37/28891	0.0189429	0.162846	0.140669	12842/12824	2	Cluster 1
BP	GO:0016556	mRNA modification	2/165	37/28891	0.0189429	0.162846	0.140669	234728/60532	2	Cluster 1
BP	GO:0032104	regulation of response to extracellular stimulus	2/165	37/28891	0.0189429	0.162846	0.140669	53322/19014	2	Cluster 1
BP	GO:0032107	regulation of response to nutrient levels	2/165	37/28891	0.0189429	0.162846	0.140669	53322/19014	2	Cluster 1
BP	GO:0036075	replacement ossification	2/165	37/28891	0.0189429	0.162846	0.140669	12842/12824	2	Cluster 1
BP	GO:1903522	regulation of blood circulation	5/165	268/28891	0.0191422	0.163673	0.141383	19735/17248/17897/22003/17888	5	Cluster 1
BP	GO:0006941	striated muscle contraction	4/165	178/28891	0.0192791	0.163673	0.141383	19735/17897/22003/17888	4	Cluster 1
BP	GO:0071478	cellular response to radiation	4/165	178/28891	0.0192791	0.163673	0.141383	235323/99982/107986/52033	4	Cluster 1
BP	GO:0009167	purine ribonucleoside monophosphate metabolic process	2/165	38/28891	0.0199213	0.167045	0.144296	11717/15452	2	Cluster 1
BP	GO:0070266	necroptotic process	2/165	38/28891	0.0199213	0.167045	0.144296	11796/11797	2	Cluster 1
BP	GO:1905168	positive regulation of double-strand break repair via homologous recombination	2/165	38/28891	0.0199213	0.167045	0.144296	21427/103537	2	Cluster 1
BP	GO:0010717	regulation of epithelial to mesenchymal transition	3/165	101/28891	0.0202765	0.169329	0.146269	12842/14056/319530	3	Cluster 1
BP	GO:0072521	purine-containing compound metabolic process	7/165	479/28891	0.0205233	0.170694	0.147448	11717/15452/14148/17888/99982/106821/50493	7	Cluster 1
BP	GO:0021983	pituitary gland development	2/165	39/28891	0.0209204	0.1719	0.14849	15364/99982	2	Cluster 1
BP	GO:0040020	regulation of meiotic nuclear division	2/165	39/28891	0.0209204	0.1719	0.14849	378430/381759	2	Cluster 1
BP	GO:0071320	cellular response to cAMP	2/165	39/28891	0.0209204	0.1719	0.14849	14148/109905	2	Cluster 1
BP	GO:0001835	blastocyst hatching	2/165	40/28891	0.0219401	0.178132	0.153874	68552/66929	2	Cluster 1
BP	GO:0035188	hatching	2/165	40/28891	0.0219401	0.178132	0.153874	68552/66929	2	Cluster 1
BP	GO:0071684	organism emergence from protective structure	2/165	40/28891	0.0219401	0.178132	0.153874	68552/66929	2	Cluster 1
BP	GO:0007369	gastrulation	4/165	186/28891	0.0222361	0.179823	0.155334	19252/15364/13543/50493	4	Cluster 1
BP	GO:0048738	cardiac muscle tissue development	5/165	280/28891	0.0226204	0.181525	0.156804	19735/17897/22003/17888/19014	5	Cluster 1
BP	GO:0016331	morphogenesis of embryonic epithelium	4/165	187/28891	0.0226241	0.181525	0.156804	330409/217325/13543/18141	4	Cluster 1
BP	GO:0003230	cardiac atrium development	2/165	41/28891	0.0229799	0.182236	0.157419	17248/17888	2	Cluster 1
BP	GO:0009126	purine nucleoside monophosphate metabolic process	2/165	41/28891	0.0229799	0.182236	0.157419	11717/15452	2	Cluster 1
BP	GO:0045823	positive regulation of heart contraction	2/165	41/28891	0.0229799	0.182236	0.157419	19735/22003	2	Cluster 1
BP	GO:0051656	establishment of organelle localization	7/165	491/28891	0.0231061	0.18253	0.157672	217325/319565/17281/67849/76205/26934/59041	7	Cluster 1
BP	GO:0009154	purine ribonucleotide catabolic process	2/165	42/28891	0.0240398	0.187774	0.162202	11717/15452	2	Cluster 1
BP	GO:0060351	cartilage development involved in endochondral bone morphogenesis	2/165	42/28891	0.0240398	0.187774	0.162202	12842/12824	2	Cluster 1
BP	GO:0001704	formation of primary germ layer	3/165	108/28891	0.0241371	0.187774	0.162202	19252/15364/50493	3	Cluster 1
BP	GO:0061640	cytoskeleton-dependent cytokinesis	3/165	108/28891	0.0241371	0.187774	0.162202	544963/74107/26934	3	Cluster 1
BP	GO:0071901	negative regulation of protein serine/threonine kinase activity	3/165	109/28891	0.0247188	0.19157	0.165482	19735/19252/381759	3	Cluster 1
BP	GO:0001706	endoderm formation	2/165	43/28891	0.0251193	0.193211	0.166899	19252/15364	2	Cluster 1
BP	GO:0009124	nucleoside monophosphate biosynthetic process	2/165	43/28891	0.0251193	0.193211	0.166899	11717/15452	2	Cluster 1
BP	GO:2001243	negative regulation of intrinsic apoptotic signaling pathway	3/165	110/28891	0.025308	0.193933	0.167523	17248/99982/12049	3	Cluster 1
BP	GO:0061136	regulation of proteasomal protein catabolic process	4/165	195/28891	0.0258769	0.197553	0.170649	193670/78943/100494/52033	4	Cluster 1
BP	GO:0034314	Arp2/3 complex-mediated actin nucleation	2/165	44/28891	0.0262183	0.198677	0.17162	544963/207278	2	Cluster 1
BP	GO:0051154	negative regulation of striated muscle cell differentiation	2/165	44/28891	0.0262183	0.198677	0.17162	19735/14056	2	Cluster 1
BP	GO:0002027	regulation of heart rate	3/165	112/28891	0.0265091	0.200138	0.172883	17248/22003/17888	3	Cluster 1
BP	GO:0008630	intrinsic apoptotic signaling pathway in response to DNA damage	3/165	113/28891	0.0271209	0.201916	0.174418	235323/99982/12049	3	Cluster 1
BP	GO:0031056	regulation of histone modification	2/165	45/28891	0.0273366	0.201916	0.174418	110052/13626	2	Cluster 1
BP	GO:0042771	intrinsic apoptotic signaling pathway in response to DNA damage by p53 class mediator	2/165	45/28891	0.0273366	0.201916	0.174418	235323/99982	2	Cluster 1
BP	GO:0048147	negative regulation of fibroblast proliferation	2/165	45/28891	0.0273366	0.201916	0.174418	338467/67279	2	Cluster 1
BP	GO:1903524	positive regulation of blood circulation	2/165	45/28891	0.0273366	0.201916	0.174418	19735/22003	2	Cluster 1
BP	GO:2001239	regulation of extrinsic apoptotic signaling pathway in absence of ligand	2/165	45/28891	0.0273366	0.201916	0.174418	12824/12049	2	Cluster 1
BP	GO:1901800	positive regulation of proteasomal protein catabolic process	3/165	114/28891	0.0277402	0.20416	0.176357	193670/78943/100494	3	Cluster 1
BP	GO:0051702	biological process involved in interaction with symbiont	3/165	115/28891	0.028367	0.208025	0.179695	15364/13830/11846	3	Cluster 1
BP	GO:0006356	regulation of transcription by RNA polymerase I	2/165	46/28891	0.0284737	0.208062	0.179727	110052/21945	2	Cluster 1
BP	GO:0034968	histone lysine methylation	2/165	47/28891	0.0296296	0.212816	0.183834	14056/13626	2	Cluster 1
BP	GO:0060338	regulation of type I interferon-mediated signaling pathway	2/165	47/28891	0.0296296	0.212816	0.183834	18983/193670	2	Cluster 1
BP	GO:2000772	regulation of cellular senescence	2/165	47/28891	0.0296296	0.212816	0.183834	338467/15364	2	Cluster 1
BP	GO:0003300	cardiac muscle hypertrophy	3/165	117/28891	0.0296432	0.212816	0.183834	19735/17888/14056	3	Cluster 1
BP	GO:0014706	striated muscle tissue development	5/165	301/28891	0.0296445	0.212816	0.183834	19735/17897/22003/17888/19014	5	Cluster 1
BP	GO:0001892	embryonic placenta development	3/165	118/28891	0.0302925	0.215953	0.186544	217325/19014/73679	3	Cluster 1
BP	GO:0031398	positive regulation of protein ubiquitination	3/165	118/28891	0.0302925	0.215953	0.186544	11796/11797/99982	3	Cluster 1
BP	GO:0032873	negative regulation of stress-activated MAPK cascade	2/165	48/28891	0.0308039	0.217327	0.187731	19252/52033	2	Cluster 1
BP	GO:0071168	protein localization to chromatin	2/165	48/28891	0.0308039	0.217327	0.187731	56702/14056	2	Cluster 1
BP	GO:0072583	clathrin-dependent endocytosis	2/165	48/28891	0.0308039	0.217327	0.187731	218503/207278	2	Cluster 1
BP	GO:1901989	positive regulation of cell cycle phase transition	3/165	120/28891	0.0316136	0.222273	0.192003	14056/67849/66591	3	Cluster 1
BP	GO:0070303	negative regulation of stress-activated protein kinase signaling cascade	2/165	49/28891	0.0319965	0.224194	0.193663	19252/52033	2	Cluster 1
BP	GO:0014897	striated muscle hypertrophy	3/165	121/28891	0.0322853	0.225446	0.194744	19735/17888/14056	3	Cluster 1
BP	GO:0071346	cellular response to type II interferon	3/165	122/28891	0.0329645	0.228759	0.197606	22352/11846/19014	3	Cluster 1
BP	GO:0006739	NADP metabolic process	2/165	50/28891	0.033207	0.228759	0.197606	14148/50493	2	Cluster 1
BP	GO:0009116	nucleoside metabolic process	2/165	50/28891	0.033207	0.228759	0.197606	15452/106821	2	Cluster 1
BP	GO:0090102	cochlea development	2/165	50/28891	0.033207	0.228759	0.197606	330409/13543	2	Cluster 1
BP	GO:0014896	muscle hypertrophy	3/165	123/28891	0.0336511	0.230268	0.198909	19735/17888/14056	3	Cluster 1
BP	GO:0051225	spindle assembly	3/165	123/28891	0.0336511	0.230268	0.198909	52570/100088/26934	3	Cluster 1
BP	GO:0048477	oogenesis	3/165	124/28891	0.0343451	0.230998	0.19954	102991/378430/381759	3	Cluster 1
BP	GO:0009261	ribonucleotide catabolic process	2/165	51/28891	0.0344352	0.230998	0.19954	11717/15452	2	Cluster 1
BP	GO:0030219	megakaryocyte differentiation	2/165	51/28891	0.0344352	0.230998	0.19954	99982/19014	2	Cluster 1
BP	GO:0045646	regulation of erythrocyte differentiation	2/165	51/28891	0.0344352	0.230998	0.19954	99982/19014	2	Cluster 1
BP	GO:0060135	maternal process involved in female pregnancy	2/165	51/28891	0.0344352	0.230998	0.19954	19014/21945	2	Cluster 1
BP	GO:0097300	programmed necrotic cell death	2/165	51/28891	0.0344352	0.230998	0.19954	11796/11797	2	Cluster 1
BP	GO:0010948	negative regulation of cell cycle process	5/165	314/28891	0.034613	0.231432	0.199915	378430/235323/14056/66591/18392	5	Cluster 1
BP	GO:0019079	viral genome replication	3/165	125/28891	0.0350465	0.233568	0.201759	15364/13830/18983	3	Cluster 1
BP	GO:0002262	myeloid cell homeostasis	4/165	215/28891	0.0351858	0.233734	0.201903	11717/99982/19014/26934	4	Cluster 1
BP	GO:0031647	regulation of protein stability	5/165	316/28891	0.0354205	0.233775	0.201939	338467/56702/235323/101206/67213	5	Cluster 1
BP	GO:0060485	mesenchyme development	5/165	316/28891	0.0354205	0.233775	0.201939	17248/12842/15364/14056/319530	5	Cluster 1
BP	GO:0044848	biological phase	2/165	52/28891	0.0356809	0.234473	0.202541	378430/110052	2	Cluster 1
BP	GO:0048145	regulation of fibroblast proliferation	3/165	126/28891	0.0357554	0.234473	0.202541	338467/15364/67279	3	Cluster 1
BP	GO:0009161	ribonucleoside monophosphate metabolic process	2/165	53/28891	0.0369439	0.240723	0.207941	11717/15452	2	Cluster 1
BP	GO:0046596	regulation of viral entry into host cell	2/165	53/28891	0.0369439	0.240723	0.207941	192658/94091	2	Cluster 1
BP	GO:0006195	purine nucleotide catabolic process	2/165	54/28891	0.0382238	0.246706	0.213109	11717/15452	2	Cluster 1
BP	GO:0010718	positive regulation of epithelial to mesenchymal transition	2/165	54/28891	0.0382238	0.246706	0.213109	12842/14056	2	Cluster 1
BP	GO:0015804	neutral amino acid transport	2/165	54/28891	0.0382238	0.246706	0.213109	19735/217325	2	Cluster 1
BP	GO:0030048	actin filament-based movement	3/165	130/28891	0.0386642	0.24864	0.21478	22003/17888/319565	3	Cluster 1
BP	GO:0006936	muscle contraction	5/165	324/28891	0.0387665	0.24864	0.21478	19735/17897/59069/22003/17888	5	Cluster 1
BP	GO:0002823	negative regulation of adaptive immune response based on somatic recombination of immune receptors built from immunoglobulin superfamily domains	2/165	55/28891	0.0395206	0.249565	0.215578	11846/12946	2	Cluster 1
BP	GO:0014888	striated muscle adaptation	2/165	55/28891	0.0395206	0.249565	0.215578	17888/14056	2	Cluster 1
BP	GO:0016571	histone methylation	2/165	55/28891	0.0395206	0.249565	0.215578	14056/13626	2	Cluster 1
BP	GO:0032965	regulation of collagen biosynthetic process	2/165	55/28891	0.0395206	0.249565	0.215578	22352/109905	2	Cluster 1
BP	GO:0089718	amino acid import across plasma membrane	2/165	55/28891	0.0395206	0.249565	0.215578	19735/11846	2	Cluster 1
BP	GO:0043254	regulation of protein-containing complex assembly	6/165	437/28891	0.0400021	0.251292	0.217071	21432/22003/207278/11797/105439/94091	6	Cluster 1
BP	GO:0001841	neural tube formation	3/165	132/28891	0.0401626	0.251292	0.217071	330409/13543/18141	3	Cluster 1
BP	GO:0045739	positive regulation of DNA repair	3/165	132/28891	0.0401626	0.251292	0.217071	12055/21427/103537	3	Cluster 1
BP	GO:0007062	sister chromatid cohesion	2/165	56/28891	0.0408339	0.25314	0.218666	68549/67849	2	Cluster 1
BP	GO:0019083	viral transcription	2/165	56/28891	0.0408339	0.25314	0.218666	15364/94091	2	Cluster 1
BP	GO:1903052	positive regulation of proteolysis involved in protein catabolic process	3/165	133/28891	0.0409227	0.25314	0.218666	193670/78943/100494	3	Cluster 1
BP	GO:0016032	viral process	5/165	329/28891	0.0409527	0.25314	0.218666	15364/13830/18983/192658/94091	5	Cluster 1
BP	GO:0007127	meiosis I	3/165	134/28891	0.04169	0.25615	0.221266	333307/381759/73679	3	Cluster 1
BP	GO:0043244	regulation of protein-containing complex disassembly	3/165	134/28891	0.04169	0.25615	0.221266	22003/106583/17281	3	Cluster 1
BP	GO:0051955	regulation of amino acid transport	2/165	57/28891	0.0421635	0.256291	0.221388	19735/11846	2	Cluster 1
BP	GO:0061383	trabecula morphogenesis	2/165	57/28891	0.0421635	0.256291	0.221388	12842/19014	2	Cluster 1
BP	GO:0070988	demethylation	2/165	57/28891	0.0421635	0.256291	0.221388	99982/194388	2	Cluster 1
BP	GO:0006352	DNA-templated transcription initiation	3/165	135/28891	0.0424646	0.256291	0.221388	19014/67279/67219	3	Cluster 1
BP	GO:0010927	cellular component assembly involved in morphogenesis	3/165	135/28891	0.0424646	0.256291	0.221388	22003/17888/68794	3	Cluster 1
BP	GO:0043500	muscle adaptation	3/165	135/28891	0.0424646	0.256291	0.221388	19735/17888/14056	3	Cluster 1
BP	GO:0003012	muscle system process	6/165	446/28891	0.0434286	0.259533	0.224189	19735/17897/59069/22003/17888/14056	6	Cluster 1
BP	GO:0045010	actin nucleation	2/165	58/28891	0.0435092	0.259533	0.224189	544963/207278	2	Cluster 1
BP	GO:0045604	regulation of epidermal cell differentiation	2/165	58/28891	0.0435092	0.259533	0.224189	14056/19014	2	Cluster 1
BP	GO:0052372	modulation by symbiont of entry into host	2/165	58/28891	0.0435092	0.259533	0.224189	192658/94091	2	Cluster 1
BP	GO:0007030	Golgi organization	3/165	137/28891	0.0440355	0.261909	0.226241	56298/74094/59041	3	Cluster 1
BP	GO:1903050	regulation of proteolysis involved in protein catabolic process	4/165	232/28891	0.0444409	0.263554	0.227662	193670/78943/100494/52033	4	Cluster 1
BP	GO:1901987	regulation of cell cycle phase transition	6/165	449/28891	0.0446105	0.263795	0.22787	12055/235323/14056/67849/66591/18392	6	Cluster 1
BP	GO:0001961	positive regulation of cytokine-mediated signaling pathway	2/165	59/28891	0.0448707	0.264569	0.228539	193670/19014	2	Cluster 1
BP	GO:0061982	meiosis I cell cycle process	3/165	139/28891	0.045635	0.268055	0.23155	333307/381759/73679	3	Cluster 1
BP	GO:0072594	establishment of protein localization to organelle	6/165	452/28891	0.0458124	0.268055	0.23155	18969/56702/27057/19014/18141/100494	6	Cluster 1
BP	GO:0071214	cellular response to abiotic stimulus	5/165	340/28891	0.0460217	0.268055	0.23155	12842/235323/99982/107986/52033	5	Cluster 1
BP	GO:0104004	cellular response to environmental stimulus	5/165	340/28891	0.0460217	0.268055	0.23155	12842/235323/99982/107986/52033	5	Cluster 1
BP	GO:0002820	negative regulation of adaptive immune response	2/165	60/28891	0.046248	0.268055	0.23155	11846/12946	2	Cluster 1
BP	GO:0072523	purine-containing compound catabolic process	2/165	60/28891	0.046248	0.268055	0.23155	11717/15452	2	Cluster 1
BP	GO:1901990	regulation of mitotic cell cycle phase transition	5/165	343/28891	0.0474663	0.27227	0.235191	12055/14056/67849/66591/18392	5	Cluster 1
BP	GO:0007140	male meiotic nuclear division	2/165	61/28891	0.0476406	0.27227	0.235191	68549/73679	2	Cluster 1
BP	GO:0030199	collagen fibril organization	2/165	61/28891	0.0476406	0.27227	0.235191	12842/12824	2	Cluster 1
BP	GO:0043407	negative regulation of MAP kinase activity	2/165	61/28891	0.0476406	0.27227	0.235191	19735/19252	2	Cluster 1
BP	GO:0051445	regulation of meiotic cell cycle	2/165	61/28891	0.0476406	0.27227	0.235191	378430/381759	2	Cluster 1
BP	GO:0007163	establishment or maintenance of cell polarity	4/165	239/28891	0.048612	0.27494	0.237498	22343/217325/263406/59041	4	Cluster 1
BP	GO:0010976	positive regulation of neuron projection development	4/165	239/28891	0.048612	0.27494	0.237498	19735/109905/14056/99982	4	Cluster 1
BP	GO:0014013	regulation of gliogenesis	3/165	143/28891	0.0489196	0.27494	0.237498	22352/15364/14056	3	Cluster 1
BP	GO:0002011	morphogenesis of an epithelial sheet	2/165	62/28891	0.0490484	0.27494	0.237498	22343/13543	2	Cluster 1
BP	GO:0016573	histone acetylation	2/165	62/28891	0.0490484	0.27494	0.237498	110052/17192	2	Cluster 1
BP	GO:0042446	hormone biosynthetic process	2/165	62/28891	0.0490484	0.27494	0.237498	14148/19014	2	Cluster 1
BP	GO:0051591	response to cAMP	2/165	62/28891	0.0490484	0.27494	0.237498	14148/109905	2	Cluster 1
BP	GO:0051146	striated muscle cell differentiation	5/165	347/28891	0.049434	0.275143	0.237673	19735/22003/17888/14056/68794	5	Cluster 1
BP	GO:0051053	negative regulation of DNA metabolic process	3/165	144/28891	0.0497584	0.275143	0.237673	19252/56702/15364	3	Cluster 1
CC	GO:0045120	pronucleus	4/167	24/28573	1.09173e-05	0.00301317	0.00247076	21432/14056/194388/13626	4	Cluster 1
CC	GO:0000792	heterochromatin	6/167	99/28573	2.60527e-05	0.00343768	0.00281884	56702/15364/14056/13626/54383/17192	6	Cluster 1
CC	GO:0071013	catalytic step 2 spliceosome	6/167	110/28573	4.72343e-05	0.00343768	0.00281884	20638/66877/238831/68879/70650/71713	6	Cluster 1
CC	GO:0005681	spliceosomal complex	8/167	221/28573	4.98214e-05	0.00343768	0.00281884	20638/66877/74255/218543/238831/68879/70650/71713	8	Cluster 1
CC	GO:0005849	mRNA cleavage factor complex	3/167	24/28573	0.00036262	0.0200166	0.0164133	106583/223642/67337	3	Cluster 1
CC	GO:0070847	core mediator complex	3/167	26/28573	0.000461836	0.0205262	0.0168312	19014/67279/67219	3	Cluster 1
CC	GO:0005684	U2-type spliceosomal complex	5/167	112/28573	0.000520593	0.0205262	0.0168312	20638/66877/74255/68879/71713	5	Cluster 1
CC	GO:0031965	nuclear membrane	7/167	263/28573	0.000937895	0.0323574	0.0265326	53322/210106/319565/66591/78943/60532/18141	7	Cluster 1
CC	GO:0016592	mediator complex	3/167	36/28573	0.0012151	0.037263	0.0305551	19014/67279/67219	3	Cluster 1
CC	GO:0005583	fibrillar collagen trimer	2/167	12/28573	0.00215652	0.051905	0.0425613	12842/12824	2	Cluster 1
CC	GO:0098643	banded collagen fibril	2/167	12/28573	0.00215652	0.051905	0.0425613	12842/12824	2	Cluster 1
CC	GO:0070603	SWI/SNF superfamily-type complex	4/167	94/28573	0.00228127	0.051905	0.0425613	330409/12055/110052/17192	4	Cluster 1
CC	GO:0005677	chromatin silencing complex	2/167	13/28573	0.00253885	0.051905	0.0425613	14056/13626	2	Cluster 1
CC	GO:0071007	U2-type catalytic step 2 spliceosome	3/167	47/28573	0.00263286	0.051905	0.0425613	20638/66877/71713	3	Cluster 1
CC	GO:0031519	PcG protein complex	3/167	52/28573	0.00351277	0.064635	0.0529997	14056/13626/54383	3	Cluster 1
CC	GO:0005682	U5 snRNP	2/167	16/28573	0.00386123	0.0652485	0.0535028	20638/68879	2	Cluster 1
CC	GO:0034708	methyltransferase complex	4/167	110/28573	0.00401893	0.0652485	0.0535028	20638/14056/13626/60532	4	Cluster 1
CC	GO:0090734	site of DNA damage	4/167	112/28573	0.00428493	0.0654254	0.0536478	103537/72612/106821/107986	4	Cluster 1
CC	GO:0035098	ESC/E(Z) complex	2/167	18/28573	0.00488548	0.0654254	0.0536478	14056/13626	2	Cluster 1
CC	GO:0005635	nuclear envelope	8/167	451/28573	0.00519498	0.0654254	0.0536478	53322/210106/319565/66011/66591/78943/60532/18141	8	Cluster 1
CC	GO:0071005	U2-type precatalytic spliceosome	3/167	60/28573	0.00525726	0.0654254	0.0536478	20638/74255/68879	3	Cluster 1
CC	GO:0098644	complex of collagen trimers	2/167	19/28573	0.00543938	0.0654254	0.0536478	12842/12824	2	Cluster 1
CC	GO:0000786	nucleosome	4/167	120/28573	0.00546757	0.0654254	0.0536478	56702/21427/319176/103537	4	Cluster 1
CC	GO:0071011	precatalytic spliceosome	3/167	62/28573	0.00576118	0.0654254	0.0536478	20638/74255/68879	3	Cluster 1
CC	GO:0000781	chromosome, telomeric region	4/167	123/28573	0.00596199	0.0654254	0.0536478	331401/14056/99982/18392	4	Cluster 1
CC	GO:0016607	nuclear speck	7/167	369/28573	0.00616326	0.0654254	0.0536478	18983/21427/218543/56275/68879/71713/60532	7	Cluster 1
CC	GO:0098687	chromosomal region	7/167	375/28573	0.00671024	0.0685935	0.0562456	331401/14056/99982/68549/67948/52504/18392	7	Cluster 1
CC	GO:0016460	myosin II complex	2/167	26/28573	0.0100651	0.0918933	0.0753511	17897/17888	2	Cluster 1
CC	GO:0005640	nuclear outer membrane	2/167	27/28573	0.0108289	0.0918933	0.0753511	53322/319565	2	Cluster 1
CC	GO:0035267	NuA4 histone acetyltransferase complex	2/167	27/28573	0.0108289	0.0918933	0.0753511	21427/103537	2	Cluster 1
CC	GO:0043189	H4/H2A histone acetyltransferase complex	2/167	27/28573	0.0108289	0.0918933	0.0753511	21427/103537	2	Cluster 1
CC	GO:1904949	ATPase complex	4/167	148/28573	0.0112704	0.0918933	0.0753511	330409/12055/110052/17192	4	Cluster 1
CC	GO:0019867	outer membrane	5/167	229/28573	0.0113202	0.0918933	0.0753511	53322/11846/319565/193670/12049	5	Cluster 1
CC	GO:0031968	organelle outer membrane	5/167	229/28573	0.0113202	0.0918933	0.0753511	53322/11846/319565/193670/12049	5	Cluster 1
CC	GO:0002102	podosome	2/167	29/28573	0.0124306	0.0980243	0.0803784	59069/13196	2	Cluster 1
CC	GO:0043292	contractile fiber	5/167	241/28573	0.0138591	0.106253	0.087126	17897/22003/17888/319565/110052	5	Cluster 1
CC	GO:0000123	histone acetyltransferase complex	3/167	88/28573	0.0149751	0.107016	0.0877516	21427/103537/101206	3	Cluster 1
CC	GO:0001725	stress fiber	3/167	89/28573	0.0154323	0.107016	0.0877516	59069/22003/17888	3	Cluster 1
CC	GO:0097517	contractile actin filament bundle	3/167	89/28573	0.0154323	0.107016	0.0877516	59069/22003/17888	3	Cluster 1
CC	GO:0090575	RNA polymerase II transcription regulator complex	5/167	249/28573	0.0157496	0.107016	0.0877516	21781/101206/19014/67279/67219	5	Cluster 1
CC	GO:0000932	P-body	3/167	90/28573	0.0158973	0.107016	0.0877516	378430/18983/75901	3	Cluster 1
CC	GO:0000151	ubiquitin ligase complex	6/167	349/28573	0.0170291	0.111906	0.0917609	54124/19014/107986/67279/67219/54383	6	Cluster 1
CC	GO:0016235	aggresome	2/167	36/28573	0.0187821	0.116862	0.0958248	13543/24128	2	Cluster 1
CC	GO:0046540	U4/U6 x U5 tri-snRNP complex	2/167	37/28573	0.0197801	0.116862	0.0958248	20638/68879	2	Cluster 1
CC	GO:0097526	spliceosomal tri-snRNP complex	2/167	37/28573	0.0197801	0.116862	0.0958248	20638/68879	2	Cluster 1
CC	GO:0032432	actin filament bundle	3/167	98/28573	0.0199004	0.116862	0.0958248	59069/22003/17888	3	Cluster 1
CC	GO:0042641	actomyosin	3/167	98/28573	0.0199004	0.116862	0.0958248	59069/22003/17888	3	Cluster 1
CC	GO:0031248	protein acetyltransferase complex	3/167	99/28573	0.0204362	0.117508	0.096355	21427/103537/101206	3	Cluster 1
CC	GO:0045171	intercellular bridge	3/167	101/28573	0.0215316	0.1182	0.0969219	74107/68794/67889	3	Cluster 1
CC	GO:0009898	cytoplasmic side of plasma membrane	4/167	180/28573	0.0215479	0.1182	0.0969219	19735/21818/11797/26934	4	Cluster 1
CC	GO:0051233	spindle midzone	2/167	39/28573	0.0218412	0.1182	0.0969219	52570/26934	2	Cluster 1
CC	GO:0032154	cleavage furrow	2/167	40/28573	0.0229038	0.120992	0.0992115	59069/26934	2	Cluster 1
CC	GO:1902493	acetyltransferase complex	3/167	104/28573	0.0232339	0.120992	0.0992115	21427/103537/101206	3	Cluster 1
CC	GO:1902562	H4 histone acetyltransferase complex	2/167	41/28573	0.0239873	0.122602	0.100531	21427/103537	2	Cluster 1
CC	GO:0000803	sex chromosome	2/167	42/28573	0.0250914	0.125913	0.103247	11797/13626	2	Cluster 1
CC	GO:0044232	organelle membrane contact site	2/167	44/28573	0.0273606	0.134849	0.110574	76205/12049	2	Cluster 1
CC	GO:0030017	sarcomere	4/167	202/28573	0.0311243	0.150707	0.123577	17897/22003/17888/319565	4	Cluster 1
CC	GO:0005938	cell cortex	5/167	306/28573	0.0342755	0.163104	0.133743	59069/21432/217325/544963/13543	5	Cluster 1
CC	GO:0098562	cytoplasmic side of membrane	4/167	212/28573	0.036185	0.169272	0.138801	19735/21818/11797/26934	4	Cluster 1
CC	GO:0016459	myosin complex	2/167	56/28573	0.0425695	0.19582	0.160569	17897/17888	2	Cluster 1
CC	GO:0030016	myofibril	4/167	228/28573	0.0452152	0.20458	0.167753	17897/22003/17888/319565	4	Cluster 1
MF	GO:0043539	protein serine/threonine kinase activator activity	6/168	68/28407	3.16143e-06	0.000883131	0.000717208	21432/27379/27381/27378/27380/54124	6	Cluster 1
MF	GO:0016755	aminoacyltransferase activity	13/168	473/28407	5.24113e-06	0.000883131	0.000717208	11796/17248/21818/333307/11797/192658/193670/19014/107986/94091/66155/67279/67219	13	Cluster 1
MF	GO:0030295	protein kinase activator activity	7/168	135/28407	1.63763e-05	0.00161307	0.00131001	21432/27379/27381/27378/27380/54124/226250	7	Cluster 1
MF	GO:0019787	ubiquitin-like protein transferase activity	12/168	457/28407	1.91463e-05	0.00161307	0.00131001	11796/17248/333307/11797/192658/193670/19014/107986/94091/66155/67279/67219	12	Cluster 1
MF	GO:0019209	kinase activator activity	7/168	145/28407	2.59908e-05	0.00175178	0.00142266	21432/27379/27381/27378/27380/54124/226250	7	Cluster 1
MF	GO:0003712	transcription coregulator activity	12/168	497/28407	4.32841e-05	0.00207288	0.00168343	15364/18983/14056/11797/99982/56275/101206/68879/19014/67279/67219/234388	12	Cluster 1
MF	GO:0030695	GTPase regulator activity	11/168	429/28407	5.31007e-05	0.00207288	0.00168343	19735/109905/53322/217325/544963/263406/230098/100088/66687/13196/26934	11	Cluster 1
MF	GO:0060589	nucleoside-triphosphatase regulator activity	11/168	429/28407	5.31007e-05	0.00207288	0.00168343	19735/109905/53322/217325/544963/263406/230098/100088/66687/13196/26934	11	Cluster 1
MF	GO:0004842	ubiquitin-protein transferase activity	11/168	431/28407	5.53589e-05	0.00207288	0.00168343	11796/17248/333307/11797/192658/193670/19014/107986/94091/67279/67219	11	Cluster 1
MF	GO:0042393	histone binding	9/168	294/28407	6.78153e-05	0.00228538	0.001856	338467/54124/21427/103537/110052/72612/100088/66929/54383	9	Cluster 1
MF	GO:0005547	phosphatidylinositol-3,4,5-trisphosphate binding	4/168	46/28407	0.000158682	0.00486143	0.00394806	544963/207278/13196/26934	4	Cluster 1
MF	GO:0031492	nucleosomal DNA binding	3/168	20/28407	0.0002151	0.00543408	0.00441312	56702/15364/100088	3	Cluster 1
MF	GO:0031491	nucleosome binding	4/168	50/28407	0.000219865	0.00543408	0.00441312	56702/15364/100088/13626	4	Cluster 1
MF	GO:0061630	ubiquitin protein ligase activity	9/168	345/28407	0.000225748	0.00543408	0.00441312	11796/333307/11797/192658/193670/19014/94091/67279/67219	9	Cluster 1
MF	GO:0030374	nuclear receptor coactivator activity	4/168	53/28407	0.000275731	0.00619477	0.00503089	99982/56275/101206/19014	4	Cluster 1
MF	GO:0061659	ubiquitin-like protein ligase activity	9/168	362/28407	0.000321258	0.0067665	0.0054952	11796/333307/11797/192658/193670/19014/94091/67279/67219	9	Cluster 1
MF	GO:0019887	protein kinase regulator activity	7/168	230/28407	0.000456497	0.00904938	0.00734918	21432/27379/27381/27378/27380/54124/226250	7	Cluster 1
MF	GO:0003729	mRNA binding	9/168	386/28407	0.000510955	0.00956622	0.00776891	331401/20924/378430/20492/106583/52477/75901/77134/71713	9	Cluster 1
MF	GO:0031490	chromatin DNA binding	5/168	116/28407	0.000644166	0.0114255	0.00927885	56702/15364/14056/100088/19014	5	Cluster 1
MF	GO:0000175	3'-5'-RNA exonuclease activity	3/168	30/28407	0.000733514	0.0123597	0.0100376	18983/52477/24128	3	Cluster 1
MF	GO:0016896	RNA exonuclease activity, producing 5'-phosphomonoesters	3/168	33/28407	0.000972995	0.015057	0.0122281	18983/52477/24128	3	Cluster 1
MF	GO:0003713	transcription coactivator activity	7/168	265/28407	0.00104922	0.015057	0.0122281	11797/99982/56275/101206/68879/19014/234388	7	Cluster 1
MF	GO:0004532	RNA exonuclease activity	3/168	34/28407	0.00106254	0.015057	0.0122281	18983/52477/24128	3	Cluster 1
MF	GO:0019207	kinase regulator activity	7/168	266/28407	0.00107231	0.015057	0.0122281	21432/27379/27381/27378/27380/54124/226250	7	Cluster 1
MF	GO:1990841	promoter-specific chromatin binding	4/168	79/28407	0.00125593	0.0169299	0.0137491	14056/99982/319530/19014	4	Cluster 1
MF	GO:0016668	oxidoreductase activity, acting on a sulfur group of donors, NAD(P) as acceptor	2/168	11/28407	0.00184639	0.0239321	0.0194357	14782/50493	2	Cluster 1
MF	GO:0048407	platelet-derived growth factor binding	2/168	12/28407	0.00220707	0.0275475	0.0223719	12842/12824	2	Cluster 1
MF	GO:0017017	MAP kinase tyrosine/serine/threonine phosphatase activity	2/168	13/28407	0.00259824	0.0312717	0.0253964	19252/56405	2	Cluster 1
MF	GO:0008408	3'-5' exonuclease activity	3/168	48/28407	0.00289083	0.0328252	0.026658	18983/52477/24128	3	Cluster 1
MF	GO:0005096	GTPase activator activity	6/168	238/28407	0.0030036	0.0328252	0.026658	19735/217325/544963/66687/13196/26934	6	Cluster 1
MF	GO:0140713	histone chaperone activity	2/168	14/28407	0.00301953	0.0328252	0.026658	21427/66929	2	Cluster 1
MF	GO:0016796	exonuclease activity, active with either ribo- or deoxyribonucleic acids and producing 5'-phosphomonoesters	3/168	53/28407	0.0038319	0.0403547	0.0327728	18983/52477/24128	3	Cluster 1
MF	GO:0033549	MAP kinase phosphatase activity	2/168	18/28407	0.00499863	0.0510466	0.041456	19252/56405	2	Cluster 1
MF	GO:0003779	actin binding	8/168	448/28407	0.00535415	0.0530691	0.0430984	17897/59069/22003/17888/544963/263406/319565/68794	8	Cluster 1
MF	GO:0004540	RNA nuclease activity	4/168	122/28407	0.00603676	0.0576602	0.046827	18983/52477/24128/78943	4	Cluster 1
MF	GO:0106222	lncRNA binding	2/168	20/28407	0.00615955	0.0576602	0.046827	14056/99982	2	Cluster 1
MF	GO:1901981	phosphatidylinositol phosphate binding	5/168	199/28407	0.00671824	0.0604911	0.049126	544963/218503/207278/13196/26934	5	Cluster 1
MF	GO:0003714	transcription corepressor activity	5/168	200/28407	0.00685833	0.0604911	0.049126	15364/18983/14056/99982/19014	5	Cluster 1
MF	GO:0005085	guanyl-nucleotide exchange factor activity	5/168	201/28407	0.00700045	0.0604911	0.049126	109905/53322/263406/230098/100088	5	Cluster 1
MF	GO:0035091	phosphatidylinositol binding	6/168	294/28407	0.00826129	0.0696014	0.0565246	14786/544963/218503/207278/13196/26934	6	Cluster 1
MF	GO:0031267	small GTPase binding	6/168	297/28407	0.0086598	0.0711793	0.0578061	109905/544963/263406/13543/100088/66011	6	Cluster 1
MF	GO:0004527	exonuclease activity	3/168	74/28407	0.00968913	0.0777438	0.0631372	18983/52477/24128	3	Cluster 1
MF	GO:0051015	actin filament binding	5/168	219/28407	0.00992297	0.0777684	0.0631572	59069/22003/17888/544963/68794	5	Cluster 1
MF	GO:0008327	methyl-CpG binding	2/168	28/28407	0.0118812	0.0909993	0.0739023	194388/17192	2	Cluster 1
MF	GO:0016922	nuclear receptor binding	4/168	156/28407	0.0139922	0.104786	0.0850987	99982/101206/68879/19014	4	Cluster 1
MF	GO:0051020	GTPase binding	6/168	337/28407	0.0153684	0.111666	0.0906865	109905/544963/263406/13543/100088/66011	6	Cluster 1
MF	GO:0050681	nuclear androgen receptor binding	2/168	33/28407	0.0162794	0.111666	0.0906865	99982/68879	2	Cluster 1
MF	GO:0008276	protein methyltransferase activity	3/168	90/28407	0.0163996	0.111666	0.0906865	14056/68215/13626	3	Cluster 1
MF	GO:0050660	flavin adenine dinucleotide binding	3/168	91/28407	0.0168865	0.111666	0.0906865	14782/99982/50493	3	Cluster 1
MF	GO:0043027	cysteine-type endopeptidase inhibitor activity involved in apoptotic process	2/168	34/28407	0.0172304	0.111666	0.0906865	11796/11797	2	Cluster 1
MF	GO:0140597	protein carrier chaperone	2/168	34/28407	0.0172304	0.111666	0.0906865	21427/66929	2	Cluster 1
MF	GO:0140658	ATP-dependent chromatin remodeler activity	2/168	34/28407	0.0172304	0.111666	0.0906865	330409/21427	2	Cluster 1
MF	GO:0043015	gamma-tubulin binding	2/168	35/28407	0.0182046	0.115754	0.0940057	103268/26934	2	Cluster 1
MF	GO:0140104	molecular carrier activity	3/168	96/28407	0.0194422	0.121334	0.0985376	21427/66011/66929	3	Cluster 1
MF	GO:0043130	ubiquitin binding	3/168	99/28407	0.0210725	0.129117	0.104859	54124/11797/193670	3	Cluster 1
MF	GO:0008138	protein tyrosine/serine/threonine phosphatase activity	2/168	41/28407	0.0245175	0.147543	0.119822	19252/56405	2	Cluster 1
MF	GO:0001965	G-protein alpha-subunit binding	2/168	42/28407	0.0256449	0.147915	0.120125	19735/53322	2	Cluster 1
MF	GO:0005109	frizzled binding	2/168	42/28407	0.0256449	0.147915	0.120125	13543/99470	2	Cluster 1
MF	GO:0140098	catalytic activity, acting on RNA	6/168	380/28407	0.0258962	0.147915	0.120125	18983/234728/52477/75901/24128/78943	6	Cluster 1
MF	GO:0061629	RNA polymerase II-specific DNA-binding transcription factor binding	6/168	382/28407	0.0264788	0.148723	0.120781	15364/21781/99982/101206/68879/19014	6	Cluster 1
MF	GO:0030020	extracellular matrix structural constituent conferring tensile strength	2/168	45/28407	0.0291504	0.159666	0.129668	12842/12824	2	Cluster 1
MF	GO:0140993	histone modifying activity	4/168	196/28407	0.0293748	0.159666	0.129668	14056/99982/70999/13626	4	Cluster 1
MF	GO:0048487	beta-tubulin binding	2/168	46/28407	0.0303591	0.162256	0.131771	19735/26934	2	Cluster 1
MF	GO:0008168	methyltransferase activity	4/168	199/28407	0.0308142	0.162256	0.131771	14056/68215/234728/13626	4	Cluster 1
MF	GO:0004518	nuclease activity	4/168	201/28407	0.0317966	0.164853	0.13388	18983/52477/24128/78943	4	Cluster 1
MF	GO:0032182	ubiquitin-like protein binding	3/168	121/28407	0.0352476	0.177994	0.144552	54124/11797/193670	3	Cluster 1
MF	GO:0015485	cholesterol binding	2/168	50/28407	0.0353875	0.177994	0.144552	76205/170460	2	Cluster 1
MF	GO:0016741	transferase activity, transferring one-carbon groups	4/168	212/28407	0.0375266	0.180801	0.146832	14056/68215/234728/13626	4	Cluster 1
MF	GO:0016667	oxidoreductase activity, acting on a sulfur group of donors	2/168	52/28407	0.0380141	0.180801	0.146832	14782/50493	2	Cluster 1
MF	GO:0016763	pentosyltransferase activity	2/168	52/28407	0.0380141	0.180801	0.146832	15452/243771	2	Cluster 1
MF	GO:0046982	protein heterodimerization activity	5/168	312/28407	0.0383743	0.180801	0.146832	20924/22003/319176/100088/12049	5	Cluster 1
MF	GO:0000287	magnesium ion binding	4/168	214/28407	0.0386281	0.180801	0.146832	15452/319554/381759/78943	4	Cluster 1
MF	GO:0042054	histone methyltransferase activity	2/168	56/28407	0.0434816	0.20073	0.163017	14056/13626	2	Cluster 1
MF	GO:0030527	structural constituent of chromatin	2/168	57/28407	0.0448917	0.204439	0.166029	56702/319176	2	Cluster 1
MF	GO:0032934	sterol binding	2/168	59/28407	0.047762	0.212701	0.172738	76205/170460	2	Cluster 1
MF	GO:0016779	nucleotidyltransferase activity	3/168	137/28407	0.0479681	0.212701	0.172738	18969/210106/243771	3	Cluster 1
MF	GO:0016706	2-oxoglutarate-dependent dioxygenase activity	2/168	60/28407	0.0492216	0.215425	0.17495	99982/194388	2	Cluster 1
BP	GO:0034248	regulation of amide metabolic process	46/645	482/28891	1.4276e-16	6.06161e-13	4.72913e-13	67578/140570/545824/70769/15129/14939/11816/17872/13046/20823/56040/27058/12785/22608/12877/21357/232560/12759/319765/382035/14359/13164/56422/217980/227331/317755/230861/213753/218506/217331/57746/241846/71701/232164/213541/227102/74112/68092/52846/66446/67869/69125/74203/27373/23988/29806	46	Cluster 2
BP	GO:0006417	regulation of translation	41/645	418/28891	2.61766e-15	5.55729e-12	4.33567e-12	67578/140570/545824/70769/15129/14939/17872/13046/20823/56040/27058/12785/22608/12877/21357/232560/319765/382035/14359/13164/56422/217980/227331/317755/230861/213753/218506/217331/57746/241846/71701/232164/213541/74112/68092/52846/66446/67869/69125/74203/29806	41	Cluster 2
BP	GO:0034249	negative regulation of amide metabolic process	27/645	243/28891	8.87883e-12	1.25665e-08	9.80409e-09	67578/545824/14939/11816/13046/27058/22608/12877/232560/12759/319765/382035/14359/227331/317755/213753/217331/71701/232164/213541/227102/66446/67869/69125/74203/23988/29806	27	Cluster 2
BP	GO:0007059	chromosome segregation	33/645	416/28891	4.11426e-10	4.36729e-07	3.40726e-07	217232/381293/18221/12534/16563/16571/229906/12877/12190/66442/219103/76044/67155/54141/225745/99152/215387/219114/208628/12316/231123/68014/52206/74237/67241/66977/66468/67629/67052/68612/108907/107047/26886	33	Cluster 2
BP	GO:0017148	negative regulation of translation	23/645	220/28891	1.03731e-09	8.80883e-07	6.87245e-07	67578/545824/14939/13046/27058/22608/12877/232560/319765/382035/14359/227331/317755/213753/217331/71701/232164/213541/66446/67869/69125/74203/29806	23	Cluster 2
BP	GO:0006457	protein folding	20/645	173/28891	2.21932e-09	1.57054e-06	1.2253e-06	14232/18221/15519/15502/12759/56401/15505/70430/268390/72354/19298/80294/72599/114602/66411/66917/76299/270166/58233/56351	20	Cluster 2
BP	GO:0006839	mitochondrial transport	19/645	158/28891	2.87804e-09	1.67725e-06	1.30855e-06	12971/15519/20848/21648/100040531/100040563/100310872/67067/30059/234847/69089/52538/75387/66154/66449/66400/30056/21854/12177	19	Cluster 2
BP	GO:0043161	proteasome-mediated ubiquitin-dependent protein catabolic process	33/645	451/28891	3.16015e-09	1.67725e-06	1.30855e-06	217232/232566/381293/19173/14198/53312/13132/12759/268721/71472/12234/15204/103583/382035/217069/59009/223455/77006/213753/228769/107035/58799/71765/28199/52206/68818/226144/94232/68098/68612/66894/27373/56371	33	Cluster 2
BP	GO:0000280	nuclear division	32/645	450/28891	1.08517e-08	5.11958e-06	3.99418e-06	381293/18221/26428/12534/16563/12877/12190/13860/66442/13206/13164/76044/54141/72634/328440/230861/223989/215387/208628/57746/12316/68014/74068/66977/54427/71981/67629/67052/68612/108907/107047/56371	32	Cluster 2
BP	GO:0007281	germ cell development	32/645	453/28891	1.27046e-08	5.39438e-06	4.20857e-06	545824/16590/22788/13046/97165/12167/18706/319177/21357/12190/14566/232664/103583/14359/13164/317755/72634/230861/223989/57746/171429/12316/74068/18291/213541/214572/83561/54427/71981/77254/56484/20853	32	Cluster 2
BP	GO:0034587	piRNA processing	8/645	22/28891	1.43386e-08	5.53469e-06	4.31804e-06	215456/13206/72634/241624/57746/74068/83561/71981	8	Cluster 2
BP	GO:0034470	ncRNA processing	30/645	413/28891	1.94275e-08	6.69974e-06	5.22698e-06	433813/20823/20848/21357/14911/215456/212528/216156/19766/13206/68510/72171/72634/100929/241624/57746/210925/71701/74068/213541/69955/56417/83561/68092/68845/67115/71981/66446/66583/75273	30	Cluster 2
BP	GO:0034655	nucleobase-containing compound catabolic process	30/645	414/28891	2.05126e-08	6.69974e-06	5.22698e-06	67578/326622/12496/14198/13046/20823/11666/12495/22608/14853/268721/319765/382035/14359/56190/13164/19733/56422/217980/227331/317755/74167/71701/74133/213541/68092/66446/69125/66583/74203	30	Cluster 2
BP	GO:0007006	mitochondrial membrane organization	15/645	111/28891	2.73128e-08	8.24487e-06	6.43246e-06	19305/15519/20848/21648/100040531/100040563/100310872/67067/30059/234847/69089/52538/66400/30056/12177	15	Cluster 2
BP	GO:0044270	cellular nitrogen compound catabolic process	31/645	446/28891	3.10688e-08	8.24487e-06	6.43246e-06	67578/326622/12496/14198/13046/20823/11666/12495/22608/14853/268721/319765/382035/14359/56190/13164/19733/56422/217980/227331/317755/74167/71701/71562/74133/213541/68092/66446/69125/66583/74203	31	Cluster 2
BP	GO:0046700	heterocycle catabolic process	31/645	446/28891	3.10688e-08	8.24487e-06	6.43246e-06	67578/326622/12496/14198/13046/20823/11666/12495/22608/14853/268721/319765/382035/14359/56190/13164/19733/56422/217980/227331/317755/74167/71701/71562/74133/213541/68092/66446/69125/66583/74203	31	Cluster 2
BP	GO:0070918	regulatory ncRNA processing	13/645	83/28891	3.83427e-08	9.57666e-06	7.47149e-06	20848/21357/215456/19766/13206/72634/241624/57746/74068/56417/83561/68092/71981	13	Cluster 2
BP	GO:0072594	establishment of protein localization to organelle	31/645	452/28891	4.2086e-08	9.92762e-06	7.7453e-06	70769/11640/19305/15519/12534/20848/17999/27058/67067/30059/15502/12190/12759/12491/320938/56338/69089/100504663/75387/19298/68818/56417/66449/67604/65098/74203/57743/56535/30056/21854/12177	31	Cluster 2
BP	GO:0051983	regulation of chromosome segregation	16/645	132/28891	4.54631e-08	1.01598e-05	7.92645e-06	217232/12534/66442/76044/67155/99152/215387/208628/68014/52206/67241/66977/67629/67052/68612/107047	16	Cluster 2
BP	GO:0006402	mRNA catabolic process	22/645	249/28891	5.21228e-08	1.10657e-05	8.63319e-06	67578/326622/13046/20823/22608/14853/319765/382035/14359/56190/13164/56422/217980/227331/317755/71701/74133/213541/68092/66446/69125/74203	22	Cluster 2
BP	GO:0006401	RNA catabolic process	24/645	297/28891	7.14329e-08	1.44431e-05	1.12681e-05	67578/326622/13046/20823/22608/14853/268721/319765/382035/14359/56190/13164/56422/217980/227331/317755/71701/74133/213541/68092/66446/69125/66583/74203	24	Cluster 2
BP	GO:1901361	organic cyclic compound catabolic process	32/645	491/28891	8.26803e-08	1.59573e-05	1.24495e-05	67578/326622/12496/14198/11816/13046/20823/11666/12495/22608/14853/268721/319765/382035/14359/56190/13164/19733/56422/217980/227331/317755/74167/71701/71562/74133/213541/68092/66446/69125/66583/74203	32	Cluster 2
BP	GO:0019439	aromatic compound catabolic process	31/645	467/28891	8.76414e-08	1.61794e-05	1.26228e-05	67578/326622/12496/14198/13046/20823/11666/12495/22608/14853/268721/319765/382035/14359/56190/13164/19733/56422/217980/227331/317755/74167/71701/71562/74133/213541/68092/66446/69125/66583/74203	31	Cluster 2
BP	GO:1903311	regulation of mRNA metabolic process	24/645	304/28891	1.10472e-07	1.9262e-05	1.50278e-05	67578/13046/22608/67959/319765/382035/235497/14359/56190/13164/217980/227331/317755/214498/71701/68035/213541/108014/66446/66899/69125/74203/13992/14007	24	Cluster 2
BP	GO:0000819	sister chromatid segregation	20/645	218/28891	1.13412e-07	1.9262e-05	1.50278e-05	217232/381293/18221/12534/16563/66442/76044/67155/54141/99152/215387/208628/68014/52206/66977/67629/67052/68612/108907/107047	20	Cluster 2
BP	GO:0007292	female gamete generation	18/645	179/28891	1.22489e-07	1.92974e-05	1.50554e-05	545824/26428/22788/12167/12190/14566/13164/317755/72634/223989/215387/57746/12316/18291/213541/83561/67052/56484	18	Cluster 2
BP	GO:0048477	oogenesis	15/645	124/28891	1.22711e-07	1.92974e-05	1.50554e-05	545824/22788/12167/12190/14566/13164/317755/72634/223989/57746/12316/18291/213541/83561/56484	15	Cluster 2
BP	GO:0098813	nuclear chromosome segregation	24/645	312/28891	1.78798e-07	2.71135e-05	2.11533e-05	217232/381293/18221/12534/16563/16571/12877/12190/66442/76044/67155/54141/99152/215387/208628/12316/68014/52206/66977/67629/67052/68612/108907/107047	24	Cluster 2
BP	GO:0022411	cellular component disassembly	30/645	462/28891	2.26937e-07	3.32267e-05	2.59227e-05	21767/19305/14232/12266/12534/18815/13010/18706/319177/13860/14853/80986/15251/22349/56422/227298/329015/77006/22367/244962/100504663/53972/232227/320806/80280/94232/67474/56193/56640/12177	30	Cluster 2
BP	GO:0032968	positive regulation of transcription elongation by RNA polymerase II	10/645	53/28891	2.35682e-07	3.33569e-05	2.60243e-05	13132/235497/214498/234959/66999/94112/68092/67381/28077/66172	10	Cluster 2
BP	GO:1901990	regulation of mitotic cell cycle phase transition	25/645	343/28891	2.76781e-07	3.79101e-05	2.95766e-05	381293/12534/15170/12366/66442/219103/56190/67155/227331/328440/208628/214498/68014/52206/80280/66977/70601/67629/67052/68612/107047/54451/56371/11491/54394	25	Cluster 2
BP	GO:0006260	DNA replication	22/645	276/28891	3.15343e-07	3.99279e-05	3.11508e-05	22427/26428/14198/12534/13010/18968/19687/16881/12190/216156/320209/76901/328440/319583/108689/67444/97827/78903/12301/110749/50793/26429	22	Cluster 2
BP	GO:0045333	cellular respiration	21/645	254/28891	3.18999e-07	3.99279e-05	3.11508e-05	11474/17710/17719/17706/12534/18706/11666/15251/69089/71701/67914/71804/110842/68197/66091/66046/14004/66383/68342/110826/27369	21	Cluster 2
BP	GO:0034250	positive regulation of amide metabolic process	17/645	171/28891	3.22229e-07	3.99279e-05	3.11508e-05	140570/11816/20823/12785/22608/12877/21357/12759/14359/13164/217980/230861/218506/57746/213541/74112/27373	17	Cluster 2
BP	GO:0006397	mRNA processing	31/645	496/28891	3.29128e-07	3.99279e-05	3.11508e-05	13046/22608/12877/68479/67959/207920/235497/14359/56190/72459/330361/269061/214498/76938/71701/68035/72935/56195/214572/56417/68092/20639/70601/108014/67897/66899/66070/56758/54451/13992/14007	31	Cluster 2
BP	GO:0031047	regulatory ncRNA-mediated gene silencing	19/645	215/28891	4.18865e-07	4.94028e-05	3.85429e-05	20848/21357/215456/268721/19766/13206/14359/72634/241624/57746/74068/56417/83561/68092/52846/71981/69125/74203/29806	19	Cluster 2
BP	GO:0065004	protein-DNA complex assembly	17/645	176/28891	4.86045e-07	5.57769e-05	4.35159e-05	229906/319177/67155/235459/208628/234959/72480/66999/94112/67381/69726/28077/110749/66172/80859/26886/24074	17	Cluster 2
BP	GO:0044772	mitotic cell cycle phase transition	29/645	454/28891	5.05325e-07	5.64635e-05	4.40515e-05	217232/381293/12534/15170/12366/13860/66442/219103/13559/56190/67155/227331/328440/99152/208628/214498/68014/52206/80280/66977/70601/67629/67052/68612/107047/54451/56371/11491/54394	29	Cluster 2
BP	GO:0033045	regulation of sister chromatid segregation	13/645	106/28891	7.21752e-07	7.85785e-05	6.13051e-05	217232/12534/66442/67155/99152/208628/68014/52206/66977/67629/67052/68612/107047	13	Cluster 2
BP	GO:0031647	regulation of protein stability	23/645	316/28891	8.45215e-07	8.76453e-05	6.83789e-05	15519/664994/11806/12759/71472/12234/56401/103583/407786/84092/77006/214498/19298/67916/67693/56693/67052/67604/66897/66868/23988/56351/57438	23	Cluster 2
BP	GO:0034243	regulation of transcription elongation by RNA polymerase II	11/645	75/28891	8.46316e-07	8.76453e-05	6.83789e-05	13132/235497/214498/234959/66999/94112/68092/67381/28077/74427/66172	11	Cluster 2
BP	GO:0043488	regulation of mRNA stability	16/645	166/28891	1.08019e-06	0.000109202	8.51972e-05	67578/13046/22608/319765/382035/14359/56190/13164/217980/227331/317755/71701/213541/66446/69125/74203	16	Cluster 2
BP	GO:0046719	regulation by virus of viral protein levels in host cell	5/645	10/28891	1.25419e-06	0.000122704	9.57312e-05	21648/100040531/100040563/100310872/20853	5	Cluster 2
BP	GO:1901987	regulation of cell cycle phase transition	28/645	449/28891	1.27155e-06	0.000122704	9.57312e-05	241627/381293/12534/15170/12366/12952/12190/66442/219103/56190/67155/227331/328440/208628/214498/68014/52206/80280/66977/70601/67629/67052/68612/107047/54451/56371/11491/54394	28	Cluster 2
BP	GO:0009895	negative regulation of catabolic process	24/645	349/28891	1.34611e-06	0.000127013	9.9093e-05	11474/14198/13010/11812/20848/22608/20720/71472/319765/382035/56190/13164/19733/217980/317755/84092/77006/228769/80280/94232/74203/23988/57438/14705	24	Cluster 2
BP	GO:0007091	metaphase/anaphase transition of mitotic cell cycle	12/645	95/28891	1.39884e-06	0.000129119	0.000100735	217232/66442/67155/99152/208628/68014/52206/66977/67629/67052/68612/107047	12	Cluster 2
BP	GO:0006639	acylglycerol metabolic process	15/645	150/28891	1.46569e-06	0.000132411	0.000103304	238055/12266/11808/11816/11812/215456/382030/26457/19733/72108/100504663/66082/52123/56077/13350	15	Cluster 2
BP	GO:0019827	stem cell population maintenance	18/645	213/28891	1.60614e-06	0.000139177	0.000108583	22144/22147/16590/20848/235497/22083/67155/319583/99377/57746/12316/214498/234959/66999/94112/28077/74203/56484	18	Cluster 2
BP	GO:0140013	meiotic nuclear division	18/645	213/28891	1.60614e-06	0.000139177	0.000108583	26428/12877/12190/13206/13164/72634/328440/230861/223989/215387/57746/12316/74068/66977/54427/71981/67052/56371	18	Cluster 2
BP	GO:0070897	transcription preinitiation complex assembly	10/645	65/28891	1.7012e-06	0.000144284	0.000112567	229906/235459/234959/66999/94112/67381/28077/66172/80859/24074	10	Cluster 2
BP	GO:0006638	neutral lipid metabolic process	15/645	152/28891	1.73304e-06	0.000144284	0.000112567	238055/12266/11808/11816/11812/215456/382030/26457/19733/72108/100504663/66082/52123/56077/13350	15	Cluster 2
BP	GO:0007051	spindle organization	17/645	194/28891	1.89549e-06	0.000154526	0.000120558	18221/16563/16571/18541/229906/66442/219103/320165/54141/225745/70430/12316/231123/74237/66977/67052/26886	17	Cluster 2
BP	GO:0044784	metaphase/anaphase transition of cell cycle	12/645	98/28891	1.95635e-06	0.000154526	0.000120558	217232/66442/67155/99152/208628/68014/52206/66977/67629/67052/68612/107047	12	Cluster 2
BP	GO:0032786	positive regulation of DNA-templated transcription, elongation	10/645	66/28891	1.96524e-06	0.000154526	0.000120558	13132/235497/214498/234959/66999/94112/68092/67381/28077/66172	10	Cluster 2
BP	GO:1903046	meiotic cell cycle process	19/645	239/28891	2.07279e-06	0.000160019	0.000124843	26428/12877/12190/13206/13164/72634/328440/230861/223989/215387/57746/12316/74068/213541/66977/54427/71981/67052/56371	19	Cluster 2
BP	GO:0022618	protein-RNA complex assembly	16/645	175/28891	2.17418e-06	0.000162543	0.000126812	15519/22596/13046/21357/67959/72171/330361/269061/214498/56195/214572/56417/68845/56758/56351/14007	16	Cluster 2
BP	GO:0009060	aerobic respiration	17/645	196/28891	2.18204e-06	0.000162543	0.000126812	11474/17710/17719/17706/12534/11666/15251/69089/67914/71804/68197/66091/66046/14004/66383/68342/27369	17	Cluster 2
BP	GO:0098727	maintenance of cell number	18/645	218/28891	2.23847e-06	0.000162949	0.000127129	22144/22147/16590/20848/235497/22083/67155/319583/99377/57746/12316/214498/234959/66999/94112/28077/74203/56484	18	Cluster 2
BP	GO:0048599	oocyte development	10/645	67/28891	2.26425e-06	0.000162949	0.000127129	545824/22788/12190/14566/13164/317755/72634/213541/83561/56484	10	Cluster 2
BP	GO:0006368	transcription elongation by RNA polymerase II	12/645	100/28891	2.42935e-06	0.000171917	0.000134126	13132/235497/22083/214498/234959/66999/94112/68092/67381/28077/74427/66172	12	Cluster 2
BP	GO:0000070	mitotic sister chromatid segregation	16/645	177/28891	2.52349e-06	0.000175651	0.000137039	381293/18221/12534/16563/66442/76044/54141/215387/208628/68014/66977/67629/67052/68612/108907/107047	16	Cluster 2
BP	GO:0033044	regulation of chromosome organization	19/645	244/28891	2.8136e-06	0.000192686	0.000150329	217232/20024/12534/22596/66442/67155/319583/99152/215387/208628/108689/68014/52206/66977/67629/67052/68612/107047/56292	19	Cluster 2
BP	GO:0046890	regulation of lipid biosynthetic process	18/645	222/28891	2.89783e-06	0.000195304	0.000152372	238055/12266/11808/11816/11812/11666/13132/382030/26457/19733/230796/75387/66082/226144/110196/227102/13350/14705	18	Cluster 2
BP	GO:1902850	microtubule cytoskeleton organization involved in mitosis	15/645	160/28891	3.29468e-06	0.000218582	0.000170532	18221/12534/16563/16571/18541/21648/66442/219103/103583/320165/70430/66977/67052/108907/26886	15	Cluster 2
BP	GO:0009994	oocyte differentiation	10/645	70/28891	3.41098e-06	0.000222816	0.000173836	545824/22788/12190/14566/13164/317755/72634/213541/83561/56484	10	Cluster 2
BP	GO:0042176	regulation of protein catabolic process	24/645	369/28891	3.53906e-06	0.000225077	0.0001756	14198/15519/11816/13010/17999/53312/13132/12759/20720/71472/12234/382035/59009/321006/84092/77006/228769/80280/94232/68098/27373/23988/56371/57438	24	Cluster 2
BP	GO:0045727	positive regulation of translation	14/645	141/28891	3.55162e-06	0.000225077	0.0001756	140570/20823/12785/22608/12877/21357/14359/13164/217980/230861/218506/57746/213541/74112	14	Cluster 2
BP	GO:0043487	regulation of RNA stability	16/645	182/28891	3.62732e-06	0.000226494	0.000176705	67578/13046/22608/319765/382035/14359/56190/13164/217980/227331/317755/71701/213541/66446/69125/74203	16	Cluster 2
BP	GO:0033108	mitochondrial respiratory chain complex assembly	12/645	104/28891	3.68685e-06	0.000226875	0.000177003	69487/17719/20930/12856/69089/66379/72795/68197/66091/66046/73694/68342	12	Cluster 2
BP	GO:0071826	protein-RNA complex organization	16/645	183/28891	3.89411e-06	0.000235717	0.000183901	15519/22596/13046/21357/67959/72171/330361/269061/214498/56195/214572/56417/68845/56758/56351/14007	16	Cluster 2
BP	GO:0006413	translational initiation	13/645	123/28891	3.94158e-06	0.000235717	0.000183901	15129/17872/218268/13164/227331/230861/213753/232164/213541/209354/68092/68969/67869	13	Cluster 2
BP	GO:0032784	regulation of DNA-templated transcription elongation	11/645	88/28891	4.25581e-06	0.000250975	0.000195805	13132/235497/214498/234959/66999/94112/68092/67381/28077/74427/66172	11	Cluster 2
BP	GO:0015980	energy derivation by oxidation of organic compounds	23/645	350/28891	4.74843e-06	0.000271926	0.000212151	11474/17710/17719/17706/12534/18706/11666/14783/15251/69089/71701/67914/71804/110842/68197/66091/66046/14004/66383/68342/110826/27369/56351	23	Cluster 2
BP	GO:0051321	meiotic cell cycle	23/645	350/28891	4.74843e-06	0.000271926	0.000212151	26428/12877/12190/13206/13164/72634/328440/230861/223989/215387/241624/57746/12316/74068/71765/213541/74237/83561/66977/54427/71981/67052/56371	23	Cluster 2
BP	GO:0061013	regulation of mRNA catabolic process	16/645	186/28891	4.80322e-06	0.000271926	0.000212151	67578/13046/22608/319765/382035/14359/56190/13164/217980/227331/317755/71701/213541/66446/69125/74203	16	Cluster 2
BP	GO:2000144	positive regulation of DNA-templated transcription initiation	10/645	74/28891	5.70224e-06	0.000318575	0.000248545	20024/235459/72567/234959/66999/94112/67381/28077/66172/24074	10	Cluster 2
BP	GO:0006119	oxidative phosphorylation	14/645	147/28891	5.79243e-06	0.000319411	0.000249197	11474/17710/17719/17706/12534/11666/67914/68197/66091/66046/14004/66383/68342/27369	14	Cluster 2
BP	GO:0051123	RNA polymerase II preinitiation complex assembly	9/645	59/28891	6.05135e-06	0.00032564	0.000254057	229906/235459/234959/66999/94112/67381/28077/66172/24074	9	Cluster 2
BP	GO:0044242	cellular lipid catabolic process	18/645	234/28891	6.05877e-06	0.00032564	0.000254057	238055/19305/17117/11808/11812/11666/20597/19156/230101/77626/72108/52538/66082/110842/71767/110826/57357/14705	18	Cluster 2
BP	GO:1905818	regulation of chromosome separation	10/645	75/28891	6.44931e-06	0.000342297	0.000267052	66442/76044/215387/208628/68014/66977/67629/67052/68612/107047	10	Cluster 2
BP	GO:0046902	regulation of mitochondrial membrane permeability	9/645	60/28891	6.97948e-06	0.000365863	0.000285438	20848/21648/100040531/100040563/100310872/234847/52538/66400/12177	9	Cluster 2
BP	GO:0000380	alternative mRNA splicing, via spliceosome	10/645	76/28891	7.27954e-06	0.000376938	0.000294078	13046/67959/207920/14359/76938/68092/108014/56758/13992/14007	10	Cluster 2
BP	GO:0045861	negative regulation of proteolysis	23/645	362/28891	8.24201e-06	0.000421634	0.000328949	16427/14198/14751/18791/17872/13010/22370/11905/20720/71856/71472/382035/16424/16425/59009/68510/77006/228769/75387/68845/69076/59083/57438	23	Cluster 2
BP	GO:0061136	regulation of proteasomal protein catabolic process	16/645	195/28891	8.77801e-06	0.000443707	0.00034617	14198/11816/53312/13132/12759/71472/12234/382035/59009/77006/228769/94232/68098/27373/56371/57438	16	Cluster 2
BP	GO:0051783	regulation of nuclear division	14/645	153/28891	9.20876e-06	0.000460004	0.000358885	66442/13164/328440/230861/208628/57746/68014/66977/67629/67052/68612/108907/107047/56371	14	Cluster 2
BP	GO:0006641	triglyceride metabolic process	12/645	114/28891	9.62294e-06	0.000475105	0.000370666	238055/12266/11808/11816/11812/215456/382030/26457/19733/72108/100504663/13350	12	Cluster 2
BP	GO:0007596	blood coagulation	15/645	175/28891	9.86884e-06	0.000481645	0.000375768	12496/14058/11816/18791/18815/15170/22370/11905/12527/12495/20720/12491/14114/232946/56193	15	Cluster 2
BP	GO:0006352	DNA-templated transcription initiation	13/645	135/28891	1.10047e-05	0.000526515	0.000410775	20024/229906/407786/235459/72567/234959/66999/94112/67381/28077/66172/80859/24074	13	Cluster 2
BP	GO:0061157	mRNA destabilization	11/645	97/28891	1.10362e-05	0.000526515	0.000410775	67578/13046/22608/382035/14359/227331/71701/213541/66446/69125/74203	11	Cluster 2
BP	GO:0050817	coagulation	15/645	178/28891	1.21063e-05	0.00056233	0.000438717	12496/14058/11816/18791/18815/15170/22370/11905/12527/12495/20720/12491/14114/232946/56193	15	Cluster 2
BP	GO:0016042	lipid catabolic process	22/645	345/28891	1.21795e-05	0.00056233	0.000438717	238055/19305/17117/11808/11816/11812/11666/20597/19156/230101/77626/72108/52538/66082/110821/110842/68917/71767/110826/66350/57357/14705	22	Cluster 2
BP	GO:0031123	RNA 3'-end processing	11/645	98/28891	1.21843e-05	0.00056233	0.000438717	20823/235497/68510/269061/214498/210925/71701/68092/66446/66899/54451	11	Cluster 2
BP	GO:0007599	hemostasis	15/645	179/28891	1.29463e-05	0.000591077	0.000461144	12496/14058/11816/18791/18815/15170/22370/11905/12527/12495/20720/12491/14114/232946/56193	15	Cluster 2
BP	GO:0141005	retrotransposon silencing by heterochromatin formation	5/645	15/28891	1.36206e-05	0.000615245	0.00048	13206/57746/83561/54427/71981	5	Cluster 2
BP	GO:0006354	DNA-templated transcription elongation	12/645	119/28891	1.49436e-05	0.000664549	0.000518466	13132/235497/22083/214498/234959/66999/94112/68092/67381/28077/74427/66172	12	Cluster 2
BP	GO:0006091	generation of precursor metabolites and energy	27/645	484/28891	1.50251e-05	0.000664549	0.000518466	11474/17710/17719/17706/14751/12534/20848/18706/11666/12856/14783/15251/69089/71701/67914/71804/110842/68197/66091/66046/14004/66383/68342/110826/27369/56351/13350	27	Cluster 2
BP	GO:0000075	cell cycle checkpoint signaling	16/645	204/28891	1.54618e-05	0.000666014	0.000519609	241627/12534/12366/12952/12190/66442/56190/227331/208628/68014/80280/66977/67629/67052/107047/56371	16	Cluster 2
BP	GO:0010563	negative regulation of phosphorus metabolic process	25/645	430/28891	1.55288e-05	0.000666014	0.000519609	70769/11640/14232/11350/11816/17872/15170/11812/12495/15502/20597/14114/26457/14783/19733/97541/100504663/54725/67916/80280/56417/69726/66917/56193/24074	25	Cluster 2
BP	GO:0045936	negative regulation of phosphate metabolic process	25/645	430/28891	1.55288e-05	0.000666014	0.000519609	70769/11640/14232/11350/11816/17872/15170/11812/12495/15502/20597/14114/26457/14783/19733/97541/100504663/54725/67916/80280/56417/69726/66917/56193/24074	25	Cluster 2
BP	GO:1901991	negative regulation of mitotic cell cycle phase transition	15/645	182/28891	1.57848e-05	0.000670224	0.000522893	12534/12366/66442/56190/227331/208628/214498/68014/80280/66977/67629/67052/107047/56371/54394	15	Cluster 2
BP	GO:0090068	positive regulation of cell cycle process	19/645	276/28891	1.64598e-05	0.000691962	0.000539853	381293/12534/71472/219103/13164/227937/76044/54141/328440/230861/215387/57746/214498/67241/67052/68612/108907/54451/11491	19	Cluster 2
BP	GO:0060261	positive regulation of transcription initiation by RNA polymerase II	9/645	67/28891	1.75732e-05	0.000725191	0.000565777	20024/235459/234959/66999/94112/67381/28077/66172/24074	9	Cluster 2
BP	GO:0050779	RNA destabilization	11/645	102/28891	1.78772e-05	0.000725191	0.000565777	67578/13046/22608/382035/14359/227331/71701/213541/66446/69125/74203	11	Cluster 2
BP	GO:0061014	positive regulation of mRNA catabolic process	11/645	102/28891	1.78772e-05	0.000725191	0.000565777	67578/13046/22608/382035/14359/227331/71701/213541/66446/69125/74203	11	Cluster 2
BP	GO:0046486	glycerolipid metabolic process	23/645	380/28891	1.79334e-05	0.000725191	0.000565777	238055/12651/12266/11808/11816/11812/18706/11806/215456/382030/26457/19733/77626/72108/100504663/66082/216820/52123/56193/56077/13350/54384/14705	23	Cluster 2
BP	GO:0006605	protein targeting	20/645	303/28891	1.83065e-05	0.000733295	0.0005721	19305/15519/17999/27058/67067/30059/12759/100504663/75387/19298/68818/66449/77254/67604/65098/57743/56535/30056/21854/12177	20	Cluster 2
BP	GO:0051304	chromosome separation	10/645	85/28891	1.9939e-05	0.0007839	0.00061158	66442/76044/215387/208628/68014/66977/67629/67052/68612/107047	10	Cluster 2
BP	GO:2000142	regulation of DNA-templated transcription initiation	10/645	85/28891	1.9939e-05	0.0007839	0.00061158	20024/235459/72567/234959/66999/94112/67381/28077/66172/24074	10	Cluster 2
BP	GO:1903050	regulation of proteolysis involved in protein catabolic process	17/645	232/28891	2.05006e-05	0.000798582	0.000623035	14198/11816/53312/13132/12759/71472/12234/382035/19733/59009/77006/228769/94232/68098/27373/56371/57438	17	Cluster 2
BP	GO:0090207	regulation of triglyceride metabolic process	8/645	53/28891	2.16033e-05	0.000833888	0.000650581	12266/11808/11816/382030/26457/19733/100504663/13350	8	Cluster 2
BP	GO:0009142	nucleoside triphosphate biosynthetic process	12/645	124/28891	2.26715e-05	0.000867238	0.000676599	17719/17706/23918/20848/11534/12495/22169/52815/68197/66091/66046/68342	12	Cluster 2
BP	GO:0006644	phospholipid metabolic process	22/645	360/28891	2.34433e-05	0.000886227	0.000691414	12651/11808/11812/18706/14137/11806/20597/215456/26457/77626/100504663/66082/110196/227102/216820/67916/52123/66350/56193/56077/54384/14705	22	Cluster 2
BP	GO:1903313	positive regulation of mRNA metabolic process	13/645	145/28891	2.37321e-05	0.000886227	0.000691414	67578/13046/22608/382035/235497/14359/227331/214498/71701/213541/66446/69125/74203	13	Cluster 2
BP	GO:0034368	protein-lipid complex remodeling	6/645	27/28891	2.40029e-05	0.000886227	0.000691414	238055/11808/11816/11812/18830/11806	6	Cluster 2
BP	GO:0034369	plasma lipoprotein particle remodeling	6/645	27/28891	2.40029e-05	0.000886227	0.000691414	238055/11808/11816/11812/18830/11806	6	Cluster 2
BP	GO:0000956	nuclear-transcribed mRNA catabolic process	12/645	125/28891	2.45781e-05	0.000899642	0.00070188	67578/326622/20823/22608/14853/382035/56422/74133/68092/66446/69125/74203	12	Cluster 2
BP	GO:0097006	regulation of plasma lipoprotein particle levels	9/645	70/28891	2.51879e-05	0.000914084	0.000713148	238055/11808/11816/11812/18830/16976/11806/12491/13350	9	Cluster 2
BP	GO:0062012	regulation of small molecule metabolic process	23/645	389/28891	2.59085e-05	0.000932267	0.000727333	238055/11474/16590/11808/11816/11812/20848/11666/12495/12952/13132/11806/15251/19733/230796/230027/75387/226144/110196/68197/71767/56193/13350	23	Cluster 2
BP	GO:0031400	negative regulation of protein modification process	26/645	473/28891	2.7644e-05	0.000986355	0.000769531	70769/11640/14232/11350/11816/17872/15170/15502/12952/20597/14114/56401/382035/19733/97541/100504663/54725/67916/80280/56417/69726/56693/68917/66917/24074/57438	26	Cluster 2
BP	GO:0010948	negative regulation of cell cycle process	20/645	314/28891	3.0458e-05	0.00107694	0.000840207	241627/12534/12366/12952/12190/66442/56190/227331/208628/214498/68014/80280/66977/67629/67052/107047/56292/26425/56371/54394	20	Cluster 2
BP	GO:0070585	protein localization to mitochondrion	11/645	108/28891	3.06901e-05	0.00107694	0.000840207	14232/15519/67067/30059/15502/69089/75387/66449/30056/21854/12177	11	Cluster 2
BP	GO:0030071	regulation of mitotic metaphase/anaphase transition	10/645	90/28891	3.2993e-05	0.00114826	0.000895849	66442/67155/208628/68014/52206/66977/67629/67052/68612/107047	10	Cluster 2
BP	GO:0090559	regulation of membrane permeability	9/645	73/28891	3.54348e-05	0.00122059	0.000952278	20848/21648/100040531/100040563/100310872/234847/52538/66400/12177	9	Cluster 2
BP	GO:0140014	mitotic nuclear division	18/645	267/28891	3.59412e-05	0.00122059	0.000952278	381293/18221/12534/16563/13860/66442/76044/54141/328440/215387/208628/68014/66977/67629/67052/68612/108907/107047	18	Cluster 2
BP	GO:0007093	mitotic cell cycle checkpoint signaling	13/645	151/28891	3.64154e-05	0.00122059	0.000952278	12534/12366/66442/56190/227331/208628/68014/80280/66977/67629/67052/107047/56371	13	Cluster 2
BP	GO:0071827	plasma lipoprotein particle organization	7/645	42/28891	3.66072e-05	0.00122059	0.000952278	238055/11808/11816/11812/18830/11806/13350	7	Cluster 2
BP	GO:0019216	regulation of lipid metabolic process	23/645	398/28891	3.69473e-05	0.00122059	0.000952278	238055/12266/16590/11808/11816/11812/11666/13132/11806/382030/26457/19156/19733/230796/100504663/75387/66082/226144/110196/227102/71767/13350/14705	23	Cluster 2
BP	GO:0045930	negative regulation of mitotic cell cycle	17/645	243/28891	3.69687e-05	0.00122059	0.000952278	56057/11350/12534/12366/66442/56190/227331/208628/214498/68014/80280/66977/67629/67052/107047/56371/54394	17	Cluster 2
BP	GO:0034367	protein-containing complex remodeling	6/645	29/28891	3.70835e-05	0.00122059	0.000952278	238055/11808/11816/11812/18830/11806	6	Cluster 2
BP	GO:0033047	regulation of mitotic sister chromatid segregation	8/645	58/28891	4.23644e-05	0.00138369	0.00107952	12534/66442/208628/68014/66977/67629/67052/107047	8	Cluster 2
BP	GO:0140694	non-membrane-bounded organelle assembly	23/645	402/28891	4.30873e-05	0.00139655	0.00108956	67578/22596/16563/229906/23881/226562/219103/14359/22349/54141/317755/225745/208628/12316/231123/213541/74237/67052/74203/29806/26886/26370/14705	23	Cluster 2
BP	GO:1901988	negative regulation of cell cycle phase transition	18/645	271/28891	4.36488e-05	0.00140128	0.00109325	241627/12534/12366/12952/12190/66442/56190/227331/208628/214498/68014/80280/66977/67629/67052/107047/56371/54394	18	Cluster 2
BP	GO:1902099	regulation of metaphase/anaphase transition of cell cycle	10/645	93/28891	4.38931e-05	0.00140128	0.00109325	66442/67155/208628/68014/52206/66977/67629/67052/68612/107047	10	Cluster 2
BP	GO:0010526	retrotransposon silencing	6/645	30/28891	4.54832e-05	0.00144121	0.0011244	13206/57746/74068/83561/54427/71981	6	Cluster 2
BP	GO:0035306	positive regulation of dephosphorylation	8/645	59/28891	4.80605e-05	0.00151159	0.00117931	17872/20597/382030/19733/227059/17931/56193/23988	8	Cluster 2
BP	GO:0060260	regulation of transcription initiation by RNA polymerase II	9/645	76/28891	4.90069e-05	0.00153003	0.00119369	20024/235459/234959/66999/94112/67381/28077/66172/24074	9	Cluster 2
BP	GO:0009145	purine nucleoside triphosphate biosynthetic process	11/645	114/28891	5.07533e-05	0.00156158	0.00121831	17719/17706/23918/20848/11534/12495/52815/68197/66091/66046/68342	11	Cluster 2
BP	GO:0046889	positive regulation of lipid biosynthetic process	11/645	114/28891	5.07533e-05	0.00156158	0.00121831	11808/11816/11666/13132/382030/26457/19733/75387/66082/110196/13350	11	Cluster 2
BP	GO:0031346	positive regulation of cell projection organization	25/645	463/28891	5.23455e-05	0.00159898	0.00124749	140570/11350/16590/15519/11816/21648/100040531/100040563/100310872/12877/232560/20720/13860/245886/56401/219103/18080/22349/107035/234593/103967/99152/235611/114602/11491	25	Cluster 2
BP	GO:0050821	protein stabilization	15/645	202/28891	5.32469e-05	0.0016149	0.00125991	15519/11806/12759/71472/56401/407786/19298/67916/67693/56693/66897/66868/23988/56351/57438	15	Cluster 2
BP	GO:0010965	regulation of mitotic sister chromatid separation	8/645	60/28891	5.43807e-05	0.00163759	0.00127761	66442/208628/68014/66977/67629/67052/68612/107047	8	Cluster 2
BP	GO:1903008	organelle disassembly	12/645	137/28891	6.08885e-05	0.00178973	0.00139631	21767/14232/12534/15251/56422/227298/329015/77006/22367/100504663/320806/12177	12	Cluster 2
BP	GO:2001234	negative regulation of apoptotic signaling pathway	17/645	253/28891	6.11768e-05	0.00178973	0.00139631	97165/15502/13132/12759/19766/15251/59009/97541/52538/68845/66073/66449/69076/56449/56295/23873/57438	17	Cluster 2
BP	GO:0000375	RNA splicing, via transesterification reactions	19/645	304/28891	6.15405e-05	0.00178973	0.00139631	13046/68479/67959/207920/14359/72459/330361/76938/68035/72935/56195/214572/68092/20639/108014/66070/56758/13992/14007	19	Cluster 2
BP	GO:0000377	RNA splicing, via transesterification reactions with bulged adenosine as nucleophile	19/645	304/28891	6.15405e-05	0.00178973	0.00139631	13046/68479/67959/207920/14359/72459/330361/76938/68035/72935/56195/214572/68092/20639/108014/66070/56758/13992/14007	19	Cluster 2
BP	GO:0000398	mRNA splicing, via spliceosome	19/645	304/28891	6.15405e-05	0.00178973	0.00139631	13046/68479/67959/207920/14359/72459/330361/76938/68035/72935/56195/214572/68092/20639/108014/66070/56758/13992/14007	19	Cluster 2
BP	GO:0022613	ribonucleoprotein complex biogenesis	24/645	440/28891	6.27897e-05	0.00181364	0.00141496	15519/22596/13046/21357/67959/57815/216156/72171/330361/269061/214498/213541/56195/214572/74112/56417/68845/67115/66446/66583/75273/56758/56351/14007	24	Cluster 2
BP	GO:0035795	negative regulation of mitochondrial membrane permeability	5/645	20/28891	6.4102e-05	0.00183638	0.0014327	21648/100040531/100040563/100310872/52538	5	Cluster 2
BP	GO:0042177	negative regulation of protein catabolic process	11/645	117/28891	6.44418e-05	0.00183638	0.0014327	14198/13010/20720/71472/382035/84092/77006/228769/80280/23988/57438	11	Cluster 2
BP	GO:0032197	retrotransposition	6/645	32/28891	6.68316e-05	0.00189053	0.00147495	13206/57746/74068/83561/54427/71981	6	Cluster 2
BP	GO:0071825	protein-lipid complex organization	7/645	46/28891	6.72326e-05	0.00189053	0.00147495	238055/11808/11816/11812/18830/11806/13350	7	Cluster 2
BP	GO:0006367	transcription initiation at RNA polymerase II promoter	10/645	98/28891	6.88786e-05	0.00191149	0.0014913	20024/229906/235459/234959/66999/94112/67381/28077/66172/24074	10	Cluster 2
BP	GO:2001251	negative regulation of chromosome organization	10/645	98/28891	6.88786e-05	0.00191149	0.0014913	20024/66442/208628/108689/68014/66977/67629/67052/107047/56292	10	Cluster 2
BP	GO:0141007	siRNA-mediated retrotransposon silencing by heterochromatin formation	4/645	11/28891	7.16826e-05	0.00197568	0.00154138	13206/57746/83561/71981	4	Cluster 2
BP	GO:0009141	nucleoside triphosphate metabolic process	14/645	184/28891	7.21221e-05	0.00197568	0.00154138	17719/17706/23918/20848/11534/12495/22169/52815/68197/66091/66046/68342/270166/27369	14	Cluster 2
BP	GO:0072655	establishment of protein localization to mitochondrion	10/645	99/28891	7.51083e-05	0.00204429	0.00159491	15519/67067/30059/15502/69089/75387/66449/30056/21854/12177	10	Cluster 2
BP	GO:0051306	mitotic sister chromatid separation	8/645	63/28891	7.7627e-05	0.00209939	0.0016379	66442/208628/68014/66977/67629/67052/68612/107047	8	Cluster 2
BP	GO:0032196	transposition	6/645	33/28891	8.015e-05	0.00215391	0.00168043	13206/57746/74068/83561/54427/71981	6	Cluster 2
BP	GO:0045787	positive regulation of cell cycle	21/645	365/28891	8.45938e-05	0.00225903	0.00176244	381293/11350/12534/12190/71472/219103/13164/227937/76044/54141/328440/230861/215387/57746/214498/67241/67052/68612/108907/54451/11491	21	Cluster 2
BP	GO:0006446	regulation of translational initiation	8/645	64/28891	8.70006e-05	0.00230878	0.00180126	15129/17872/13164/227331/213753/232164/213541/67869	8	Cluster 2
BP	GO:0019915	lipid storage	10/645	101/28891	8.90117e-05	0.00234748	0.00183145	238055/12266/11816/12952/11806/17294/12491/66400/13350/14705	10	Cluster 2
BP	GO:0010257	NADH dehydrogenase complex assembly	8/645	65/28891	9.72928e-05	0.00253439	0.00197727	69487/17719/69089/68197/66091/66046/73694/68342	8	Cluster 2
BP	GO:0032981	mitochondrial respiratory chain complex I assembly	8/645	65/28891	9.72928e-05	0.00253439	0.00197727	69487/17719/69089/68197/66091/66046/73694/68342	8	Cluster 2
BP	GO:0007094	mitotic spindle assembly checkpoint signaling	7/645	49/28891	0.000101837	0.00262061	0.00204454	66442/208628/68014/66977/67629/67052/107047	7	Cluster 2
BP	GO:0071173	spindle assembly checkpoint signaling	7/645	49/28891	0.000101837	0.00262061	0.00204454	66442/208628/68014/66977/67629/67052/107047	7	Cluster 2
BP	GO:0062197	cellular response to chemical stress	19/645	316/28891	0.000102581	0.00262386	0.00204708	19305/11350/11808/13010/22596/18706/11666/67067/15502/12491/19766/19156/15251/71701/66521/14004/56449/56484/53416	19	Cluster 2
BP	GO:1905709	negative regulation of membrane permeability	5/645	22/28891	0.000104928	0.0026678	0.00208136	21648/100040531/100040563/100310872/52538	5	Cluster 2
BP	GO:0035022	positive regulation of Rac protein signal transduction	4/645	12/28891	0.000105625	0.00266955	0.00208272	21648/100040531/100040563/100310872	4	Cluster 2
BP	GO:0030193	regulation of blood coagulation	8/645	66/28891	0.000108572	0.0027278	0.00212817	11816/18791/18815/22370/11905/12527/20720/12491	8	Cluster 2
BP	GO:0045786	negative regulation of cell cycle	22/645	400/28891	0.000111283	0.00277945	0.00216846	241627/56057/11350/12534/12366/12952/12190/66442/56190/227331/208628/214498/68014/80280/66977/67629/67052/107047/56292/26425/56371/54394	22	Cluster 2
BP	GO:0009144	purine nucleoside triphosphate metabolic process	13/645	169/28891	0.000115917	0.00287826	0.00224555	17719/17706/23918/20848/11534/12495/52815/68197/66091/66046/68342/270166/27369	13	Cluster 2
BP	GO:0016055	Wnt signaling pathway	24/645	460/28891	0.000124043	0.00306213	0.002389	11350/11816/20969/22420/13132/232560/12234/103583/235497/14783/22083/84092/214897/240756/58799/12316/214498/80707/67916/68588/27373/23988/29806/56484	24	Cluster 2
BP	GO:0031331	positive regulation of cellular catabolic process	20/645	349/28891	0.000130533	0.00313776	0.00244801	67578/11808/11816/13046/11666/22608/268721/382035/15251/14359/329015/227331/67154/71701/213541/66446/69125/74203/56484/12177	20	Cluster 2
BP	GO:0033046	negative regulation of sister chromatid segregation	7/645	51/28891	0.000132068	0.00313776	0.00244801	66442/208628/68014/66977/67629/67052/107047	7	Cluster 2
BP	GO:0033048	negative regulation of mitotic sister chromatid segregation	7/645	51/28891	0.000132068	0.00313776	0.00244801	66442/208628/68014/66977/67629/67052/107047	7	Cluster 2
BP	GO:0045841	negative regulation of mitotic metaphase/anaphase transition	7/645	51/28891	0.000132068	0.00313776	0.00244801	66442/208628/68014/66977/67629/67052/107047	7	Cluster 2
BP	GO:0071174	mitotic spindle checkpoint signaling	7/645	51/28891	0.000132068	0.00313776	0.00244801	66442/208628/68014/66977/67629/67052/107047	7	Cluster 2
BP	GO:2000816	negative regulation of mitotic sister chromatid separation	7/645	51/28891	0.000132068	0.00313776	0.00244801	66442/208628/68014/66977/67629/67052/107047	7	Cluster 2
BP	GO:0198738	cell-cell signaling by wnt	24/645	462/28891	0.000132427	0.00313776	0.00244801	11350/11816/20969/22420/13132/232560/12234/103583/235497/14783/22083/84092/214897/240756/58799/12316/214498/80707/67916/68588/27373/23988/29806/56484	24	Cluster 2
BP	GO:0022904	respiratory electron transport chain	10/645	106/28891	0.000133614	0.00313776	0.00244801	17710/17719/12534/67914/110842/68197/14004/66383/110826/27369	10	Cluster 2
BP	GO:1900046	regulation of hemostasis	8/645	68/28891	0.000134385	0.00313776	0.00244801	11816/18791/18815/22370/11905/12527/20720/12491	8	Cluster 2
BP	GO:0090150	establishment of protein localization to membrane	17/645	270/28891	0.000135163	0.00313776	0.00244801	19305/15519/27058/67067/30059/235574/69089/67826/19298/54645/68818/77254/67604/57743/56535/54411/30056	17	Cluster 2
BP	GO:0007052	mitotic spindle organization	11/645	127/28891	0.000135235	0.00313776	0.00244801	18221/16563/16571/18541/66442/219103/320165/70430/66977/67052/26886	11	Cluster 2
BP	GO:0016441	post-transcriptional gene silencing	12/645	149/28891	0.000136469	0.00314917	0.00245691	13046/20848/21357/268721/19766/14359/227331/56417/68092/74203/29806/14007	12	Cluster 2
BP	GO:1903034	regulation of response to wounding	13/645	174/28891	0.000155217	0.00356044	0.00277777	11816/18791/18815/15170/22370/11905/12527/20848/20720/12491/15251/22349/11491	13	Cluster 2
BP	GO:0060966	regulation of gene silencing by regulatory ncRNA	6/645	37/28891	0.000155968	0.00356044	0.00277777	20848/21357/19766/14359/56417/29806	6	Cluster 2
BP	GO:0006066	alcohol metabolic process	20/645	354/28891	0.000157775	0.00358242	0.00279492	238055/15490/11808/11816/11812/14137/13132/11806/20597/230101/227399/230027/217837/226144/110196/67916/67574/56737/56193/57357	20	Cluster 2
BP	GO:0043574	peroxisomal transport	5/645	24/28891	0.000163217	0.00368628	0.00287595	19305/11666/19298/65098/56535	5	Cluster 2
BP	GO:0006261	DNA-templated DNA replication	12/645	152/28891	0.000164713	0.00370038	0.00288695	22427/26428/18968/19687/16881/12190/216156/67444/97827/78903/50793/26429	12	Cluster 2
BP	GO:1902100	negative regulation of metaphase/anaphase transition of cell cycle	7/645	53/28891	0.000169195	0.00376127	0.00293446	66442/208628/68014/66977/67629/67052/107047	7	Cluster 2
BP	GO:1905819	negative regulation of chromosome separation	7/645	53/28891	0.000169195	0.00376127	0.00293446	66442/208628/68014/66977/67629/67052/107047	7	Cluster 2
BP	GO:0016032	viral process	19/645	329/28891	0.000172721	0.00381966	0.00298001	11816/13030/20823/17999/21648/100040531/100040563/100310872/229906/21357/20597/16004/14114/217069/69550/67241/56417/66141/20853	19	Cluster 2
BP	GO:2000241	regulation of reproductive process	15/645	225/28891	0.000177625	0.00390776	0.00304874	16590/22788/18791/14714/14566/22786/13164/19733/328440/230861/57746/12316/213541/56449/56371	15	Cluster 2
BP	GO:0001556	oocyte maturation	6/645	38/28891	0.000181743	0.00397223	0.00309905	545824/12190/13164/317755/213541/56484	6	Cluster 2
BP	GO:0050818	regulation of coagulation	8/645	71/28891	0.000182427	0.00397223	0.00309905	11816/18791/18815/22370/11905/12527/20720/12491	8	Cluster 2
BP	GO:0010639	negative regulation of organelle organization	21/645	387/28891	0.000190021	0.00411002	0.00320654	67578/20024/18706/13860/66442/245886/80986/22349/268970/52538/208628/108689/68014/66977/67629/67052/69076/107047/56295/56292/26425	21	Cluster 2
BP	GO:0031577	spindle checkpoint signaling	7/645	54/28891	0.000190691	0.00411002	0.00320654	66442/208628/68014/66977/67629/67052/107047	7	Cluster 2
BP	GO:0006979	response to oxidative stress	21/645	389/28891	0.000203782	0.00436999	0.00340937	19305/22427/19173/11350/11808/11816/13010/16881/11666/67067/12491/19766/19156/15251/217069/56338/71701/75512/66521/14004/56484	21	Cluster 2
BP	GO:0006490	oligosaccharide-lipid intermediate biosynthetic process	4/645	14/28891	0.000206128	0.00437609	0.00341412	381903/67574/56737/57357	4	Cluster 2
BP	GO:0034375	high-density lipoprotein particle remodeling	4/645	14/28891	0.000206128	0.00437609	0.00341412	11808/11816/18830/11806	4	Cluster 2
BP	GO:0051985	negative regulation of chromosome segregation	7/645	55/28891	0.000214338	0.00452776	0.00353245	66442/208628/68014/66977/67629/67052/107047	7	Cluster 2
BP	GO:0008380	RNA splicing	23/645	449/28891	0.000221937	0.00466508	0.00363959	13046/22608/68479/67959/207920/14359/56190/72459/330361/76938/68035/72935/56195/214572/68092/20639/70601/108014/66070/223527/56758/13992/14007	23	Cluster 2
BP	GO:0009206	purine ribonucleoside triphosphate biosynthetic process	10/645	113/28891	0.000226646	0.00474058	0.00369849	17719/17706/23918/20848/12495/52815/68197/66091/66046/68342	10	Cluster 2
BP	GO:0010866	regulation of triglyceride biosynthetic process	5/645	26/28891	0.000243451	0.00506713	0.00395326	12266/382030/26457/19733/13350	5	Cluster 2
BP	GO:0022900	electron transport chain	10/645	116/28891	0.000280567	0.00575448	0.00448951	17710/17719/12534/67914/110842/68197/14004/66383/110826/27369	10	Cluster 2
BP	GO:0006633	fatty acid biosynthetic process	12/645	161/28891	0.000281247	0.00575448	0.00448951	13244/11808/11812/11666/19733/230796/96979/226144/70757/66469/60525/56351	12	Cluster 2
BP	GO:0042060	wound healing	20/645	370/28891	0.000281513	0.00575448	0.00448951	12476/12496/14058/11816/18791/18815/15170/22370/11905/12527/12495/20597/20720/12491/14114/232946/15251/22349/67916/56193	20	Cluster 2
BP	GO:0001933	negative regulation of protein phosphorylation	19/645	342/28891	0.000281896	0.00575448	0.00448951	70769/14232/11350/11816/17872/15170/15502/20597/14114/19733/97541/100504663/54725/67916/80280/56417/69726/66917/24074	19	Cluster 2
BP	GO:0045834	positive regulation of lipid metabolic process	13/645	185/28891	0.000283631	0.00576219	0.00449553	11808/11816/11666/13132/11806/382030/26457/19733/100504663/75387/66082/110196/13350	13	Cluster 2
BP	GO:0006376	mRNA splice site recognition	5/645	27/28891	0.000293326	0.00593077	0.00462705	13046/67959/56195/56758/14007	5	Cluster 2
BP	GO:0062013	positive regulation of small molecule metabolic process	13/645	186/28891	0.000298856	0.00601395	0.00469195	11474/11808/11816/20848/11666/12952/13132/11806/15251/19733/110196/68197/13350	13	Cluster 2
BP	GO:0042326	negative regulation of phosphorylation	20/645	372/28891	0.00030179	0.00604434	0.00471566	70769/14232/11350/11816/17872/15170/15502/20597/14114/14783/19733/97541/100504663/54725/67916/80280/56417/69726/66917/24074	20	Cluster 2
BP	GO:0042770	signal transduction in response to DNA damage	13/645	187/28891	0.000314773	0.00627477	0.00489543	241627/11350/12534/12366/12952/12190/56190/227331/80280/69076/56371/57438/56484	13	Cluster 2
BP	GO:0009201	ribonucleoside triphosphate biosynthetic process	10/645	118/28891	0.000322165	0.00639212	0.00498698	17719/17706/23918/20848/12495/52815/68197/66091/66046/68342	10	Cluster 2
BP	GO:1903312	negative regulation of mRNA metabolic process	9/645	97/28891	0.000325008	0.00641852	0.00500758	22608/319765/56190/13164/217980/317755/68035/108014/74203	9	Cluster 2
BP	GO:0006695	cholesterol biosynthetic process	7/645	59/28891	0.000333676	0.00649903	0.0050704	238055/15490/11816/14137/11806/226144/110196	7	Cluster 2
BP	GO:1902653	secondary alcohol biosynthetic process	7/645	59/28891	0.000333676	0.00649903	0.0050704	238055/15490/11816/14137/11806/226144/110196	7	Cluster 2
BP	GO:2000630	positive regulation of miRNA metabolic process	7/645	59/28891	0.000333676	0.00649903	0.0050704	17130/20848/239719/268721/15251/71701/56484	7	Cluster 2
BP	GO:0010976	positive regulation of neuron projection development	15/645	239/28891	0.000340047	0.00659288	0.00514361	140570/11350/11816/21648/100040531/100040563/100310872/12877/232560/20720/245886/56401/107035/234593/11491	15	Cluster 2
BP	GO:0006631	fatty acid metabolic process	23/645	463/28891	0.000342759	0.00661525	0.00516107	13244/19305/12266/11808/11812/11666/215456/26457/19733/230796/96979/52538/75387/226144/110842/70757/66400/66469/71767/110826/60525/56351/13350	23	Cluster 2
BP	GO:0032434	regulation of proteasomal ubiquitin-dependent protein catabolic process	11/645	142/28891	0.000359145	0.00690013	0.00538332	14198/53312/13132/12759/382035/59009/77006/94232/68098/27373/56371	11	Cluster 2
BP	GO:0033700	phospholipid efflux	4/645	16/28891	0.000361691	0.00691774	0.00539707	11808/11816/11812/11806	4	Cluster 2
BP	GO:0035307	positive regulation of protein dephosphorylation	6/645	43/28891	0.000365189	0.00692228	0.00540061	17872/20597/382030/227059/17931/23988	6	Cluster 2
BP	GO:0050892	intestinal absorption	6/645	43/28891	0.000365189	0.00692228	0.00540061	11808/11806/12491/22349/171429/13350	6	Cluster 2
BP	GO:1905952	regulation of lipid localization	13/645	190/28891	0.00036693	0.00692437	0.00540224	238055/12266/11808/11816/11812/18830/12952/13132/11806/14566/12491/69076/13350	13	Cluster 2
BP	GO:2000045	regulation of G1/S transition of mitotic cell cycle	12/645	166/28891	0.000371988	0.00698877	0.00545248	381293/15170/12366/219103/56190/67155/227331/214498/70601/54451/11491/54394	12	Cluster 2
BP	GO:1901873	regulation of post-translational protein modification	17/645	295/28891	0.000381918	0.00714371	0.00557336	11350/15519/15502/12952/12234/56401/54354/382035/15251/80280/66647/68098/56693/23988/56371/57438/50995	17	Cluster 2
BP	GO:0030111	regulation of Wnt signaling pathway	18/645	323/28891	0.000389107	0.00724627	0.00565337	11350/11816/13132/232560/12234/14783/84092/214897/58799/12316/214498/80707/67916/68588/27373/23988/29806/56484	18	Cluster 2
BP	GO:0062014	negative regulation of small molecule metabolic process	10/645	121/28891	0.000394126	0.00730767	0.00570128	11474/11816/11812/20848/12495/12952/230796/75387/226144/56193	10	Cluster 2
BP	GO:0006302	double-strand break repair	17/645	296/28891	0.000396998	0.00732894	0.00571787	22427/11350/22596/18968/16881/12190/67155/223989/67788/319583/72931/97827/66911/67241/94232/72103/56196	17	Cluster 2
BP	GO:0046165	alcohol biosynthetic process	11/645	144/28891	0.00040478	0.00744025	0.00580471	238055/15490/11816/14137/13132/11806/227399/226144/110196/56193/57357	11	Cluster 2
BP	GO:0045839	negative regulation of mitotic nuclear division	7/645	61/28891	0.000410644	0.00747382	0.0058309	66442/208628/68014/66977/67629/67052/107047	7	Cluster 2
BP	GO:0034101	erythrocyte homeostasis	12/645	168/28891	0.000414648	0.00747382	0.0058309	15129/16590/14751/97165/20848/15251/76044/319653/80280/56417/66154/56484	12	Cluster 2
BP	GO:0031100	animal organ regeneration	5/645	29/28891	0.000415887	0.00747382	0.0058309	326622/12534/22370/16880/11806	5	Cluster 2
BP	GO:0090151	establishment of protein localization to mitochondrial membrane	5/645	29/28891	0.000415887	0.00747382	0.0058309	15519/67067/30059/69089/30056	5	Cluster 2
BP	GO:0090208	positive regulation of triglyceride metabolic process	5/645	29/28891	0.000415887	0.00747382	0.0058309	11808/382030/26457/19733/13350	5	Cluster 2
BP	GO:0042775	mitochondrial ATP synthesis coupled electron transport	8/645	80/28891	0.000417168	0.00747382	0.0058309	17710/17719/12534/67914/68197/14004/66383/27369	8	Cluster 2
BP	GO:0006754	ATP biosynthetic process	9/645	101/28891	0.000439019	0.00783224	0.00611054	17719/17706/20848/12495/52815/68197/66091/66046/68342	9	Cluster 2
BP	GO:0006650	glycerophospholipid metabolic process	16/645	272/28891	0.000448672	0.00794641	0.00619961	12651/11808/11812/18706/11806/215456/26457/77626/100504663/66082/216820/52123/56193/56077/54384/14705	16	Cluster 2
BP	GO:0006275	regulation of DNA replication	10/645	123/28891	0.000449161	0.00794641	0.00619961	12534/13010/76901/328440/108689/67444/78903/12301/50793/26429	10	Cluster 2
BP	GO:0006626	protein targeting to mitochondrion	8/645	81/28891	0.000453975	0.00799824	0.00624004	15519/67067/30059/75387/66449/30056/21854/12177	8	Cluster 2
BP	GO:0051346	negative regulation of hydrolase activity	19/645	356/28891	0.000462662	0.00811762	0.00633318	16427/11350/14751/17872/13010/22370/11905/11812/11806/20720/71856/16424/16425/19733/59009/68510/68845/69076/59083	19	Cluster 2
BP	GO:0001833	inner cell mass cell proliferation	4/645	17/28891	0.000464659	0.0081191	0.00633433	12190/76044/68510/99377	4	Cluster 2
BP	GO:0000245	spliceosomal complex assembly	6/645	45/28891	0.000469849	0.00814277	0.00635281	13046/67959/330361/56195/56758/14007	6	Cluster 2
BP	GO:0019432	triglyceride biosynthetic process	6/645	45/28891	0.000469849	0.00814277	0.00635281	12266/215456/382030/26457/19733/13350	6	Cluster 2
BP	GO:1990000	amyloid fibril formation	5/645	30/28891	0.000489968	0.00845692	0.0065979	11816/12759/12491/19766/84092	5	Cluster 2
BP	GO:0042773	ATP synthesis coupled electron transport	8/645	82/28891	0.000493372	0.00848121	0.00661684	17710/17719/12534/67914/68197/14004/66383/27369	8	Cluster 2
BP	GO:0048255	mRNA stabilization	7/645	63/28891	0.000501173	0.00858057	0.00669436	22608/319765/56190/13164/217980/317755/74203	7	Cluster 2
BP	GO:0002181	cytoplasmic translation	11/645	148/28891	0.000510734	0.00870914	0.00679467	19944/56040/12785/22608/12877/69082/217331/213541/68092/66521/67115	11	Cluster 2
BP	GO:1903320	regulation of protein modification by small protein conjugation or removal	15/645	249/28891	0.000522857	0.0088802	0.00692813	11350/15519/15502/12952/12234/54354/382035/15251/80280/66647/68098/23988/56371/57438/50995	15	Cluster 2
BP	GO:0030195	negative regulation of blood coagulation	6/645	46/28891	0.000530242	0.00896975	0.00699799	11816/18791/18815/22370/12527/20720	6	Cluster 2
BP	GO:0006403	RNA localization	12/645	173/28891	0.000539713	0.00909374	0.00709473	20823/22608/12877/23881/319765/71701/74412/68092/68845/223527/26370/20853	12	Cluster 2
BP	GO:0035303	regulation of dephosphorylation	10/645	126/28891	0.000543571	0.00912253	0.00711719	11640/17872/20597/382030/19733/227059/80280/17931/56193/23988	10	Cluster 2
BP	GO:0008203	cholesterol metabolic process	11/645	150/28891	0.00057184	0.00947585	0.00739284	238055/15490/11808/11816/11812/14137/11806/20597/230101/226144/110196	11	Cluster 2
BP	GO:0031023	microtubule organizing center organization	11/645	150/28891	0.00057184	0.00947585	0.00739284	12190/219103/103583/18080/225745/231123/67052/66917/17931/26425/26370	11	Cluster 2
BP	GO:0001832	blastocyst growth	5/645	31/28891	0.00057355	0.00947585	0.00739284	12190/22083/76044/68510/99377	5	Cluster 2
BP	GO:2000765	regulation of cytoplasmic translation	5/645	31/28891	0.00057355	0.00947585	0.00739284	12785/22608/12877/217331/213541	5	Cluster 2
BP	GO:0061709	reticulophagy	4/645	18/28891	0.000586915	0.00965908	0.00753579	21767/227298/329015/77006	4	Cluster 2
BP	GO:1900047	negative regulation of hemostasis	6/645	47/28891	0.000596498	0.00977888	0.00762926	11816/18791/18815/22370/12527/20720	6	Cluster 2
BP	GO:0009259	ribonucleotide metabolic process	19/645	364/28891	0.000605582	0.00987348	0.00770307	17719/17706/23918/20848/11666/11534/12495/52815/74167/52538/54391/68197/66091/66046/73724/68342/270166/60525/13350	19	Cluster 2
BP	GO:0016126	sterol biosynthetic process	7/645	65/28891	0.000606919	0.00987348	0.00770307	238055/15490/11816/14137/11806/226144/110196	7	Cluster 2
BP	GO:0061041	regulation of wound healing	10/645	128/28891	0.000615204	0.00997007	0.00777842	11816/18791/18815/22370/11905/12527/20720/12491/15251/22349	10	Cluster 2
BP	GO:0000209	protein polyubiquitination	15/645	254/28891	0.000642107	0.0103665	0.00808769	217232/17999/209462/12234/103583/223455/76901/213753/107035/99152/52206/68612/66894/67027/57438	15	Cluster 2
BP	GO:0035304	regulation of protein dephosphorylation	8/645	86/28891	0.000679608	0.0109304	0.00852762	11640/17872/20597/382030/19733/227059/17931/23988	8	Cluster 2
BP	GO:0006469	negative regulation of protein kinase activity	13/645	204/28891	0.000718362	0.0115101	0.00897988	70769/11350/11816/15170/15502/20597/19733/97541/80280/56417/69726/66917/24074	13	Cluster 2
BP	GO:0010867	positive regulation of triglyceride biosynthetic process	4/645	19/28891	0.000730366	0.0115714	0.00902774	382030/26457/19733/13350	4	Cluster 2
BP	GO:0031145	anaphase-promoting complex-dependent catabolic process	4/645	19/28891	0.000730366	0.0115714	0.00902774	217232/52206/68612/56371	4	Cluster 2
BP	GO:0051131	chaperone-mediated protein complex assembly	4/645	19/28891	0.000730366	0.0115714	0.00902774	15519/12759/107047/56351	4	Cluster 2
BP	GO:0050819	negative regulation of coagulation	6/645	49/28891	0.000748139	0.0118089	0.00921304	11816/18791/18815/22370/12527/20720	6	Cluster 2
BP	GO:0006270	DNA replication initiation	5/645	33/28891	0.000772251	0.0120995	0.00943978	26428/18968/78903/50793/26429	5	Cluster 2
BP	GO:0010922	positive regulation of phosphatase activity	5/645	33/28891	0.000772251	0.0120995	0.00943978	17872/19733/227059/17931/56193	5	Cluster 2
BP	GO:0030218	erythrocyte differentiation	11/645	156/28891	0.000792847	0.0123766	0.00965592	15129/16590/97165/20848/15251/76044/319653/80280/56417/66154/56484	11	Cluster 2
BP	GO:0006399	tRNA metabolic process	12/645	181/28891	0.000805096	0.0125217	0.00976918	433813/20823/14911/212528/216443/328092/100929/97541/71701/69955/66446/71984	12	Cluster 2
BP	GO:0019693	ribose phosphate metabolic process	19/645	373/28891	0.000810487	0.0125469	0.00978882	17719/17706/23918/20848/11666/11534/12495/52815/74167/52538/54391/68197/66091/66046/73724/68342/270166/60525/13350	19	Cluster 2
BP	GO:0000082	G1/S transition of mitotic cell cycle	14/645	233/28891	0.000812625	0.0125469	0.00978882	381293/12534/15170/12366/219103/13559/56190/67155/227331/214498/70601/54451/11491/54394	14	Cluster 2
BP	GO:0009150	purine ribonucleotide metabolic process	18/645	345/28891	0.000838263	0.0128959	0.0100611	17719/17706/23918/20848/11666/11534/12495/52815/74167/52538/68197/66091/66046/73724/68342/270166/60525/13350	18	Cluster 2
BP	GO:0035019	somatic stem cell population maintenance	8/645	89/28891	0.000853448	0.0130821	0.0102063	16590/20848/319583/99377/234959/66999/94112/28077	8	Cluster 2
BP	GO:0019217	regulation of fatty acid metabolic process	9/645	111/28891	0.000873092	0.0133351	0.0104037	11808/11812/11666/19733/230796/75387/226144/71767/13350	9	Cluster 2
BP	GO:0006625	protein targeting to peroxisome	4/645	20/28891	0.000896932	0.0134572	0.010499	19305/19298/65098/56535	4	Cluster 2
BP	GO:0045947	negative regulation of translational initiation	4/645	20/28891	0.000896932	0.0134572	0.010499	227331/213753/232164/67869	4	Cluster 2
BP	GO:0051383	kinetochore organization	4/645	20/28891	0.000896932	0.0134572	0.010499	208628/66977/67052/26886	4	Cluster 2
BP	GO:0072662	protein localization to peroxisome	4/645	20/28891	0.000896932	0.0134572	0.010499	19305/19298/65098/56535	4	Cluster 2
BP	GO:0072663	establishment of protein localization to peroxisome	4/645	20/28891	0.000896932	0.0134572	0.010499	19305/19298/65098/56535	4	Cluster 2
BP	GO:2001233	regulation of apoptotic signaling pathway	21/645	437/28891	0.000928973	0.0137593	0.0107347	12366/97165/12167/15502/13132/12759/19766/15251/59009/97541/52538/72567/80707/68845/66073/66449/69076/56449/56295/23873/57438	21	Cluster 2
BP	GO:0071897	DNA biosynthetic process	12/645	184/28891	0.000929294	0.0137593	0.0107347	22427/15519/22596/18968/16881/19733/76901/319583/108689/78903/66449/56351	12	Cluster 2
BP	GO:0007098	centrosome cycle	10/645	135/28891	0.000930032	0.0137593	0.0107347	12190/219103/18080/225745/231123/67052/66917/17931/26425/26370	10	Cluster 2
BP	GO:0046034	ATP metabolic process	10/645	135/28891	0.000930032	0.0137593	0.0107347	17719/17706/20848/12495/52815/68197/66091/66046/68342/270166	10	Cluster 2
BP	GO:0009260	ribonucleotide biosynthetic process	13/645	210/28891	0.000938773	0.0138404	0.010798	17719/17706/23918/20848/11534/12495/52815/54391/68197/66091/66046/68342/60525	13	Cluster 2
BP	GO:0009205	purine ribonucleoside triphosphate metabolic process	11/645	160/28891	0.000976332	0.0143443	0.0111911	17719/17706/23918/20848/12495/52815/68197/66091/66046/68342/270166	11	Cluster 2
BP	GO:0032436	positive regulation of proteasomal ubiquitin-dependent protein catabolic process	8/645	91/28891	0.000987948	0.0144649	0.0112852	53312/13132/12759/59009/77006/68098/27373/56371	8	Cluster 2
BP	GO:1900368	regulation of post-transcriptional gene silencing by regulatory ncRNA	5/645	35/28891	0.00101824	0.0148572	0.0115912	20848/19766/14359/56417/29806	5	Cluster 2
BP	GO:0043467	regulation of generation of precursor metabolites and energy	11/645	161/28891	0.0010273	0.0148677	0.0115994	11474/12534/20848/18706/11666/12856/14783/15251/71701/14004/66383	11	Cluster 2
BP	GO:0031146	SCF-dependent proteasomal ubiquitin-dependent protein catabolic process	6/645	52/28891	0.00102946	0.0148677	0.0115994	232566/381293/12234/103583/382035/107035	6	Cluster 2
BP	GO:0042304	regulation of fatty acid biosynthetic process	6/645	52/28891	0.00102946	0.0148677	0.0115994	11808/11812/11666/19733/230796/226144	6	Cluster 2
BP	GO:0051784	negative regulation of nuclear division	7/645	71/28891	0.00103359	0.0148767	0.0116065	66442/208628/68014/66977/67629/67052/107047	7	Cluster 2
BP	GO:0009165	nucleotide biosynthetic process	15/645	267/28891	0.00106529	0.0151539	0.0118227	17719/17706/23918/20848/11534/12495/22169/52815/54391/68197/66091/66046/68342/27369/60525	15	Cluster 2
BP	GO:0031396	regulation of protein ubiquitination	13/645	213/28891	0.00106865	0.0151539	0.0118227	11350/15519/15502/12952/12234/54354/382035/80280/66647/68098/23988/56371/57438	13	Cluster 2
BP	GO:0043484	regulation of RNA splicing	12/645	187/28891	0.00106905	0.0151539	0.0118227	13046/67959/207920/14359/56190/68035/56195/108014/223527/56758/13992/14007	12	Cluster 2
BP	GO:0050792	regulation of viral process	12/645	187/28891	0.00106905	0.0151539	0.0118227	21648/100040531/100040563/100310872/21357/20597/14114/217069/69550/56417/66141/20853	12	Cluster 2
BP	GO:1902652	secondary alcohol metabolic process	11/645	162/28891	0.00108045	0.0151539	0.0118227	238055/15490/11808/11816/11812/14137/11806/20597/230101/226144/110196	11	Cluster 2
BP	GO:0006656	phosphatidylcholine biosynthetic process	4/645	21/28891	0.00108854	0.0151539	0.0118227	12651/11806/26457/216820	4	Cluster 2
BP	GO:0015919	peroxisomal membrane transport	4/645	21/28891	0.00108854	0.0151539	0.0118227	19305/11666/19298/56535	4	Cluster 2
BP	GO:0045540	regulation of cholesterol biosynthetic process	4/645	21/28891	0.00108854	0.0151539	0.0118227	238055/11816/226144/110196	4	Cluster 2
BP	GO:0045836	positive regulation of meiotic nuclear division	4/645	21/28891	0.00108854	0.0151539	0.0118227	13164/328440/230861/57746	4	Cluster 2
BP	GO:0106118	regulation of sterol biosynthetic process	4/645	21/28891	0.00108854	0.0151539	0.0118227	238055/11816/226144/110196	4	Cluster 2
BP	GO:0000910	cytokinesis	12/645	188/28891	0.00111934	0.0155318	0.0121176	381293/26428/19200/12190/80986/227937/242521/84092/108907/23988/26370/24050	12	Cluster 2
BP	GO:0016125	sterol metabolic process	11/645	163/28891	0.00113585	0.015655	0.0122137	238055/15490/11808/11816/11812/14137/11806/20597/230101/226144/110196	11	Cluster 2
BP	GO:0031124	mRNA 3'-end processing	6/645	53/28891	0.00113928	0.015655	0.0122137	235497/269061/214498/68092/66899/54451	6	Cluster 2
BP	GO:1902930	regulation of alcohol biosynthetic process	6/645	53/28891	0.00113928	0.015655	0.0122137	238055/11816/13132/226144/110196/56193	6	Cluster 2
BP	GO:1901293	nucleoside phosphate biosynthetic process	15/645	269/28891	0.00114768	0.0157195	0.012264	17719/17706/23918/20848/11534/12495/22169/52815/54391/68197/66091/66046/68342/27369/60525	15	Cluster 2
BP	GO:0060147	regulation of post-transcriptional gene silencing	5/645	36/28891	0.00116099	0.0157809	0.0123119	20848/19766/14359/56417/29806	5	Cluster 2
BP	GO:0050684	regulation of mRNA processing	10/645	139/28891	0.00116249	0.0157809	0.0123119	13046/67959/235497/14359/214498/68035/108014/66899/13992/14007	10	Cluster 2
BP	GO:0002262	myeloid cell homeostasis	13/645	215/28891	0.00116331	0.0157809	0.0123119	15129/16590/14751/97165/20848/15251/76044/319653/80280/56417/66154/56484/11491	13	Cluster 2
BP	GO:0030718	germ-line stem cell population maintenance	3/645	10/28891	0.00118214	0.0158339	0.0123533	22144/22147/57746	3	Cluster 2
BP	GO:0034372	very-low-density lipoprotein particle remodeling	3/645	10/28891	0.00118214	0.0158339	0.0123533	11808/11816/11806	3	Cluster 2
BP	GO:0045039	protein insertion into mitochondrial inner membrane	3/645	10/28891	0.00118214	0.0158339	0.0123533	67067/30059/30056	3	Cluster 2
BP	GO:0051918	negative regulation of fibrinolysis	3/645	10/28891	0.00118214	0.0158339	0.0123533	18791/18815/22370	3	Cluster 2
BP	GO:0034599	cellular response to oxidative stress	14/645	243/28891	0.00121628	0.0161502	0.0126	19305/11350/11808/13010/11666/67067/12491/19766/19156/15251/71701/66521/14004/56484	14	Cluster 2
BP	GO:1902373	negative regulation of mRNA catabolic process	7/645	73/28891	0.00121885	0.0161502	0.0126	22608/319765/56190/13164/217980/317755/74203	7	Cluster 2
BP	GO:0051310	metaphase chromosome alignment	8/645	94/28891	0.00122096	0.0161502	0.0126	381293/18221/12190/66442/54141/66977/67629/67052	8	Cluster 2
BP	GO:1903035	negative regulation of response to wounding	8/645	94/28891	0.00122096	0.0161502	0.0126	11816/18791/18815/15170/22370/12527/20848/20720	8	Cluster 2
BP	GO:0006654	phosphatidic acid biosynthetic process	4/645	22/28891	0.00130712	0.0170969	0.0133386	215456/26457/56077/14705	4	Cluster 2
BP	GO:0098856	intestinal lipid absorption	4/645	22/28891	0.00130712	0.0170969	0.0133386	11808/11806/12491/13350	4	Cluster 2
BP	GO:0140053	mitochondrial gene expression	11/645	166/28891	0.00131624	0.0170969	0.0133386	99045/218506/71701/320806/56280/77721/64655/59054/69527/71984/56484	11	Cluster 2
BP	GO:0097242	amyloid-beta clearance	5/645	37/28891	0.00131803	0.0170969	0.0133386	12266/11816/16976/12759/12491	5	Cluster 2
BP	GO:0009566	fertilization	13/645	218/28891	0.00131835	0.0170969	0.0133386	238055/22788/18791/12527/21357/232664/22786/72634/328440/71981/64931/56449/59083	13	Cluster 2
BP	GO:0046390	ribose phosphate biosynthetic process	13/645	218/28891	0.00131835	0.0170969	0.0133386	17719/17706/23918/20848/11534/12495/52815/54391/68197/66091/66046/68342/60525	13	Cluster 2
BP	GO:0043489	RNA stabilization	7/645	74/28891	0.00132072	0.0170969	0.0133386	22608/319765/56190/13164/217980/317755/74203	7	Cluster 2
BP	GO:1902806	regulation of cell cycle G1/S phase transition	12/645	192/28891	0.00134057	0.01728	0.0134814	381293/15170/12366/219103/56190/67155/227331/214498/70601/54451/11491/54394	12	Cluster 2
BP	GO:0030518	intracellular steroid hormone receptor signaling pathway	9/645	118/28891	0.00134707	0.01728	0.0134814	17999/15502/12952/13132/18600/77006/66521/56351/24074	9	Cluster 2
BP	GO:0031398	positive regulation of protein ubiquitination	9/645	118/28891	0.00134707	0.01728	0.0134814	12952/12234/54354/80280/66647/68098/23988/56371/57438	9	Cluster 2
BP	GO:0008360	regulation of cell shape	10/645	142/28891	0.00136628	0.0173842	0.0135628	74337/140570/13822/16590/13860/22349/22379/72729/235611/29806	10	Cluster 2
BP	GO:0030177	positive regulation of Wnt signaling pathway	10/645	142/28891	0.00136628	0.0173842	0.0135628	11350/13132/232560/84092/214897/58799/12316/214498/27373/23988	10	Cluster 2
BP	GO:0016311	dephosphorylation	17/645	331/28891	0.00136748	0.0173842	0.0135628	11640/17872/15170/20597/382030/12234/103583/19253/19733/227059/67444/67916/80280/17931/56193/23988/54384	17	Cluster 2
BP	GO:0045017	glycerolipid biosynthetic process	13/645	219/28891	0.00137371	0.0174042	0.0135784	12651/12266/18706/11806/215456/382030/26457/19733/100504663/216820/56077/13350/14705	13	Cluster 2
BP	GO:0009199	ribonucleoside triphosphate metabolic process	11/645	167/28891	0.00138135	0.0174042	0.0135784	17719/17706/23918/20848/12495/52815/68197/66091/66046/68342/270166	11	Cluster 2
BP	GO:0031099	regeneration	11/645	167/28891	0.00138135	0.0174042	0.0135784	326622/12534/15982/18815/22370/12527/16880/21357/11806/19221/11491	11	Cluster 2
BP	GO:1901799	negative regulation of proteasomal protein catabolic process	6/645	55/28891	0.00138564	0.0174065	0.0135802	14198/71472/382035/77006/228769/57438	6	Cluster 2
BP	GO:0030168	platelet activation	8/645	96/28891	0.00139922	0.0175254	0.0136729	12496/11816/15170/12527/12495/20720/232946/56193	8	Cluster 2
BP	GO:0007088	regulation of mitotic nuclear division	9/645	119/28891	0.00142908	0.017795	0.0138832	66442/208628/68014/66977/67629/67052/68612/108907/107047	9	Cluster 2
BP	GO:0001541	ovarian follicle development	7/645	75/28891	0.00142913	0.017795	0.0138832	16590/22788/14714/12167/16322/18291/56484	7	Cluster 2
BP	GO:1901617	organic hydroxy compound biosynthetic process	14/645	248/28891	0.00147405	0.0183006	0.0142777	238055/17117/15490/11816/14137/18830/13132/11806/227399/226144/103711/110196/56193/57357	14	Cluster 2
BP	GO:0007031	peroxisome organization	5/645	38/28891	0.00149019	0.0183934	0.0143501	19305/11666/19298/65098/56535	5	Cluster 2
BP	GO:0017004	cytochrome complex assembly	5/645	38/28891	0.00149019	0.0183934	0.0143501	17710/20930/12856/66379/72795	5	Cluster 2
BP	GO:0065002	intracellular protein transmembrane transport	6/645	56/28891	0.00152308	0.0187449	0.0146243	19305/67067/68818/66449/57743/21854	6	Cluster 2
BP	GO:0001659	temperature homeostasis	12/645	195/28891	0.00152923	0.0187662	0.0146409	11474/20848/268860/12491/319765/26457/14783/66082/216820/66834/11491/14705	12	Cluster 2
BP	GO:0050657	nucleic acid transport	10/645	145/28891	0.00159822	0.0193376	0.0150867	20823/22608/12877/23881/319765/71701/74412/68092/223527/26370	10	Cluster 2
BP	GO:0050658	RNA transport	10/645	145/28891	0.00159822	0.0193376	0.0150867	20823/22608/12877/23881/319765/71701/74412/68092/223527/26370	10	Cluster 2
BP	GO:1903322	positive regulation of protein modification by small protein conjugation or removal	10/645	145/28891	0.00159822	0.0193376	0.0150867	12952/12234/54354/80280/66647/68098/23988/56371/57438/50995	10	Cluster 2
BP	GO:0006488	dolichol-linked oligosaccharide biosynthetic process	3/645	11/28891	0.00159856	0.0193376	0.0150867	67574/56737/57357	3	Cluster 2
BP	GO:0034370	triglyceride-rich lipoprotein particle remodeling	3/645	11/28891	0.00159856	0.0193376	0.0150867	11808/11816/11806	3	Cluster 2
BP	GO:0051099	positive regulation of binding	12/645	197/28891	0.00166675	0.0201052	0.0156856	11350/11816/22370/97165/229906/319177/232560/77006/209354/68588/59022/23988	12	Cluster 2
BP	GO:0034381	plasma lipoprotein particle clearance	5/645	39/28891	0.00167834	0.0201209	0.0156978	238055/11816/11812/16976/12491	5	Cluster 2
BP	GO:0040020	regulation of meiotic nuclear division	5/645	39/28891	0.00167834	0.0201209	0.0156978	13164/328440/230861/57746/56371	5	Cluster 2
BP	GO:0001959	regulation of cytokine-mediated signaling pathway	10/645	146/28891	0.00168227	0.0201209	0.0156978	74337/11806/18600/19766/15251/227331/69721/213541/56417/11491	10	Cluster 2
BP	GO:0008585	female gonad development	9/645	122/28891	0.00169944	0.0202691	0.0158135	16590/22788/14714/12167/12190/16322/14566/18291/56484	9	Cluster 2
BP	GO:0051656	establishment of organelle localization	22/645	491/28891	0.0017324	0.0206044	0.0160751	381293/18221/16590/20969/21648/12190/66442/68861/103583/232946/15251/320165/54141/214084/103967/240756/70612/66977/66226/67629/67052/108907	22	Cluster 2
BP	GO:0009152	purine ribonucleotide biosynthetic process	12/645	198/28891	0.00173924	0.0206154	0.0160837	17719/17706/23918/20848/11534/12495/52815/68197/66091/66046/68342/60525	12	Cluster 2
BP	GO:0010565	regulation of cellular ketone metabolic process	11/645	172/28891	0.00174778	0.0206154	0.0160837	11808/11812/11666/13132/19733/230796/230027/75387/226144/71767/13350	11	Cluster 2
BP	GO:0033673	negative regulation of kinase activity	13/645	225/28891	0.00174789	0.0206154	0.0160837	70769/11350/11816/15170/15502/20597/19733/97541/80280/56417/69726/66917/24074	13	Cluster 2
BP	GO:0043401	steroid hormone mediated signaling pathway	9/645	123/28891	0.00179814	0.0210909	0.0164547	17999/15502/12952/13132/18600/77006/66521/56351/24074	9	Cluster 2
BP	GO:0051225	spindle assembly	9/645	123/28891	0.00179814	0.0210909	0.0164547	16563/229906/219103/54141/225745/12316/231123/74237/67052	9	Cluster 2
BP	GO:0046578	regulation of Ras protein signal transduction	12/645	199/28891	0.00181429	0.0212218	0.0165567	99371/381293/11350/11816/21648/100040531/100040563/100310872/11806/13860/72729/232227	12	Cluster 2
BP	GO:0051236	establishment of RNA localization	10/645	148/28891	0.0018611	0.0217094	0.0169372	20823/22608/12877/23881/319765/71701/74412/68092/223527/26370	10	Cluster 2
BP	GO:0072330	monocarboxylic acid biosynthetic process	13/645	227/28891	0.00188993	0.0219853	0.0171525	13244/17117/11808/11812/11666/19733/230796/96979/226144/70757/66469/60525/56351	13	Cluster 2
BP	GO:0046460	neutral lipid biosynthetic process	6/645	59/28891	0.00199809	0.0230313	0.0179685	12266/215456/382030/26457/19733/13350	6	Cluster 2
BP	GO:0046463	acylglycerol biosynthetic process	6/645	59/28891	0.00199809	0.0230313	0.0179685	12266/215456/382030/26457/19733/13350	6	Cluster 2
BP	GO:1990542	mitochondrial transmembrane transport	6/645	59/28891	0.00199809	0.0230313	0.0179685	67067/66815/319653/71701/66449/21854	6	Cluster 2
BP	GO:2000058	regulation of ubiquitin-dependent protein catabolic process	11/645	175/28891	0.00200329	0.0230313	0.0179685	14198/53312/13132/12759/382035/59009/77006/94232/68098/27373/56371	11	Cluster 2
BP	GO:0046545	development of primary female sexual characteristics	9/645	125/28891	0.0020093	0.0230313	0.0179685	16590/22788/14714/12167/12190/16322/14566/18291/56484	9	Cluster 2
BP	GO:0009117	nucleotide metabolic process	22/645	497/28891	0.0020124	0.0230313	0.0179685	14198/17719/17706/23918/20848/11666/11534/12495/22169/52815/74167/52538/54391/68197/66091/66046/73724/68342/270166/27369/60525/13350	22	Cluster 2
BP	GO:0010466	negative regulation of peptidase activity	14/645	257/28891	0.00205279	0.0234305	0.0182799	16427/14751/13010/22370/11905/20720/71856/16424/16425/59009/68510/68845/69076/59083	14	Cluster 2
BP	GO:0006266	DNA ligation	3/645	12/28891	0.0020962	0.0236087	0.018419	16881/319583/72103	3	Cluster 2
BP	GO:0009191	ribonucleoside diphosphate catabolic process	3/645	12/28891	0.0020962	0.0236087	0.018419	12496/12495/74167	3	Cluster 2
BP	GO:0014889	muscle atrophy	3/645	12/28891	0.0020962	0.0236087	0.018419	11474/70430/56484	3	Cluster 2
BP	GO:1902947	regulation of tau-protein kinase activity	3/645	12/28891	0.0020962	0.0236087	0.018419	15519/11816/12759	3	Cluster 2
BP	GO:1904729	regulation of intestinal lipid absorption	3/645	12/28891	0.0020962	0.0236087	0.018419	11808/11806/13350	3	Cluster 2
BP	GO:0035264	multicellular organism growth	13/645	230/28891	0.00212074	0.023759	0.0185362	319924/19305/14232/13046/20848/18706/19944/18541/21357/12190/22349/227331/230796	13	Cluster 2
BP	GO:0051056	regulation of small GTPase mediated signal transduction	13/645	230/28891	0.00212074	0.023759	0.0185362	99371/381293/11350/11816/21648/100040531/100040563/100310872/11806/13860/72729/268970/232227	13	Cluster 2
BP	GO:0000077	DNA damage checkpoint signaling	9/645	127/28891	0.00223978	0.0250266	0.0195252	241627/12534/12366/12952/12190/56190/227331/80280/56371	9	Cluster 2
BP	GO:0044843	cell cycle G1/S phase transition	14/645	260/28891	0.00228317	0.0254444	0.0198512	381293/12534/15170/12366/219103/13559/56190/67155/227331/214498/70601/54451/11491/54394	14	Cluster 2
BP	GO:0050878	regulation of body fluid levels	17/645	348/28891	0.00231528	0.0257348	0.0200777	12496/14058/11816/18791/18815/15170/22370/11905/12527/12495/20720/12491/14114/232946/15251/56193/53416	17	Cluster 2
BP	GO:0071425	hematopoietic stem cell proliferation	5/645	42/28891	0.0023474	0.0258678	0.0201815	22596/18567/12190/13132/213541	5	Cluster 2
BP	GO:0000288	nuclear-transcribed mRNA catabolic process, deadenylation-dependent decay	6/645	61/28891	0.00237182	0.0258678	0.0201815	67578/22608/382035/66446/69125/74203	6	Cluster 2
BP	GO:0007140	male meiotic nuclear division	6/645	61/28891	0.00237182	0.0258678	0.0201815	12190/13206/72634/74068/54427/71981	6	Cluster 2
BP	GO:0051445	regulation of meiotic cell cycle	6/645	61/28891	0.00237182	0.0258678	0.0201815	13164/328440/230861/57746/12316/56371	6	Cluster 2
BP	GO:0071806	protein transmembrane transport	6/645	61/28891	0.00237182	0.0258678	0.0201815	19305/67067/68818/66449/57743/21854	6	Cluster 2
BP	GO:0001666	response to hypoxia	13/645	233/28891	0.00237426	0.0258678	0.0201815	18791/20848/268860/12877/71472/15251/52538/14004/56295/23988/29806/11491/12177	13	Cluster 2
BP	GO:0006164	purine nucleotide biosynthetic process	13/645	233/28891	0.00237426	0.0258678	0.0201815	17719/17706/23918/20848/11534/12495/52815/68197/66091/66046/68342/27369/60525	13	Cluster 2
BP	GO:0072331	signal transduction by p53 class mediator	10/645	153/28891	0.00237599	0.0258678	0.0201815	14198/12366/12190/68539/56190/80707/80280/69076/57438/56484	10	Cluster 2
BP	GO:0006694	steroid biosynthetic process	11/645	179/28891	0.00239039	0.0259462	0.0202427	238055/17117/15490/11816/12167/14137/13132/11806/226144/110196/68917	11	Cluster 2
BP	GO:0051145	smooth muscle cell differentiation	7/645	82/28891	0.00239541	0.0259462	0.0202427	17130/12266/16590/239719/67155/71973/66999	7	Cluster 2
BP	GO:0001764	neuron migration	12/645	206/28891	0.00241752	0.0261191	0.0203775	140570/19305/15519/14714/20848/18541/239719/59009/217331/12316/74237/11491	12	Cluster 2
BP	GO:0009110	vitamin biosynthetic process	4/645	26/28891	0.00248937	0.0265574	0.0207195	18830/19733/54391/103711	4	Cluster 2
BP	GO:0030194	positive regulation of blood coagulation	4/645	26/28891	0.00248937	0.0265574	0.0207195	18791/18815/22370/12491	4	Cluster 2
BP	GO:0051204	protein insertion into mitochondrial membrane	4/645	26/28891	0.00248937	0.0265574	0.0207195	15519/67067/30059/30056	4	Cluster 2
BP	GO:0065005	protein-lipid complex assembly	4/645	26/28891	0.00248937	0.0265574	0.0207195	11808/11816/11806/13350	4	Cluster 2
BP	GO:1900048	positive regulation of hemostasis	4/645	26/28891	0.00248937	0.0265574	0.0207195	18791/18815/22370/12491	4	Cluster 2
BP	GO:0006470	protein dephosphorylation	13/645	235/28891	0.0025567	0.0272074	0.0212266	11640/17872/15170/20597/382030/12234/103583/19253/19733/227059/67444/17931/23988	13	Cluster 2
BP	GO:0046470	phosphatidylcholine metabolic process	6/645	62/28891	0.00257729	0.0272897	0.0212908	12651/11808/11812/11806/26457/216820	6	Cluster 2
BP	GO:0051653	spindle localization	6/645	62/28891	0.00257729	0.0272897	0.0212908	21648/103583/54141/12316/67052/108907	6	Cluster 2
BP	GO:0006163	purine nucleotide metabolic process	20/645	444/28891	0.00258507	0.027304	0.0213019	14198/17719/17706/23918/20848/11666/11534/12495/52815/74167/52538/68197/66091/66046/73724/68342/270166/27369/60525/13350	20	Cluster 2
BP	GO:0030258	lipid modification	12/645	208/28891	0.00261707	0.0274465	0.0214131	19305/11666/230101/52538/75387/67916/110842/71767/110826/56077/13350/54384	12	Cluster 2
BP	GO:0045732	positive regulation of protein catabolic process	12/645	208/28891	0.00261707	0.0274465	0.0214131	15519/11816/17999/53312/13132/12759/59009/321006/77006/68098/27373/56371	12	Cluster 2
BP	GO:0044403	biological process involved in symbiotic interaction	14/645	264/28891	0.00262316	0.0274465	0.0214131	11816/13030/18815/21648/100040531/100040563/100310872/67067/20597/16004/14114/217069/67241/66141	14	Cluster 2
BP	GO:0032543	mitochondrial translation	9/645	130/28891	0.00262442	0.0274465	0.0214131	99045/218506/320806/56280/77721/64655/59054/69527/71984	9	Cluster 2
BP	GO:0001547	antral ovarian follicle growth	3/645	13/28891	0.0026801	0.0276311	0.0215571	22788/12167/56484	3	Cluster 2
BP	GO:0009135	purine nucleoside diphosphate metabolic process	3/645	13/28891	0.0026801	0.0276311	0.0215571	12496/12495/74167	3	Cluster 2
BP	GO:0009179	purine ribonucleoside diphosphate metabolic process	3/645	13/28891	0.0026801	0.0276311	0.0215571	12496/12495/74167	3	Cluster 2
BP	GO:0019348	dolichol metabolic process	3/645	13/28891	0.0026801	0.0276311	0.0215571	67574/56737/57357	3	Cluster 2
BP	GO:1900272	negative regulation of long-term synaptic potentiation	3/645	13/28891	0.0026801	0.0276311	0.0215571	11350/11816/14359	3	Cluster 2
BP	GO:0044282	small molecule catabolic process	17/645	353/28891	0.00268111	0.0276311	0.0215571	19305/11474/14751/11816/11666/80879/268860/102448/52815/52538/71562/227095/11720/110842/71767/110826/57357	17	Cluster 2
BP	GO:0060759	regulation of response to cytokine stimulus	10/645	156/28891	0.00273606	0.0281291	0.0219457	74337/11806/18600/19766/15251/227331/69721/213541/56417/11491	10	Cluster 2
BP	GO:0006303	double-strand break repair via nonhomologous end joining	6/645	63/28891	0.00279583	0.0286051	0.022317	22596/18968/16881/319583/66911/72103	6	Cluster 2
BP	GO:0043457	regulation of cellular respiration	6/645	63/28891	0.00279583	0.0286051	0.022317	11474/18706/11666/15251/71701/66383	6	Cluster 2
BP	GO:0046473	phosphatidic acid metabolic process	4/645	27/28891	0.00287129	0.0292362	0.0228094	215456/26457/56077/14705	4	Cluster 2
BP	GO:0070841	inclusion body assembly	4/645	27/28891	0.00287129	0.0292362	0.0228094	11816/12759/19156/58233	4	Cluster 2
BP	GO:0035886	vascular associated smooth muscle cell differentiation	5/645	44/28891	0.00288941	0.0293503	0.0228984	17130/12266/16590/239719/67155	5	Cluster 2
BP	GO:2000060	positive regulation of ubiquitin-dependent protein catabolic process	8/645	108/28891	0.00294636	0.0298574	0.0232941	53312/13132/12759/59009/77006/68098/27373/56371	8	Cluster 2
BP	GO:0032368	regulation of lipid transport	10/645	158/28891	0.00299943	0.0303228	0.0236572	11808/11816/11812/18830/12952/13132/11806/14566/69076/13350	10	Cluster 2
BP	GO:0019221	cytokine-mediated signaling pathway	20/645	450/28891	0.00300851	0.0303423	0.0236724	74337/16590/15170/20848/16880/11806/18600/69082/26457/19766/15251/22083/227331/69721/213541/56417/66141/80859/11491/53416	20	Cluster 2
BP	GO:0051205	protein insertion into membrane	6/645	64/28891	0.00302795	0.030466	0.0237689	15519/67067/30059/69089/67604/30056	6	Cluster 2
BP	GO:1903052	positive regulation of proteolysis involved in protein catabolic process	9/645	133/28891	0.00305959	0.0307116	0.0239605	53312/13132/12759/19733/59009/77006/68098/27373/56371	9	Cluster 2
BP	GO:0008202	steroid metabolic process	17/645	358/28891	0.00309385	0.0309823	0.0241717	238055/17117/15490/16590/11808/11816/11812/12167/20905/14137/13132/11806/20597/230101/226144/110196/68917	17	Cluster 2
BP	GO:0051303	establishment of chromosome localization	8/645	109/28891	0.00311906	0.0310616	0.0242336	381293/18221/12190/66442/54141/66977/67629/67052	8	Cluster 2
BP	GO:0071901	negative regulation of protein serine/threonine kinase activity	8/645	109/28891	0.00311906	0.0310616	0.0242336	70769/11350/11816/15170/15502/20597/80280/66917	8	Cluster 2
BP	GO:0021700	developmental maturation	18/645	389/28891	0.00312372	0.0310616	0.0242336	545824/381293/11474/12266/12190/245886/232946/15251/13164/317755/72634/99152/171429/235611/213541/83561/54411/56484	18	Cluster 2
BP	GO:0016054	organic acid catabolic process	13/645	241/28891	0.00317403	0.0311554	0.0243067	19305/11666/80879/268860/102448/52815/52538/71562/227095/11720/110842/71767/110826	13	Cluster 2
BP	GO:0046395	carboxylic acid catabolic process	13/645	241/28891	0.00317403	0.0311554	0.0243067	19305/11666/80879/268860/102448/52815/52538/71562/227095/11720/110842/71767/110826	13	Cluster 2
BP	GO:0072522	purine-containing compound biosynthetic process	13/645	241/28891	0.00317403	0.0311554	0.0243067	17719/17706/23918/20848/11534/12495/52815/68197/66091/66046/68342/27369/60525	13	Cluster 2
BP	GO:0006913	nucleocytoplasmic transport	17/645	359/28891	0.00318242	0.0311554	0.0243067	70769/11640/11737/15519/12534/20823/20848/17999/12491/320938/56338/74412/56417/68092/17931/74203/223527	17	Cluster 2
BP	GO:0016050	vesicle organization	17/645	359/28891	0.00318242	0.0311554	0.0243067	99371/12068/11816/20969/20720/232664/245886/73122/232946/84092/103967/240756/67864/67826/66226/67474/54411	17	Cluster 2
BP	GO:0051169	nuclear transport	17/645	359/28891	0.00318242	0.0311554	0.0243067	70769/11640/11737/15519/12534/20823/20848/17999/12491/320938/56338/74412/56417/68092/17931/74203/223527	17	Cluster 2
BP	GO:0007143	female meiotic nuclear division	5/645	45/28891	0.00319185	0.0311554	0.0243067	26428/13164/223989/215387/67052	5	Cluster 2
BP	GO:0035196	miRNA processing	5/645	45/28891	0.00319185	0.0311554	0.0243067	20848/21357/19766/56417/68092	5	Cluster 2
BP	GO:0050769	positive regulation of neurogenesis	16/645	329/28891	0.00320611	0.0312228	0.0243593	140570/16590/11816/22596/232560/20720/245886/18080/15251/76901/319583/224171/99152/12316/235611/23873	16	Cluster 2
BP	GO:0031570	DNA integrity checkpoint signaling	9/645	134/28891	0.00321664	0.0312537	0.0243834	241627/12534/12366/12952/12190/56190/227331/80280/56371	9	Cluster 2
BP	GO:0042776	proton motive force-driven mitochondrial ATP synthesis	6/645	65/28891	0.00327416	0.0317399	0.0247627	17719/17706/68197/66091/66046/68342	6	Cluster 2
BP	GO:0035020	regulation of Rac protein signal transduction	4/645	28/28891	0.0032914	0.031762	0.02478	21648/100040531/100040563/100310872	4	Cluster 2
BP	GO:0045648	positive regulation of erythrocyte differentiation	4/645	28/28891	0.0032914	0.031762	0.02478	97165/20848/15251/56484	4	Cluster 2
BP	GO:0043409	negative regulation of MAPK cascade	11/645	187/28891	0.00334607	0.0317959	0.0248065	11350/11816/15170/21648/15502/13132/20597/14114/97541/80280/23988	11	Cluster 2
BP	GO:1902369	negative regulation of RNA catabolic process	7/645	87/28891	0.0033478	0.0317959	0.0248065	22608/319765/56190/13164/217980/317755/74203	7	Cluster 2
BP	GO:0031440	regulation of mRNA 3'-end processing	3/645	14/28891	0.00335482	0.0317959	0.0248065	235497/214498/66899	3	Cluster 2
BP	GO:0042364	water-soluble vitamin biosynthetic process	3/645	14/28891	0.00335482	0.0317959	0.0248065	19733/54391/103711	3	Cluster 2
BP	GO:0051917	regulation of fibrinolysis	3/645	14/28891	0.00335482	0.0317959	0.0248065	18791/18815/22370	3	Cluster 2
BP	GO:1902931	negative regulation of alcohol biosynthetic process	3/645	14/28891	0.00335482	0.0317959	0.0248065	11816/226144/56193	3	Cluster 2
BP	GO:2000052	positive regulation of non-canonical Wnt signaling pathway	3/645	14/28891	0.00335482	0.0317959	0.0248065	11350/13132/27373	3	Cluster 2
BP	GO:2001140	positive regulation of phospholipid transport	3/645	14/28891	0.00335482	0.0317959	0.0248065	11816/11806/69076	3	Cluster 2
BP	GO:0006898	receptor-mediated endocytosis	14/645	272/28891	0.00342848	0.0324216	0.0252946	12266/11816/20969/22370/11812/12527/17999/16976/13132/12759/12491/103967/232227/66141	14	Cluster 2
BP	GO:0090181	regulation of cholesterol metabolic process	5/645	46/28891	0.00351644	0.0331335	0.02585	238055/11816/11806/226144/110196	5	Cluster 2
BP	GO:0033344	cholesterol efflux	6/645	66/28891	0.00353497	0.0331335	0.02585	238055/11808/11816/11812/18830/11806	6	Cluster 2
BP	GO:0051055	negative regulation of lipid biosynthetic process	6/645	66/28891	0.00353497	0.0331335	0.02585	11816/11812/26457/230796/226144/227102	6	Cluster 2
BP	GO:0051785	positive regulation of nuclear division	6/645	66/28891	0.00353497	0.0331335	0.02585	13164/328440/230861/57746/68612/108907	6	Cluster 2
BP	GO:2000628	regulation of miRNA metabolic process	7/645	88/28891	0.00356868	0.0333758	0.026039	17130/20848/239719/268721/15251/71701/56484	7	Cluster 2
BP	GO:0006310	DNA recombination	16/645	333/28891	0.00360404	0.0336324	0.0262392	22427/11350/22596/97165/16881/12190/321006/67788/319583/72931/97827/67241/94232/66647/72103/80859	16	Cluster 2
BP	GO:0006120	mitochondrial electron transport, NADH to ubiquinone	4/645	29/28891	0.00375149	0.0345527	0.0269572	17719/67914/68197/66383	4	Cluster 2
BP	GO:0008535	respiratory chain complex IV assembly	4/645	29/28891	0.00375149	0.0345527	0.0269572	17710/20930/12856/66379	4	Cluster 2
BP	GO:0010955	negative regulation of protein processing	4/645	29/28891	0.00375149	0.0345527	0.0269572	18791/17872/20720/75387	4	Cluster 2
BP	GO:0050820	positive regulation of coagulation	4/645	29/28891	0.00375149	0.0345527	0.0269572	18791/18815/22370/12491	4	Cluster 2
BP	GO:0070979	protein K11-linked ubiquitination	4/645	29/28891	0.00375149	0.0345527	0.0269572	217232/99152/52206/68612	4	Cluster 2
BP	GO:1903318	negative regulation of protein maturation	4/645	29/28891	0.00375149	0.0345527	0.0269572	18791/17872/20720/75387	4	Cluster 2
BP	GO:0015909	long-chain fatty acid transport	6/645	67/28891	0.0038109	0.0349356	0.027256	21884/11816/11666/12491/26457/66350	6	Cluster 2
BP	GO:0046503	glycerolipid catabolic process	6/645	67/28891	0.0038109	0.0349356	0.027256	238055/11808/11812/77626/72108/66082	6	Cluster 2
BP	GO:0034504	protein localization to nucleus	16/645	335/28891	0.00381774	0.0349356	0.027256	70769/11640/22427/15519/12534/20848/12491/382030/54354/320938/56338/208263/80280/56417/74203/23988	16	Cluster 2
BP	GO:0008608	attachment of spindle microtubules to kinetochore	5/645	47/28891	0.00386405	0.0352834	0.0275273	66442/54141/66977/67629/67052	5	Cluster 2
BP	GO:0072329	monocarboxylic acid catabolic process	9/645	138/28891	0.00390934	0.0356203	0.0277901	19305/11666/80879/102448/52815/52538/110842/71767/110826	9	Cluster 2
BP	GO:0050767	regulation of neurogenesis	21/645	494/28891	0.00401315	0.0364879	0.028467	140570/16590/11816/15982/22596/97165/21648/232560/20720/245886/18080/15251/14359/76901/319583/224171/99152/12316/235611/213541/23873	21	Cluster 2
BP	GO:0030330	DNA damage response, signal transduction by p53 class mediator	6/645	68/28891	0.00410247	0.0368687	0.0287641	12366/12190/56190/69076/57438/56484	6	Cluster 2
BP	GO:0061045	negative regulation of wound healing	6/645	68/28891	0.00410247	0.0368687	0.0287641	11816/18791/18815/22370/12527/20720	6	Cluster 2
BP	GO:1901800	positive regulation of proteasomal protein catabolic process	8/645	114/28891	0.0041037	0.0368687	0.0287641	53312/13132/12759/59009/77006/68098/27373/56371	8	Cluster 2
BP	GO:0001711	endodermal cell fate commitment	3/645	15/28891	0.0041245	0.0368687	0.0287641	235497/22083/214498	3	Cluster 2
BP	GO:0009134	nucleoside diphosphate catabolic process	3/645	15/28891	0.0041245	0.0368687	0.0287641	12496/12495/74167	3	Cluster 2
BP	GO:0010544	negative regulation of platelet activation	3/645	15/28891	0.0041245	0.0368687	0.0287641	11816/12527/20720	3	Cluster 2
BP	GO:0052646	alditol phosphate metabolic process	3/645	15/28891	0.0041245	0.0368687	0.0287641	215456/54391/66082	3	Cluster 2
BP	GO:2001138	regulation of phospholipid transport	3/645	15/28891	0.0041245	0.0368687	0.0287641	11816/11806/69076	3	Cluster 2
BP	GO:0051984	positive regulation of chromosome segregation	4/645	30/28891	0.00425326	0.0378602	0.0295377	12534/76044/215387/67241	4	Cluster 2
BP	GO:0072344	rescue of stalled ribosome	4/645	30/28891	0.00425326	0.0378602	0.0295377	56422/227331/213753/68098	4	Cluster 2
BP	GO:0048639	positive regulation of developmental growth	12/645	221/28891	0.00426472	0.0378829	0.0295553	19305/11474/12266/11816/22788/12534/13046/22349/99152/110196/56449/23988	12	Cluster 2
BP	GO:0048872	homeostasis of number of cells	18/645	401/28891	0.0042806	0.0379445	0.0296034	11350/15129/16590/14751/97165/20848/12516/15251/76044/67155/227331/319653/80280/56417/66154/80859/56484/11491	18	Cluster 2
BP	GO:0090398	cellular senescence	7/645	91/28891	0.00429813	0.0380206	0.0296628	22427/11350/22608/12190/71701/67241/56371	7	Cluster 2
BP	GO:0050000	chromosome localization	8/645	115/28891	0.00432652	0.0381921	0.0297966	381293/18221/12190/66442/54141/66977/67629/67052	8	Cluster 2
BP	GO:0048193	Golgi vesicle transport	14/645	281/28891	0.00456484	0.0402123	0.0313727	99371/54189/12068/70028/68861/235574/240756/67864/231834/76332/67916/66050/66226/77254	14	Cluster 2
BP	GO:0008654	phospholipid biosynthetic process	12/645	223/28891	0.00457929	0.0402353	0.0313907	12651/18706/11806/215456/26457/100504663/110196/227102/216820/52123/56077/14705	12	Cluster 2
BP	GO:0031330	negative regulation of cellular catabolic process	11/645	195/28891	0.00458641	0.0402353	0.0313907	11812/20848/22608/319765/56190/13164/19733/217980/317755/94232/74203	11	Cluster 2
BP	GO:0045740	positive regulation of DNA replication	5/645	49/28891	0.00463187	0.0404677	0.031572	12534/13010/328440/108689/12301	5	Cluster 2
BP	GO:0009755	hormone-mediated signaling pathway	10/645	168/28891	0.00463476	0.0404677	0.031572	17999/15502/12952/13132/18600/26457/77006/66521/56351/24074	10	Cluster 2
BP	GO:0042692	muscle cell differentiation	20/645	468/28891	0.00464149	0.0404677	0.031572	17130/18807/11474/12266/16590/15982/12527/239719/22608/21357/66860/56190/67155/71973/66999/110196/69726/12301/23988/19221	20	Cluster 2
BP	GO:0015986	proton motive force-driven ATP synthesis	6/645	70/28891	0.00473464	0.0411311	0.0320895	17719/17706/68197/66091/66046/68342	6	Cluster 2
BP	GO:0051098	regulation of binding	18/645	405/28891	0.00473695	0.0411311	0.0320895	11350/11816/22370/97165/16976/229906/319177/13132/232560/382035/77006/268970/19298/216820/209354/68588/59022/23988	18	Cluster 2
BP	GO:0048545	response to steroid hormone	13/645	253/28891	0.0047727	0.0413401	0.0322526	14714/97165/17999/15502/12952/13132/18600/77006/66521/69726/56351/24074/53416	13	Cluster 2
BP	GO:0009132	nucleoside diphosphate metabolic process	4/645	31/28891	0.0047984	0.0413401	0.0322526	12496/12495/22169/74167	4	Cluster 2
BP	GO:0030149	sphingolipid catabolic process	4/645	31/28891	0.0047984	0.0413401	0.0322526	20597/19156/230101/77626	4	Cluster 2
BP	GO:0019395	fatty acid oxidation	8/645	117/28891	0.00479997	0.0413401	0.0322526	19305/11666/52538/75387/110842/71767/110826/13350	8	Cluster 2
BP	GO:0070085	glycosylation	12/645	225/28891	0.00491215	0.0422206	0.0329395	230101/381903/230145/80294/26879/76332/208211/109785/67574/56737/57357/53418	12	Cluster 2
BP	GO:0046434	organophosphate catabolic process	9/645	143/28891	0.00493347	0.0422303	0.0329471	12496/14198/11812/11666/12495/20597/77626/74167/66082	9	Cluster 2
BP	GO:0018195	peptidyl-arginine modification	3/645	16/28891	0.00499284	0.0422303	0.0329471	69487/214572/73694	3	Cluster 2
BP	GO:0032488	Cdc42 protein signal transduction	3/645	16/28891	0.00499284	0.0422303	0.0329471	11350/11816/11806	3	Cluster 2
BP	GO:0034501	protein localization to kinetochore	3/645	16/28891	0.00499284	0.0422303	0.0329471	12534/208628/68014	3	Cluster 2
BP	GO:0042921	glucocorticoid receptor signaling pathway	3/645	16/28891	0.00499284	0.0422303	0.0329471	17999/12952/56351	3	Cluster 2
BP	GO:1902969	mitotic DNA replication	3/645	16/28891	0.00499284	0.0422303	0.0329471	18968/16881/12190	3	Cluster 2
BP	GO:1903083	protein localization to condensed chromosome	3/645	16/28891	0.00499284	0.0422303	0.0329471	12534/208628/68014	3	Cluster 2
BP	GO:1905906	regulation of amyloid fibril formation	3/645	16/28891	0.00499284	0.0422303	0.0329471	11816/12759/84092	3	Cluster 2
BP	GO:0045833	negative regulation of lipid metabolic process	8/645	118/28891	0.00505109	0.0424921	0.0331514	11816/11812/26457/230796/75387/226144/227102/14705	8	Cluster 2
BP	GO:0010332	response to gamma radiation	5/645	50/28891	0.00505382	0.0424921	0.0331514	22427/22596/12190/68539/319583	5	Cluster 2
BP	GO:1903426	regulation of reactive oxygen species biosynthetic process	5/645	50/28891	0.00505382	0.0424921	0.0331514	20848/11666/12491/68197/56484	5	Cluster 2
BP	GO:0042180	cellular ketone metabolic process	13/645	255/28891	0.00509305	0.0427374	0.0333427	11808/11812/11666/13132/19733/230796/230027/67914/71562/75387/226144/71767/13350	13	Cluster 2
BP	GO:0051341	regulation of oxidoreductase activity	7/645	94/28891	0.00513502	0.0430045	0.0335511	11350/11816/12856/19733/69089/54391/75387	7	Cluster 2
BP	GO:0006665	sphingolipid metabolic process	9/645	144/28891	0.0051612	0.0431387	0.0336558	13244/16590/20597/19156/230101/77626/227102/67916/70757	9	Cluster 2
BP	GO:0051446	positive regulation of meiotic cell cycle	4/645	32/28891	0.00538854	0.0448623	0.0350005	13164/328440/230861/57746	4	Cluster 2
BP	GO:0071354	cellular response to interleukin-6	4/645	32/28891	0.00538854	0.0448623	0.0350005	12496/20848/19766/22083	4	Cluster 2
BP	GO:0071479	cellular response to ionizing radiation	6/645	72/28891	0.00543564	0.0450214	0.0351246	22427/22596/12190/68539/319583/72931	6	Cluster 2
BP	GO:1903051	negative regulation of proteolysis involved in protein catabolic process	6/645	72/28891	0.00543564	0.0450214	0.0351246	14198/71472/382035/77006/228769/57438	6	Cluster 2
BP	GO:0140747	regulation of ncRNA transcription	7/645	95/28891	0.00543946	0.0450214	0.0351246	17130/20848/239719/15251/216443/68845/56484	7	Cluster 2
BP	GO:0016601	Rac protein signal transduction	5/645	51/28891	0.00550228	0.0454527	0.0354611	21648/100040531/100040563/100310872/13860	5	Cluster 2
BP	GO:0006414	translational elongation	7/645	96/28891	0.00575724	0.0474664	0.0370322	56040/27058/56422/227331/213753/74112/68098	7	Cluster 2
BP	GO:0071456	cellular response to hypoxia	8/645	121/28891	0.005865	0.0474676	0.0370331	20848/12877/71472/15251/52538/14004/56295/12177	8	Cluster 2
BP	GO:0015931	nucleobase-containing compound transport	11/645	202/28891	0.00594854	0.0474676	0.0370331	20823/22608/12877/23881/319765/19766/71701/74412/68092/223527/26370	11	Cluster 2
BP	GO:0072521	purine-containing compound metabolic process	20/645	479/28891	0.0059594	0.0474676	0.0370331	14198/17719/17706/23918/20848/11666/11534/12495/52815/74167/52538/68197/66091/66046/73724/68342/270166/27369/60525/13350	20	Cluster 2
BP	GO:0006474	N-terminal protein amino acid acetylation	3/645	17/28891	0.00596316	0.0474676	0.0370331	97243/66897/56292	3	Cluster 2
BP	GO:0009263	deoxyribonucleotide biosynthetic process	3/645	17/28891	0.00596316	0.0474676	0.0370331	11534/22169/27369	3	Cluster 2
BP	GO:0009265	2'-deoxyribonucleotide biosynthetic process	3/645	17/28891	0.00596316	0.0474676	0.0370331	11534/22169/27369	3	Cluster 2
BP	GO:0030299	intestinal cholesterol absorption	3/645	17/28891	0.00596316	0.0474676	0.0370331	11808/11806/12491	3	Cluster 2
BP	GO:0031958	corticosteroid receptor signaling pathway	3/645	17/28891	0.00596316	0.0474676	0.0370331	17999/12952/56351	3	Cluster 2
BP	GO:0042159	lipoprotein catabolic process	3/645	17/28891	0.00596316	0.0474676	0.0370331	238055/11816/213012	3	Cluster 2
BP	GO:0046385	deoxyribose phosphate biosynthetic process	3/645	17/28891	0.00596316	0.0474676	0.0370331	11534/22169/27369	3	Cluster 2
BP	GO:0055089	fatty acid homeostasis	3/645	17/28891	0.00596316	0.0474676	0.0370331	11816/11666/13350	3	Cluster 2
BP	GO:0060148	positive regulation of post-transcriptional gene silencing	3/645	17/28891	0.00596316	0.0474676	0.0370331	19766/14359/29806	3	Cluster 2
BP	GO:0061000	negative regulation of dendritic spine development	3/645	17/28891	0.00596316	0.0474676	0.0370331	11816/103967/53972	3	Cluster 2
BP	GO:1900370	positive regulation of post-transcriptional gene silencing by RNA	3/645	17/28891	0.00596316	0.0474676	0.0370331	19766/14359/29806	3	Cluster 2
BP	GO:1902001	fatty acid transmembrane transport	3/645	17/28891	0.00596316	0.0474676	0.0370331	11666/12491/26457	3	Cluster 2
BP	GO:1903798	regulation of miRNA processing	3/645	17/28891	0.00596316	0.0474676	0.0370331	20848/21357/19766	3	Cluster 2
BP	GO:1904478	regulation of intestinal absorption	3/645	17/28891	0.00596316	0.0474676	0.0370331	11808/11806/13350	3	Cluster 2
BP	GO:2000637	positive regulation of miRNA-mediated gene silencing	3/645	17/28891	0.00596316	0.0474676	0.0370331	19766/14359/29806	3	Cluster 2
BP	GO:0051348	negative regulation of transferase activity	13/645	260/28891	0.00596978	0.0474676	0.0370331	70769/11350/11816/15170/15502/20597/19733/97541/80280/56417/69726/66917/24074	13	Cluster 2
BP	GO:0035987	endodermal cell differentiation	4/645	33/28891	0.00602527	0.0477301	0.0372379	22370/235497/22083/214498	4	Cluster 2
BP	GO:0090594	inflammatory response to wounding	4/645	33/28891	0.00602527	0.0477301	0.0372379	15170/20848/15251/80859	4	Cluster 2
BP	GO:0061912	selective autophagy	7/645	97/28891	0.00608868	0.0480876	0.0375168	21767/19305/12952/227298/329015/77006/100504663	7	Cluster 2
BP	GO:0030099	myeloid cell differentiation	20/645	480/28891	0.00609306	0.0480876	0.0375168	15129/16590/15170/97165/20848/13132/235497/19766/15251/22083/76044/319653/214498/216820/80280/56417/66154/70564/54411/56484	20	Cluster 2
BP	GO:0007018	microtubule-based movement	19/645	449/28891	0.0063125	0.0497271	0.0387959	238055/381293/16563/16571/21648/18830/15502/234847/103583/232946/15251/13206/16709/19733/99138/114602/77254/67286/20853	19	Cluster 2
BP	GO:1901874	negative regulation of post-translational protein modification	7/645	98/28891	0.00643415	0.0505915	0.0394703	11350/15502/12952/56401/382035/56693/57438	7	Cluster 2
BP	GO:1902895	positive regulation of miRNA transcription	5/645	53/28891	0.00648216	0.0508747	0.0396913	17130/20848/239719/15251/56484	5	Cluster 2
BP	GO:0008542	visual learning	6/645	75/28891	0.00662537	0.0518072	0.0404188	16590/66860/15251/72108/234593/53418	6	Cluster 2
BP	GO:0051298	centrosome duplication	6/645	75/28891	0.00662537	0.0518072	0.0404188	12190/219103/67052/66917/26425/26370	6	Cluster 2
BP	GO:0048144	fibroblast proliferation	9/645	150/28891	0.00670338	0.0521816	0.0407109	11350/12534/19944/14114/67155/319583/214498/70601/56351	9	Cluster 2
BP	GO:0060964	regulation of miRNA-mediated gene silencing	4/645	34/28891	0.00671012	0.0521816	0.0407109	20848/19766/14359/29806	4	Cluster 2
BP	GO:0070741	response to interleukin-6	4/645	34/28891	0.00671012	0.0521816	0.0407109	12496/20848/19766/22083	4	Cluster 2
BP	GO:0036293	response to decreased oxygen levels	13/645	264/28891	0.00675446	0.0524304	0.040905	18791/20848/268860/12877/71472/15251/52538/14004/56295/23988/29806/11491/12177	13	Cluster 2
BP	GO:0048469	cell maturation	12/645	235/28891	0.00687699	0.053279	0.041567	545824/381293/12266/12190/15251/13164/317755/72634/171429/213541/83561/56484	12	Cluster 2
BP	GO:0071478	cellular response to radiation	10/645	178/28891	0.00690142	0.053279	0.041567	22427/22596/17999/12190/20597/68539/319583/72931/66647/69076	10	Cluster 2
BP	GO:1901875	positive regulation of post-translational protein modification	10/645	178/28891	0.00690142	0.053279	0.041567	12952/12234/54354/80280/66647/68098/23988/56371/57438/50995	10	Cluster 2
BP	GO:0016093	polyprenol metabolic process	3/645	18/28891	0.00703841	0.053847	0.0420102	67574/56737/57357	3	Cluster 2
BP	GO:0043217	myelin maintenance	3/645	18/28891	0.00703841	0.053847	0.0420102	13244/11666/12759	3	Cluster 2
BP	GO:0060192	negative regulation of lipase activity	3/645	18/28891	0.00703841	0.053847	0.0420102	11350/11812/11806	3	Cluster 2
BP	GO:0070920	regulation of regulatory ncRNA processing	3/645	18/28891	0.00703841	0.053847	0.0420102	20848/21357/19766	3	Cluster 2
BP	GO:1900221	regulation of amyloid-beta clearance	3/645	18/28891	0.00703841	0.053847	0.0420102	11816/16976/12759	3	Cluster 2
BP	GO:0001960	negative regulation of cytokine-mediated signaling pathway	6/645	76/28891	0.00706088	0.0539218	0.0420685	74337/11806/18600/227331/213541/56417	6	Cluster 2
BP	GO:0034976	response to endoplasmic reticulum stress	13/645	266/28891	0.00717636	0.0547052	0.0426798	11350/17872/12759/71472/217069/223455/77006/72736/226144/80280/66073/67604/76299	13	Cluster 2
BP	GO:0006612	protein targeting to membrane	8/645	126/28891	0.0074384	0.056399	0.0440012	19305/27058/19298/68818/77254/67604/57743/56535	8	Cluster 2
BP	GO:0034440	lipid oxidation	8/645	126/28891	0.0074384	0.056399	0.0440012	19305/11666/52538/75387/110842/71767/110826/13350	8	Cluster 2
BP	GO:1905954	positive regulation of lipid localization	8/645	126/28891	0.0074384	0.056399	0.0440012	238055/12266/11816/18830/13132/11806/12491/69076	8	Cluster 2
BP	GO:0006635	fatty acid beta-oxidation	6/645	77/28891	0.00751673	0.0568913	0.0443853	19305/11666/52538/110842/71767/110826	6	Cluster 2
BP	GO:0006672	ceramide metabolic process	7/645	101/28891	0.00755823	0.0571037	0.044551	13244/20597/19156/230101/77626/227102/67916	7	Cluster 2
BP	GO:0051353	positive regulation of oxidoreductase activity	5/645	55/28891	0.00757821	0.0571529	0.0445894	11350/11816/12856/19733/54391	5	Cluster 2
BP	GO:0016236	macroautophagy	13/645	268/28891	0.00761886	0.0573576	0.0447491	21767/19305/12952/217893/15251/227298/329015/77006/244962/100504663/94232/67474/12177	13	Cluster 2
BP	GO:0042752	regulation of circadian rhythm	8/645	127/28891	0.00778789	0.0585263	0.0456609	11657/12534/12952/12234/103583/14359/57746/27373	8	Cluster 2
BP	GO:0001558	regulation of cell growth	19/645	459/28891	0.00789634	0.0592365	0.0462149	381293/11350/11816/15982/13132/232560/14566/20720/56401/67155/407786/99152/214498/69550/110196/23988/26425/11491/54394	19	Cluster 2
BP	GO:0106106	cold-induced thermogenesis	9/645	154/28891	0.00791285	0.0592556	0.0462299	11474/12491/319765/14783/66082/216820/66834/11491/14705	9	Cluster 2
BP	GO:0051865	protein autoubiquitination	6/645	78/28891	0.00799342	0.0596486	0.0465365	59009/76901/67150/68098/66894/57438	6	Cluster 2
BP	GO:0070972	protein localization to endoplasmic reticulum	6/645	78/28891	0.00799342	0.0596486	0.0465365	17872/27058/77006/68818/67604/57743	6	Cluster 2
BP	GO:0006606	protein import into nucleus	10/645	182/28891	0.00801722	0.0597213	0.0465932	70769/11640/15519/12534/20848/12491/320938/56338/56417/74203	10	Cluster 2
BP	GO:0006614	SRP-dependent cotranslational protein targeting to membrane	3/645	19/28891	0.00822117	0.0604241	0.0471415	27058/68818/57743	3	Cluster 2
BP	GO:0032261	purine nucleotide salvage	3/645	19/28891	0.00822117	0.0604241	0.0471415	23918/11534/27369	3	Cluster 2
BP	GO:0032516	positive regulation of phosphoprotein phosphatase activity	3/645	19/28891	0.00822117	0.0604241	0.0471415	17872/227059/17931	3	Cluster 2
BP	GO:0045717	negative regulation of fatty acid biosynthetic process	3/645	19/28891	0.00822117	0.0604241	0.0471415	11812/230796/226144	3	Cluster 2
BP	GO:0070102	interleukin-6-mediated signaling pathway	3/645	19/28891	0.00822117	0.0604241	0.0471415	20848/19766/22083	3	Cluster 2
BP	GO:0090083	regulation of inclusion body assembly	3/645	19/28891	0.00822117	0.0604241	0.0471415	11816/12759/58233	3	Cluster 2
BP	GO:1902430	negative regulation of amyloid-beta formation	3/645	19/28891	0.00822117	0.0604241	0.0471415	11816/12759/23988	3	Cluster 2
BP	GO:0046466	membrane lipid catabolic process	4/645	36/28891	0.00823	0.0604241	0.0471415	20597/19156/230101/77626	4	Cluster 2
BP	GO:0046660	female sex differentiation	9/645	155/28891	0.00823964	0.0604241	0.0471415	16590/22788/14714/12167/12190/16322/14566/18291/56484	9	Cluster 2
BP	GO:0000381	regulation of alternative mRNA splicing, via spliceosome	5/645	57/28891	0.00879697	0.0641786	0.0500706	13046/67959/14359/13992/14007	5	Cluster 2
BP	GO:0010883	regulation of lipid storage	5/645	57/28891	0.00879697	0.0641786	0.0500706	238055/12266/17294/12491/66400	5	Cluster 2
BP	GO:0051293	establishment of spindle localization	5/645	57/28891	0.00879697	0.0641786	0.0500706	21648/103583/54141/67052/108907	5	Cluster 2
BP	GO:0010586	miRNA metabolic process	7/645	104/28891	0.00882117	0.0642448	0.0501223	17130/20848/239719/268721/15251/71701/56484	7	Cluster 2
BP	GO:0010921	regulation of phosphatase activity	6/645	80/28891	0.00901137	0.0654056	0.051028	17872/19733/227059/80280/17931/56193	6	Cluster 2
BP	GO:0060761	negative regulation of response to cytokine stimulus	6/645	80/28891	0.00901137	0.0654056	0.051028	74337/11806/18600/227331/213541/56417	6	Cluster 2
BP	GO:0033260	nuclear DNA replication	4/645	37/28891	0.00906782	0.0655911	0.0511726	18968/16881/12190/67444	4	Cluster 2
BP	GO:1903715	regulation of aerobic respiration	4/645	37/28891	0.00906782	0.0655911	0.0511726	11474/11666/15251/66383	4	Cluster 2
BP	GO:0060070	canonical Wnt signaling pathway	14/645	305/28891	0.00913315	0.0659513	0.0514537	11816/20969/22420/13132/232560/12234/84092/214897/12316/68588/27373/23988/29806/56484	14	Cluster 2
BP	GO:0071383	cellular response to steroid hormone stimulus	10/645	186/28891	0.00926697	0.066804	0.0521189	17999/15502/12952/13132/18600/77006/66521/69726/56351/24074	10	Cluster 2
BP	GO:0021587	cerebellum morphogenesis	5/645	58/28891	0.00945434	0.0675503	0.0527012	381293/11350/18541/20720/19156	5	Cluster 2
BP	GO:0006613	cotranslational protein targeting to membrane	3/645	20/28891	0.00951368	0.0675503	0.0527012	27058/68818/57743	3	Cluster 2
BP	GO:0008334	histone mRNA metabolic process	3/645	20/28891	0.00951368	0.0675503	0.0527012	20823/68092/54451	3	Cluster 2
BP	GO:0030150	protein import into mitochondrial matrix	3/645	20/28891	0.00951368	0.0675503	0.0527012	67067/66449/21854	3	Cluster 2
BP	GO:0033962	P-body assembly	3/645	20/28891	0.00951368	0.0675503	0.0527012	67578/74203/29806	3	Cluster 2
BP	GO:0043691	reverse cholesterol transport	3/645	20/28891	0.00951368	0.0675503	0.0527012	11808/11816/11806	3	Cluster 2
BP	GO:0044241	lipid digestion	3/645	20/28891	0.00951368	0.0675503	0.0527012	11808/11806/12491	3	Cluster 2
BP	GO:0071514	genomic imprinting	3/645	20/28891	0.00951368	0.0675503	0.0527012	18706/214572/54427	3	Cluster 2
BP	GO:1902004	positive regulation of amyloid-beta formation	3/645	20/28891	0.00951368	0.0675503	0.0527012	11816/12759/27373	3	Cluster 2
BP	GO:0007632	visual behavior	6/645	81/28891	0.00955364	0.0677208	0.0528342	16590/66860/15251/72108/234593/53418	6	Cluster 2
BP	GO:0051170	import into nucleus	10/645	187/28891	0.00960148	0.0679465	0.0530103	70769/11640/15519/12534/20848/12491/320938/56338/56417/74203	10	Cluster 2
BP	GO:0051701	biological process involved in interaction with host	9/645	159/28891	0.00965035	0.0681787	0.0531915	13030/21648/100040531/100040563/100310872/20597/14114/217069/66141	9	Cluster 2
BP	GO:0048259	regulation of receptor-mediated endocytosis	8/645	132/28891	0.00972335	0.0685803	0.0535048	12266/22370/11812/17999/16976/13132/12759/232227	8	Cluster 2
BP	GO:0006720	isoprenoid metabolic process	7/645	106/28891	0.00974493	0.0686186	0.0535346	17117/14137/110196/67574/56737/57357/13350	7	Cluster 2
BP	GO:0022604	regulation of cell morphogenesis	13/645	277/28891	0.00988334	0.0694779	0.0542051	74337/140570/13822/16590/232560/13860/245886/22349/22379/72729/99152/235611/29806	13	Cluster 2
BP	GO:0044743	protein transmembrane import into intracellular organelle	4/645	38/28891	0.0099593	0.0698962	0.0545314	19305/67067/66449/21854	4	Cluster 2
BP	GO:0045862	positive regulation of proteolysis	16/645	372/28891	0.0100409	0.0703528	0.0548877	11816/12366/20848/18567/53312/13132/12759/12234/103583/19733/59009/77006/68098/27373/56371/21854	16	Cluster 2
BP	GO:0044773	mitotic DNA damage checkpoint signaling	6/645	82/28891	0.0101188	0.0705339	0.0550289	12534/12366/56190/227331/80280/56371	6	Cluster 2
BP	GO:2000242	negative regulation of reproductive process	6/645	82/28891	0.0101188	0.0705339	0.0550289	16590/22788/18791/22786/19733/56449	6	Cluster 2
BP	GO:0006513	protein monoubiquitination	5/645	59/28891	0.0101447	0.0705339	0.0550289	17999/217069/213753/240756/57438	5	Cluster 2
BP	GO:1900271	regulation of long-term synaptic potentiation	5/645	59/28891	0.0101447	0.0705339	0.0550289	11350/11816/14359/67869/20853	5	Cluster 2
BP	GO:0099072	regulation of postsynaptic membrane neurotransmitter receptor levels	8/645	133/28891	0.0101498	0.0705339	0.0550289	236794/15519/17999/13860/103967/232227/67826/54645	8	Cluster 2
BP	GO:0048638	regulation of developmental growth	17/645	405/28891	0.0101858	0.0706682	0.0551337	19305/11474/11350/12266/11816/22788/12534/15982/13046/20848/18706/22349/52357/99152/110196/56449/23988	17	Cluster 2
BP	GO:0032984	protein-containing complex disassembly	12/645	248/28891	0.0103024	0.0713604	0.0556738	19305/18706/319177/13860/14853/80986/22349/244962/100504663/94232/67474/56193	12	Cluster 2
BP	GO:0031109	microtubule polymerization or depolymerization	8/645	134/28891	0.01059	0.0728888	0.0568662	11350/80986/219103/18080/230101/219114/74237/66468	8	Cluster 2
BP	GO:0002532	production of molecular mediator involved in inflammatory response	7/645	108/28891	0.0107374	0.0728888	0.0568662	18807/20848/11666/15251/214084/68038/11491	7	Cluster 2
BP	GO:0048608	reproductive structure development	15/645	343/28891	0.0108042	0.0728888	0.0568662	12266/16590/22788/14714/97165/12167/12190/16322/14566/20720/19156/12316/18291/56449/56484	15	Cluster 2
BP	GO:0071900	regulation of protein serine/threonine kinase activity	15/645	343/28891	0.0108042	0.0728888	0.0568662	70769/11350/16590/11816/15170/27382/15502/13132/20597/68861/80280/68845/66917/56295/11491	15	Cluster 2
BP	GO:0001824	blastocyst development	9/645	162/28891	0.0108225	0.0728888	0.0568662	22788/12190/19253/22083/330490/76044/68510/328440/99377	9	Cluster 2
BP	GO:0010634	positive regulation of epithelial cell migration	9/645	162/28891	0.0108225	0.0728888	0.0568662	11350/14751/20130/18815/15251/22349/232227/67916/11491	9	Cluster 2
BP	GO:0071453	cellular response to oxygen levels	9/645	162/28891	0.0108225	0.0728888	0.0568662	20848/12877/71472/15251/52538/14004/56295/54411/12177	9	Cluster 2
BP	GO:0035036	sperm-egg recognition	5/645	60/28891	0.0108689	0.0728888	0.0568662	22788/12527/22786/64931/59083	5	Cluster 2
BP	GO:0045922	negative regulation of fatty acid metabolic process	4/645	39/28891	0.0109057	0.0728888	0.0568662	11812/230796/75387/226144	4	Cluster 2
BP	GO:0045940	positive regulation of steroid metabolic process	4/645	39/28891	0.0109057	0.0728888	0.0568662	11816/13132/11806/110196	4	Cluster 2
BP	GO:0071402	cellular response to lipoprotein particle stimulus	4/645	39/28891	0.0109057	0.0728888	0.0568662	11816/12527/12491/11491	4	Cluster 2
BP	GO:0099170	postsynaptic modulation of chemical synaptic transmission	4/645	39/28891	0.0109057	0.0728888	0.0568662	17999/84092/244962/232227	4	Cluster 2
BP	GO:1902003	regulation of amyloid-beta formation	4/645	39/28891	0.0109057	0.0728888	0.0568662	11816/12759/27373/23988	4	Cluster 2
BP	GO:0006378	mRNA polyadenylation	3/645	21/28891	0.0109179	0.0728888	0.0568662	235497/214498/54451	3	Cluster 2
BP	GO:0010766	negative regulation of sodium ion transport	3/645	21/28891	0.0109179	0.0728888	0.0568662	17999/20720/53416	3	Cluster 2
BP	GO:0034377	plasma lipoprotein particle assembly	3/645	21/28891	0.0109179	0.0728888	0.0568662	11816/11806/13350	3	Cluster 2
BP	GO:0034472	snRNA 3'-end processing	3/645	21/28891	0.0109179	0.0728888	0.0568662	68510/210925/66446	3	Cluster 2
BP	GO:0035234	ectopic germ cell programmed cell death	3/645	21/28891	0.0109179	0.0728888	0.0568662	16590/12366/56449	3	Cluster 2
BP	GO:0045292	mRNA cis splicing, via spliceosome	3/645	21/28891	0.0109179	0.0728888	0.0568662	76938/68092/66070	3	Cluster 2
BP	GO:0051443	positive regulation of ubiquitin-protein transferase activity	3/645	21/28891	0.0109179	0.0728888	0.0568662	12234/23988/56371	3	Cluster 2
BP	GO:0150104	transport across blood-brain barrier	3/645	21/28891	0.0109179	0.0728888	0.0568662	11816/12491/26457	3	Cluster 2
BP	GO:1901623	regulation of lymphocyte chemotaxis	3/645	21/28891	0.0109179	0.0728888	0.0568662	18600/11491/53416	3	Cluster 2
BP	GO:1903427	negative regulation of reactive oxygen species biosynthetic process	3/645	21/28891	0.0109179	0.0728888	0.0568662	20848/11666/68197	3	Cluster 2
BP	GO:0035966	response to topologically incorrect protein	8/645	135/28891	0.0110442	0.0736165	0.0574339	326622/15519/17872/12759/15505/77006/80280/76299	8	Cluster 2
BP	GO:0051147	regulation of muscle cell differentiation	9/645	163/28891	0.0112361	0.0747779	0.05834	11474/16590/22608/21357/56190/71973/66999/110196/23988	9	Cluster 2
BP	GO:0060828	regulation of canonical Wnt signaling pathway	12/645	251/28891	0.0112539	0.0747792	0.058341	11816/13132/232560/12234/84092/214897/12316/68588/27373/23988/29806/56484	12	Cluster 2
BP	GO:0051258	protein polymerization	13/645	282/28891	0.0113508	0.0753056	0.0587517	26428/11350/15519/22370/19200/13860/219103/18080/22349/230101/268970/74237/68612	13	Cluster 2
BP	GO:0042987	amyloid precursor protein catabolic process	5/645	61/28891	0.0116276	0.0769013	0.0599966	11816/12759/27373/23988/11491	5	Cluster 2
BP	GO:0043407	negative regulation of MAP kinase activity	5/645	61/28891	0.0116276	0.0769013	0.0599966	11816/15170/15502/20597/80280	5	Cluster 2
BP	GO:0010595	positive regulation of endothelial cell migration	7/645	110/28891	0.0118012	0.0778073	0.0607035	11350/14751/20130/18815/15251/67916/11491	7	Cluster 2
BP	GO:2001243	negative regulation of intrinsic apoptotic signaling pathway	7/645	110/28891	0.0118012	0.0778073	0.0607035	15502/12759/15251/66073/69076/56449/57438	7	Cluster 2
BP	GO:0006869	lipid transport	18/645	445/28891	0.0118857	0.0782431	0.0610435	238055/21884/11808/11816/11812/11666/18830/12952/13132/11806/14566/12491/26457/19156/329015/69076/66350/13350	18	Cluster 2
BP	GO:0061458	reproductive system development	15/645	347/28891	0.0119103	0.0782838	0.0610752	12266/16590/22788/14714/97165/12167/12190/16322/14566/20720/19156/12316/18291/56449/56484	15	Cluster 2
BP	GO:0043112	receptor metabolic process	6/645	85/28891	0.0119561	0.0784634	0.0612153	99371/19305/11816/17999/13132/67298	6	Cluster 2
BP	GO:0021575	hindbrain morphogenesis	5/645	62/28891	0.0124214	0.0803661	0.0626998	381293/11350/18541/20720/19156	5	Cluster 2
BP	GO:1903409	reactive oxygen species biosynthetic process	5/645	62/28891	0.0124214	0.0803661	0.0626998	20848/11666/12491/68197/56484	5	Cluster 2
BP	GO:0006089	lactate metabolic process	3/645	22/28891	0.0124354	0.0803661	0.0626998	11474/15251/52815	3	Cluster 2
BP	GO:0006684	sphingomyelin metabolic process	3/645	22/28891	0.0124354	0.0803661	0.0626998	20597/77626/227102	3	Cluster 2
BP	GO:0010232	vascular transport	3/645	22/28891	0.0124354	0.0803661	0.0626998	11816/12491/26457	3	Cluster 2
BP	GO:0042730	fibrinolysis	3/645	22/28891	0.0124354	0.0803661	0.0626998	18791/18815/22370	3	Cluster 2
BP	GO:0043101	purine-containing compound salvage	3/645	22/28891	0.0124354	0.0803661	0.0626998	23918/11534/27369	3	Cluster 2
BP	GO:0070935	3'-UTR-mediated mRNA stabilization	3/645	22/28891	0.0124354	0.0803661	0.0626998	56190/13164/217980	3	Cluster 2
BP	GO:0090205	positive regulation of cholesterol metabolic process	3/645	22/28891	0.0124354	0.0803661	0.0626998	11816/11806/110196	3	Cluster 2
BP	GO:1902992	negative regulation of amyloid precursor protein catabolic process	3/645	22/28891	0.0124354	0.0803661	0.0626998	11816/12759/23988	3	Cluster 2
BP	GO:0071695	anatomical structure maturation	14/645	317/28891	0.0124841	0.0805587	0.06285	545824/381293/11474/12266/12190/15251/13164/317755/72634/171429/235611/213541/83561/56484	14	Cluster 2
BP	GO:0044774	mitotic DNA integrity checkpoint signaling	6/645	86/28891	0.0126175	0.0810632	0.0632437	12534/12366/56190/227331/80280/56371	6	Cluster 2
BP	GO:0072332	intrinsic apoptotic signaling pathway by p53 class mediator	6/645	86/28891	0.0126175	0.0810632	0.0632437	14198/12190/68539/80707/69076/57438	6	Cluster 2
BP	GO:0000302	response to reactive oxygen species	10/645	195/28891	0.0126196	0.0810632	0.0632437	19305/11350/11808/16881/67067/12491/19766/19156/15251/56484	10	Cluster 2
BP	GO:0061351	neural precursor cell proliferation	11/645	225/28891	0.0127576	0.081826	0.0638388	140570/381293/18541/21357/15251/320165/224171/12316/56195/50793/56484	11	Cluster 2
BP	GO:0006986	response to unfolded protein	7/645	112/28891	0.0129392	0.0824275	0.0643081	326622/15519/17872/15505/77006/80280/76299	7	Cluster 2
BP	GO:0006418	tRNA aminoacylation for protein translation	4/645	41/28891	0.0129679	0.0824275	0.0643081	216443/97541/69955/71984	4	Cluster 2
BP	GO:0040001	establishment of mitotic spindle localization	4/645	41/28891	0.0129679	0.0824275	0.0643081	21648/103583/67052/108907	4	Cluster 2
BP	GO:0046461	neutral lipid catabolic process	4/645	41/28891	0.0129679	0.0824275	0.0643081	238055/11808/72108/66082	4	Cluster 2
BP	GO:0046464	acylglycerol catabolic process	4/645	41/28891	0.0129679	0.0824275	0.0643081	238055/11808/72108/66082	4	Cluster 2
BP	GO:1903573	negative regulation of response to endoplasmic reticulum stress	4/645	41/28891	0.0129679	0.0824275	0.0643081	17872/12759/77006/66073	4	Cluster 2
BP	GO:0045912	negative regulation of carbohydrate metabolic process	5/645	63/28891	0.0132512	0.0839773	0.0655171	11474/20848/12952/14783/56193	5	Cluster 2
BP	GO:0090303	positive regulation of wound healing	5/645	63/28891	0.0132512	0.0839773	0.0655171	18791/18815/22370/12491/15251	5	Cluster 2
BP	GO:0051262	protein tetramerization	6/645	87/28891	0.0133042	0.0841872	0.0656809	19305/69089/269061/11720/74112/66834	6	Cluster 2
BP	GO:0072593	reactive oxygen species metabolic process	12/645	257/28891	0.0133586	0.084406	0.0658516	15129/101488143/11808/20848/11666/67067/12491/19766/15251/54391/68197/56484	12	Cluster 2
BP	GO:0046474	glycerophospholipid biosynthetic process	9/645	168/28891	0.0134832	0.0850665	0.0663669	12651/18706/11806/215456/26457/100504663/216820/56077/14705	9	Cluster 2
BP	GO:0046394	carboxylic acid biosynthetic process	14/645	321/28891	0.0137911	0.0868798	0.0677817	13244/17117/11808/11812/11666/268860/19733/230796/96979/226144/70757/66469/60525/56351	14	Cluster 2
BP	GO:0007338	single fertilization	9/645	169/28891	0.0139699	0.0877992	0.0684989	22788/18791/12527/21357/232664/22786/328440/64931/59083	9	Cluster 2
BP	GO:1902117	positive regulation of organelle assembly	6/645	88/28891	0.0140166	0.0877992	0.0684989	20969/23881/219103/329015/54141/114602	6	Cluster 2
BP	GO:0010803	regulation of tumor necrosis factor-mediated signaling pathway	4/645	42/28891	0.0140858	0.0877992	0.0684989	11806/19766/69721/11491	4	Cluster 2
BP	GO:0030866	cortical actin cytoskeleton organization	4/645	42/28891	0.0140858	0.0877992	0.0684989	13822/22349/22379/56193	4	Cluster 2
BP	GO:0043620	regulation of DNA-templated transcription in response to stress	4/645	42/28891	0.0140858	0.0877992	0.0684989	17872/12491/15251/72567	4	Cluster 2
BP	GO:0044786	cell cycle DNA replication	4/645	42/28891	0.0140858	0.0877992	0.0684989	18968/16881/12190/67444	4	Cluster 2
BP	GO:0019646	aerobic electron transport chain	5/645	64/28891	0.0141176	0.0877992	0.0684989	17710/17719/67914/68197/66383	5	Cluster 2
BP	GO:1900015	regulation of cytokine production involved in inflammatory response	5/645	64/28891	0.0141176	0.0877992	0.0684989	18807/20848/11666/15251/68038	5	Cluster 2
BP	GO:0008406	gonad development	12/645	259/28891	0.0141231	0.0877992	0.0684989	16590/22788/14714/97165/12167/12190/16322/14566/12316/18291/56449/56484	12	Cluster 2
BP	GO:0048024	regulation of mRNA splicing, via spliceosome	7/645	114/28891	0.0141539	0.0878616	0.0685476	13046/67959/14359/68035/108014/13992/14007	7	Cluster 2
BP	GO:0000725	recombinational repair	9/645	170/28891	0.0144695	0.0896898	0.0699739	22427/11350/22596/12190/67788/72931/97827/67241/94232	9	Cluster 2
BP	GO:0072089	stem cell proliferation	8/645	142/28891	0.0146358	0.0905882	0.0706749	22596/97165/18567/12190/13132/14114/319583/213541	8	Cluster 2
BP	GO:0022600	digestive system process	7/645	115/28891	0.0147908	0.0913124	0.0712398	11808/11806/12491/22349/171429/53416/13350	7	Cluster 2
BP	GO:0016053	organic acid biosynthetic process	14/645	324/28891	0.0148388	0.0913124	0.0712398	13244/17117/11808/11812/11666/268860/19733/230796/96979/226144/70757/66469/60525/56351	14	Cluster 2
BP	GO:0045927	positive regulation of growth	14/645	324/28891	0.0148388	0.0913124	0.0712398	19305/11474/12266/11816/22788/12534/13046/22349/407786/99152/110196/56449/23988/11491	14	Cluster 2
BP	GO:0070482	response to oxygen levels	14/645	324/28891	0.0148388	0.0913124	0.0712398	18791/20848/268860/12877/71472/15251/52538/14004/56295/23988/29806/54411/11491/12177	14	Cluster 2
BP	GO:0061025	membrane fusion	9/645	171/28891	0.0149821	0.092061	0.0718239	12068/12527/209462/245886/73122/67864/67826/64931/67474	9	Cluster 2
BP	GO:0006487	protein N-linked glycosylation	5/645	65/28891	0.0150212	0.0921679	0.0719073	381903/109785/67574/56737/57357	5	Cluster 2
BP	GO:0052547	regulation of peptidase activity	18/645	457/28891	0.0151993	0.0928463	0.0724366	16427/14751/13010/12366/22370/11905/20848/18567/20720/71856/16424/16425/59009/68510/77006/68845/69076/59083	18	Cluster 2
BP	GO:0001706	endoderm formation	4/645	43/28891	0.015263	0.0928463	0.0724366	22370/235497/22083/214498	4	Cluster 2
BP	GO:0006636	unsaturated fatty acid biosynthetic process	4/645	43/28891	0.015263	0.0928463	0.0724366	11666/96979/66469/56351	4	Cluster 2
BP	GO:0009124	nucleoside monophosphate biosynthetic process	4/645	43/28891	0.015263	0.0928463	0.0724366	23918/11534/54391/27369	4	Cluster 2
BP	GO:0030261	chromosome condensation	4/645	43/28891	0.015263	0.0928463	0.0724366	12534/76044/215387/108907	4	Cluster 2
BP	GO:0051294	establishment of spindle orientation	4/645	43/28891	0.015263	0.0928463	0.0724366	21648/103583/54141/67052	4	Cluster 2
BP	GO:0051028	mRNA transport	7/645	116/28891	0.0154479	0.0937807	0.0731655	12877/23881/319765/74412/68092/223527/26370	7	Cluster 2
BP	GO:0051962	positive regulation of nervous system development	16/645	391/28891	0.0154608	0.0937807	0.0731655	140570/16590/11816/22596/232560/20720/245886/18080/15251/76901/319583/224171/99152/12316/235611/23873	16	Cluster 2
BP	GO:2000117	negative regulation of cysteine-type endopeptidase activity	6/645	90/28891	0.0155202	0.0940067	0.0733418	14751/13010/59009/68510/68845/69076	6	Cluster 2
BP	GO:0045137	development of primary sexual characteristics	12/645	263/28891	0.0157516	0.0943141	0.0735817	16590/22788/14714/97165/12167/12190/16322/14566/12316/18291/56449/56484	12	Cluster 2
BP	GO:0045926	negative regulation of growth	12/645	263/28891	0.0157516	0.0943141	0.0735817	15982/13132/232560/14566/20720/56401/15251/67155/52357/71701/69550/54394	12	Cluster 2
BP	GO:0051053	negative regulation of DNA metabolic process	8/645	144/28891	0.0158019	0.0943141	0.0735817	11350/20024/22596/19733/108689/66911/94232/54427	8	Cluster 2
BP	GO:0031571	mitotic G1 DNA damage checkpoint signaling	3/645	24/28891	0.0158153	0.0943141	0.0735817	12366/56190/227331	3	Cluster 2
BP	GO:0033617	mitochondrial cytochrome c oxidase assembly	3/645	24/28891	0.0158153	0.0943141	0.0735817	20930/12856/66379	3	Cluster 2
BP	GO:0042026	protein refolding	3/645	24/28891	0.0158153	0.0943141	0.0735817	15519/15502/58233	3	Cluster 2
BP	GO:0043173	nucleotide salvage	3/645	24/28891	0.0158153	0.0943141	0.0735817	23918/11534/27369	3	Cluster 2
BP	GO:0071459	protein localization to chromosome, centromeric region	3/645	24/28891	0.0158153	0.0943141	0.0735817	12534/208628/68014	3	Cluster 2
BP	GO:2000001	regulation of DNA damage checkpoint	3/645	24/28891	0.0158153	0.0943141	0.0735817	241627/12952/12190	3	Cluster 2
BP	GO:2000773	negative regulation of cellular senescence	3/645	24/28891	0.0158153	0.0943141	0.0735817	11350/22608/56371	3	Cluster 2
BP	GO:2001169	regulation of ATP biosynthetic process	3/645	24/28891	0.0158153	0.0943141	0.0735817	20848/12495/68197	3	Cluster 2
BP	GO:0016358	dendrite development	14/645	327/28891	0.0159467	0.0949269	0.0740598	236794/11350/11816/17999/21648/100040531/100040563/100310872/232560/245886/103967/99152/53972/232227	14	Cluster 2
BP	GO:0061077	chaperone-mediated protein folding	5/645	66/28891	0.0159627	0.0949269	0.0740598	12759/15505/19298/66917/56351	5	Cluster 2
BP	GO:1990845	adaptive thermogenesis	9/645	173/28891	0.0160474	0.0952966	0.0743482	11474/12491/319765/14783/66082/216820/66834/11491/14705	9	Cluster 2
BP	GO:0034614	cellular response to reactive oxygen species	8/645	145/28891	0.0164095	0.0973109	0.0759197	19305/11350/11808/67067/12491/19766/19156/56484	8	Cluster 2
BP	GO:0010543	regulation of platelet activation	4/645	44/28891	0.0165004	0.0974417	0.0760217	11816/12527/20720/56193	4	Cluster 2
BP	GO:0043039	tRNA aminoacylation	4/645	44/28891	0.0165004	0.0974417	0.0760217	216443/97541/69955/71984	4	Cluster 2
BP	GO:0051438	regulation of ubiquitin-protein transferase activity	4/645	44/28891	0.0165004	0.0974417	0.0760217	11350/12234/23988/56371	4	Cluster 2
BP	GO:0032886	regulation of microtubule-based process	12/645	265/28891	0.0166172	0.0979951	0.0764535	11350/80986/219103/15505/19733/230101/320165/54141/219114/66468/66917/26425	12	Cluster 2
BP	GO:0036294	cellular response to decreased oxygen levels	8/645	146/28891	0.0170337	0.100312	0.0782614	20848/12877/71472/15251/52538/14004/56295/12177	8	Cluster 2
BP	GO:0010657	muscle cell apoptotic process	7/645	119/28891	0.0175434	0.103115	0.0804476	16880/21648/100040531/100040563/100310872/68861/75387	7	Cluster 2
BP	GO:0009127	purine nucleoside monophosphate biosynthetic process	3/645	25/28891	0.0176796	0.103115	0.0804476	23918/11534/27369	3	Cluster 2
BP	GO:0009185	ribonucleoside diphosphate metabolic process	3/645	25/28891	0.0176796	0.103115	0.0804476	12496/12495/74167	3	Cluster 2
BP	GO:0010884	positive regulation of lipid storage	3/645	25/28891	0.0176796	0.103115	0.0804476	238055/12266/12491	3	Cluster 2
BP	GO:0016180	snRNA processing	3/645	25/28891	0.0176796	0.103115	0.0804476	68510/210925/66446	3	Cluster 2
BP	GO:0032780	negative regulation of ATP-dependent activity	3/645	25/28891	0.0176796	0.103115	0.0804476	19733/69089/66449	3	Cluster 2
BP	GO:0044819	mitotic G1/S transition checkpoint signaling	3/645	25/28891	0.0176796	0.103115	0.0804476	12366/56190/227331	3	Cluster 2
BP	GO:0042771	intrinsic apoptotic signaling pathway in response to DNA damage by p53 class mediator	4/645	45/28891	0.0177988	0.103243	0.0805474	12190/68539/69076/57438	4	Cluster 2
BP	GO:0043038	amino acid activation	4/645	45/28891	0.0177988	0.103243	0.0805474	216443/97541/69955/71984	4	Cluster 2
BP	GO:0045047	protein targeting to ER	4/645	45/28891	0.0177988	0.103243	0.0805474	27058/68818/67604/57743	4	Cluster 2
BP	GO:0046320	regulation of fatty acid oxidation	4/645	45/28891	0.0177988	0.103243	0.0805474	11666/75387/71767/13350	4	Cluster 2
BP	GO:2000134	negative regulation of G1/S transition of mitotic cell cycle	5/645	68/28891	0.0179618	0.104006	0.0811432	12366/56190/227331/214498/54394	5	Cluster 2
BP	GO:0015914	phospholipid transport	6/645	93/28891	0.0179794	0.104006	0.0811432	11808/11816/11812/18830/11806/69076	6	Cluster 2
BP	GO:0010821	regulation of mitochondrion organization	8/645	148/28891	0.0183332	0.10582	0.0825582	14232/15251/72108/239555/52538/69076/56295/12177	8	Cluster 2
BP	GO:0010594	regulation of endothelial cell migration	9/645	177/28891	0.0183428	0.10582	0.0825582	11350/14751/11816/20130/18815/15251/67916/58233/11491	9	Cluster 2
BP	GO:0009314	response to radiation	17/645	433/28891	0.0184692	0.106404	0.0830143	22427/16590/22596/17999/12952/12190/20597/66860/68539/15251/72108/319583/234593/72931/66647/69076/53418	17	Cluster 2
BP	GO:0070613	regulation of protein processing	5/645	69/28891	0.0190205	0.109432	0.0853766	18791/17872/20720/75387/21854	5	Cluster 2
BP	GO:0030301	cholesterol transport	7/645	121/28891	0.0190469	0.109436	0.0853794	238055/11808/11816/11812/18830/11806/12491	7	Cluster 2
BP	GO:1902991	regulation of amyloid precursor protein catabolic process	4/645	46/28891	0.019159	0.109931	0.0857657	11816/12759/27373/23988	4	Cluster 2
BP	GO:0010165	response to X-ray	3/645	26/28891	0.0196609	0.110374	0.0861116	22596/12190/319583	3	Cluster 2
BP	GO:0150146	cell junction disassembly	3/645	26/28891	0.0196609	0.110374	0.0861116	12266/53972/232227	3	Cluster 2
BP	GO:1902230	negative regulation of intrinsic apoptotic signaling pathway in response to DNA damage	3/645	26/28891	0.0196609	0.110374	0.0861116	12759/69076/57438	3	Cluster 2
BP	GO:1902993	positive regulation of amyloid precursor protein catabolic process	3/645	26/28891	0.0196609	0.110374	0.0861116	11816/12759/27373	3	Cluster 2
BP	GO:2000050	regulation of non-canonical Wnt signaling pathway	3/645	26/28891	0.0196609	0.110374	0.0861116	11350/13132/27373	3	Cluster 2
BP	GO:0120161	regulation of cold-induced thermogenesis	8/645	150/28891	0.0197021	0.110374	0.0861116	11474/12491/14783/66082/216820/66834/11491/14705	8	Cluster 2
BP	GO:0006616	SRP-dependent cotranslational protein targeting to membrane, translocation	2/645	10/28891	0.0198861	0.110374	0.0861116	68818/57743	2	Cluster 2
BP	GO:0006646	phosphatidylethanolamine biosynthetic process	2/645	10/28891	0.0198861	0.110374	0.0861116	12651/26457	2	Cluster 2
BP	GO:0007128	meiotic prophase I	2/645	10/28891	0.0198861	0.110374	0.0861116	22596/57746	2	Cluster 2
BP	GO:0009157	deoxyribonucleoside monophosphate biosynthetic process	2/645	10/28891	0.0198861	0.110374	0.0861116	11534/27369	2	Cluster 2
BP	GO:0014908	myotube differentiation involved in skeletal muscle regeneration	2/645	10/28891	0.0198861	0.110374	0.0861116	12527/19221	2	Cluster 2
BP	GO:0030300	regulation of intestinal cholesterol absorption	2/645	10/28891	0.0198861	0.110374	0.0861116	11808/11806	2	Cluster 2
BP	GO:0032263	GMP salvage	2/645	10/28891	0.0198861	0.110374	0.0861116	23918/11534	2	Cluster 2
BP	GO:0035646	endosome to melanosome transport	2/645	10/28891	0.0198861	0.110374	0.0861116	245886/232946	2	Cluster 2
BP	GO:0043485	endosome to pigment granule transport	2/645	10/28891	0.0198861	0.110374	0.0861116	245886/232946	2	Cluster 2
BP	GO:0048280	vesicle fusion with Golgi apparatus	2/645	10/28891	0.0198861	0.110374	0.0861116	12068/67864	2	Cluster 2
BP	GO:0048757	pigment granule maturation	2/645	10/28891	0.0198861	0.110374	0.0861116	245886/232946	2	Cluster 2
BP	GO:0051324	prophase	2/645	10/28891	0.0198861	0.110374	0.0861116	22596/57746	2	Cluster 2
BP	GO:0070099	regulation of chemokine-mediated signaling pathway	2/645	10/28891	0.0198861	0.110374	0.0861116	18600/15251	2	Cluster 2
BP	GO:0070922	RISC complex assembly	2/645	10/28891	0.0198861	0.110374	0.0861116	21357/56417	2	Cluster 2
BP	GO:0070934	CRD-mediated mRNA stabilization	2/645	10/28891	0.0198861	0.110374	0.0861116	22608/319765	2	Cluster 2
BP	GO:0071830	triglyceride-rich lipoprotein particle clearance	2/645	10/28891	0.0198861	0.110374	0.0861116	11816/11812	2	Cluster 2
BP	GO:0090331	negative regulation of platelet aggregation	2/645	10/28891	0.0198861	0.110374	0.0861116	12527/20720	2	Cluster 2
BP	GO:0140250	regulation protein catabolic process at synapse	2/645	10/28891	0.0198861	0.110374	0.0861116	17999/23988	2	Cluster 2
BP	GO:1903265	positive regulation of tumor necrosis factor-mediated signaling pathway	2/645	10/28891	0.0198861	0.110374	0.0861116	19766/11491	2	Cluster 2
BP	GO:0002534	cytokine production involved in inflammatory response	5/645	70/28891	0.0201194	0.111378	0.0868947	18807/20848/11666/15251/68038	5	Cluster 2
BP	GO:0006334	nucleosome assembly	5/645	70/28891	0.0201194	0.111378	0.0868947	319177/67155/72480/69726/110749	5	Cluster 2
BP	GO:0021696	cerebellar cortex morphogenesis	4/645	47/28891	0.0205818	0.113494	0.0885452	381293/18541/20720/19156	4	Cluster 2
BP	GO:0120163	negative regulation of cold-induced thermogenesis	4/645	47/28891	0.0205818	0.113494	0.0885452	11474/66082/66834/11491	4	Cluster 2
BP	GO:2000772	regulation of cellular senescence	4/645	47/28891	0.0205818	0.113494	0.0885452	11350/22608/71701/56371	4	Cluster 2
BP	GO:0019218	regulation of steroid metabolic process	7/645	123/28891	0.0206384	0.113658	0.0886735	238055/16590/11816/13132/11806/226144/110196	7	Cluster 2
BP	GO:0032465	regulation of cytokinesis	6/645	96/28891	0.0206931	0.113812	0.0887934	381293/12190/227937/242521/23988/26370	6	Cluster 2
BP	GO:0010659	cardiac muscle cell apoptotic process	5/645	71/28891	0.0212591	0.116172	0.0906351	21648/100040531/100040563/100310872/75387	5	Cluster 2
BP	GO:0021695	cerebellar cortex development	5/645	71/28891	0.0212591	0.116172	0.0906351	381293/18541/20720/19156/53418	5	Cluster 2
BP	GO:0032371	regulation of sterol transport	5/645	71/28891	0.0212591	0.116172	0.0906351	11808/11816/11812/18830/11806	5	Cluster 2
BP	GO:0032374	regulation of cholesterol transport	5/645	71/28891	0.0212591	0.116172	0.0906351	11808/11816/11812/18830/11806	5	Cluster 2
BP	GO:0050994	regulation of lipid catabolic process	5/645	71/28891	0.0212591	0.116172	0.0906351	11808/11812/11666/71767/14705	5	Cluster 2
BP	GO:0051235	maintenance of location	15/645	373/28891	0.0214066	0.116828	0.0911467	238055/11350/12266/11657/11816/15170/12952/11806/17294/12491/12316/67604/66400/13350/14705	15	Cluster 2
BP	GO:0008033	tRNA processing	7/645	124/28891	0.0214678	0.116862	0.0911729	433813/20823/14911/212528/100929/71701/69955	7	Cluster 2
BP	GO:0015918	sterol transport	7/645	124/28891	0.0214678	0.116862	0.0911729	238055/11808/11816/11812/18830/11806/12491	7	Cluster 2
BP	GO:0009063	amino acid catabolic process	6/645	97/28891	0.021656	0.117696	0.0918236	268860/71562/227095/11720/110842/110826	6	Cluster 2
BP	GO:0031639	plasminogen activation	3/645	27/28891	0.0217596	0.117696	0.0918236	18791/319177/20720	3	Cluster 2
BP	GO:0042753	positive regulation of circadian rhythm	3/645	27/28891	0.0217596	0.117696	0.0918236	11657/12234/103583	3	Cluster 2
BP	GO:0060339	negative regulation of type I interferon-mediated signaling pathway	3/645	27/28891	0.0217596	0.117696	0.0918236	227331/213541/56417	3	Cluster 2
BP	GO:1900037	regulation of cellular response to hypoxia	3/645	27/28891	0.0217596	0.117696	0.0918236	20848/71472/14004	3	Cluster 2
BP	GO:0000184	nuclear-transcribed mRNA catabolic process, nonsense-mediated decay	4/645	48/28891	0.0220678	0.119059	0.0928874	326622/14853/74133/68092	4	Cluster 2
BP	GO:0044058	regulation of digestive system process	4/645	48/28891	0.0220678	0.119059	0.0928874	11808/11806/53416/13350	4	Cluster 2
BP	GO:0007265	Ras protein signal transduction	14/645	342/28891	0.0224619	0.121032	0.0944262	99371/381293/11350/11816/21648/100040531/100040563/100310872/11806/13860/84092/72729/69721/232227	14	Cluster 2
BP	GO:0010951	negative regulation of endopeptidase activity	9/645	184/28891	0.0229195	0.123341	0.0962278	14751/13010/22370/20720/59009/68510/68845/69076/59083	9	Cluster 2
BP	GO:0098876	vesicle-mediated transport to the plasma membrane	8/645	155/28891	0.0234401	0.125983	0.0982893	99371/54189/245886/235574/234593/67826/54645/54411	8	Cluster 2
BP	GO:0034205	amyloid-beta formation	4/645	49/28891	0.0236176	0.126061	0.0983501	11816/12759/27373/23988	4	Cluster 2
BP	GO:0072599	establishment of protein localization to endoplasmic reticulum	4/645	49/28891	0.0236176	0.126061	0.0983501	27058/68818/67604/57743	4	Cluster 2
BP	GO:0034340	response to type I interferon	5/645	73/28891	0.0236625	0.126061	0.0983501	20597/227331/213541/56417/66141	5	Cluster 2
BP	GO:0046579	positive regulation of Ras protein signal transduction	5/645	73/28891	0.0236625	0.126061	0.0983501	21648/100040531/100040563/100310872/11806	5	Cluster 2
BP	GO:0070936	protein K48-linked ubiquitination	5/645	73/28891	0.0236625	0.126061	0.0983501	209462/12234/223455/107035/68612	5	Cluster 2
BP	GO:1902893	regulation of miRNA transcription	5/645	73/28891	0.0236625	0.126061	0.0983501	17130/20848/239719/15251/56484	5	Cluster 2
BP	GO:1903317	regulation of protein maturation	5/645	73/28891	0.0236625	0.126061	0.0983501	18791/17872/20720/75387/21854	5	Cluster 2
BP	GO:0009215	purine deoxyribonucleoside triphosphate metabolic process	2/645	11/28891	0.02395	0.126304	0.0985396	11534/27369	2	Cluster 2
BP	GO:0018206	peptidyl-methionine modification	2/645	11/28891	0.02395	0.126304	0.0985396	11806/66897	2	Cluster 2
BP	GO:0043482	cellular pigment accumulation	2/645	11/28891	0.02395	0.126304	0.0985396	245886/232946	2	Cluster 2
BP	GO:0060717	chorion development	2/645	11/28891	0.02395	0.126304	0.0985396	54427/56213	2	Cluster 2
BP	GO:2001223	negative regulation of neuron migration	2/645	11/28891	0.02395	0.126304	0.0985396	14714/20848	2	Cluster 2
BP	GO:0043087	regulation of GTPase activity	14/645	345/28891	0.0239746	0.126304	0.0985396	140570/21648/100040531/100040563/100310872/69082/19733/227937/52850/53972/235611/70296/209354/23988	14	Cluster 2
BP	GO:0031365	N-terminal protein amino acid modification	3/645	28/28891	0.0239758	0.126304	0.0985396	97243/66897/56292	3	Cluster 2
BP	GO:0045723	positive regulation of fatty acid biosynthetic process	3/645	28/28891	0.0239758	0.126304	0.0985396	11808/11666/19733	3	Cluster 2
BP	GO:0071480	cellular response to gamma radiation	3/645	28/28891	0.0239758	0.126304	0.0985396	22427/22596/68539	3	Cluster 2
BP	GO:0022037	metencephalon development	7/645	127/28891	0.0240942	0.126771	0.0989037	381293/11350/15407/18541/20720/19156/53418	7	Cluster 2
BP	GO:0071560	cellular response to transforming growth factor beta stimulus	11/645	248/28891	0.024306	0.12772	0.0996439	17130/16419/12167/20848/13132/210925/80707/80859/23988/56213/11491	11	Cluster 2
BP	GO:0002244	hematopoietic progenitor cell differentiation	9/645	186/28891	0.0243648	0.12772	0.0996439	16590/22596/15170/18567/226562/319583/213541/56417/52123	9	Cluster 2
BP	GO:0007369	gastrulation	9/645	186/28891	0.0243648	0.12772	0.0996439	14751/22370/11806/235497/22083/93673/214498/80294/67916	9	Cluster 2
BP	GO:0045132	meiotic chromosome segregation	6/645	100/28891	0.024725	0.129448	0.100992	12877/12190/215387/12316/66977/67052	6	Cluster 2
BP	GO:0010658	striated muscle cell apoptotic process	5/645	74/28891	0.0249272	0.130185	0.101568	21648/100040531/100040563/100310872/75387	5	Cluster 2
BP	GO:0043462	regulation of ATP-dependent activity	5/645	74/28891	0.0249272	0.130185	0.101568	19733/69089/268390/208263/66449	5	Cluster 2
BP	GO:0007041	lysosomal transport	7/645	128/28891	0.0250166	0.130492	0.101807	17999/12759/16004/73122/67298/19156/100504663	7	Cluster 2
BP	GO:0045923	positive regulation of fatty acid metabolic process	4/645	50/28891	0.0252319	0.131292	0.102431	11808/11666/19733/13350	4	Cluster 2
BP	GO:1901976	regulation of cell cycle checkpoint	4/645	50/28891	0.0252319	0.131292	0.102431	241627/12952/12190/67052	4	Cluster 2
BP	GO:0010632	regulation of epithelial cell migration	11/645	250/28891	0.0255837	0.132798	0.103606	11350/14751/11816/20130/18815/15251/22349/232227/67916/58233/11491	11	Cluster 2
BP	GO:0019058	viral life cycle	11/645	250/28891	0.0255837	0.132798	0.103606	11816/13030/17999/21357/20597/217069/69550/67241/56417/66141/20853	11	Cluster 2
BP	GO:0007162	negative regulation of cell adhesion	13/645	315/28891	0.0256643	0.133053	0.103805	140570/11350/14190/14714/18815/15170/12527/11806/20720/14114/93673/235611/57438	13	Cluster 2
BP	GO:0032102	negative regulation of response to external stimulus	18/645	485/28891	0.0257273	0.133217	0.103933	11816/18791/14190/18815/15170/22370/12527/20848/21357/11806/20720/18600/14359/227331/213541/56417/67027/56213	18	Cluster 2
BP	GO:0007229	integrin-mediated signaling pathway	6/645	101/28891	0.0258092	0.133479	0.104137	16419/11350/13132/11806/67916/56193	6	Cluster 2
BP	GO:0006643	membrane lipid metabolic process	9/645	188/28891	0.0258738	0.133487	0.104144	13244/16590/20597/19156/230101/77626/227102/67916/70757	9	Cluster 2
BP	GO:0051302	regulation of cell division	9/645	188/28891	0.0258738	0.133487	0.104144	381293/22608/12190/227937/242521/56338/12316/23988/26370	9	Cluster 2
BP	GO:0007586	digestion	7/645	129/28891	0.025963	0.133785	0.104376	11808/11806/12491/22349/171429/53416/13350	7	Cluster 2
BP	GO:0061614	miRNA transcription	5/645	75/28891	0.0262344	0.134105	0.104626	17130/20848/239719/15251/56484	5	Cluster 2
BP	GO:0006622	protein targeting to lysosome	3/645	29/28891	0.0263093	0.134105	0.104626	17999/12759/100504663	3	Cluster 2
BP	GO:0007141	male meiosis I	3/645	29/28891	0.0263093	0.134105	0.104626	12190/13206/54427	3	Cluster 2
BP	GO:0019433	triglyceride catabolic process	3/645	29/28891	0.0263093	0.134105	0.104626	238055/11808/72108	3	Cluster 2
BP	GO:0033119	negative regulation of RNA splicing	3/645	29/28891	0.0263093	0.134105	0.104626	68035/56195/108014	3	Cluster 2
BP	GO:0071474	cellular hyperosmotic response	3/645	29/28891	0.0263093	0.134105	0.104626	22596/56449/53416	3	Cluster 2
BP	GO:1901223	negative regulation of non-canonical NF-kappaB signal transduction	3/645	29/28891	0.0263093	0.134105	0.104626	103583/68197/67027	3	Cluster 2
BP	GO:1903578	regulation of ATP metabolic process	3/645	29/28891	0.0263093	0.134105	0.104626	20848/12495/68197	3	Cluster 2
BP	GO:2000831	regulation of steroid hormone secretion	3/645	29/28891	0.0263093	0.134105	0.104626	12952/13132/14566	3	Cluster 2
BP	GO:0070507	regulation of microtubule cytoskeleton organization	8/645	159/28891	0.0267693	0.136286	0.106327	11350/80986/219103/15505/230101/54141/219114/66468	8	Cluster 2
BP	GO:0048511	rhythmic process	13/645	317/28891	0.0268315	0.136353	0.10638	11657/22788/12534/23918/12167/12952/14566/12234/103583/14359/57746/27373/56484	13	Cluster 2
BP	GO:0071559	response to transforming growth factor beta	11/645	252/28891	0.0269094	0.136353	0.10638	17130/16419/12167/20848/13132/210925/80707/80859/23988/56213/11491	11	Cluster 2
BP	GO:0045646	regulation of erythrocyte differentiation	4/645	51/28891	0.026911	0.136353	0.10638	97165/20848/15251/56484	4	Cluster 2
BP	GO:0097300	programmed necrotic cell death	4/645	51/28891	0.026911	0.136353	0.10638	19766/217837/66400/56449	4	Cluster 2
BP	GO:0015850	organic hydroxy compound transport	13/645	318/28891	0.0274295	0.138815	0.1083	238055/11808/11816/11812/18830/12495/80879/268860/13132/11806/12491/214084/171429	13	Cluster 2
BP	GO:1901657	glycosyl compound metabolic process	5/645	76/28891	0.0275847	0.139268	0.108654	11534/230101/213012/100929/27369	5	Cluster 2
BP	GO:1902807	negative regulation of cell cycle G1/S phase transition	5/645	76/28891	0.0275847	0.139268	0.108654	12366/56190/227331/214498/54394	5	Cluster 2
BP	GO:0000290	deadenylation-dependent decapping of nuclear-transcribed mRNA	2/645	12/28891	0.0283208	0.140152	0.109343	67578/74203	2	Cluster 2
BP	GO:0000491	small nucleolar ribonucleoprotein complex assembly	2/645	12/28891	0.0283208	0.140152	0.109343	72171/68845	2	Cluster 2
BP	GO:0009200	deoxyribonucleoside triphosphate metabolic process	2/645	12/28891	0.0283208	0.140152	0.109343	11534/27369	2	Cluster 2
BP	GO:0010985	negative regulation of lipoprotein particle clearance	2/645	12/28891	0.0283208	0.140152	0.109343	11812/16976	2	Cluster 2
BP	GO:0010998	regulation of translational initiation by eIF2 alpha phosphorylation	2/645	12/28891	0.0283208	0.140152	0.109343	15129/17872	2	Cluster 2
BP	GO:0015911	long-chain fatty acid import across plasma membrane	2/645	12/28891	0.0283208	0.140152	0.109343	12491/26457	2	Cluster 2
BP	GO:0021683	cerebellar granular layer morphogenesis	2/645	12/28891	0.0283208	0.140152	0.109343	381293/20720	2	Cluster 2
BP	GO:0032790	ribosome disassembly	2/645	12/28891	0.0283208	0.140152	0.109343	56422/320806	2	Cluster 2
BP	GO:0035331	negative regulation of hippo signaling	2/645	12/28891	0.0283208	0.140152	0.109343	52357/29806	2	Cluster 2
BP	GO:0043476	pigment accumulation	2/645	12/28891	0.0283208	0.140152	0.109343	245886/232946	2	Cluster 2
BP	GO:0060020	Bergmann glial cell differentiation	2/645	12/28891	0.0283208	0.140152	0.109343	11350/67916	2	Cluster 2
BP	GO:0072697	protein localization to cell cortex	2/645	12/28891	0.0283208	0.140152	0.109343	13822/26425	2	Cluster 2
BP	GO:0090399	replicative senescence	2/645	12/28891	0.0283208	0.140152	0.109343	22427/67067	2	Cluster 2
BP	GO:0098764	meiosis I cell cycle phase	2/645	12/28891	0.0283208	0.140152	0.109343	22596/57746	2	Cluster 2
BP	GO:0106015	negative regulation of inflammatory response to wounding	2/645	12/28891	0.0283208	0.140152	0.109343	15170/20848	2	Cluster 2
BP	GO:1902166	negative regulation of intrinsic apoptotic signaling pathway in response to DNA damage by p53 class mediator	2/645	12/28891	0.0283208	0.140152	0.109343	69076/57438	2	Cluster 2
BP	GO:1905907	negative regulation of amyloid fibril formation	2/645	12/28891	0.0283208	0.140152	0.109343	11816/12759	2	Cluster 2
BP	GO:0005996	monosaccharide metabolic process	12/645	287/28891	0.0286551	0.14101	0.110013	11474/14751/18706/12952/102448/15251/19733/69976/230796/381694/70974/80294	12	Cluster 2
BP	GO:0043403	skeletal muscle tissue regeneration	4/645	52/28891	0.0286554	0.14101	0.110013	15982/12527/21357/19221	4	Cluster 2
BP	GO:0043666	regulation of phosphoprotein phosphatase activity	4/645	52/28891	0.0286554	0.14101	0.110013	17872/19733/227059/17931	4	Cluster 2
BP	GO:0048009	insulin-like growth factor receptor signaling pathway	4/645	52/28891	0.0286554	0.14101	0.110013	18706/14783/227331/68818	4	Cluster 2
BP	GO:0042744	hydrogen peroxide catabolic process	3/645	30/28891	0.02876	0.14101	0.110013	15129/101488143/11808	3	Cluster 2
BP	GO:0045070	positive regulation of viral genome replication	3/645	30/28891	0.02876	0.14101	0.110013	21357/56417/20853	3	Cluster 2
BP	GO:0048199	vesicle targeting, to, from or within Golgi	3/645	30/28891	0.02876	0.14101	0.110013	68861/240756/66226	3	Cluster 2
BP	GO:1905820	positive regulation of chromosome separation	3/645	30/28891	0.02876	0.14101	0.110013	76044/215387/68612	3	Cluster 2
BP	GO:0010212	response to ionizing radiation	7/645	132/28891	0.0289477	0.141427	0.110338	22427/22596/12190/20597/68539/319583/72931	7	Cluster 2
BP	GO:0045931	positive regulation of mitotic cell cycle	7/645	132/28891	0.0289477	0.141427	0.110338	11350/12534/12190/219103/68612/54451/11491	7	Cluster 2
BP	GO:0042246	tissue regeneration	5/645	77/28891	0.0289783	0.141427	0.110338	15982/18815/12527/21357/19221	5	Cluster 2
BP	GO:0042982	amyloid precursor protein metabolic process	5/645	77/28891	0.0289783	0.141427	0.110338	11816/12759/27373/23988/11491	5	Cluster 2
BP	GO:0032092	positive regulation of protein binding	6/645	104/28891	0.02925	0.142589	0.111245	11350/11816/22370/232560/68588/23988	6	Cluster 2
BP	GO:0009615	response to virus	15/645	389/28891	0.0295853	0.144059	0.112391	11640/15519/14190/21357/20597/15251/217069/244548/69550/72354/72935/56417/66141/56213/12177	15	Cluster 2
BP	GO:0030865	cortical cytoskeleton organization	4/645	53/28891	0.0304655	0.148175	0.115602	13822/22349/22379/56193	4	Cluster 2
BP	GO:0007127	meiosis I	7/645	134/28891	0.0310615	0.150901	0.117729	12877/12190/13206/230861/57746/54427/67052	7	Cluster 2
BP	GO:0007249	canonical NF-kappaB signal transduction	11/645	258/28891	0.0311832	0.151319	0.118055	11350/12491/12234/103583/19766/217069/67154/77006/69721/65098/23873	11	Cluster 2
BP	GO:0032801	receptor catabolic process	3/645	31/28891	0.0313273	0.151499	0.118196	11816/17999/67298	3	Cluster 2
BP	GO:0033688	regulation of osteoblast proliferation	3/645	31/28891	0.0313273	0.151499	0.118196	11350/235611/68588	3	Cluster 2
BP	GO:0060795	cell fate commitment involved in formation of primary germ layer	3/645	31/28891	0.0313273	0.151499	0.118196	235497/22083/214498	3	Cluster 2
BP	GO:0043502	regulation of muscle adaptation	6/645	106/28891	0.0317036	0.153144	0.119479	11640/11474/11534/110196/23988/56484	6	Cluster 2
BP	GO:1905897	regulation of response to endoplasmic reticulum stress	5/645	79/28891	0.031897	0.153903	0.120071	17872/12759/71472/77006/66073	5	Cluster 2
BP	GO:0019318	hexose metabolic process	11/645	259/28891	0.0319399	0.153935	0.120097	11474/14751/18706/12952/15251/19733/69976/230796/381694/70974/80294	11	Cluster 2
BP	GO:0043500	muscle adaptation	7/645	135/28891	0.0321562	0.154575	0.120596	11640/11474/11534/70430/110196/23988/56484	7	Cluster 2
BP	GO:0046822	regulation of nucleocytoplasmic transport	7/645	135/28891	0.0321562	0.154575	0.120596	70769/11640/15519/12534/17999/12491/17931	7	Cluster 2
BP	GO:0007264	small GTPase mediated signal transduction	16/645	428/28891	0.0322196	0.154575	0.120596	99371/381293/11350/11816/21648/100040531/100040563/100310872/23881/11806/13860/84092/72729/268970/69721/232227	16	Cluster 2
BP	GO:1900180	regulation of protein localization to nucleus	8/645	165/28891	0.0323573	0.154575	0.120596	70769/11640/15519/12534/12491/54354/80280/23988	8	Cluster 2
BP	GO:0043393	regulation of protein binding	10/645	228/28891	0.0329281	0.154575	0.120596	11350/11816/22370/16976/13132/232560/382035/216820/68588/23988	10	Cluster 2
BP	GO:0000012	single strand break repair	2/645	13/28891	0.0329827	0.154575	0.120596	319583/72103	2	Cluster 2
BP	GO:0006271	DNA strand elongation involved in DNA replication	2/645	13/28891	0.0329827	0.154575	0.120596	18968/16881	2	Cluster 2
BP	GO:0006977	DNA damage response, signal transduction by p53 class mediator resulting in cell cycle arrest	2/645	13/28891	0.0329827	0.154575	0.120596	12366/56190	2	Cluster 2
BP	GO:0010225	response to UV-C	2/645	13/28891	0.0329827	0.154575	0.120596	22427/12190	2	Cluster 2
BP	GO:0010587	miRNA catabolic process	2/645	13/28891	0.0329827	0.154575	0.120596	268721/71701	2	Cluster 2
BP	GO:0014029	neural crest formation	2/645	13/28891	0.0329827	0.154575	0.120596	70769/240756	2	Cluster 2
BP	GO:0017038	protein import	2/645	13/28891	0.0329827	0.154575	0.120596	11816/12759	2	Cluster 2
BP	GO:0018216	peptidyl-arginine methylation	2/645	13/28891	0.0329827	0.154575	0.120596	214572/73694	2	Cluster 2
BP	GO:0030836	positive regulation of actin filament depolymerization	2/645	13/28891	0.0329827	0.154575	0.120596	22349/56193	2	Cluster 2
BP	GO:0031652	positive regulation of heat generation	2/645	13/28891	0.0329827	0.154575	0.120596	268860/26457	2	Cluster 2
BP	GO:0033539	fatty acid beta-oxidation using acyl-CoA dehydrogenase	2/645	13/28891	0.0329827	0.154575	0.120596	110842/110826	2	Cluster 2
BP	GO:0034374	low-density lipoprotein particle remodeling	2/645	13/28891	0.0329827	0.154575	0.120596	238055/11816	2	Cluster 2
BP	GO:0034982	mitochondrial protein processing	2/645	13/28891	0.0329827	0.154575	0.120596	234847/75387	2	Cluster 2
BP	GO:0036092	phosphatidylinositol-3-phosphate biosynthetic process	2/645	13/28891	0.0329827	0.154575	0.120596	18706/100504663	2	Cluster 2
BP	GO:0046462	monoacylglycerol metabolic process	2/645	13/28891	0.0329827	0.154575	0.120596	66082/13350	2	Cluster 2
BP	GO:0051657	maintenance of organelle location	2/645	13/28891	0.0329827	0.154575	0.120596	11657/12316	2	Cluster 2
BP	GO:0060149	negative regulation of post-transcriptional gene silencing	2/645	13/28891	0.0329827	0.154575	0.120596	20848/56417	2	Cluster 2
BP	GO:0060967	negative regulation of gene silencing by regulatory ncRNA	2/645	13/28891	0.0329827	0.154575	0.120596	20848/56417	2	Cluster 2
BP	GO:0090306	meiotic spindle assembly	2/645	13/28891	0.0329827	0.154575	0.120596	12316/67052	2	Cluster 2
BP	GO:1900369	negative regulation of post-transcriptional gene silencing by regulatory ncRNA	2/645	13/28891	0.0329827	0.154575	0.120596	20848/56417	2	Cluster 2
BP	GO:0097193	intrinsic apoptotic signaling pathway	13/645	327/28891	0.0332579	0.155266	0.121135	14198/12366/15502/12190/12759/68539/15251/72567/80707/66073/69076/56449/57438	13	Cluster 2
BP	GO:0000724	double-strand break repair via homologous recombination	8/645	166/28891	0.0333603	0.155266	0.121135	22427/11350/12190/67788/72931/97827/67241/94232	8	Cluster 2
BP	GO:1901136	carbohydrate derivative catabolic process	8/645	166/28891	0.0333603	0.155266	0.121135	13010/11666/12495/19156/230101/213012/74167/74245	8	Cluster 2
BP	GO:0009988	cell-cell recognition	5/645	80/28891	0.0334227	0.155266	0.121135	22788/12527/22786/64931/59083	5	Cluster 2
BP	GO:0042306	regulation of protein import into nucleus	5/645	80/28891	0.0334227	0.155266	0.121135	70769/11640/15519/12534/12491	5	Cluster 2
BP	GO:0051057	positive regulation of small GTPase mediated signal transduction	5/645	80/28891	0.0334227	0.155266	0.121135	21648/100040531/100040563/100310872/11806	5	Cluster 2
BP	GO:1901292	nucleoside phosphate catabolic process	5/645	80/28891	0.0334227	0.155266	0.121135	12496/14198/11666/12495/74167	5	Cluster 2
BP	GO:1903036	positive regulation of response to wounding	5/645	80/28891	0.0334227	0.155266	0.121135	18791/18815/22370/12491/15251	5	Cluster 2
BP	GO:0010631	epithelial cell migration	13/645	328/28891	0.0339565	0.155872	0.121608	11350/16590/14751/11816/20130/18815/11806/15251/22349/232227/67916/58233/11491	13	Cluster 2
BP	GO:0030522	intracellular receptor signaling pathway	13/645	328/28891	0.0339565	0.155872	0.121608	20848/17999/15502/21357/12952/13132/18600/12491/217069/77006/66521/56351/24074	13	Cluster 2
BP	GO:0001516	prostaglandin biosynthetic process	3/645	32/28891	0.0340107	0.155872	0.121608	96979/66469/56351	3	Cluster 2
BP	GO:0010458	exit from mitosis	3/645	32/28891	0.0340107	0.155872	0.121608	13860/328440/68612	3	Cluster 2
BP	GO:0010623	programmed cell death involved in cell development	3/645	32/28891	0.0340107	0.155872	0.121608	16590/12366/56449	3	Cluster 2
BP	GO:0034063	stress granule assembly	3/645	32/28891	0.0340107	0.155872	0.121608	23881/226562/213541	3	Cluster 2
BP	GO:0035162	embryonic hemopoiesis	3/645	32/28891	0.0340107	0.155872	0.121608	16590/15251/76457	3	Cluster 2
BP	GO:0035308	negative regulation of protein dephosphorylation	3/645	32/28891	0.0340107	0.155872	0.121608	11640/17872/19733	3	Cluster 2
BP	GO:0035455	response to interferon-alpha	3/645	32/28891	0.0340107	0.155872	0.121608	69550/56417/66141	3	Cluster 2
BP	GO:0046457	prostanoid biosynthetic process	3/645	32/28891	0.0340107	0.155872	0.121608	96979/66469/56351	3	Cluster 2
BP	GO:0048641	regulation of skeletal muscle tissue development	3/645	32/28891	0.0340107	0.155872	0.121608	11474/71472/56449	3	Cluster 2
BP	GO:1903146	regulation of autophagy of mitochondrion	3/645	32/28891	0.0340107	0.155872	0.121608	14232/15251/12177	3	Cluster 2
BP	GO:0010907	positive regulation of glucose metabolic process	4/645	55/28891	0.0342837	0.155872	0.121608	11474/12952/15251/19733	4	Cluster 2
BP	GO:0022602	ovulation cycle process	4/645	55/28891	0.0342837	0.155872	0.121608	22788/12167/14566/56484	4	Cluster 2
BP	GO:0030834	regulation of actin filament depolymerization	4/645	55/28891	0.0342837	0.155872	0.121608	18706/13860/22349/56193	4	Cluster 2
BP	GO:0050853	B cell receptor signaling pathway	4/645	55/28891	0.0342837	0.155872	0.121608	11350/15170/227059/80859	4	Cluster 2
BP	GO:0061462	protein localization to lysosome	4/645	55/28891	0.0342837	0.155872	0.121608	17999/12759/100504663/66868	4	Cluster 2
BP	GO:0097352	autophagosome maturation	4/645	55/28891	0.0342837	0.155872	0.121608	244962/100504663/94232/67474	4	Cluster 2
BP	GO:2000378	negative regulation of reactive oxygen species metabolic process	4/645	55/28891	0.0342837	0.155872	0.121608	20848/11666/15251/68197	4	Cluster 2
BP	GO:0001704	formation of primary germ layer	6/645	108/28891	0.0342874	0.155872	0.121608	14751/22370/235497/22083/214498/80294	6	Cluster 2
BP	GO:0009416	response to light stimulus	13/645	329/28891	0.0346656	0.157423	0.122818	22427/16590/17999/12952/12190/20597/66860/15251/72108/234593/66647/69076/53418	13	Cluster 2
BP	GO:0031397	negative regulation of protein ubiquitination	5/645	81/28891	0.034993	0.158401	0.123581	11350/15502/12952/382035/57438	5	Cluster 2
BP	GO:0043154	negative regulation of cysteine-type endopeptidase activity involved in apoptotic process	5/645	81/28891	0.034993	0.158401	0.123581	14751/59009/68510/68845/69076	5	Cluster 2
BP	GO:0140056	organelle localization by membrane tethering	5/645	81/28891	0.034993	0.158401	0.123581	217893/234593/100504663/67474/56193	5	Cluster 2
BP	GO:0006486	protein glycosylation	9/645	199/28891	0.0353674	0.159666	0.124568	381903/230145/80294/26879/208211/109785/67574/56737/57357	9	Cluster 2
BP	GO:0043413	macromolecule glycosylation	9/645	199/28891	0.0353674	0.159666	0.124568	381903/230145/80294/26879/208211/109785/67574/56737/57357	9	Cluster 2
BP	GO:0090132	epithelium migration	13/645	330/28891	0.0353853	0.159666	0.124568	11350/16590/14751/11816/20130/18815/11806/15251/22349/232227/67916/58233/11491	13	Cluster 2
BP	GO:2000377	regulation of reactive oxygen species metabolic process	8/645	168/28891	0.0354293	0.159695	0.12459	20848/11666/67067/12491/19766/15251/68197/56484	8	Cluster 2
BP	GO:0043542	endothelial cell migration	10/645	231/28891	0.035514	0.159907	0.124756	11350/14751/11816/20130/18815/11806/15251/67916/58233/11491	10	Cluster 2
BP	GO:0035194	regulatory ncRNA-mediated post-transcriptional gene silencing	7/645	138/28891	0.035594	0.159915	0.124762	20848/19766/14359/56417/68092/74203/29806	7	Cluster 2
BP	GO:0009062	fatty acid catabolic process	6/645	109/28891	0.0356288	0.159915	0.124762	19305/11666/52538/110842/71767/110826	6	Cluster 2
BP	GO:0090263	positive regulation of canonical Wnt signaling pathway	6/645	109/28891	0.0356288	0.159915	0.124762	232560/84092/214897/12316/27373/23988	6	Cluster 2
BP	GO:0018105	peptidyl-serine phosphorylation	13/645	331/28891	0.0361156	0.161929	0.126333	15519/12534/17872/18706/27382/232560/19766/22367/328329/214897/69726/27373/53416	13	Cluster 2
BP	GO:0007080	mitotic metaphase chromosome alignment	4/645	56/28891	0.0362923	0.162378	0.126684	381293/18221/66977/67052	4	Cluster 2
BP	GO:0044060	regulation of endocrine process	4/645	56/28891	0.0362923	0.162378	0.126684	12952/13132/16322/14566	4	Cluster 2
BP	GO:0030178	negative regulation of Wnt signaling pathway	8/645	169/28891	0.0364956	0.163116	0.127259	11816/13132/14783/80707/68588/27373/29806/56484	8	Cluster 2
BP	GO:0051149	positive regulation of muscle cell differentiation	5/645	82/28891	0.0366082	0.163144	0.127281	11474/16590/21357/110196/23988	5	Cluster 2
BP	GO:0061982	meiosis I cell cycle process	7/645	139/28891	0.0367919	0.163144	0.127281	12877/12190/13206/230861/57746/54427/67052	7	Cluster 2
BP	GO:0009156	ribonucleoside monophosphate biosynthetic process	3/645	33/28891	0.0368092	0.163144	0.127281	23918/11534/54391	3	Cluster 2
BP	GO:0010875	positive regulation of cholesterol efflux	3/645	33/28891	0.0368092	0.163144	0.127281	11816/18830/11806	3	Cluster 2
BP	GO:0030947	regulation of vascular endothelial growth factor receptor signaling pathway	3/645	33/28891	0.0368092	0.163144	0.127281	17999/14783/15251	3	Cluster 2
BP	GO:0051150	regulation of smooth muscle cell differentiation	3/645	33/28891	0.0368092	0.163144	0.127281	16590/71973/66999	3	Cluster 2
BP	GO:0051642	centrosome localization	3/645	33/28891	0.0368092	0.163144	0.127281	18080/12316/26425	3	Cluster 2
BP	GO:2000780	negative regulation of double-strand break repair	3/645	33/28891	0.0368092	0.163144	0.127281	11350/66911/94232	3	Cluster 2
BP	GO:0090130	tissue migration	13/645	332/28891	0.0368566	0.163184	0.127312	11350/16590/14751/11816/20130/18815/11806/15251/22349/232227/67916/58233/11491	13	Cluster 2
BP	GO:0000279	M phase	2/645	14/28891	0.0379207	0.16514	0.128838	22596/57746	2	Cluster 2
BP	GO:0007343	egg activation	2/645	14/28891	0.0379207	0.16514	0.128838	18791/22786	2	Cluster 2
BP	GO:0008300	isoprenoid catabolic process	2/645	14/28891	0.0379207	0.16514	0.128838	17117/57357	2	Cluster 2
BP	GO:0010820	positive regulation of T cell chemotaxis	2/645	14/28891	0.0379207	0.16514	0.128838	11491/53416	2	Cluster 2
BP	GO:0030497	fatty acid elongation	2/645	14/28891	0.0379207	0.16514	0.128838	11666/70757	2	Cluster 2
BP	GO:0030949	positive regulation of vascular endothelial growth factor receptor signaling pathway	2/645	14/28891	0.0379207	0.16514	0.128838	14783/15251	2	Cluster 2
BP	GO:0046479	glycosphingolipid catabolic process	2/645	14/28891	0.0379207	0.16514	0.128838	19156/230101	2	Cluster 2
BP	GO:0046886	positive regulation of hormone biosynthetic process	2/645	14/28891	0.0379207	0.16514	0.128838	13132/15251	2	Cluster 2
BP	GO:0070508	cholesterol import	2/645	14/28891	0.0379207	0.16514	0.128838	11806/12491	2	Cluster 2
BP	GO:0098762	meiotic cell cycle phase	2/645	14/28891	0.0379207	0.16514	0.128838	22596/57746	2	Cluster 2
BP	GO:0098883	synapse pruning	2/645	14/28891	0.0379207	0.16514	0.128838	12266/53972	2	Cluster 2
BP	GO:0098917	retrograde trans-synaptic signaling	2/645	14/28891	0.0379207	0.16514	0.128838	66082/54725	2	Cluster 2
BP	GO:0106014	regulation of inflammatory response to wounding	2/645	14/28891	0.0379207	0.16514	0.128838	15170/20848	2	Cluster 2
BP	GO:1901836	regulation of transcription of nucleolar large rRNA by RNA polymerase I	2/645	14/28891	0.0379207	0.16514	0.128838	216443/68845	2	Cluster 2
BP	GO:1903867	extraembryonic membrane development	2/645	14/28891	0.0379207	0.16514	0.128838	54427/56213	2	Cluster 2
BP	GO:2000767	positive regulation of cytoplasmic translation	2/645	14/28891	0.0379207	0.16514	0.128838	12785/22608	2	Cluster 2
BP	GO:0001889	liver development	7/645	140/28891	0.038016	0.165216	0.128898	326622/22370/18706/239719/16004/54725/80280	7	Cluster 2
BP	GO:0010811	positive regulation of cell-substrate adhesion	7/645	140/28891	0.038016	0.165216	0.128898	11350/20130/22370/13132/11806/12491/14114	7	Cluster 2
BP	GO:0009395	phospholipid catabolic process	4/645	57/28891	0.0383674	0.165894	0.129427	11812/20597/77626/66082	4	Cluster 2
BP	GO:0031648	protein destabilization	4/645	57/28891	0.0383674	0.165894	0.129427	664994/12234/103583/214498	4	Cluster 2
BP	GO:0050435	amyloid-beta metabolic process	4/645	57/28891	0.0383674	0.165894	0.129427	11816/12759/27373/23988	4	Cluster 2
BP	GO:0070527	platelet aggregation	4/645	57/28891	0.0383674	0.165894	0.129427	15170/12527/20720/56193	4	Cluster 2
BP	GO:1901861	regulation of muscle tissue development	4/645	57/28891	0.0383674	0.165894	0.129427	11474/239719/71472/56449	4	Cluster 2
BP	GO:0051402	neuron apoptotic process	14/645	369/28891	0.0389258	0.168137	0.131177	381293/11350/14751/11816/13030/12366/18706/12759/19766/15251/15505/319583/23988/56351	14	Cluster 2
BP	GO:0006972	hyperosmotic response	3/645	34/28891	0.039722	0.170536	0.133048	22596/56449/53416	3	Cluster 2
BP	GO:0007097	nuclear migration	3/645	34/28891	0.039722	0.170536	0.133048	18221/103583/320165	3	Cluster 2
BP	GO:0035929	steroid hormone secretion	3/645	34/28891	0.039722	0.170536	0.133048	12952/13132/14566	3	Cluster 2
BP	GO:0045738	negative regulation of DNA repair	3/645	34/28891	0.039722	0.170536	0.133048	11350/66911/94232	3	Cluster 2
BP	GO:0045943	positive regulation of transcription by RNA polymerase I	3/645	34/28891	0.039722	0.170536	0.133048	17872/216443/68845	3	Cluster 2
BP	GO:0061842	microtubule organizing center localization	3/645	34/28891	0.039722	0.170536	0.133048	18080/12316/26425	3	Cluster 2
BP	GO:0051091	positive regulation of DNA-binding transcription factor activity	11/645	269/28891	0.0402358	0.172567	0.134633	16590/15982/20848/12759/12491/19766/217069/67154/77006/67916/66521	11	Cluster 2
BP	GO:0045807	positive regulation of endocytosis	9/645	204/28891	0.0403851	0.17284	0.134846	12476/12266/11816/22370/13132/11806/20597/12759/12491	9	Cluster 2
BP	GO:0042743	hydrogen peroxide metabolic process	4/645	58/28891	0.0405091	0.17284	0.134846	15129/101488143/11808/20848	4	Cluster 2
BP	GO:0043388	positive regulation of DNA binding	4/645	58/28891	0.0405091	0.17284	0.134846	97165/229906/77006/59022	4	Cluster 2
BP	GO:0043536	positive regulation of blood vessel endothelial cell migration	4/645	58/28891	0.0405091	0.17284	0.134846	11350/18815/15251/11491	4	Cluster 2
BP	GO:2001222	regulation of neuron migration	4/645	58/28891	0.0405091	0.17284	0.134846	140570/14714/20848/11491	4	Cluster 2
BP	GO:0098781	ncRNA transcription	7/645	142/28891	0.0405438	0.17284	0.134846	17130/20848/239719/15251/216443/68845/56484	7	Cluster 2
BP	GO:0008630	intrinsic apoptotic signaling pathway in response to DNA damage	6/645	113/28891	0.0413292	0.175484	0.136908	12366/12190/12759/68539/69076/57438	6	Cluster 2
BP	GO:0015908	fatty acid transport	6/645	113/28891	0.0413292	0.175484	0.136908	21884/11816/11666/12491/26457/66350	6	Cluster 2
BP	GO:0021549	cerebellum development	6/645	113/28891	0.0413292	0.175484	0.136908	381293/11350/18541/20720/19156/53418	6	Cluster 2
BP	GO:0034502	protein localization to chromosome	6/645	113/28891	0.0413292	0.175484	0.136908	12534/12190/22367/208628/68014/72103	6	Cluster 2
BP	GO:0007179	transforming growth factor beta receptor signaling pathway	9/645	205/28891	0.0414435	0.175618	0.137013	17130/16419/12167/20848/13132/210925/23988/56213/11491	9	Cluster 2
BP	GO:0030308	negative regulation of cell growth	9/645	205/28891	0.0414435	0.175618	0.137013	15982/13132/232560/14566/20720/56401/67155/69550/54394	9	Cluster 2
BP	GO:0035023	regulation of Rho protein signal transduction	5/645	85/28891	0.0417253	0.17646	0.13767	11350/11816/11806/13860/72729	5	Cluster 2
BP	GO:0070373	negative regulation of ERK1 and ERK2 cascade	5/645	85/28891	0.0417253	0.17646	0.13767	11350/21648/13132/14114/23988	5	Cluster 2
BP	GO:0061008	hepaticobiliary system development	7/645	143/28891	0.0418477	0.176794	0.13793	326622/22370/18706/239719/16004/54725/80280	7	Cluster 2
BP	GO:0051017	actin filament bundle assembly	8/645	174/28891	0.042151	0.176794	0.13793	16419/11350/11806/13860/22349/67803/268970/56193	8	Cluster 2
BP	GO:0030042	actin filament depolymerization	4/645	59/28891	0.0427175	0.176794	0.13793	18706/13860/22349/56193	4	Cluster 2
BP	GO:0035567	non-canonical Wnt signaling pathway	4/645	59/28891	0.0427175	0.176794	0.13793	11350/13132/68588/27373	4	Cluster 2
BP	GO:1900024	regulation of substrate adhesion-dependent cell spreading	4/645	59/28891	0.0427175	0.176794	0.13793	11350/13132/11806/14114	4	Cluster 2
BP	GO:1902808	positive regulation of cell cycle G1/S phase transition	4/645	59/28891	0.0427175	0.176794	0.13793	219103/214498/54451/11491	4	Cluster 2
BP	GO:0000038	very long-chain fatty acid metabolic process	3/645	35/28891	0.042748	0.176794	0.13793	19305/11666/70757	3	Cluster 2
BP	GO:0007007	inner mitochondrial membrane organization	3/645	35/28891	0.042748	0.176794	0.13793	67067/30059/30056	3	Cluster 2
BP	GO:0007020	microtubule nucleation	3/645	35/28891	0.042748	0.176794	0.13793	219103/18080/74237	3	Cluster 2
BP	GO:0006520	amino acid metabolic process	11/645	272/28891	0.0429915	0.176794	0.13793	268860/216443/97541/71562/227095/75387/11720/110842/69955/110826/71984	11	Cluster 2
BP	GO:0000722	telomere maintenance via recombination	2/645	15/28891	0.0431201	0.176794	0.13793	12190/67241	2	Cluster 2
BP	GO:0006448	regulation of translational elongation	2/645	15/28891	0.0431201	0.176794	0.13793	27058/74112	2	Cluster 2
BP	GO:0007076	mitotic chromosome condensation	2/645	15/28891	0.0431201	0.176794	0.13793	215387/108907	2	Cluster 2
BP	GO:0009170	purine deoxyribonucleoside monophosphate metabolic process	2/645	15/28891	0.0431201	0.176794	0.13793	11534/27369	2	Cluster 2
BP	GO:0010744	positive regulation of macrophage derived foam cell differentiation	2/645	15/28891	0.0431201	0.176794	0.13793	238055/12491	2	Cluster 2
BP	GO:0010819	regulation of T cell chemotaxis	2/645	15/28891	0.0431201	0.176794	0.13793	11491/53416	2	Cluster 2
BP	GO:0032372	negative regulation of sterol transport	2/645	15/28891	0.0431201	0.176794	0.13793	11816/11812	2	Cluster 2
BP	GO:0032375	negative regulation of cholesterol transport	2/645	15/28891	0.0431201	0.176794	0.13793	11816/11812	2	Cluster 2
BP	GO:0033690	positive regulation of osteoblast proliferation	2/645	15/28891	0.0431201	0.176794	0.13793	11350/68588	2	Cluster 2
BP	GO:0034111	negative regulation of homotypic cell-cell adhesion	2/645	15/28891	0.0431201	0.176794	0.13793	12527/20720	2	Cluster 2
BP	GO:0035627	ceramide transport	2/645	15/28891	0.0431201	0.176794	0.13793	18830/19156	2	Cluster 2
BP	GO:0042541	hemoglobin biosynthetic process	2/645	15/28891	0.0431201	0.176794	0.13793	16322/15251	2	Cluster 2
BP	GO:0042754	negative regulation of circadian rhythm	2/645	15/28891	0.0431201	0.176794	0.13793	12952/57746	2	Cluster 2
BP	GO:0043558	regulation of translational initiation in response to stress	2/645	15/28891	0.0431201	0.176794	0.13793	15129/17872	2	Cluster 2
BP	GO:0048308	organelle inheritance	2/645	15/28891	0.0431201	0.176794	0.13793	12534/22367	2	Cluster 2
BP	GO:0048313	Golgi inheritance	2/645	15/28891	0.0431201	0.176794	0.13793	12534/22367	2	Cluster 2
BP	GO:0051782	negative regulation of cell division	2/645	15/28891	0.0431201	0.176794	0.13793	56338/12316	2	Cluster 2
BP	GO:0099550	trans-synaptic signaling, modulating synaptic transmission	2/645	15/28891	0.0431201	0.176794	0.13793	18791/18815	2	Cluster 2
BP	GO:1905048	regulation of metallopeptidase activity	2/645	15/28891	0.0431201	0.176794	0.13793	20848/77006	2	Cluster 2
BP	GO:2000095	regulation of Wnt signaling pathway, planar cell polarity pathway	2/645	15/28891	0.0431201	0.176794	0.13793	11350/13132	2	Cluster 2
BP	GO:2000650	negative regulation of sodium ion transmembrane transporter activity	2/645	15/28891	0.0431201	0.176794	0.13793	17999/53416	2	Cluster 2
BP	GO:0071214	cellular response to abiotic stimulus	13/645	340/28891	0.0431783	0.176794	0.13793	22427/22596/18706/17999/12190/20597/68539/319583/72931/66647/69076/56449/53416	13	Cluster 2
BP	GO:0104004	cellular response to environmental stimulus	13/645	340/28891	0.0431783	0.176794	0.13793	22427/22596/18706/17999/12190/20597/68539/319583/72931/66647/69076/56449/53416	13	Cluster 2
BP	GO:0034109	homotypic cell-cell adhesion	5/645	86/28891	0.0435221	0.17803	0.138895	15170/12527/20720/67916/56193	5	Cluster 2
BP	GO:0007626	locomotory behavior	11/645	273/28891	0.0439382	0.179559	0.140088	319924/11816/268860/13860/19156/227331/72108/214084/58799/70430/53418	11	Cluster 2
BP	GO:0032535	regulation of cellular component size	15/645	411/28891	0.0443091	0.180901	0.141134	11350/15519/11816/17872/15982/18706/13860/22349/230101/230796/268970/99152/56193/20499/53416	15	Cluster 2
BP	GO:0000723	telomere maintenance	7/645	145/28891	0.0445363	0.181653	0.141722	22427/15519/22596/12190/108689/67241/56351	7	Cluster 2
BP	GO:0002200	somatic diversification of immune receptors	5/645	87/28891	0.0453646	0.184324	0.143805	321006/319583/56417/72103/80859	5	Cluster 2
BP	GO:0006809	nitric oxide biosynthetic process	5/645	87/28891	0.0453646	0.184324	0.143805	15519/12759/12491/19733/66427	5	Cluster 2
BP	GO:0008088	axo-dendritic transport	5/645	87/28891	0.0453646	0.184324	0.143805	234847/103583/232946/15251/20853	5	Cluster 2
BP	GO:0022406	membrane docking	5/645	87/28891	0.0453646	0.184324	0.143805	217893/234593/100504663/67474/56193	5	Cluster 2
BP	GO:0018209	peptidyl-serine modification	13/645	343/28891	0.0457337	0.185168	0.144464	15519/12534/17872/18706/27382/232560/19766/22367/328329/214897/69726/27373/53416	13	Cluster 2
BP	GO:0061572	actin filament bundle organization	8/645	177/28891	0.0458083	0.185168	0.144464	16419/11350/11806/13860/22349/67803/268970/56193	8	Cluster 2
BP	GO:0000731	DNA synthesis involved in DNA repair	3/645	36/28891	0.045886	0.185168	0.144464	22427/18968/78903	3	Cluster 2
BP	GO:0032369	negative regulation of lipid transport	3/645	36/28891	0.045886	0.185168	0.144464	11816/11812/12952	3	Cluster 2
BP	GO:0043094	cellular metabolic compound salvage	3/645	36/28891	0.045886	0.185168	0.144464	23918/11534/27369	3	Cluster 2
BP	GO:0055094	response to lipoprotein particle	3/645	36/28891	0.045886	0.185168	0.144464	11816/12527/12491	3	Cluster 2
BP	GO:0014902	myotube differentiation	7/645	146/28891	0.0459213	0.185168	0.144464	18807/11474/12527/66860/56190/69726/19221	7	Cluster 2
BP	GO:0046488	phosphatidylinositol metabolic process	7/645	146/28891	0.0459213	0.185168	0.144464	18706/26457/100504663/52123/56193/56077/54384	7	Cluster 2
BP	GO:0097191	extrinsic apoptotic signaling pathway	10/645	242/28891	0.046198	0.186107	0.145196	12366/97165/12167/13132/19766/59009/80707/80859/23873/56484	10	Cluster 2
BP	GO:0030100	regulation of endocytosis	13/645	344/28891	0.0466084	0.187582	0.146347	12476/12266/11816/22370/11812/17999/16976/13132/11806/20597/12759/12491/232227	13	Cluster 2
BP	GO:0043523	regulation of neuron apoptotic process	12/645	310/28891	0.0469485	0.188772	0.147276	381293/11350/14751/11816/12366/18706/12759/19766/15251/15505/319583/23988	12	Cluster 2
BP	GO:0043524	negative regulation of neuron apoptotic process	9/645	210/28891	0.0470161	0.188865	0.147348	381293/14751/11816/18706/12759/15251/15505/319583/23988	9	Cluster 2
BP	GO:0006637	acyl-CoA metabolic process	5/645	88/28891	0.0472531	0.18889	0.147368	11666/52538/73724/60525/13350	5	Cluster 2
BP	GO:0035383	thioester metabolic process	5/645	88/28891	0.0472531	0.18889	0.147368	11666/52538/73724/60525/13350	5	Cluster 2
BP	GO:0046785	microtubule polymerization	5/645	88/28891	0.0472531	0.18889	0.147368	11350/219103/18080/230101/74237	5	Cluster 2
BP	GO:0006278	RNA-templated DNA biosynthetic process	4/645	61/28891	0.0473337	0.18889	0.147368	15519/22596/108689/56351	4	Cluster 2
BP	GO:0007004	telomere maintenance via telomerase	4/645	61/28891	0.0473337	0.18889	0.147368	15519/22596/108689/56351	4	Cluster 2
BP	GO:0044091	membrane biogenesis	4/645	61/28891	0.0473337	0.18889	0.147368	19156/19298/231798/56535	4	Cluster 2
BP	GO:0071103	DNA conformation change	4/645	61/28891	0.0473337	0.18889	0.147368	22427/11350/20024/320209	4	Cluster 2
BP	GO:0032259	methylation	11/645	277/28891	0.0478682	0.190179	0.148373	69487/14911/212528/69156/230027/214572/73694/69726/54427/68043/67897	11	Cluster 2
BP	GO:0032386	regulation of intracellular transport	13/645	346/28891	0.0483926	0.190179	0.148373	70769/11640/15519/12534/17999/18541/13132/12491/54141/234593/54645/17931/12177	13	Cluster 2
BP	GO:0006177	GMP biosynthetic process	2/645	16/28891	0.0485669	0.190179	0.148373	23918/11534	2	Cluster 2
BP	GO:0006677	glycosylceramide metabolic process	2/645	16/28891	0.0485669	0.190179	0.148373	19156/230101	2	Cluster 2
BP	GO:0006744	ubiquinone biosynthetic process	2/645	16/28891	0.0485669	0.190179	0.148373	230027/67914	2	Cluster 2
BP	GO:0019377	glycolipid catabolic process	2/645	16/28891	0.0485669	0.190179	0.148373	19156/230101	2	Cluster 2
BP	GO:0021681	cerebellar granular layer development	2/645	16/28891	0.0485669	0.190179	0.148373	381293/20720	2	Cluster 2
BP	GO:0031054	pre-miRNA processing	2/645	16/28891	0.0485669	0.190179	0.148373	21357/56417	2	Cluster 2
BP	GO:0031650	regulation of heat generation	2/645	16/28891	0.0485669	0.190179	0.148373	268860/26457	2	Cluster 2
BP	GO:0051004	regulation of lipoprotein lipase activity	2/645	16/28891	0.0485669	0.190179	0.148373	11808/11812	2	Cluster 2
BP	GO:0051151	negative regulation of smooth muscle cell differentiation	2/645	16/28891	0.0485669	0.190179	0.148373	71973/66999	2	Cluster 2
BP	GO:0051382	kinetochore assembly	2/645	16/28891	0.0485669	0.190179	0.148373	208628/26886	2	Cluster 2
BP	GO:0060546	negative regulation of necroptotic process	2/645	16/28891	0.0485669	0.190179	0.148373	19766/56449	2	Cluster 2
BP	GO:0090136	epithelial cell-cell adhesion	2/645	16/28891	0.0485669	0.190179	0.148373	16419/16590	2	Cluster 2
BP	GO:0106380	purine ribonucleotide salvage	2/645	16/28891	0.0485669	0.190179	0.148373	23918/11534	2	Cluster 2
BP	GO:0110156	methylguanosine-cap decapping	2/645	16/28891	0.0485669	0.190179	0.148373	67578/74203	2	Cluster 2
BP	GO:1902165	regulation of intrinsic apoptotic signaling pathway in response to DNA damage by p53 class mediator	2/645	16/28891	0.0485669	0.190179	0.148373	69076/57438	2	Cluster 2
BP	GO:1902287	semaphorin-plexin signaling pathway involved in axon guidance	2/645	16/28891	0.0485669	0.190179	0.148373	140570/235611	2	Cluster 2
BP	GO:1902306	negative regulation of sodium ion transmembrane transport	2/645	16/28891	0.0485669	0.190179	0.148373	17999/53416	2	Cluster 2
BP	GO:2000232	regulation of rRNA processing	2/645	16/28891	0.0485669	0.190179	0.148373	72171/213541	2	Cluster 2
BP	GO:1903706	regulation of hemopoiesis	16/645	452/28891	0.0485973	0.190179	0.148373	11350/15519/14190/15170/97165/20848/235497/19766/15251/22083/59009/67155/214498/70564/80859/56484	16	Cluster 2
BP	GO:0000132	establishment of mitotic spindle orientation	3/645	37/28891	0.0491347	0.190513	0.148634	21648/103583/67052	3	Cluster 2
BP	GO:0022617	extracellular matrix disassembly	3/645	37/28891	0.0491347	0.190513	0.148634	18815/13010/56640	3	Cluster 2
BP	GO:0030808	regulation of nucleotide biosynthetic process	3/645	37/28891	0.0491347	0.190513	0.148634	20848/12495/68197	3	Cluster 2
BP	GO:0033687	osteoblast proliferation	3/645	37/28891	0.0491347	0.190513	0.148634	11350/235611/68588	3	Cluster 2
BP	GO:0034389	lipid droplet organization	3/645	37/28891	0.0491347	0.190513	0.148634	72108/19221/14705	3	Cluster 2
BP	GO:0043618	regulation of transcription from RNA polymerase II promoter in response to stress	3/645	37/28891	0.0491347	0.190513	0.148634	17872/12491/15251	3	Cluster 2
BP	GO:1900371	regulation of purine nucleotide biosynthetic process	3/645	37/28891	0.0491347	0.190513	0.148634	20848/12495/68197	3	Cluster 2
BP	GO:2000406	positive regulation of T cell migration	3/645	37/28891	0.0491347	0.190513	0.148634	11350/11491/53416	3	Cluster 2
BP	GO:0034728	nucleosome organization	5/645	89/28891	0.0491875	0.190513	0.148634	319177/67155/72480/69726/110749	5	Cluster 2
BP	GO:0040014	regulation of multicellular organism growth	5/645	89/28891	0.0491875	0.190513	0.148634	19305/13046/20848/18706/22349	5	Cluster 2
BP	GO:0106027	neuron projection organization	6/645	118/28891	0.0492211	0.190513	0.148634	11816/11666/232560/66860/103967/53972	6	Cluster 2
BP	GO:0120034	positive regulation of plasma membrane bounded cell projection assembly	6/645	118/28891	0.0492211	0.190513	0.148634	16590/15519/13860/219103/103967/114602	6	Cluster 2
BP	GO:0015718	monocarboxylic acid transport	8/645	180/28891	0.0496675	0.192066	0.149845	21884/11816/11666/80879/12491/26457/171429/66350	8	Cluster 2
BP	GO:0042446	hormone biosynthetic process	4/645	62/28891	0.0497415	0.192177	0.149932	15490/12167/13132/15251	4	Cluster 2
CC	GO:0098798	mitochondrial protein-containing complex	28/658	303/28573	5.7499e-10	2.9957e-07	2.33628e-07	17710/17719/17706/70257/67067/30059/234847/99045/66815/218506/71701/56280/110842/77721/68197/66091/66046/66119/66449/64655/59054/69527/66383/68342/110826/270166/30056/21854	28	Cluster 2
CC	GO:0036464	cytoplasmic ribonucleoprotein granule	24/658	246/28573	3.34378e-09	8.71054e-07	6.79315e-07	67578/326622/13046/20823/22608/23881/319765/13206/217069/14359/217980/227331/72634/57746/74068/213541/83561/20639/69125/74203/80859/56758/29806/20853	24	Cluster 2
CC	GO:0035770	ribonucleoprotein granule	24/658	264/28573	1.34158e-08	2.32987e-06	1.81701e-06	67578/326622/13046/20823/22608/23881/319765/13206/217069/14359/217980/227331/72634/57746/74068/213541/83561/20639/69125/74203/80859/56758/29806/20853	24	Cluster 2
CC	GO:0000151	ubiquitin ligase complex	27/658	349/28573	5.12304e-08	5.51571e-06	4.30157e-06	217232/232566/17999/71833/12190/268721/12234/103583/242521/321006/230796/240756/99152/58799/98193/69837/234959/71765/28199/52206/68098/28077/12301/68612/66172/74106/56371	27	Cluster 2
CC	GO:0005874	microtubule	32/658	467/28573	5.29338e-08	5.51571e-06	4.30157e-06	99371/381293/18221/22144/11816/12534/16563/16571/18541/21648/100040531/100040563/100310872/80986/219103/54354/103583/18080/15505/54141/225745/103967/219114/208628/12316/231123/217310/74237/80280/66468/66411/108907	32	Cluster 2
CC	GO:0031461	cullin-RING ubiquitin ligase complex	20/658	224/28573	2.8826e-07	2.50305e-05	1.95207e-05	217232/232566/71833/268721/12234/103583/242521/321006/230796/240756/99152/58799/98193/71765/28199/52206/12301/68612/74106/56371	20	Cluster 2
CC	GO:0010494	cytoplasmic stress granule	12/658	84/28573	5.01369e-07	3.73162e-05	2.9102e-05	13046/20823/22608/23881/319765/217069/14359/217980/227331/213541/56758/20853	12	Cluster 2
CC	GO:0098800	inner mitochondrial membrane protein complex	15/658	154/28573	2.97819e-06	0.000193954	0.00015126	17710/17719/17706/70257/67067/30059/234847/66815/68197/66091/66046/66449/68342/30056/21854	15	Cluster 2
CC	GO:0005759	mitochondrial matrix	21/658	304/28573	9.08049e-06	0.00047607	0.000371276	12534/268860/99045/218506/52538/75387/110821/110196/56280/110842/77721/66834/66449/64655/59054/66400/69527/66383/110826/270166/56484	21	Cluster 2
CC	GO:0032994	protein-lipid complex	8/658	46/28573	9.13761e-06	0.00047607	0.000371276	238055/11808/11816/11812/18830/11806/12759/56535	8	Cluster 2
CC	GO:0080008	Cul4-RING E3 ubiquitin ligase complex	7/658	34/28573	1.04185e-05	0.000493458	0.000384836	71833/321006/230796/58799/98193/28199/74106	7	Cluster 2
CC	GO:0034364	high-density lipoprotein particle	7/658	35/28573	1.27656e-05	0.00055198	0.000430476	238055/11808/11816/11812/18830/11806/12759	7	Cluster 2
CC	GO:0000940	outer kinetochore	6/658	24/28573	1.3773e-05	0.00055198	0.000430476	66442/219114/66977/66468/67629/67052	6	Cluster 2
CC	GO:0070847	core mediator complex	6/658	26/28573	2.2653e-05	0.000843016	0.000657448	234959/66999/94112/67381/28077/66172	6	Cluster 2
CC	GO:0016591	RNA polymerase II, holoenzyme	9/658	71/28573	3.59848e-05	0.00124987	0.000974746	229906/20021/235497/22083/407786/235459/214498/223527/24074	9	Cluster 2
CC	GO:0000793	condensed chromosome	21/658	337/28573	4.19572e-05	0.0013119	0.00102312	97165/229906/12190/66442/103583/76044/54141/319583/215387/219114/208628/68014/67241/66977/66647/66468/54427/67629/67052/17931/26886	21	Cluster 2
CC	GO:0031970	organelle envelope lumen	10/658	90/28573	4.28068e-05	0.0013119	0.00102312	12856/30059/16004/105886298/67500/71701/12301/14004/69076/30056	10	Cluster 2
CC	GO:0034358	plasma lipoprotein particle	7/658	43/28573	5.2152e-05	0.00143006	0.00111527	238055/11808/11816/11812/18830/11806/12759	7	Cluster 2
CC	GO:1990777	lipoprotein particle	7/658	43/28573	5.2152e-05	0.00143006	0.00111527	238055/11808/11816/11812/18830/11806/12759	7	Cluster 2
CC	GO:0055029	nuclear DNA-directed RNA polymerase complex	10/658	94/28573	6.23151e-05	0.00162331	0.00126598	18968/229906/20021/235497/22083/407786/235459/214498/223527/24074	10	Cluster 2
CC	GO:0090575	RNA polymerase II transcription regulator complex	17/658	249/28573	7.3242e-05	0.0018171	0.00141711	17130/20848/229906/15251/13559/407786/235459/234959/80707/66999/94112/67381/28077/66172/223527/53970/24074	17	Cluster 2
CC	GO:0000428	DNA-directed RNA polymerase complex	10/658	97/28573	8.15013e-05	0.00189806	0.00148025	18968/229906/20021/235497/22083/407786/235459/214498/223527/24074	10	Cluster 2
CC	GO:0072686	mitotic spindle	14/658	181/28573	8.37915e-05	0.00189806	0.00148025	217232/18221/12534/80986/18080/227937/54141/225745/219114/12316/231123/67241/66468/108907	14	Cluster 2
CC	GO:0000152	nuclear ubiquitin ligase complex	7/658	47/28573	9.39957e-05	0.00201939	0.00157488	217232/12190/99152/69837/52206/68612/56371	7	Cluster 2
CC	GO:0030880	RNA polymerase complex	10/658	99/28573	9.68998e-05	0.00201939	0.00157488	18968/229906/20021/235497/22083/407786/235459/214498/223527/24074	10	Cluster 2
CC	GO:0005819	spindle	21/658	367/28573	0.000139954	0.00247684	0.00193163	217232/381293/18221/12534/16563/12877/57815/80986/18080/227937/320209/54141/225745/219114/208628/12316/231123/74237/67241/66468/108907	21	Cluster 2
CC	GO:0005635	nuclear envelope	24/658	451/28573	0.000146406	0.00247684	0.00193163	11816/13010/18968/20905/80879/16004/68539/382030/103583/13559/14359/320938/77626/74167/67500/74412/208263/66050/12301/52123/223527/56371/26370/12177	24	Cluster 2
CC	GO:0062023	collagen-containing extracellular matrix	22/658	396/28573	0.000149414	0.00247684	0.00193163	16427/140570/12476/12496/11657/15519/13030/22788/14190/18815/13010/22370/11905/12495/20720/14114/56401/16424/16425/22786/245026/56213	22	Cluster 2
CC	GO:0005680	anaphase-promoting complex	5/658	23/28573	0.000152128	0.00247684	0.00193163	217232/99152/52206/68612/56371	5	Cluster 2
CC	GO:0043186	P granule	5/658	23/28573	0.000152128	0.00247684	0.00193163	13206/72634/57746/74068/83561	5	Cluster 2
CC	GO:0045495	pole plasm	5/658	23/28573	0.000152128	0.00247684	0.00193163	13206/72634/57746/74068/83561	5	Cluster 2
CC	GO:0060293	germ plasm	5/658	23/28573	0.000152128	0.00247684	0.00193163	13206/72634/57746/74068/83561	5	Cluster 2
CC	GO:0016592	mediator complex	6/658	36/28573	0.000157602	0.00248821	0.00194049	72567/234959/66999/67381/28077/66172	6	Cluster 2
CC	GO:0000776	kinetochore	13/658	171/28573	0.00017662	0.00270645	0.00211069	229906/66442/103583/54141/219114/208628/68014/66977/66468/67629/67052/17931/26886	13	Cluster 2
CC	GO:0098687	chromosomal region	21/658	375/28573	0.000188024	0.00279887	0.00218278	22427/26428/22596/229906/12190/66442/103583/54141/219114/208628/108689/68014/78903/67241/66977/66647/66468/67629/67052/17931/26886	21	Cluster 2
CC	GO:0001650	fibrillar center	12/658	154/28573	0.000246988	0.00357447	0.00278764	70769/14198/16590/13132/235497/13559/321006/67154/108689/214572/20639/67897	12	Cluster 2
CC	GO:0000779	condensed chromosome, centromeric region	13/658	182/28573	0.000325162	0.00451852	0.00352389	229906/66442/103583/54141/219114/208628/68014/66977/66468/67629/67052/17931/26886	13	Cluster 2
CC	GO:0034361	very-low-density lipoprotein particle	5/658	27/28573	0.000338239	0.00451852	0.00352389	238055/11808/11816/11812/11806	5	Cluster 2
CC	GO:0034385	triglyceride-rich plasma lipoprotein particle	5/658	27/28573	0.000338239	0.00451852	0.00352389	238055/11808/11816/11812/11806	5	Cluster 2
CC	GO:0005844	polysome	8/658	78/28573	0.000430805	0.00561123	0.00437607	326622/19944/14359/13164/217980/217331/71701/66521	8	Cluster 2
CC	GO:0044295	axonal growth cone	6/658	48/28573	0.000786109	0.00998934	0.00779045	15519/21648/100040531/100040563/100310872/18080	6	Cluster 2
CC	GO:0034518	RNA cap binding complex	4/658	19/28573	0.000820027	0.0101722	0.0079331	218268/230861/68092/67897	4	Cluster 2
CC	GO:0000314	organellar small ribosomal subunit	5/658	33/28573	0.000887406	0.0105077	0.0081947	99045/218506/77721/64655/69527	5	Cluster 2
CC	GO:0005763	mitochondrial small ribosomal subunit	5/658	33/28573	0.000887406	0.0105077	0.0081947	99045/218506/77721/64655/69527	5	Cluster 2
CC	GO:0031414	N-terminal protein acetyltransferase complex	3/658	11/28573	0.0017472	0.0202286	0.0157758	97243/66897/56292	3	Cluster 2
CC	GO:0005758	mitochondrial intermembrane space	7/658	77/28573	0.00198556	0.0220102	0.0171652	12856/30059/105886298/71701/14004/69076/30056	7	Cluster 2
CC	GO:0005876	spindle microtubule	7/658	77/28573	0.00198556	0.0220102	0.0171652	12534/16563/225745/219114/208628/231123/66468	7	Cluster 2
CC	GO:0005744	TIM23 mitochondrial import inner membrane translocase complex	3/658	12/28573	0.00228991	0.0242718	0.018929	67067/66449/21854	3	Cluster 2
CC	GO:0042627	chylomicron	3/658	12/28573	0.00228991	0.0242718	0.018929	238055/11808/11816	3	Cluster 2
CC	GO:0005875	microtubule associated complex	10/658	148/28573	0.00232935	0.0242718	0.018929	381293/16563/16571/21648/100040531/100040563/100310872/103583/225745/231123	10	Cluster 2
CC	GO:0070469	respirasome	8/658	103/28573	0.00265082	0.0261955	0.0204293	17710/17719/72795/68197/66091/66046/68342/56295	8	Cluster 2
CC	GO:0019867	outer membrane	13/658	229/28573	0.0026648	0.0261955	0.0204293	11640/17872/215456/26457/77626/239555/66379/97827/66119/66050/66427/56484/12177	13	Cluster 2
CC	GO:0031968	organelle outer membrane	13/658	229/28573	0.0026648	0.0261955	0.0204293	11640/17872/215456/26457/77626/239555/66379/97827/66119/66050/66427/56484/12177	13	Cluster 2
CC	GO:0005641	nuclear envelope lumen	3/658	13/28573	0.00292623	0.0277194	0.0216177	16004/67500/12301	3	Cluster 2
CC	GO:0005833	hemoglobin complex	3/658	13/28573	0.00292623	0.0277194	0.0216177	15129/100503605/101488143	3	Cluster 2
CC	GO:0031838	haptoglobin-hemoglobin complex	3/658	14/28573	0.00366099	0.0326195	0.0254392	15129/100503605/101488143	3	Cluster 2
CC	GO:0034362	low-density lipoprotein particle	3/658	14/28573	0.00366099	0.0326195	0.0254392	238055/11816/11806	3	Cluster 2
CC	GO:0005868	cytoplasmic dynein complex	4/658	28/28573	0.00367707	0.0326195	0.0254392	21648/100040531/100040563/100310872	4	Cluster 2
CC	GO:0000775	chromosome, centromeric region	14/658	266/28573	0.00369395	0.0326195	0.0254392	229906/66442/103583/54141/219114/208628/68014/67241/66977/66468/67629/67052/17931/26886	14	Cluster 2
CC	GO:0005840	ribosome	14/658	267/28573	0.00381845	0.0331569	0.0258583	19944/56040/56422/217980/213753/99045/218506/71701/56280/77721/67115/64655/59054/69527	14	Cluster 2
CC	GO:0030426	growth cone	12/658	213/28573	0.00405984	0.034675	0.0270422	11350/15519/21648/100040531/100040563/100310872/12877/12759/18080/14359/56195/27373	12	Cluster 2
CC	GO:0005788	endoplasmic reticulum lumen	7/658	89/28573	0.00449562	0.0377777	0.029462	12321/22420/22370/16976/12759/66073/76299	7	Cluster 2
CC	GO:0000932	P-body	7/658	90/28573	0.00478031	0.0395324	0.0308304	67578/22608/319765/213541/69125/74203/29806	7	Cluster 2
CC	GO:0005881	cytoplasmic microtubule	8/658	114/28573	0.00493145	0.0400883	0.0312639	99371/21648/100040531/100040563/100310872/103583/18080/217310	8	Cluster 2
CC	GO:0000313	organellar ribosome	7/658	91/28573	0.00507837	0.0400883	0.0312639	99045/218506/56280/77721/64655/59054/69527	7	Cluster 2
CC	GO:0005761	mitochondrial ribosome	7/658	91/28573	0.00507837	0.0400883	0.0312639	99045/218506/56280/77721/64655/59054/69527	7	Cluster 2
CC	GO:0005604	basement membrane	8/658	115/28573	0.00519613	0.0404057	0.0315115	12476/12496/11657/13010/22370/12495/14114/56401	8	Cluster 2
CC	GO:0030427	site of polarized growth	12/658	221/28573	0.00542657	0.0405101	0.0315929	11350/15519/21648/100040531/100040563/100310872/12877/12759/18080/14359/56195/27373	12	Cluster 2
CC	GO:0000177	cytoplasmic exosome (RNase complex)	3/658	16/28573	0.00544282	0.0405101	0.0315929	71701/66446/66583	3	Cluster 2
CC	GO:1990124	messenger ribonucleoprotein complex	3/658	16/28573	0.00544282	0.0405101	0.0315929	22608/12877/20853	3	Cluster 2
CC	GO:0005669	transcription factor TFIID complex	4/658	32/28573	0.00600675	0.0440777	0.0343752	229906/407786/235459/24074	4	Cluster 2
CC	GO:0034451	centriolar satellite	8/658	119/28573	0.00636478	0.0460562	0.0359182	18541/54141/72108/240756/239839/213541/114602/66468	8	Cluster 2
CC	GO:0033391	chromatoid body	3/658	17/28573	0.00649722	0.0463706	0.0361633	13206/57746/83561	3	Cluster 2
CC	GO:0005741	mitochondrial outer membrane	11/658	202/28573	0.0074282	0.0522527	0.0407507	11640/17872/215456/26457/239555/66379/97827/66119/66427/56484/12177	11	Cluster 2
CC	GO:0033276	transcription factor TFTC complex	3/658	18/28573	0.0076648	0.0522527	0.0407507	407786/223527/24074	3	Cluster 2
CC	GO:0030496	midbody	11/658	203/28573	0.00769591	0.0522527	0.0407507	381293/18221/12534/16571/227937/320209/242521/84092/12316/23988/14007	11	Cluster 2
CC	GO:0000781	chromosome, telomeric region	8/658	123/28573	0.00772257	0.0522527	0.0407507	22427/26428/22596/12190/108689/78903/67241/66647	8	Cluster 2
CC	GO:0031248	protein acetyltransferase complex	7/658	99/28573	0.00798994	0.0533408	0.0415993	97243/407786/76901/66897/223527/56292/24074	7	Cluster 2
CC	GO:0000922	spindle pole	9/658	150/28573	0.00812841	0.0533408	0.0415993	16563/18080/227937/320209/54141/208628/12316/74237/67241	9	Cluster 2
CC	GO:0005777	peroxisome	9/658	151/28573	0.00847272	0.0533408	0.0415993	19305/17117/11666/223989/19298/110196/216820/71767/56535	9	Cluster 2
CC	GO:0042579	microbody	9/658	151/28573	0.00847272	0.0533408	0.0415993	19305/17117/11666/223989/19298/110196/216820/71767/56535	9	Cluster 2
CC	GO:0005747	mitochondrial respiratory chain complex I	5/658	55/28573	0.00860005	0.0533408	0.0415993	17719/68197/66091/66046/68342	5	Cluster 2
CC	GO:0030964	NADH dehydrogenase complex	5/658	55/28573	0.00860005	0.0533408	0.0415993	17719/68197/66091/66046/68342	5	Cluster 2
CC	GO:0045271	respiratory chain complex I	5/658	55/28573	0.00860005	0.0533408	0.0415993	17719/68197/66091/66046/68342	5	Cluster 2
CC	GO:0005847	mRNA cleavage and polyadenylation specificity factor complex	3/658	19/28573	0.00894819	0.0548471	0.042774	269061/66899/54451	3	Cluster 2
CC	GO:0061695	transferase complex, transferring phosphorus-containing groups	14/658	296/28573	0.00919616	0.0556173	0.0433746	12534/22596/18968/18706/229906/20021/235497/22083/407786/235459/100504663/214498/223527/24074	14	Cluster 2
CC	GO:1990204	oxidoreductase complex	8/658	127/28573	0.00928734	0.0556173	0.0433746	17719/110842/68197/66091/66046/66427/68342/110826	8	Cluster 2
CC	GO:1902493	acetyltransferase complex	7/658	104/28573	0.010344	0.061241	0.0477604	97243/407786/76901/66897/223527/56292/24074	7	Cluster 2
CC	GO:0031901	early endosome membrane	7/658	105/28573	0.0108694	0.063629	0.0496227	236794/18807/70028/28006/231834/54645/66141	7	Cluster 2
CC	GO:0005686	U2 snRNP	3/658	21/28573	0.0118711	0.0687207	0.0535937	68479/72459/20639	3	Cluster 2
CC	GO:0097431	mitotic spindle pole	4/658	40/28573	0.0132169	0.0756706	0.0590137	18080/54141/12316/67241	4	Cluster 2
CC	GO:1990391	DNA repair complex	3/658	22/28573	0.0135142	0.0765315	0.0596851	22596/12190/319583	3	Cluster 2
CC	GO:0000178	exosome (RNase complex)	3/658	23/28573	0.0152801	0.0856014	0.0667585	71701/66446/66583	3	Cluster 2
CC	GO:0005770	late endosome	12/658	255/28573	0.0157398	0.0872387	0.0680354	236794/18807/11816/13010/16004/245886/19156/244962/70612/69550/66082/68038	12	Cluster 2
CC	GO:0005849	mRNA cleavage factor complex	3/658	24/28573	0.0171698	0.0922213	0.0719212	269061/66899/54451	3	Cluster 2
CC	GO:1904090	peptidase inhibitor complex	3/658	24/28573	0.0171698	0.0922213	0.0719212	13030/18791/22370	3	Cluster 2
CC	GO:1905354	exoribonuclease complex	3/658	24/28573	0.0171698	0.0922213	0.0719212	71701/66446/66583	3	Cluster 2
CC	GO:0005769	early endosome	15/658	353/28573	0.0176542	0.0938555	0.0731957	236794/18807/14939/11816/16004/70028/245886/73122/28006/84092/231834/70612/54645/66141/12728	15	Cluster 2
CC	GO:0098791	Golgi apparatus subcompartment	14/658	323/28573	0.0184003	0.0968338	0.0755184	99371/12068/16004/70028/77626/22367/235574/67864/70612/107767/217310/76332/68038/67916	14	Cluster 2
CC	GO:0016281	eukaryotic translation initiation factor 4F complex	2/658	10/28573	0.0210804	0.107217	0.0836164	218268/230861	2	Cluster 2
CC	GO:0101019	nucleolar exosome (RNase complex)	2/658	10/28573	0.0210804	0.107217	0.0836164	66446/66583	2	Cluster 2
CC	GO:0120103	centriolar subdistal appendage	2/658	10/28573	0.0210804	0.107217	0.0836164	16563/18080	2	Cluster 2
CC	GO:0005791	rough endoplasmic reticulum	4/658	46/28573	0.0211965	0.107217	0.0836164	14714/22370/16976/57743	4	Cluster 2
CC	GO:1905368	peptidase complex	7/658	121/28573	0.0221189	0.109789	0.0856218	19173/12366/234847/228769/68818/94232/223527	7	Cluster 2
CC	GO:0005746	mitochondrial respirasome	6/658	95/28573	0.0226	0.109789	0.0856218	17710/17719/68197/66091/66046/68342	6	Cluster 2
CC	GO:0150034	distal axon	16/658	397/28573	0.0226662	0.109789	0.0856218	236794/11350/15519/14714/21648/100040531/100040563/100310872/12877/12759/66860/18080/14359/214084/56195/27373	16	Cluster 2
CC	GO:0005778	peroxisomal membrane	4/658	47/28573	0.0227586	0.109789	0.0856218	19305/11666/19298/56535	4	Cluster 2
CC	GO:0031903	microbody membrane	4/658	47/28573	0.0227586	0.109789	0.0856218	19305/11666/19298/56535	4	Cluster 2
CC	GO:0030133	transport vesicle	15/658	366/28573	0.0234972	0.112036	0.0873746	17357/12495/16004/245886/244049/232946/214084/240756/70612/107767/67826/54725/67474/54411/12728	15	Cluster 2
CC	GO:0098803	respiratory chain complex	6/658	96/28573	0.0236545	0.112036	0.0873746	17710/17719/68197/66091/66046/68342	6	Cluster 2
CC	GO:0030532	small nuclear ribonucleoprotein complex	5/658	72/28573	0.0252279	0.118047	0.092062	70769/68479/72459/68035/20639	5	Cluster 2
CC	GO:0005845	mRNA cap binding complex	2/658	11/28573	0.0253767	0.118047	0.092062	68092/67897	2	Cluster 2
CC	GO:0099522	cytosolic region	4/658	49/28573	0.0260879	0.120281	0.0938046	54189/17357/17999/23988	4	Cluster 2
CC	GO:0036064	ciliary basal body	9/658	184/28573	0.0272454	0.124516	0.0971072	76967/22144/18541/219103/54141/104871/74412/23988/26370	9	Cluster 2
CC	GO:0044391	ribosomal subunit	10/658	215/28573	0.02795	0.126626	0.0987523	19944/56040/99045/218506/56280/77721/67115/64655/59054/69527	10	Cluster 2
CC	GO:0017101	aminoacyl-tRNA synthetase multienzyme complex	2/658	12/28573	0.029994	0.132431	0.10328	216443/97541	2	Cluster 2
CC	GO:0044615	nuclear pore nuclear basket	2/658	12/28573	0.029994	0.132431	0.10328	223527/26370	2	Cluster 2
CC	GO:1990062	RPAP3/R2TP/prefoldin-like complex	2/658	12/28573	0.029994	0.132431	0.10328	68845/71919	2	Cluster 2
CC	GO:0008023	transcription elongation factor complex	4/658	52/28573	0.0316027	0.138361	0.107905	235497/22083/214498/74427	4	Cluster 2
CC	GO:0005681	spliceosomal complex	10/658	221/28573	0.0328557	0.142649	0.111248	22608/68479/72459/330361/76938/72935/56195/56417/20639/66070	10	Cluster 2
CC	GO:0106068	SUMO ligase complex	2/658	13/28573	0.0349155	0.150338	0.117245	67241/66647	2	Cluster 2
CC	GO:0008021	synaptic vesicle	11/658	259/28573	0.0385657	0.164695	0.128442	17357/12495/244049/214084/70612/107767/67826/54725/67474/54411/12728	11	Cluster 2
CC	GO:0005793	endoplasmic reticulum-Golgi intermediate compartment	5/658	81/28573	0.0391499	0.16583	0.129327	16976/93673/67916/77254/76299	5	Cluster 2
CC	GO:0005814	centriole	7/658	137/28573	0.0396171	0.166456	0.129815	76967/16563/18541/219103/18080/74412/26370	7	Cluster 2
CC	GO:1990498	mitotic spindle microtubule	2/658	14/28573	0.0401245	0.167239	0.130426	225745/231123	2	Cluster 2
CC	GO:0015935	small ribosomal subunit	5/658	83/28573	0.0427688	0.176846	0.137918	99045/218506/77721/64655/69527	5	Cluster 2
CC	GO:0090734	site of DNA damage	6/658	112/28573	0.0451579	0.183859	0.143388	241627/22596/97827/67241/94232/72103	6	Cluster 2
CC	GO:0000176	nuclear exosome (RNase complex)	2/658	15/28573	0.0456055	0.183859	0.143388	66446/66583	2	Cluster 2
CC	GO:0031083	BLOC-1 complex	2/658	15/28573	0.0456055	0.183859	0.143388	232946/67826	2	Cluster 2
CC	GO:1990752	microtubule end	3/658	35/28573	0.046154	0.183859	0.143388	54141/12316/66411	3	Cluster 2
CC	GO:0120114	Sm-like protein family complex	5/658	85/28573	0.0465824	0.183859	0.143388	70769/68479/72459/68035/20639	5	Cluster 2
CC	GO:1905369	endopeptidase complex	5/658	85/28573	0.0465824	0.183859	0.143388	19173/12366/228769/68818/94232	5	Cluster 2
CC	GO:0030286	dynein complex	4/658	60/28573	0.0494139	0.191101	0.149035	21648/100040531/100040563/100310872	4	Cluster 2
CC	GO:0098685	Schaffer collateral - CA1 synapse	7/658	144/28573	0.0495031	0.191101	0.149035	236794/319924/18791/18815/20848/232227/54725	7	Cluster 2
CC	GO:0016235	aggresome	3/658	36/28573	0.0495176	0.191101	0.149035	12759/19156/56196	3	Cluster 2
MF	GO:0003729	mRNA binding	32/650	386/28407	4.60264e-10	3.51641e-07	2.73736e-07	545824/56057/15519/13046/20823/12785/22608/12877/23881/207920/319765/14359/56190/13164/217980/317755/230861/217331/269061/57746/241846/71973/68035/213541/56195/68092/67869/74203/56449/13992/14007/20853	32	Cluster 2
MF	GO:0140104	molecular carrier activity	12/650	96/28407	2.01788e-06	0.000718584	0.000559383	19305/15129/101488143/12856/30059/12759/69089/19298/72103/74203/26425/30056	12	Cluster 2
MF	GO:0043021	ribonucleoprotein complex binding	17/650	195/28407	2.82167e-06	0.000718584	0.000559383	70769/56040/12877/57815/213753/69089/218506/217331/57746/214572/74112/20639/68969/66897/56449/57743/56292	17	Cluster 2
MF	GO:0045182	translation regulator activity	14/650	144/28407	6.01274e-06	0.0010862	0.000845553	67578/12785/12877/14853/218268/319765/14359/13164/56422/230861/232164/209354/68969/67869	14	Cluster 2
MF	GO:0070325	lipoprotein particle receptor binding	7/650	33/28407	8.09481e-06	0.0010862	0.000845553	238055/11816/16976/15502/13132/11806/12759	7	Cluster 2
MF	GO:0140597	protein carrier chaperone	7/650	34/28407	9.99312e-06	0.0010862	0.000845553	19305/30059/12759/69089/19298/72103/30056	7	Cluster 2
MF	GO:0016853	isomerase activity	15/650	172/28407	1.06913e-05	0.0010862	0.000845553	433813/13244/17117/14232/14751/96979/217837/70974/72599/76737/109785/73724/76299/23988/56351	15	Cluster 2
MF	GO:0001098	basal transcription machinery binding	9/650	63/28407	1.27955e-05	0.0010862	0.000845553	70769/229906/235497/22083/235459/214498/69726/59022/24074	9	Cluster 2
MF	GO:0001099	basal RNA polymerase II transcription machinery binding	9/650	63/28407	1.27955e-05	0.0010862	0.000845553	70769/229906/235497/22083/235459/214498/69726/59022/24074	9	Cluster 2
MF	GO:0003688	DNA replication origin binding	5/650	15/28407	1.53346e-05	0.0011129	0.000866342	26428/18968/320209/50793/26429	5	Cluster 2
MF	GO:0043022	ribosome binding	12/650	118/28407	1.7465e-05	0.0011129	0.000866342	12877/213753/69089/218506/217331/57746/74112/68969/66897/56449/57743/56292	12	Cluster 2
MF	GO:0003730	mRNA 3'-UTR binding	12/650	119/28407	1.90257e-05	0.0011129	0.000866342	545824/56057/13046/12877/319765/14359/56190/13164/217980/317755/56449/14007	12	Cluster 2
MF	GO:0030674	protein-macromolecule adaptor activity	26/650	452/28407	1.93088e-05	0.0011129	0.000866342	70769/12068/11474/20848/23881/13132/268721/12234/103583/14783/13206/14359/59009/227298/317755/321006/213753/72729/100504663/67826/71765/68845/67052/67474/56535/56371	26	Cluster 2
MF	GO:0003727	single-stranded RNA binding	11/650	101/28407	2.03935e-05	0.0011129	0.000866342	67578/22763/20823/12785/382035/14359/320209/71701/232164/67869/13992	11	Cluster 2
MF	GO:0016874	ligase activity	14/650	163/28407	2.47905e-05	0.00126267	0.000982923	17706/16881/26457/217069/216443/194237/97541/319583/110821/69955/67164/71984/60525/50995	14	Cluster 2
MF	GO:0090079	translation regulator activity, nucleic acid binding	11/650	109/28407	4.17617e-05	0.00189593	0.00147589	12877/14853/218268/319765/13164/56422/230861/232164/209354/68969/67869	11	Cluster 2
MF	GO:0050750	low-density lipoprotein particle receptor binding	6/650	29/28407	4.25229e-05	0.00189593	0.00147589	238055/11816/16976/15502/13132/12759	6	Cluster 2
MF	GO:0003713	transcription coactivator activity	18/650	265/28407	4.46686e-05	0.00189593	0.00147589	20024/97165/239719/219103/217069/67155/320165/67154/67788/67500/234959/80707/74112/67381/74106/56309/223527/59022	18	Cluster 2
MF	GO:0000049	tRNA binding	9/650	77/28407	6.56643e-05	0.0026404	0.00205542	20823/14911/212528/216443/328092/218506/69955/74174/71984	9	Cluster 2
MF	GO:0120020	cholesterol transfer activity	5/650	21/28407	9.27279e-05	0.00339982	0.00264659	238055/11808/11816/18830/11806	5	Cluster 2
MF	GO:0003712	transcription coregulator activity	26/650	497/28407	9.34505e-05	0.00339982	0.00264659	12971/20024/97165/239719/219103/217069/67155/320165/67154/67788/67500/72567/234959/80707/94112/216820/74112/67381/28077/66172/74106/56309/80859/223527/59022/29806	26	Cluster 2
MF	GO:0120015	sterol transfer activity	5/650	22/28407	0.000117749	0.00408912	0.00318318	238055/11808/11816/18830/11806	5	Cluster 2
MF	GO:0140097	catalytic activity, acting on DNA	16/650	237/28407	0.000125108	0.00413368	0.00321787	22427/18807/22596/18968/19687/16881/320209/67155/319583/234258/97827/78903/54427/72103/56196/56351	16	Cluster 2
MF	GO:0120013	lipid transfer activity	7/650	50/28407	0.000135179	0.00413368	0.00321787	238055/11808/11816/18830/11806/329015/69076	7	Cluster 2
MF	GO:0003697	single-stranded DNA binding	11/650	124/28407	0.000135264	0.00413368	0.00321787	20024/18968/12785/22608/12190/320209/234258/108689/67241/56196/56449	11	Cluster 2
MF	GO:0051082	unfolded protein binding	9/650	88/28407	0.000186194	0.00547123	0.00425909	18221/15519/15502/12759/72171/70430/270166/58233/56351	9	Cluster 2
MF	GO:0140098	catalytic activity, acting on RNA	21/650	380/28407	0.000206291	0.00583727	0.00454403	69709/20021/14911/212528/13206/216443/328092/223989/100929/97541/57746/71701/97827/72935/69955/71981/67897/69125/71984/56196/54451	21	Cluster 2
MF	GO:0044183	protein folding chaperone	7/650	55/28407	0.000248845	0.00675059	0.005255	14232/15519/15505/114602/67693/72103/270166	7	Cluster 2
MF	GO:0051219	phosphoprotein binding	10/650	112/28407	0.00025624	0.00675059	0.005255	11350/18791/15170/17999/16004/12234/235497/14783/68845/23988	10	Cluster 2
MF	GO:0004527	exonuclease activity	8/650	74/28407	0.00028743	0.00731989	0.00569818	22427/18807/241624/71701/97827/72103/69125/54451	8	Cluster 2
MF	GO:0004842	ubiquitin-protein transferase activity	22/650	431/28407	0.000440329	0.010852	0.00844774	17999/209462/12234/15204/103583/217069/59009/242521/223455/76901/213753/235315/71865/234959/67150/68098/28077/72137/68612/66172/66894/67027	22	Cluster 2
MF	GO:0046966	nuclear thyroid hormone receptor binding	5/650	29/28407	0.000465207	0.0111068	0.00864612	229906/320165/234959/67381/24074	5	Cluster 2
MF	GO:0045309	protein phosphorylated amino acid binding	7/650	64/28407	0.000638173	0.0147747	0.0115014	11350/15170/17999/12234/235497/14783/23988	7	Cluster 2
MF	GO:0044389	ubiquitin-like protein ligase binding	19/650	358/28407	0.000664284	0.0149269	0.0116198	17130/14198/14751/15519/22596/15502/12759/71472/15204/19766/15251/77006/56338/99152/226144/67241/80280/12301/68612	19	Cluster 2
MF	GO:0008408	3'-5' exonuclease activity	6/650	48/28407	0.000760308	0.0165964	0.0129195	22427/241624/71701/97827/72103/69125	6	Cluster 2
MF	GO:0015248	sterol transporter activity	5/650	33/28407	0.000862256	0.018299	0.0142449	238055/11808/11816/18830/11806	5	Cluster 2
MF	GO:0016887	ATP hydrolysis activity	16/650	283/28407	0.00089102	0.0183984	0.0143222	381293/22427/12496/15519/22596/16563/19687/11666/12495/234847/57815/13206/235574/78903/67241/270166	16	Cluster 2
MF	GO:0019787	ubiquitin-like protein transferase activity	22/650	457/28407	0.0009521	0.0190837	0.0148557	17999/209462/12234/15204/103583/217069/59009/242521/223455/76901/213753/235315/71865/234959/67150/68098/28077/72137/68612/66172/66894/67027	22	Cluster 2
MF	GO:0032794	GTPase activating protein binding	4/650	20/28407	0.000982778	0.0190837	0.0148557	22379/69721/235611/23988	4	Cluster 2
MF	GO:0016209	antioxidant activity	8/650	89/28407	0.000999144	0.0190837	0.0148557	15129/100503605/101488143/11808/11816/75512/70564/66469	8	Cluster 2
MF	GO:0030374	nuclear receptor coactivator activity	6/650	53/28407	0.00129178	0.0240711	0.0187382	320165/67788/67500/234959/74106/223527	6	Cluster 2
MF	GO:0051087	protein-folding chaperone binding	11/650	164/28407	0.00144998	0.0256005	0.0199288	11657/12534/18815/30059/15502/268390/72354/67604/58233/56351/30056	11	Cluster 2
MF	GO:0000993	RNA polymerase II complex binding	5/650	37/28407	0.00146897	0.0256005	0.0199288	229906/235497/22083/214498/69726	5	Cluster 2
MF	GO:0016755	aminoacyltransferase activity	22/650	473/28407	0.00147438	0.0256005	0.0199288	17999/209462/12234/15204/103583/217069/59009/242521/223455/76901/213753/235315/71865/234959/67150/68098/28077/72137/68612/66172/66894/67027	22	Cluster 2
MF	GO:0015631	tubulin binding	19/650	387/28407	0.00164793	0.0279782	0.0217797	381293/11640/16563/16571/12190/219103/103583/18080/15505/54141/103967/70430/74237/66468/12301/67629/66411/108907/26370	19	Cluster 2
MF	GO:0008035	high-density lipoprotein particle binding	3/650	11/28407	0.00171538	0.0284902	0.0221782	18830/11806/12491	3	Cluster 2
MF	GO:0008080	N-acetyltransferase activity	7/650	76/28407	0.00177526	0.0288575	0.0224642	229906/12190/66176/97243/76901/93673/56292	7	Cluster 2
MF	GO:0016860	intramolecular oxidoreductase activity	6/650	58/28407	0.00206883	0.0329288	0.0256335	14751/96979/72599/76737/76299/56351	6	Cluster 2
MF	GO:0050815	phosphoserine residue binding	3/650	12/28407	0.00224845	0.0350575	0.0272906	17999/235497/23988	3	Cluster 2
MF	GO:0043175	RNA polymerase core enzyme binding	5/650	41/28407	0.00234303	0.0350995	0.0273232	229906/235497/22083/214498/69726	5	Cluster 2
MF	GO:0070717	poly-purine tract binding	5/650	41/28407	0.00234303	0.0350995	0.0273232	67578/382035/71701/232164/67869	5	Cluster 2
MF	GO:0016407	acetyltransferase activity	8/650	103/28407	0.0025486	0.0364722	0.0283918	229906/12190/66176/97243/76901/52538/93673/56292	8	Cluster 2
MF	GO:0070063	RNA polymerase binding	6/650	61/28407	0.00267939	0.0364722	0.0283918	17999/229906/235497/22083/214498/69726	6	Cluster 2
MF	GO:0031072	heat shock protein binding	10/650	152/28407	0.00270098	0.0364722	0.0283918	12534/15502/11806/71472/15251/214084/72354/66917/58233/56351	10	Cluster 2
MF	GO:0001091	RNA polymerase II general transcription initiation factor binding	4/650	26/28407	0.00272046	0.0364722	0.0283918	70769/235459/59022/24074	4	Cluster 2
MF	GO:0001671	ATPase activator activity	4/650	26/28407	0.00272046	0.0364722	0.0283918	15502/268390/208263/54411	4	Cluster 2
MF	GO:0061630	ubiquitin protein ligase activity	17/650	345/28407	0.00272109	0.0364722	0.0283918	17999/209462/12234/15204/103583/217069/59009/223455/76901/213753/71865/234959/68098/28077/66172/66894/67027	17	Cluster 2
MF	GO:0000900	mRNA regulatory element binding translation repressor activity	3/650	13/28407	0.00287357	0.0365901	0.0284836	12877/232164/67869	3	Cluster 2
MF	GO:0030492	hemoglobin binding	3/650	13/28407	0.00287357	0.0365901	0.0284836	15129/100503605/101488143	3	Cluster 2
MF	GO:0031720	haptoglobin binding	3/650	13/28407	0.00287357	0.0365901	0.0284836	15129/100503605/101488143	3	Cluster 2
MF	GO:0016747	acyltransferase activity, transferring groups other than amino-acyl groups	13/650	233/28407	0.00292766	0.0366678	0.0285441	229906/12190/215456/66176/97243/76901/52538/93673/75387/67164/52123/56292/13350	13	Cluster 2
MF	GO:0140101	catalytic activity, acting on a tRNA	9/650	130/28407	0.00308725	0.0368656	0.0286981	69709/14911/212528/216443/328092/100929/97541/69955/71984	9	Cluster 2
MF	GO:0008757	S-adenosylmethionine-dependent methyltransferase activity	10/650	155/28407	0.00310997	0.0368656	0.0286981	14911/212528/69156/230027/214572/73694/69726/54427/68043/67897	10	Cluster 2
MF	GO:0004857	enzyme inhibitor activity	19/650	410/28407	0.00312879	0.0368656	0.0286981	16427/70769/12321/12266/13010/11905/11812/11806/20720/71856/16424/16425/230796/56338/228769/97541/69550/17931/59083	19	Cluster 2
MF	GO:0019825	oxygen binding	4/650	27/28407	0.00313647	0.0368656	0.0286981	15129/100503605/101488143/11657	4	Cluster 2
MF	GO:0016922	nuclear receptor binding	10/650	156/28407	0.00325675	0.0376994	0.0293471	20848/229906/12952/18600/15251/320165/321006/234959/67381/24074	10	Cluster 2
MF	GO:0061629	RNA polymerase II-specific DNA-binding transcription factor binding	18/650	382/28407	0.00333446	0.0380228	0.0295989	15982/20848/229906/15502/12952/18600/15251/320165/321006/67154/77006/235459/319594/234959/80280/67381/66894/24074	18	Cluster 2
MF	GO:0140313	molecular sequestering activity	5/650	45/28407	0.0035446	0.0398246	0.0310015	17130/20848/21357/317755/106869	5	Cluster 2
MF	GO:0008017	microtubule binding	14/650	269/28407	0.00385488	0.0426018	0.0331634	381293/11640/16563/16571/103583/18080/54141/103967/74237/66468/67629/66411/108907/26370	14	Cluster 2
MF	GO:0060590	ATPase regulator activity	5/650	46/28407	0.00390331	0.0426018	0.0331634	15502/15505/268390/208263/54411	5	Cluster 2
MF	GO:0061659	ubiquitin-like protein ligase activity	17/650	362/28407	0.00441219	0.0474777	0.0369591	17999/209462/12234/15204/103583/217069/59009/223455/76901/213753/71865/234959/68098/28077/66172/66894/67027	17	Cluster 2
MF	GO:0008135	translation factor activity, RNA binding	7/650	90/28407	0.00461788	0.0478504	0.0372492	12877/14853/218268/56422/230861/209354/68969	7	Cluster 2
MF	GO:0033293	monocarboxylic acid binding	7/650	90/28407	0.00461788	0.0478504	0.0372492	21884/11657/11812/16004/12491/19156/13350	7	Cluster 2
MF	GO:0016289	CoA hydrolase activity	4/650	30/28407	0.00464003	0.0478504	0.0372492	11666/52538/227095/66834	4	Cluster 2
MF	GO:0016790	thiolester hydrolase activity	5/650	48/28407	0.00469735	0.0478504	0.0372492	11666/213012/52538/227095/66834	5	Cluster 2
MF	GO:0008170	N-methyltransferase activity	7/650	92/28407	0.00520829	0.0496288	0.0386336	14911/212528/214572/73694/69726/68043/67897	7	Cluster 2
MF	GO:0071813	lipoprotein particle binding	4/650	31/28407	0.00523248	0.0496288	0.0386336	11816/18830/11806/12491	4	Cluster 2
MF	GO:0071814	protein-lipid complex binding	4/650	31/28407	0.00523248	0.0496288	0.0386336	11816/18830/11806/12491	4	Cluster 2
MF	GO:0140693	molecular condensate scaffold activity	4/650	31/28407	0.00523248	0.0496288	0.0386336	23881/13206/14359/317755	4	Cluster 2
MF	GO:0031625	ubiquitin protein ligase binding	16/650	338/28407	0.00523591	0.0496288	0.0386336	17130/14198/14751/15519/22596/15502/12759/71472/15204/19766/15251/56338/99152/226144/67241/12301	16	Cluster 2
MF	GO:0051536	iron-sulfur cluster binding	6/650	70/28407	0.00532665	0.0496288	0.0386336	16571/268860/320209/100929/66383/26425	6	Cluster 2
MF	GO:0051540	metal cluster binding	6/650	70/28407	0.00532665	0.0496288	0.0386336	16571/268860/320209/100929/66383/26425	6	Cluster 2
MF	GO:0009055	electron transfer activity	5/650	50/28407	0.00559982	0.0507661	0.0395189	17710/17719/20930/110842/110826	5	Cluster 2
MF	GO:0140993	histone modifying activity	11/650	196/28407	0.00569911	0.0507661	0.0395189	12534/229906/12190/18600/76901/321006/22367/75387/214572/74112/69726	11	Cluster 2
MF	GO:0001540	amyloid-beta binding	6/650	71/28407	0.00570841	0.0507661	0.0395189	319924/11816/13010/11806/12759/12491	6	Cluster 2
MF	GO:0044325	transmembrane transporter binding	10/650	169/28407	0.00571451	0.0507661	0.0395189	11474/15519/21648/100040531/100040563/100310872/217893/58799/66050/66226	10	Cluster 2
MF	GO:0051879	Hsp90 protein binding	5/650	51/28407	0.00609403	0.0530075	0.0412637	71472/15251/72354/66917/56351	5	Cluster 2
MF	GO:0004866	endopeptidase inhibitor activity	11/650	198/28407	0.00613813	0.0530075	0.0412637	16427/12266/13010/11905/20720/71856/16424/16425/228769/69550/59083	11	Cluster 2
MF	GO:0008168	methyltransferase activity	11/650	199/28407	0.00636737	0.0530075	0.0412637	69487/14911/212528/69156/230027/214572/73694/69726/54427/68043/67897	11	Cluster 2
MF	GO:0003756	protein disulfide isomerase activity	3/650	17/28407	0.0063831	0.0530075	0.0412637	72599/76737/76299	3	Cluster 2
MF	GO:0016864	intramolecular oxidoreductase activity, transposing S-S bonds	3/650	17/28407	0.0063831	0.0530075	0.0412637	72599/76737/76299	3	Cluster 2
MF	GO:0032977	membrane insertase activity	3/650	17/28407	0.0063831	0.0530075	0.0412637	30059/69089/30056	3	Cluster 2
MF	GO:0016896	RNA exonuclease activity, producing 5'-phosphomonoesters	4/650	33/28407	0.00656468	0.0537896	0.0418726	71701/97827/69125/54451	4	Cluster 2
MF	GO:0034212	peptide N-acetyltransferase activity	5/650	52/28407	0.00661809	0.0537896	0.0418726	229906/12190/97243/76901/56292	5	Cluster 2
MF	GO:0004518	nuclease activity	11/650	201/28407	0.00684598	0.0550561	0.0428585	22427/18807/223989/241624/57746/71701/97827/72103/69125/56196/54451	11	Cluster 2
MF	GO:0016796	exonuclease activity, active with either ribo- or deoxyribonucleic acids and producing 5'-phosphomonoesters	5/650	53/28407	0.00717292	0.0569702	0.0443485	18807/71701/97827/69125/54451	5	Cluster 2
MF	GO:0004532	RNA exonuclease activity	4/650	34/28407	0.0073077	0.0569702	0.0443485	71701/97827/69125/54451	4	Cluster 2
MF	GO:0030371	translation repressor activity	4/650	34/28407	0.0073077	0.0569702	0.0443485	67578/12877/232164/67869	4	Cluster 2
MF	GO:0032183	SUMO binding	3/650	18/28407	0.00753099	0.0581179	0.045242	15204/75273/50995	3	Cluster 2
MF	GO:0030414	peptidase inhibitor activity	11/650	205/28407	0.00788728	0.0602588	0.0469086	16427/12266/13010/11905/20720/71856/16424/16425/228769/69550/59083	11	Cluster 2
MF	GO:0043177	organic acid binding	12/650	234/28407	0.00800909	0.0605836	0.0471614	21884/15129/101488143/11657/11812/16004/12491/56401/19156/319594/11720/13350	12	Cluster 2
MF	GO:0016410	N-acyltransferase activity	7/650	100/28407	0.00814928	0.0610397	0.0475164	229906/12190/66176/97243/76901/93673/56292	7	Cluster 2
MF	GO:0005324	long-chain fatty acid transporter activity	3/650	19/28407	0.00879293	0.0652213	0.0507716	11666/12491/26457	3	Cluster 2
MF	GO:0016251	RNA polymerase II general transcription initiation factor activity	4/650	36/28407	0.00895525	0.0657866	0.0512117	229906/407786/235459/24074	4	Cluster 2
MF	GO:0005319	lipid transporter activity	10/650	181/28407	0.00908805	0.0661264	0.0514762	238055/11808/11816/11666/18830/11806/12491/26457/329015/69076	10	Cluster 2
MF	GO:0061134	peptidase regulator activity	13/650	268/28407	0.00923733	0.0665785	0.0518281	16427/12266/13010/11905/20720/14114/71856/16424/16425/228769/69550/270166/59083	13	Cluster 2
MF	GO:0016741	transferase activity, transferring one-carbon groups	11/650	212/28407	0.0100014	0.0714121	0.0555908	69487/14911/212528/69156/230027/214572/73694/69726/54427/68043/67897	11	Cluster 2
MF	GO:0070064	proline-rich region binding	3/650	20/28407	0.0101712	0.0719518	0.0560109	11350/17999/227331	3	Cluster 2
MF	GO:0000217	DNA secondary structure binding	4/650	38/28407	0.0108277	0.0752032	0.058542	22427/11350/234258/67241	4	Cluster 2
MF	GO:0042162	telomeric DNA binding	4/650	38/28407	0.0108277	0.0752032	0.058542	326622/22427/22596/108689	4	Cluster 2
MF	GO:0003725	double-stranded RNA binding	6/650	82/28407	0.0113225	0.0779316	0.0606659	22763/21357/67154/56417/56758/20853	6	Cluster 2
MF	GO:0008320	protein transmembrane transporter activity	3/650	21/28407	0.0116677	0.0788158	0.0613543	232946/57743/21854	3	Cluster 2
MF	GO:0016411	acylglycerol O-acyltransferase activity	3/650	21/28407	0.0116677	0.0788158	0.0613543	215456/52123/13350	3	Cluster 2
MF	GO:0061135	endopeptidase regulator activity	11/650	217/28407	0.0117605	0.0788158	0.0613543	16427/12266/13010/11905/20720/71856/16424/16425/228769/69550/59083	11	Cluster 2
MF	GO:0004601	peroxidase activity	5/650	61/28407	0.0128214	0.0844444	0.0657359	15129/100503605/101488143/75512/66469	5	Cluster 2
MF	GO:0140296	general transcription initiation factor binding	5/650	61/28407	0.0128214	0.0844444	0.0657359	70769/229906/235459/59022/24074	5	Cluster 2
MF	GO:0048156	tau protein binding	3/650	22/28407	0.013284	0.0867435	0.0675256	15519/11816/12759	3	Cluster 2
MF	GO:0005504	fatty acid binding	5/650	62/28407	0.0136908	0.0886422	0.0690036	21884/11657/11812/12491/13350	5	Cluster 2
MF	GO:0016758	hexosyltransferase activity	10/650	193/28407	0.0138093	0.0886581	0.069016	230101/381903/230145/381694/80294/26879/208211/67574/56737/53418	10	Cluster 2
MF	GO:0004812	aminoacyl-tRNA ligase activity	4/650	41/28407	0.0140806	0.0889057	0.0692087	216443/97541/69955/71984	4	Cluster 2
MF	GO:0016875	ligase activity, forming carbon-oxygen bonds	4/650	41/28407	0.0140806	0.0889057	0.0692087	216443/97541/69955/71984	4	Cluster 2
MF	GO:0016684	oxidoreductase activity, acting on peroxide as acceptor	5/650	63/28407	0.014599	0.0914234	0.0711687	15129/100503605/101488143/75512/66469	5	Cluster 2
MF	GO:0043531	ADP binding	4/650	42/28407	0.015288	0.0949597	0.0739215	11666/239555/11720/66917	4	Cluster 2
MF	GO:0030145	manganese ion binding	5/650	64/28407	0.0155468	0.0957881	0.0745663	22427/11350/235574/97827/56196	5	Cluster 2
MF	GO:0003684	damaged DNA binding	5/650	65/28407	0.0165347	0.100758	0.0784354	22427/22596/97165/234258/67241	5	Cluster 2
MF	GO:0000030	mannosyltransferase activity	3/650	24/28407	0.016881	0.100758	0.0784354	381903/208211/56737	3	Cluster 2
MF	GO:0035173	histone kinase activity	3/650	24/28407	0.016881	0.100758	0.0784354	12534/321006/22367	3	Cluster 2
MF	GO:0070182	DNA polymerase binding	3/650	24/28407	0.016881	0.100758	0.0784354	13445/15519/56351	3	Cluster 2
MF	GO:0008234	cysteine-type peptidase activity	9/650	173/28407	0.0185021	0.109525	0.0852597	237898/13030/12366/72580/71472/84092/217140/74112/67574	9	Cluster 2
MF	GO:0042393	histone binding	13/650	294/28407	0.0186364	0.109525	0.0852597	11737/319177/76044/67155/328440/22367/230796/72480/214572/74112/68845/72103/24074	13	Cluster 2
MF	GO:0016866	intramolecular transferase activity	3/650	25/28407	0.0188633	0.110012	0.0856389	433813/70974/109785	3	Cluster 2
MF	GO:1990756	ubiquitin ligase-substrate adaptor activity	6/650	92/28407	0.0190849	0.110461	0.0859886	268721/12234/103583/321006/71765/56371	6	Cluster 2
MF	GO:0042169	SH2 domain binding	4/650	45/28407	0.0192934	0.110828	0.0862745	11350/16590/15170/22083	4	Cluster 2
MF	GO:0004843	cysteine-type deubiquitinase activity	6/650	93/28407	0.0200201	0.114145	0.0888561	237898/72580/71472/84092/74112/67574	6	Cluster 2
MF	GO:0005048	signal sequence binding	4/650	46/28407	0.0207591	0.11443	0.0890784	70769/19305/19298/57743	4	Cluster 2
MF	GO:0004726	non-membrane spanning protein tyrosine phosphatase activity	2/650	10/28407	0.0208281	0.11443	0.0890784	15170/19253	2	Cluster 2
MF	GO:0019992	diacylglycerol binding	2/650	10/28407	0.0208281	0.11443	0.0890784	18830/13350	2	Cluster 2
MF	GO:0036435	K48-linked polyubiquitin modification-dependent protein binding	2/650	10/28407	0.0208281	0.11443	0.0890784	68818/94232	2	Cluster 2
MF	GO:0045134	UDP phosphatase activity	2/650	10/28407	0.0208281	0.11443	0.0890784	12496/12495	2	Cluster 2
MF	GO:0140662	ATP-dependent protein folding chaperone	3/650	26/28407	0.0209689	0.11443	0.0890784	15519/15505/270166	3	Cluster 2
MF	GO:0016757	glycosyltransferase activity	12/650	268/28407	0.0212924	0.115372	0.0898114	230101/76485/381903/230145/381694/75387/80294/26879/208211/67574/56737/53418	12	Cluster 2
MF	GO:0032182	ubiquitin-like protein binding	7/650	121/28407	0.0214479	0.115396	0.0898299	17999/15204/68818/74112/75273/57438/50995	7	Cluster 2
MF	GO:0004386	helicase activity	8/650	150/28407	0.0224205	0.119785	0.093247	22427/22596/13206/320209/67155/72935/78903/71981	8	Cluster 2
MF	GO:0022884	macromolecule transmembrane transporter activity	3/650	27/28407	0.0231979	0.123078	0.0958102	232946/57743/21854	3	Cluster 2
MF	GO:0140223	general transcription initiation factor activity	4/650	48/28407	0.0238909	0.12588	0.0979916	229906/407786/235459/24074	4	Cluster 2
MF	GO:0051020	GTPase binding	14/650	337/28407	0.0241517	0.126383	0.0983827	19305/15519/22608/13860/209462/245886/320938/22379/72729/52850/208628/100504663/70296/54411	14	Cluster 2
MF	GO:0005178	integrin binding	8/650	153/28407	0.0248763	0.126871	0.0987631	12476/16419/22370/12527/13132/14114/67916/11491	8	Cluster 2
MF	GO:0008061	chitin binding	2/650	11/28407	0.0250753	0.126871	0.0987631	74245/68038	2	Cluster 2
MF	GO:0019103	pyrimidine nucleotide binding	2/650	11/28407	0.0250753	0.126871	0.0987631	15519/18968	2	Cluster 2
MF	GO:0034046	poly(G) binding	2/650	11/28407	0.0250753	0.126871	0.0987631	67578/71701	2	Cluster 2
MF	GO:1990247	N6-methyladenosine-containing RNA binding	2/650	11/28407	0.0250753	0.126871	0.0987631	319765/213541	2	Cluster 2
MF	GO:0008266	poly(U) RNA binding	3/650	28/28407	0.0255504	0.128425	0.0999723	67578/20823/71701	3	Cluster 2
MF	GO:0101005	deubiquitinase activity	6/650	100/28407	0.0274469	0.137055	0.106691	237898/72580/71472/84092/74112/67574	6	Cluster 2
MF	GO:0047617	acyl-CoA hydrolase activity	3/650	29/28407	0.0280261	0.138082	0.10749	11666/52538/66834	3	Cluster 2
MF	GO:0140318	protein transporter activity	3/650	29/28407	0.0280261	0.138082	0.10749	232946/57743/21854	3	Cluster 2
MF	GO:0061980	regulatory RNA binding	4/650	51/28407	0.0290978	0.138082	0.10749	22608/21357/57746/71701	4	Cluster 2
MF	GO:0031406	carboxylic acid binding	10/650	218/28407	0.0292139	0.138082	0.10749	21884/11657/11812/16004/12491/56401/19156/319594/11720/13350	10	Cluster 2
MF	GO:0003841	1-acylglycerol-3-phosphate O-acyltransferase activity	2/650	12/28407	0.0296407	0.138082	0.10749	215456/52123	2	Cluster 2
MF	GO:0004382	GDP phosphatase activity	2/650	12/28407	0.0296407	0.138082	0.10749	12496/12495	2	Cluster 2
MF	GO:0016273	arginine N-methyltransferase activity	2/650	12/28407	0.0296407	0.138082	0.10749	214572/73694	2	Cluster 2
MF	GO:0016274	protein-arginine N-methyltransferase activity	2/650	12/28407	0.0296407	0.138082	0.10749	214572/73694	2	Cluster 2
MF	GO:0016423	tRNA (guanine) methyltransferase activity	2/650	12/28407	0.0296407	0.138082	0.10749	14911/212528	2	Cluster 2
MF	GO:0016530	metallochaperone activity	2/650	12/28407	0.0296407	0.138082	0.10749	12856/26425	2	Cluster 2
MF	GO:0017154	semaphorin receptor activity	2/650	12/28407	0.0296407	0.138082	0.10749	140570/235611	2	Cluster 2
MF	GO:0002039	p53 binding	5/650	76/28407	0.0302203	0.139929	0.108928	22608/15251/68098/69076/56351	5	Cluster 2
MF	GO:0000175	3'-5'-RNA exonuclease activity	3/650	30/28407	0.0306246	0.140947	0.10972	71701/97827/69125	3	Cluster 2
MF	GO:0140767	enzyme-substrate adaptor activity	6/650	103/28407	0.031121	0.142374	0.110831	268721/12234/103583/321006/71765/56371	6	Cluster 2
MF	GO:0000340	RNA 7-methylguanosine cap binding	2/650	13/28407	0.0345075	0.154174	0.120017	218268/68092	2	Cluster 2
MF	GO:0015245	fatty acid transmembrane transporter activity	2/650	13/28407	0.0345075	0.154174	0.120017	12491/26457	2	Cluster 2
MF	GO:0097027	ubiquitin-protein transferase activator activity	2/650	13/28407	0.0345075	0.154174	0.120017	12234/56371	2	Cluster 2
MF	GO:0097177	mitochondrial ribosome binding	2/650	13/28407	0.0345075	0.154174	0.120017	69089/218506	2	Cluster 2
MF	GO:0008187	poly-pyrimidine tract binding	3/650	32/28407	0.0361871	0.160738	0.125127	67578/20823/71701	3	Cluster 2
MF	GO:0003678	DNA helicase activity	4/650	55/28407	0.0370084	0.163436	0.127227	22427/22596/320209/78903	4	Cluster 2
MF	GO:0016779	nucleotidyltransferase activity	7/650	137/28407	0.0384879	0.165573	0.12889	14198/18968/20021/71701/75387/12764/56351	7	Cluster 2
MF	GO:0008143	poly(A) binding	3/650	33/28407	0.0391493	0.165573	0.12889	382035/232164/67869	3	Cluster 2
MF	GO:0030515	snoRNA binding	3/650	33/28407	0.0391493	0.165573	0.12889	70769/22596/66911	3	Cluster 2
MF	GO:0003906	DNA-(apurinic or apyrimidinic site) endonuclease activity	2/650	14/28407	0.0396595	0.165573	0.12889	234258/72103	2	Cluster 2
MF	GO:0005344	oxygen carrier activity	2/650	14/28407	0.0396595	0.165573	0.12889	15129/101488143	2	Cluster 2
MF	GO:0008191	metalloendopeptidase inhibitor activity	2/650	14/28407	0.0396595	0.165573	0.12889	69550/59083	2	Cluster 2
MF	GO:0010484	histone H3 acetyltransferase activity	2/650	14/28407	0.0396595	0.165573	0.12889	12190/76901	2	Cluster 2
MF	GO:0051011	microtubule minus-end binding	2/650	14/28407	0.0396595	0.165573	0.12889	18080/74237	2	Cluster 2
MF	GO:0055102	lipase inhibitor activity	2/650	14/28407	0.0396595	0.165573	0.12889	11812/11806	2	Cluster 2
MF	GO:0097371	MDM2/MDM4 family protein binding	2/650	14/28407	0.0396595	0.165573	0.12889	80280/57438	2	Cluster 2
MF	GO:0038024	cargo receptor activity	5/650	82/28407	0.040004	0.166103	0.129303	232566/20969/22370/13132/12491	5	Cluster 2
MF	GO:0015036	disulfide oxidoreductase activity	3/650	34/28407	0.0422307	0.172536	0.134311	72736/72599/66073	3	Cluster 2
MF	GO:0015453	oxidoreduction-driven active transmembrane transporter activity	3/650	34/28407	0.0422307	0.172536	0.134311	17710/17719/20930	3	Cluster 2
MF	GO:0051059	NF-kappaB binding	3/650	34/28407	0.0422307	0.172536	0.134311	67154/319594/80280	3	Cluster 2
MF	GO:0000339	RNA cap binding	2/650	15/28407	0.0450811	0.177993	0.138559	218268/68092	2	Cluster 2
MF	GO:0004659	prenyltransferase activity	2/650	15/28407	0.0450811	0.177993	0.138559	14137/110196	2	Cluster 2
MF	GO:0010181	FMN binding	2/650	15/28407	0.0450811	0.177993	0.138559	100929/103711	2	Cluster 2
MF	GO:0016854	racemase and epimerase activity	2/650	15/28407	0.0450811	0.177993	0.138559	17117/73724	2	Cluster 2
MF	GO:0102991	myristoyl-CoA hydrolase activity	2/650	15/28407	0.0450811	0.177993	0.138559	52538/66834	2	Cluster 2
MF	GO:0140939	histone H4 methyltransferase activity	2/650	15/28407	0.0450811	0.177993	0.138559	214572/69726	2	Cluster 2
MF	GO:0030332	cyclin binding	3/650	35/28407	0.0454301	0.177993	0.138559	12534/80280/67052	3	Cluster 2
MF	GO:0043015	gamma-tubulin binding	3/650	35/28407	0.0454301	0.177993	0.138559	12190/219103/74237	3	Cluster 2
MF	GO:0030544	Hsp70 protein binding	4/650	59/28407	0.0460369	0.17945	0.139693	12534/15502/72354/58233	4	Cluster 2
MF	GO:0019783	ubiquitin-like protein peptidase activity	6/650	114/28407	0.0472679	0.183313	0.1427	237898/72580/71472/84092/74112/67574	6	Cluster 2
MF	GO:0005484	SNAP receptor activity	3/650	36/28407	0.048746	0.187931	0.146295	12068/67826/67474	3	Cluster 2
MF	GO:0008094	ATP-dependent activity, acting on DNA	6/650	115/28407	0.0489506	0.187931	0.146295	22427/22596/19687/320209/67155/78903	6	Cluster 2
BP	GO:0045104	intermediate filament cytoskeleton organization	27/273	96/28891	1.74703e-32	3.84274e-29	2.87989e-29	75706/109620/16678/16682/16663/16669/16687/18772/74127/77055/16664/16670/68239/105866/223915/109052/223650/70810/110308/94179/14027/110310/16667/18810/56735/19041/16666	27	Cluster 3
BP	GO:0045103	intermediate filament-based process	27/273	97/28891	2.40096e-32	3.84274e-29	2.87989e-29	75706/109620/16678/16682/16663/16669/16687/18772/74127/77055/16664/16670/68239/105866/223915/109052/223650/70810/110308/94179/14027/110310/16667/18810/56735/19041/16666	27	Cluster 3
BP	GO:0045109	intermediate filament organization	25/273	76/28891	4.05152e-32	4.32297e-29	3.23979e-29	75706/109620/16678/16682/16663/16669/16687/18772/74127/77055/16664/16670/68239/105866/223915/109052/223650/70810/110308/94179/110310/16667/18810/56735/16666	25	Cluster 3
BP	GO:0030216	keratinocyte differentiation	30/273	163/28891	6.06396e-30	4.85269e-27	3.63678e-27	109620/55948/20762/16678/16682/16952/16687/19055/74127/77055/16664/20753/20754/105866/223915/386463/109052/235505/110308/14027/110310/64929/72333/21816/16667/18810/26914/56735/19041/16666	30	Cluster 3
BP	GO:0031424	keratinization	21/273	60/28891	8.02204e-28	5.13571e-25	3.84889e-25	55948/20762/16678/16682/16687/74127/77055/20753/20754/105866/223915/386463/109052/110308/14027/110310/21816/16667/56735/19041/16666	21	Cluster 3
BP	GO:0043588	skin development	34/273	340/28891	1.05071e-24	5.60552e-22	4.20098e-22	109620/55948/20762/16678/16682/16952/16687/19055/12843/16480/74127/77055/16664/20753/20754/105866/223915/386463/109052/235505/70810/110308/14027/110310/64929/72333/21816/16667/18810/26914/12845/56735/19041/16666	34	Cluster 3
BP	GO:0009913	epidermal cell differentiation	30/273	252/28891	3.95177e-24	1.80709e-21	1.3543e-21	109620/55948/20762/16678/16682/16952/16687/19055/74127/77055/16664/20753/20754/105866/223915/386463/109052/235505/110308/14027/110310/64929/72333/21816/16667/18810/26914/56735/19041/16666	30	Cluster 3
BP	GO:0008544	epidermis development	31/273	397/28891	1.98726e-19	7.95151e-17	5.95915e-17	109620/55948/20762/16678/16682/16952/16687/19055/74127/77055/16664/20753/20754/105866/223915/386463/109052/235505/70810/110308/14027/110310/64929/72333/21816/16667/18810/26914/56735/19041/16666	31	Cluster 3
BP	GO:0051592	response to calcium ion	13/273	147/28891	1.62474e-09	5.77864e-07	4.33073e-07	14161/18570/11747/19055/16440/83702/11744/67898/110135/18799/99571/67860/50799	13	Cluster 3
BP	GO:0042060	wound healing	19/273	370/28891	3.03283e-09	9.7081e-07	7.27561e-07	14161/109620/11752/12306/20194/16952/14268/11747/16687/74012/76707/110135/223650/235505/99571/14027/18810/12845/19041	19	Cluster 3
BP	GO:1902074	response to salt	18/273	343/28891	5.69236e-09	1.65648e-06	1.24142e-06	14161/16691/18570/11747/19055/16440/83702/11744/71978/67898/110135/18799/99571/67860/59125/18810/50799/18125	18	Cluster 3
BP	GO:0016052	carbohydrate catabolic process	13/273	167/28891	7.71553e-09	2.05812e-06	1.54243e-06	26358/11676/18663/13807/15275/21991/11668/19046/56428/110078/18648/110095/19309	13	Cluster 3
BP	GO:0044282	small molecule catabolic process	18/273	353/28891	8.89331e-09	2.18981e-06	1.64112e-06	26358/26384/14718/14719/13807/15275/21991/18950/11668/83702/12894/11529/104184/104158/14651/69219/56174/18125	18	Cluster 3
BP	GO:0018149	peptide cross-linking	7/273	34/28891	2.69429e-08	6.1603e-06	4.61675e-06	109620/16678/16952/14268/20753/14027/21816	7	Cluster 3
BP	GO:0051650	establishment of vesicle localization	13/273	193/28891	4.34919e-08	9.28116e-06	6.95565e-06	71602/12934/53413/18570/17756/105504/338367/16573/211446/76707/67898/327814/27681	13	Cluster 3
BP	GO:0010038	response to metal ion	16/273	320/28891	7.92771e-08	1.58604e-05	1.18864e-05	14161/17025/14268/18570/11747/19055/16440/83702/11744/67898/110135/18799/99571/67860/59125/50799	16	Cluster 3
BP	GO:0008625	extrinsic apoptotic signaling pathway via death domain receptors	9/273	82/28891	8.44978e-08	1.59104e-05	1.19239e-05	14161/110957/21859/20909/18611/20661/110135/99571/29810	9	Cluster 3
BP	GO:0034109	homotypic cell-cell adhesion	9/273	86/28891	1.28302e-07	2.28164e-05	1.70994e-05	14161/109620/16852/74012/16480/110135/99571/12845/21873	9	Cluster 3
BP	GO:0007015	actin filament organization	19/273	471/28891	1.40765e-07	2.33038e-05	1.74647e-05	71602/20194/22350/22004/11852/56212/338367/14086/326618/76707/13383/108100/69693/102866/67771/74103/18810/56443/21346	19	Cluster 3
BP	GO:0051648	vesicle localization	13/273	214/28891	1.45603e-07	2.33038e-05	1.74647e-05	71602/12934/53413/18570/17756/105504/338367/16573/211446/76707/67898/327814/27681	13	Cluster 3
BP	GO:0061045	negative regulation of wound healing	8/273	68/28891	2.59725e-07	3.83713e-05	2.87568e-05	14161/12306/11747/76707/110135/223650/235505/99571	8	Cluster 3
BP	GO:0006887	exocytosis	17/273	395/28891	2.6372e-07	3.83713e-05	2.87568e-05	14161/53413/11745/12306/20194/16952/20909/105504/216363/211446/76707/327814/110135/99571/80718/27681/53868	17	Cluster 3
BP	GO:1990778	protein localization to cell periphery	17/273	400/28891	3.14533e-07	4.37748e-05	3.28064e-05	14677/12306/20194/22350/12988/20909/56212/16480/105504/16573/108058/13383/72993/65106/57437/56430/56460	17	Cluster 3
BP	GO:0072659	protein localization to plasma membrane	15/273	315/28891	3.78773e-07	5.05188e-05	3.78607e-05	12306/20194/22350/12988/20909/56212/16480/105504/16573/108058/13383/72993/65106/57437/56460	15	Cluster 3
BP	GO:1902041	regulation of extrinsic apoptotic signaling pathway via death domain receptors	7/273	51/28891	5.05577e-07	6.47341e-05	4.85141e-05	14161/110957/21859/20909/18611/110135/99571	7	Cluster 3
BP	GO:1901136	carbohydrate derivative catabolic process	11/273	166/28891	5.67267e-07	6.98392e-05	5.23401e-05	233038/26358/26384/58242/102954/18950/11668/105446/72962/107569/56174	11	Cluster 3
BP	GO:0045921	positive regulation of exocytosis	9/273	103/28891	6.089e-07	7.21884e-05	5.41007e-05	14161/12306/20194/20909/76707/110135/99571/80718/27681	9	Cluster 3
BP	GO:0042886	amide transport	17/273	432/28891	9.12422e-07	0.000104309	7.81733e-05	14161/12934/16952/11747/56455/19055/20909/12894/12876/16573/109552/110135/65106/99571/50799/67903/18125	17	Cluster 3
BP	GO:0006091	generation of precursor metabolites and energy	18/273	484/28891	9.76965e-07	0.000107837	8.08168e-05	26384/11676/18663/13807/15275/21991/269951/19046/11529/56428/110078/216558/18648/110095/18810/50799/26914/19309	18	Cluster 3
BP	GO:0019318	hexose metabolic process	13/273	259/28891	1.27572e-06	0.00013612	0.000102013	26358/26384/11676/14718/18663/13807/15275/21991/11668/26416/12894/18648/50799	13	Cluster 3
BP	GO:0010951	negative regulation of endopeptidase activity	11/273	184/28891	1.56796e-06	0.000161905	0.000121337	11752/55948/110957/12955/21859/20724/20439/20719/216742/241196/66222	11	Cluster 3
BP	GO:0051346	negative regulation of hydrolase activity	15/273	356/28891	1.75059e-06	0.000175114	0.000131237	11752/55948/16952/110957/12955/21859/20724/20439/20719/216742/20661/241196/235505/66222/18125	15	Cluster 3
BP	GO:0052548	regulation of endopeptidase activity	15/273	360/28891	2.00844e-06	0.000194818	0.000146004	11752/55948/18570/110957/12955/21859/20724/19186/20439/20719/216742/56428/241196/65106/66222	15	Cluster 3
BP	GO:0045216	cell-cell junction organization	12/273	231/28891	2.29763e-06	0.000216315	0.000162115	109620/16582/12988/18772/11877/16480/14086/13383/69693/18810/56460/21873	12	Cluster 3
BP	GO:1903035	negative regulation of response to wounding	8/273	94/28891	3.16489e-06	0.000289452	0.000216926	14161/12306/11747/76707/110135/223650/235505/99571	8	Cluster 3
BP	GO:0051258	protein polymerization	13/273	282/28891	3.26312e-06	0.000290146	0.000217446	14161/17756/100732/72205/76707/13383/108100/110135/99571/56430/110308/67771/67971	13	Cluster 3
BP	GO:0097191	extrinsic apoptotic signaling pathway	12/273	242/28891	3.71327e-06	0.000317308	0.000237803	14161/16691/110957/21859/16905/20909/20439/18611/20661/110135/99571/29810	12	Cluster 3
BP	GO:0061041	regulation of wound healing	9/273	128/28891	3.76686e-06	0.000317308	0.000237803	14161/12306/16952/11747/76707/110135/223650/235505/99571	9	Cluster 3
BP	GO:0005996	monosaccharide metabolic process	13/273	287/28891	3.95254e-06	0.000323329	0.000242315	26358/26384/11676/14718/18663/13807/15275/21991/11668/26416/12894/18648/50799	13	Cluster 3
BP	GO:1903828	negative regulation of protein localization	12/273	244/28891	4.04035e-06	0.000323329	0.000242315	16952/12988/11747/269951/19055/17169/226016/226418/72169/29810/26914/18125	12	Cluster 3
BP	GO:0030048	actin filament-based movement	9/273	130/28891	4.27979e-06	0.000330085	0.000247378	109620/71602/16480/338367/109552/108058/71960/13383/18125	9	Cluster 3
BP	GO:0019319	hexose biosynthetic process	8/273	98/28891	4.33101e-06	0.000330085	0.000247378	26384/11676/14718/18663/13807/21991/18648/50799	8	Cluster 3
BP	GO:0051047	positive regulation of secretion	16/273	437/28891	4.81148e-06	0.000358176	0.00026843	14161/12934/12306/20194/56455/19055/20909/16573/109552/76707/110135/18799/99571/80718/68585/27681	16	Cluster 3
BP	GO:0051656	establishment of organelle localization	17/273	491/28891	5.08981e-06	0.000361565	0.00027097	71602/12934/53413/18570/17756/22350/16905/56455/105504/338367/16573/211446/76707/13383/67898/327814/27681	17	Cluster 3
BP	GO:1902414	protein localization to cell junction	9/273	133/28891	5.16117e-06	0.000361565	0.00027097	109620/15507/20909/16573/226016/13383/108100/80718/21873	9	Cluster 3
BP	GO:1900047	negative regulation of hemostasis	6/273	47/28891	5.22715e-06	0.000361565	0.00027097	14161/12306/11747/110135/99571/12845	6	Cluster 3
BP	GO:1903532	positive regulation of secretion by cell	15/273	390/28891	5.30882e-06	0.000361565	0.00027097	14161/12934/12306/20194/56455/20909/16573/109552/76707/110135/18799/99571/80718/68585/27681	15	Cluster 3
BP	GO:0016482	cytosolic transport	10/273	170/28891	5.42182e-06	0.000361567	0.000270972	17756/22350/17698/16573/72183/20661/327814/67804/27681/56440	10	Cluster 3
BP	GO:0010466	negative regulation of peptidase activity	12/273	257/28891	6.85587e-06	0.00044787	0.000335651	11752/55948/110957/12955/21859/20724/20439/20719/216742/241196/235505/66222	12	Cluster 3
BP	GO:0016051	carbohydrate biosynthetic process	11/273	216/28891	7.34455e-06	0.000470198	0.000352384	26384/11676/14718/18663/13807/21991/19046/18799/216558/18648/50799	11	Cluster 3
BP	GO:0052547	regulation of peptidase activity	16/273	457/28891	8.42625e-06	0.000525047	0.00039349	11752/55948/18570/110957/12955/21859/20724/19186/20439/20719/216742/56428/241196/235505/65106/66222	16	Cluster 3
BP	GO:1902042	negative regulation of extrinsic apoptotic signaling pathway via death domain receptors	5/273	30/28891	8.52935e-06	0.000525047	0.00039349	14161/110957/18611/110135/99571	5	Cluster 3
BP	GO:0008360	regulation of cell shape	9/273	142/28891	8.7986e-06	0.000531402	0.000398253	16952/14268/22350/17698/56212/20754/71960/13383/108100	9	Cluster 3
BP	GO:0046364	monosaccharide biosynthetic process	8/273	109/28891	9.56162e-06	0.000566792	0.000424774	26384/11676/14718/18663/13807/21991/18648/50799	8	Cluster 3
BP	GO:0045861	negative regulation of proteolysis	14/273	362/28891	1.02925e-05	0.000599026	0.000448932	11752/55948/17025/110957/12955/21859/20724/20439/20719/216742/241196/235505/66222/67903	14	Cluster 3
BP	GO:0017157	regulation of exocytosis	11/273	226/28891	1.12518e-05	0.00064316	0.000482008	14161/12306/20194/16952/20909/76707/327814/110135/99571/80718/27681	11	Cluster 3
BP	GO:0001667	ameboidal-type cell migration	16/273	471/28891	1.22385e-05	0.000687288	0.000515079	11745/16952/14268/18570/15507/11852/16480/76707/216190/72993/223650/68585/18810/53868/67903/16666	16	Cluster 3
BP	GO:0030072	peptide hormone secretion	13/273	321/28891	1.31386e-05	0.000725118	0.00054343	14161/16952/11747/56455/19055/20909/12894/12876/16573/109552/110135/99571/18125	13	Cluster 3
BP	GO:0003334	keratinocyte development	4/273	17/28891	1.68476e-05	0.000908469	0.00068084	55948/386463/72333/18810	4	Cluster 3
BP	GO:0002790	peptide secretion	13/273	329/28891	1.70285e-05	0.000908469	0.00068084	14161/16952/11747/56455/19055/20909/12894/12876/16573/109552/110135/99571/18125	13	Cluster 3
[truncated: 1,148 more rows]
