# Supplementary material for: Single-Cell Multi-Omics Analysis of In Vitro Post-Ovulatory–Aged Oocytes Revealed Aging-Dependent Protein Degradation
Source: Mol Cell Proteomics. 2024 Nov 20;24(1):100882. doi: 10.1016/j.mcpro.2024.100882 (PMC11728983; doi:10.1016/j.mcpro.2024.100882)
Supplement: Supplementary Table S7 [file mmc10.xlsx]

## Sheet: GO
Supplementary Table S7.GO terms enriched in 75 rescued proteins by melatonin in proteins newly translated during meiotic maturation but down-regulated during POA
ONTOLOGY	ID	Description	GeneRatio	BgRatio	pvalue	p.adjust	qvalue	geneID	Count
BP	GO:0048477	oogenesis	5/71	124/28891	1.39397e-05	0.00914445	0.00652675	Aspm/Gdf9/Foxo3/Zp3/Dazl	5
BP	GO:0048599	oocyte development	4/71	67/28891	2.28306e-05	0.00914445	0.00652675	Gdf9/Foxo3/Zp3/Dazl	4
BP	GO:0009994	oocyte differentiation	4/71	70/28891	2.71597e-05	0.00914445	0.00652675	Gdf9/Foxo3/Zp3/Dazl	4
BP	GO:0045861	negative regulation of proteolysis	7/71	362/28891	3.05701e-05	0.00914445	0.00652675	Usp19/Plat/Marchf7/Vtn/Itih4/Serpinc1/Pabpn1l	7
BP	GO:0034368	protein-lipid complex remodeling	3/71	27/28891	3.98741e-05	0.00914445	0.00652675	Apoa1/Pltp/Apoc1	3
BP	GO:0034369	plasma lipoprotein particle remodeling	3/71	27/28891	3.98741e-05	0.00914445	0.00652675	Apoa1/Pltp/Apoc1	3
BP	GO:0034367	protein-containing complex remodeling	3/71	29/28891	4.96366e-05	0.00975713	0.00696405	Apoa1/Pltp/Apoc1	3
BP	GO:0007596	blood coagulation	5/71	175/28891	7.25619e-05	0.010099	0.00720805	Plat/Vtn/Fbln1/Serpinc1/Bloc1s3	5
BP	GO:0050817	coagulation	5/71	178/28891	7.86271e-05	0.010099	0.00720805	Plat/Vtn/Fbln1/Serpinc1/Bloc1s3	5
BP	GO:0007292	female gamete generation	5/71	179/28891	8.07332e-05	0.010099	0.00720805	Aspm/Gdf9/Foxo3/Zp3/Dazl	5
BP	GO:0007599	hemostasis	5/71	179/28891	8.07332e-05	0.010099	0.00720805	Plat/Vtn/Fbln1/Serpinc1/Bloc1s3	5
BP	GO:1905952	regulation of lipid localization	5/71	190/28891	0.000106887	0.0122563	0.00874782	Apoa1/Gdf9/C3/Pltp/Apoc1	5
BP	GO:0007051	spindle organization	5/71	194/28891	0.000117855	0.0124745	0.00890355	Cenph/Cenpj/Kif4/Aspm/Gtf2b	5
BP	GO:0050821	protein stabilization	5/71	202/28891	0.000142367	0.0139815	0.00997918	Usp19/Marchf7/Apoa1/Clu/Mfsd1	5
BP	GO:0071827	plasma lipoprotein particle organization	3/71	42/28891	0.000152415	0.0139815	0.00997918	Apoa1/Pltp/Apoc1	3
BP	GO:0071825	protein-lipid complex organization	3/71	46/28891	0.000200124	0.0162367	0.0115888	Apoa1/Pltp/Apoc1	3
BP	GO:0048608	reproductive structure development	6/71	343/28891	0.000200599	0.0162367	0.0115888	Aspm/Gdf9/Foxo3/C3/Zp3/Hmgb2	6
BP	GO:0061458	reproductive system development	6/71	347/28891	0.000213513	0.0163219	0.0116496	Aspm/Gdf9/Foxo3/C3/Zp3/Hmgb2	6
BP	GO:2000241	regulation of reproductive process	5/71	225/28891	0.000234892	0.0170111	0.0121415	Plat/Aspm/Gdf9/Zp3/Dazl	5
BP	GO:0051918	negative regulation of fibrinolysis	2/71	10/28891	0.000264561	0.0182018	0.0129913	Plat/Vtn	2
BP	GO:0048259	regulation of receptor-mediated endocytosis	4/71	132/28891	0.00031916	0.0203668	0.0145366	Vtn/C3/Clu/Apoc1	4
BP	GO:0022602	ovulation cycle process	3/71	55/28891	0.000340433	0.0203668	0.0145366	Gdf9/Foxo3/Zp3	3
BP	GO:1901799	negative regulation of proteasomal protein catabolic process	3/71	55/28891	0.000340433	0.0203668	0.0145366	Usp19/Marchf7/Pabpn1l	3
BP	GO:0006402	mRNA catabolic process	5/71	249/28891	0.000374198	0.021454	0.0153126	Pabpn1l/Pnpt1/Dazl/Cnot8/Ssb	5
BP	GO:0008406	gonad development	5/71	259/28891	0.000447782	0.0236245	0.0168618	Aspm/Gdf9/Foxo3/Zp3/Hmgb2	5
BP	GO:0001547	antral ovarian follicle growth	2/71	13/28891	0.000456388	0.0236245	0.0168618	Foxo3/Zp3	2
BP	GO:0045137	development of primary sexual characteristics	5/71	263/28891	0.000480085	0.0236245	0.0168618	Aspm/Gdf9/Foxo3/Zp3/Hmgb2	5
BP	GO:0034375	high-density lipoprotein particle remodeling	2/71	14/28891	0.000531607	0.0236245	0.0168618	Apoa1/Pltp	2
BP	GO:0051917	regulation of fibrinolysis	2/71	14/28891	0.000531607	0.0236245	0.0168618	Plat/Vtn	2
BP	GO:0048260	positive regulation of receptor-mediated endocytosis	3/71	64/28891	0.000532159	0.0236245	0.0168618	Vtn/C3/Clu	3
BP	GO:0007059	chromosome segregation	6/71	416/28891	0.000559236	0.0236245	0.0168618	Cenph/Cenpj/Kif4/Aspm/Nusap1/Gtf2b	6
BP	GO:0030193	regulation of blood coagulation	3/71	66/28891	0.000582425	0.0236245	0.0168618	Plat/Vtn/Serpinc1	3
BP	GO:0033344	cholesterol efflux	3/71	66/28891	0.000582425	0.0236245	0.0168618	Apoa1/Pltp/Apoc1	3
BP	GO:0032368	regulation of lipid transport	4/71	158/28891	0.000629252	0.0236245	0.0168618	Apoa1/Gdf9/Pltp/Apoc1	4
BP	GO:0042698	ovulation cycle	3/71	68/28891	0.00063563	0.0236245	0.0168618	Gdf9/Foxo3/Zp3	3
BP	GO:1900046	regulation of hemostasis	3/71	68/28891	0.00063563	0.0236245	0.0168618	Plat/Vtn/Serpinc1	3
BP	GO:1902850	microtubule cytoskeleton organization involved in mitosis	4/71	160/28891	0.000659607	0.0236245	0.0168618	Cenph/Cenpj/Kif4/Nusap1	4
BP	GO:0097006	regulation of plasma lipoprotein particle levels	3/71	70/28891	0.000691843	0.0236245	0.0168618	Apoa1/Pltp/Apoc1	3
BP	GO:0033700	phospholipid efflux	2/71	16/28891	0.000698794	0.0236245	0.0168618	Apoa1/Apoc1	2
BP	GO:0032371	regulation of sterol transport	3/71	71/28891	0.000721098	0.0236245	0.0168618	Apoa1/Pltp/Apoc1	3
BP	GO:0032374	regulation of cholesterol transport	3/71	71/28891	0.000721098	0.0236245	0.0168618	Apoa1/Pltp/Apoc1	3
BP	GO:0050818	regulation of coagulation	3/71	71/28891	0.000721098	0.0236245	0.0168618	Plat/Vtn/Serpinc1	3
BP	GO:1903051	negative regulation of proteolysis involved in protein catabolic process	3/71	72/28891	0.00075113	0.0236701	0.0168943	Usp19/Marchf7/Pabpn1l	3
BP	GO:0043488	regulation of mRNA stability	4/71	166/28891	0.000756894	0.0236701	0.0168943	Pabpn1l/Pnpt1/Dazl/Cnot8	4
BP	GO:0006401	RNA catabolic process	5/71	297/28891	0.000830449	0.0253933	0.0181242	Pabpn1l/Pnpt1/Dazl/Cnot8/Ssb	5
BP	GO:0007281	germ cell development	6/71	453/28891	0.000871127	0.0254599	0.0181717	Aspm/Gdf9/Foxo3/Zp3/Dazl/Hmgb2	6
BP	GO:0006457	protein folding	4/71	173/28891	0.000882741	0.0254599	0.0181717	Clu/Pofut2/Pdia5/Dnaja4	4
BP	GO:0060192	negative regulation of lipase activity	2/71	18/28891	0.000888135	0.0254599	0.0181717	Apoa1/Apoc1	2
BP	GO:0065004	protein-DNA complex assembly	4/71	176/28891	0.000940939	0.0264231	0.0188592	Cenph/Taf7/Gtf2b/Tspyl4	4
BP	GO:0000966	RNA 5'-end processing	2/71	19/28891	0.000991045	0.0267388	0.0190845	Pnpt1/Ssb	2
BP	GO:0090083	regulation of inclusion body assembly	2/71	19/28891	0.000991045	0.0267388	0.0190845	Clu/Dnaja4	2
BP	GO:0043487	regulation of RNA stability	4/71	182/28891	0.00106536	0.0278927	0.0199081	Pabpn1l/Pnpt1/Dazl/Cnot8	4
BP	GO:0007162	negative regulation of cell adhesion	5/71	315/28891	0.00107934	0.0278927	0.0199081	Fgl2/Marchf7/Apoa1/Fbln1/Nat8f2	5
BP	GO:0031647	regulation of protein stability	5/71	316/28891	0.00109463	0.0278927	0.0199081	Usp19/Marchf7/Apoa1/Clu/Mfsd1	5
BP	GO:0007369	gastrulation	4/71	186/28891	0.00115446	0.0283667	0.0202464	Apoa1/Vtn/Pofut2/Nat8f2	4
BP	GO:0061013	regulation of mRNA catabolic process	4/71	186/28891	0.00115446	0.0283667	0.0202464	Pabpn1l/Pnpt1/Dazl/Cnot8	4
BP	GO:0034248	regulation of amide metabolic process	6/71	482/28891	0.00119811	0.0289227	0.0206433	Clu/Pabpn1l/Pnpt1/Dazl/Cnot8/Ssb	6
BP	GO:0042730	fibrinolysis	2/71	22/28891	0.00133242	0.0316104	0.0225616	Plat/Vtn	2
BP	GO:0061136	regulation of proteasomal protein catabolic process	4/71	195/28891	0.00137382	0.0320403	0.0228685	Usp19/Marchf7/Clu/Pabpn1l	4
BP	GO:0007548	sex differentiation	5/71	335/28891	0.00141665	0.0324886	0.0231884	Aspm/Gdf9/Foxo3/Zp3/Hmgb2	5
BP	GO:0002922	positive regulation of humoral immune response	2/71	23/28891	0.001457	0.032866	0.0234578	C3/Zp3	2
BP	GO:0015914	phospholipid transport	3/71	93/28891	0.00157522	0.034637	0.0247218	Apoa1/Pltp/Apoc1	3
BP	GO:0030100	regulation of endocytosis	5/71	344/28891	0.00159147	0.034637	0.0247218	Apoa1/Vtn/C3/Clu/Apoc1	5
BP	GO:0045807	positive regulation of endocytosis	4/71	204/28891	0.00162078	0.034637	0.0247218	Apoa1/Vtn/C3/Clu	4
BP	GO:0050878	regulation of body fluid levels	5/71	348/28891	0.00167406	0.034637	0.0247218	Plat/Vtn/Fbln1/Serpinc1/Bloc1s3	5
BP	GO:0009895	negative regulation of catabolic process	5/71	349/28891	0.00169519	0.034637	0.0247218	Usp19/Marchf7/Pabpn1l/Apoc1/Dazl	5
BP	GO:0032780	negative regulation of ATP-dependent activity	2/71	25/28891	0.00172219	0.034637	0.0247218	Pam16/Oxa1l	2
BP	GO:0097150	neuronal stem cell population maintenance	2/71	25/28891	0.00172219	0.034637	0.0247218	Aspm/Foxo3	2
BP	GO:0061157	mRNA destabilization	3/71	97/28891	0.00177726	0.034637	0.0247218	Pabpn1l/Pnpt1/Cnot8	3
BP	GO:0006367	transcription initiation at RNA polymerase II promoter	3/71	98/28891	0.00183018	0.034637	0.0247218	Taf7/Gtf2b/Sub1	3
BP	GO:0051346	negative regulation of hydrolase activity	5/71	356/28891	0.00184865	0.034637	0.0247218	Apoa1/Vtn/Itih4/Serpinc1/Apoc1	5
BP	GO:0030194	positive regulation of blood coagulation	2/71	26/28891	0.00186274	0.034637	0.0247218	Plat/Vtn	2
BP	GO:1900048	positive regulation of hemostasis	2/71	26/28891	0.00186274	0.034637	0.0247218	Plat/Vtn	2
BP	GO:1902230	negative regulation of intrinsic apoptotic signaling pathway in response to DNA damage	2/71	26/28891	0.00186274	0.034637	0.0247218	Marchf7/Clu	2
BP	GO:0019827	stem cell population maintenance	4/71	213/28891	0.00189709	0.0348052	0.0248419	Sall4/Aspm/Foxo3/Lig4	4
BP	GO:0070841	inclusion body assembly	2/71	27/28891	0.00200857	0.035061	0.0250244	Clu/Dnaja4	2
BP	GO:1900037	regulation of cellular response to hypoxia	2/71	27/28891	0.00200857	0.035061	0.0250244	Usp19/Chchd2	2
BP	GO:0050688	regulation of defense response to virus	3/71	102/28891	0.00205165	0.035061	0.0250244	Htra1/Fgl2/Elmod2	3
BP	GO:0050779	RNA destabilization	3/71	102/28891	0.00205165	0.035061	0.0250244	Pabpn1l/Pnpt1/Cnot8	3
BP	GO:0061014	positive regulation of mRNA catabolic process	3/71	102/28891	0.00205165	0.035061	0.0250244	Pabpn1l/Pnpt1/Cnot8	3
BP	GO:0098727	maintenance of cell number	4/71	218/28891	0.00206391	0.035061	0.0250244	Sall4/Aspm/Foxo3/Lig4	4
BP	GO:0045648	positive regulation of erythrocyte differentiation	2/71	28/28891	0.00215965	0.0362374	0.025864	Foxo3/Hmgb2	2
BP	GO:0042060	wound healing	5/71	370/28891	0.00218583	0.0362374	0.025864	Plat/Vtn/Fbln1/Serpinc1/Bloc1s3	5
BP	GO:0031100	animal organ regeneration	2/71	29/28891	0.00231595	0.0374911	0.0267589	Apoa1/Vtn	2
BP	GO:0050820	positive regulation of coagulation	2/71	29/28891	0.00231595	0.0374911	0.0267589	Plat/Vtn	2
BP	GO:0002437	inflammatory response to antigenic stimulus	3/71	107/28891	0.00235104	0.0376167	0.0268485	C3/Zp3/Hmgb2	3
BP	GO:1903050	regulation of proteolysis involved in protein catabolic process	4/71	232/28891	0.00258456	0.0408776	0.029176	Usp19/Marchf7/Clu/Pabpn1l	4
BP	GO:0010875	positive regulation of cholesterol efflux	2/71	33/28891	0.00299283	0.0461518	0.0329403	Apoa1/Pltp	2
BP	GO:0051642	centrosome localization	2/71	33/28891	0.00299283	0.0461518	0.0329403	Aspm/Nin	2
BP	GO:0042177	negative regulation of protein catabolic process	3/71	117/28891	0.0030278	0.0461518	0.0329403	Usp19/Marchf7/Pabpn1l	3
BP	GO:0034249	negative regulation of amide metabolic process	4/71	243/28891	0.00305219	0.0461518	0.0329403	Clu/Pabpn1l/Pnpt1/Cnot8	4
BP	GO:0140694	non-membrane-bounded organelle assembly	5/71	402/28891	0.00312248	0.0467014	0.0333327	Cenph/Cenpj/Cetn2/Aspm/Gtf2b	5
BP	GO:0061842	microtubule organizing center localization	2/71	34/28891	0.00317484	0.046974	0.0335272	Aspm/Nin	2
BP	GO:1901617	organic hydroxy compound biosynthetic process	4/71	248/28891	0.00328269	0.048053	0.0342973	Apoa1/Fdft1/Pltp/Amacr	4
BP	GO:0030301	cholesterol transport	3/71	121/28891	0.00332861	0.0481876	0.0343934	Apoa1/Pltp/Apoc1	3
BP	GO:0007020	microtubule nucleation	2/71	35/28891	0.00336193	0.0481876	0.0343934	Cenpj/Nin	2
BP	GO:0008585	female gonad development	3/71	122/28891	0.00340657	0.0483241	0.0344908	Gdf9/Foxo3/Zp3	3
BP	GO:0051225	spindle assembly	3/71	123/28891	0.00348564	0.0485799	0.0346734	Cenpj/Aspm/Gtf2b	3
BP	GO:2001234	negative regulation of apoptotic signaling pathway	4/71	253/28891	0.00352481	0.0485799	0.0346734	Pam16/Marchf7/Clu/Hmgb2	4
BP	GO:0034655	nucleobase-containing compound catabolic process	5/71	414/28891	0.00353897	0.0485799	0.0346734	Pabpn1l/Pnpt1/Dazl/Cnot8/Ssb	5
BP	GO:0015918	sterol transport	3/71	124/28891	0.00356582	0.0485799	0.0346734	Apoa1/Pltp/Apoc1	3
BP	GO:0000956	nuclear-transcribed mRNA catabolic process	3/71	125/28891	0.00364713	0.0486948	0.0347554	Pabpn1l/Cnot8/Ssb	3
BP	GO:0046545	development of primary female sexual characteristics	3/71	125/28891	0.00364713	0.0486948	0.0347554	Gdf9/Foxo3/Zp3	3
BP	GO:0006417	regulation of translation	5/71	418/28891	0.00368629	0.0486948	0.0347554	Pabpn1l/Pnpt1/Dazl/Cnot8/Ssb	5
BP	GO:1905954	positive regulation of lipid localization	3/71	126/28891	0.00372956	0.0486948	0.0347554	Apoa1/C3/Pltp	3
BP	GO:0097242	amyloid-beta clearance	2/71	37/28891	0.00375119	0.0486948	0.0347554	C3/Clu	2
BP	GO:0007052	mitotic spindle organization	3/71	127/28891	0.00381313	0.0490361	0.034999	Cenph/Cenpj/Kif4	3
BP	GO:0061041	regulation of wound healing	3/71	128/28891	0.00389783	0.0494525	0.0352962	Plat/Vtn/Serpinc1	3
BP	GO:0001556	oocyte maturation	2/71	38/28891	0.00395333	0.0494525	0.0352962	Foxo3/Dazl	2
BP	GO:1902229	regulation of intrinsic apoptotic signaling pathway in response to DNA damage	2/71	38/28891	0.00395333	0.0494525	0.0352962	Marchf7/Clu	2
BP	GO:0002885	positive regulation of hypersensitivity	2/71	39/28891	0.00416043	0.0515743	0.0368106	C3/Zp3	2
BP	GO:0015748	organophosphate ester transport	3/71	133/28891	0.00433855	0.0533022	0.0380439	Apoa1/Pltp/Apoc1	3
BP	GO:0006352	DNA-templated transcription initiation	3/71	135/28891	0.00452295	0.0544401	0.038856	Taf7/Gtf2b/Sub1	3
BP	GO:0007098	centrosome cycle	3/71	135/28891	0.00452295	0.0544401	0.038856	Cenpj/Cetn2/Nin	3
BP	GO:0006898	receptor-mediated endocytosis	4/71	272/28891	0.00455558	0.0544401	0.038856	Vtn/C3/Clu/Apoc1	4
BP	GO:0002866	positive regulation of acute inflammatory response to antigenic stimulus	2/71	41/28891	0.00458943	0.0544401	0.038856	C3/Zp3	2
BP	GO:0090068	positive regulation of cell cycle process	4/71	276/28891	0.00479585	0.0550813	0.0393137	Usp19/Cenpj/Nusap1/Dazl	4
BP	GO:0006869	lipid transport	5/71	445/28891	0.00479834	0.0550813	0.0393137	Apoa1/Gdf9/Pltp/Apoc1/Pla2g12a	5
BP	GO:0007099	centriole replication	2/71	42/28891	0.00481128	0.0550813	0.0393137	Cenpj/Cetn2	2
BP	GO:0044270	cellular nitrogen compound catabolic process	5/71	446/28891	0.00484363	0.0550813	0.0393137	Pabpn1l/Pnpt1/Dazl/Cnot8/Ssb	5
BP	GO:0046700	heterocycle catabolic process	5/71	446/28891	0.00484363	0.0550813	0.0393137	Pabpn1l/Pnpt1/Dazl/Cnot8/Ssb	5
BP	GO:0002526	acute inflammatory response	3/71	139/28891	0.00490586	0.0553317	0.0394924	Itih4/C3/Zp3	3
BP	GO:0010811	positive regulation of cell-substrate adhesion	3/71	140/28891	0.00500455	0.0559055	0.039902	Apoa1/Vtn/Fbln1	3
BP	GO:0002883	regulation of hypersensitivity	2/71	43/28891	0.005038	0.0559055	0.039902	C3/Zp3	2
BP	GO:0072089	stem cell proliferation	3/71	142/28891	0.00520552	0.0573024	0.0408989	Fbln1/Lig4/Hmgb2	3
BP	GO:0010874	regulation of cholesterol efflux	2/71	44/28891	0.00526956	0.0575469	0.0410735	Apoa1/Pltp	2
BP	GO:0051180	vitamin transport	2/71	45/28891	0.00550594	0.0583846	0.0416714	Apoa1/Amn1	2
BP	GO:0050657	nucleic acid transport	3/71	145/28891	0.00551599	0.0583846	0.0416714	Cetn2/Pnpt1/Ssb	3
BP	GO:0050658	RNA transport	3/71	145/28891	0.00551599	0.0583846	0.0416714	Cetn2/Pnpt1/Ssb	3
BP	GO:1903313	positive regulation of mRNA metabolic process	3/71	145/28891	0.00551599	0.0583846	0.0416714	Pabpn1l/Pnpt1/Cnot8	3
BP	GO:0002524	hypersensitivity	2/71	46/28891	0.00574711	0.058578	0.0418094	C3/Zp3	2
BP	GO:0030195	negative regulation of blood coagulation	2/71	46/28891	0.00574711	0.058578	0.0418094	Plat/Vtn	2
BP	GO:0032373	positive regulation of sterol transport	2/71	46/28891	0.00574711	0.058578	0.0418094	Apoa1/Pltp	2
BP	GO:0032376	positive regulation of cholesterol transport	2/71	46/28891	0.00574711	0.058578	0.0418094	Apoa1/Pltp	2
BP	GO:0098534	centriole assembly	2/71	46/28891	0.00574711	0.058578	0.0418094	Cenpj/Cetn2	2
BP	GO:0051236	establishment of RNA localization	3/71	148/28891	0.00583738	0.058923	0.0420557	Cetn2/Pnpt1/Ssb	3
BP	GO:0019439	aromatic compound catabolic process	5/71	467/28891	0.00586661	0.058923	0.0420557	Pabpn1l/Pnpt1/Dazl/Cnot8/Ssb	5
BP	GO:0002863	positive regulation of inflammatory response to antigenic stimulus	2/71	47/28891	0.00599305	0.0591168	0.042194	C3/Zp3	2
BP	GO:1900047	negative regulation of hemostasis	2/71	47/28891	0.00599305	0.0591168	0.042194	Plat/Vtn	2
BP	GO:0008203	cholesterol metabolic process	3/71	150/28891	0.00605775	0.0591168	0.042194	Apoa1/Fdft1/Apoc1	3
BP	GO:0031023	microtubule organizing center organization	3/71	150/28891	0.00605775	0.0591168	0.042194	Cenpj/Cetn2/Nin	3
BP	GO:0050819	negative regulation of coagulation	2/71	49/28891	0.00649915	0.0629777	0.0449497	Plat/Vtn	2
BP	GO:0046660	female sex differentiation	3/71	155/28891	0.0066303	0.0634842	0.0453111	Gdf9/Foxo3/Zp3	3
BP	GO:0016064	immunoglobulin mediated immune response	4/71	303/28891	0.00664369	0.0634842	0.0453111	Fgl2/C3/Zp3/Lig4	4
BP	GO:1903311	regulation of mRNA metabolic process	4/71	304/28891	0.00671999	0.0637037	0.0454678	Pabpn1l/Pnpt1/Dazl/Cnot8	4
BP	GO:0002864	regulation of acute inflammatory response to antigenic stimulus	2/71	50/28891	0.00675926	0.0637037	0.0454678	C3/Zp3	2
BP	GO:0032102	negative regulation of response to external stimulus	5/71	485/28891	0.00685778	0.0639126	0.0456169	Htra1/Fgl2/Plat/Apoa1/Vtn	5
BP	GO:0019724	B cell mediated immunity	4/71	306/28891	0.00687432	0.0639126	0.0456169	Fgl2/C3/Zp3/Lig4	4
BP	GO:0006839	mitochondrial transport	3/71	158/28891	0.00698879	0.0644339	0.045989	Pam16/Spg7/Oxa1l	3
BP	GO:0045646	regulation of erythrocyte differentiation	2/71	51/28891	0.00702404	0.0644339	0.045989	Foxo3/Hmgb2	2
BP	GO:1901361	organic cyclic compound catabolic process	5/71	491/28891	0.00721278	0.0651676	0.0465127	Pabpn1l/Pnpt1/Dazl/Cnot8/Ssb	5
BP	GO:0000959	mitochondrial RNA metabolic process	2/71	52/28891	0.00729347	0.0651676	0.0465127	Foxo3/Pnpt1	2
BP	GO:0031146	SCF-dependent proteasomal ubiquitin-dependent protein catabolic process	2/71	52/28891	0.00729347	0.0651676	0.0465127	Pabpn1l/Amn1	2
BP	GO:0050687	negative regulation of defense response to virus	2/71	52/28891	0.00729347	0.0651676	0.0465127	Htra1/Fgl2	2
BP	GO:1902652	secondary alcohol metabolic process	3/71	162/28891	0.00748441	0.0662874	0.0473119	Apoa1/Fdft1/Apoc1	3
BP	GO:0002920	regulation of humoral immune response	2/71	53/28891	0.00756752	0.0662874	0.0473119	C3/Zp3	2
BP	GO:0008089	anterograde axonal transport	2/71	53/28891	0.00756752	0.0662874	0.0473119	Spg7/Bloc1s3	2
BP	GO:0016125	sterol metabolic process	3/71	163/28891	0.00761149	0.0662874	0.0473119	Apoa1/Fdft1/Apoc1	3
BP	GO:0061462	protein localization to lysosome	2/71	55/28891	0.00812942	0.0703527	0.0502135	Clu/Mfsd1	2
BP	GO:0034250	positive regulation of amide metabolic process	3/71	171/28891	0.0086742	0.0745981	0.0532436	Clu/Dazl/Ssb	3
BP	GO:0016032	viral process	4/71	329/28891	0.00882057	0.0748969	0.0534568	Igf2r/Gtf2b/Fbln1/Ssb	4
BP	GO:0006403	RNA localization	3/71	173/28891	0.00895279	0.0748969	0.0534568	Cetn2/Pnpt1/Ssb	3
BP	GO:0002455	humoral immune response mediated by circulating immunoglobulin	2/71	58/28891	0.00900636	0.0748969	0.0534568	C3/Zp3	2
BP	GO:0043388	positive regulation of DNA binding	2/71	58/28891	0.00900636	0.0748969	0.0534568	Gtf2b/Hmgb2	2
BP	GO:1903034	regulation of response to wounding	3/71	174/28891	0.00909403	0.0748969	0.0534568	Plat/Vtn/Serpinc1	3
BP	GO:0006695	cholesterol biosynthetic process	2/71	59/28891	0.00930768	0.0748969	0.0534568	Apoa1/Fdft1	2
BP	GO:0051123	RNA polymerase II preinitiation complex assembly	2/71	59/28891	0.00930768	0.0748969	0.0534568	Taf7/Gtf2b	2
BP	GO:1900024	regulation of substrate adhesion-dependent cell spreading	2/71	59/28891	0.00930768	0.0748969	0.0534568	Apoa1/Fbln1	2
BP	GO:1902653	secondary alcohol biosynthetic process	2/71	59/28891	0.00930768	0.0748969	0.0534568	Apoa1/Fdft1	2
BP	GO:1990542	mitochondrial transmembrane transport	2/71	59/28891	0.00930768	0.0748969	0.0534568	Pam16/Pnpt1	2
BP	GO:2000630	positive regulation of miRNA metabolic process	2/71	59/28891	0.00930768	0.0748969	0.0534568	Foxo3/Pnpt1	2
BP	GO:0002675	positive regulation of acute inflammatory response	2/71	60/28891	0.00961345	0.0769076	0.054892	C3/Zp3	2
BP	GO:0006694	steroid biosynthetic process	3/71	179/28891	0.00981986	0.077585	0.0553755	Apoa1/Fdft1/Amacr	3
BP	GO:0000288	nuclear-transcribed mRNA catabolic process, deadenylation-dependent decay	2/71	61/28891	0.00992367	0.077585	0.0553755	Pabpn1l/Cnot8	2
BP	GO:0002438	acute inflammatory response to antigenic stimulus	2/71	61/28891	0.00992367	0.077585	0.0553755	C3/Zp3	2
BP	GO:0051445	regulation of meiotic cell cycle	2/71	61/28891	0.00992367	0.077585	0.0553755	Aspm/Dazl	2
BP	GO:0046470	phosphatidylcholine metabolic process	2/71	62/28891	0.0102383	0.0791455	0.0564892	Apoa1/Apoc1	2
BP	GO:0051653	spindle localization	2/71	62/28891	0.0102383	0.0791455	0.0564892	Aspm/Nusap1	2
BP	GO:0016042	lipid catabolic process	4/71	345/28891	0.010368	0.0797001	0.0568851	Pcca/Apoc1/Amacr/Pla2g12a	4
BP	GO:0090303	positive regulation of wound healing	2/71	63/28891	0.0105573	0.0807048	0.0576022	Plat/Vtn	2
BP	GO:0031331	positive regulation of cellular catabolic process	4/71	349/28891	0.0107806	0.0819561	0.0584953	Foxo3/Pabpn1l/Pnpt1/Cnot8	4
BP	GO:0010257	NADH dehydrogenase complex assembly	2/71	65/28891	0.0112085	0.0833666	0.059502	Ndufaf7/Oxa1l	2
BP	GO:0016126	sterol biosynthetic process	2/71	65/28891	0.0112085	0.0833666	0.059502	Apoa1/Fdft1	2
BP	GO:0032981	mitochondrial respiratory chain complex I assembly	2/71	65/28891	0.0112085	0.0833666	0.059502	Ndufaf7/Oxa1l	2
BP	GO:0070897	transcription preinitiation complex assembly	2/71	65/28891	0.0112085	0.0833666	0.059502	Taf7/Gtf2b	2
BP	GO:0051785	positive regulation of nuclear division	2/71	66/28891	0.0115405	0.085375	0.0609355	Nusap1/Dazl	2
BP	GO:0008202	steroid metabolic process	4/71	358/28891	0.0117474	0.0860136	0.0613913	Apoa1/Fdft1/Apoc1/Amacr	4
BP	GO:0002861	regulation of inflammatory response to antigenic stimulus	2/71	67/28891	0.0118769	0.0860136	0.0613913	C3/Zp3	2
BP	GO:0060261	positive regulation of transcription initiation by RNA polymerase II	2/71	67/28891	0.0118769	0.0860136	0.0613913	Taf7/Sub1	2
BP	GO:0098930	axonal transport	2/71	67/28891	0.0118769	0.0860136	0.0613913	Spg7/Bloc1s3	2
BP	GO:0006644	phospholipid metabolic process	4/71	360/28891	0.0119696	0.0862315	0.0615468	Apoa1/Fdft1/Apoc1/Pla2g12a	4
BP	GO:0030330	DNA damage response, signal transduction by p53 class mediator	2/71	68/28891	0.0122175	0.0871052	0.0621704	Marchf7/Foxo3	2
BP	GO:0061045	negative regulation of wound healing	2/71	68/28891	0.0122175	0.0871052	0.0621704	Plat/Vtn	2
BP	GO:0045787	positive regulation of cell cycle	4/71	365/28891	0.0125369	0.0889216	0.0634668	Usp19/Cenpj/Nusap1/Dazl	4
BP	GO:0051099	positive regulation of binding	3/71	197/28891	0.0127071	0.0896667	0.0639987	Vtn/Gtf2b/Hmgb2	3
BP	GO:0042176	regulation of protein catabolic process	4/71	369/28891	0.013003	0.091286	0.0651544	Usp19/Marchf7/Clu/Pabpn1l	4
BP	GO:0015931	nucleobase-containing compound transport	3/71	202/28891	0.0135864	0.0948977	0.0677322	Cetn2/Pnpt1/Ssb	3
BP	GO:0002381	immunoglobulin production involved in immunoglobulin-mediated immune response	2/71	74/28891	0.01435	0.098728	0.070466	Fgl2/Lig4	2
BP	GO:0043462	regulation of ATP-dependent activity	2/71	74/28891	0.01435	0.098728	0.070466	Pam16/Oxa1l	2
BP	GO:2000144	positive regulation of DNA-templated transcription initiation	2/71	74/28891	0.01435	0.098728	0.070466	Taf7/Sub1	2
BP	GO:0001541	ovarian follicle development	2/71	75/28891	0.01472	0.100271	0.0715671	Foxo3/Zp3	2
BP	GO:0051298	centrosome duplication	2/71	75/28891	0.01472	0.100271	0.0715671	Cenpj/Cetn2	2
BP	GO:0022408	negative regulation of cell-cell adhesion	3/71	209/28891	0.0148744	0.100823	0.0719616	Fgl2/Marchf7/Apoa1	3
BP	GO:0019080	viral gene expression	2/71	76/28891	0.015094	0.101314	0.0723119	Gtf2b/Ssb	2
BP	GO:0060260	regulation of transcription initiation by RNA polymerase II	2/71	76/28891	0.015094	0.101314	0.0723119	Taf7/Sub1	2
BP	GO:0021700	developmental maturation	4/71	389/28891	0.0154993	0.103529	0.0738927	Foxo3/C3/Dazl/Bloc1s3	4
BP	GO:0006289	nucleotide-excision repair	2/71	78/28891	0.0158544	0.10539	0.0752208	Cetn2/Lig4	2
BP	GO:0048146	positive regulation of fibroblast proliferation	2/71	79/28891	0.0162407	0.106924	0.076316	Fbln1/Lig4	2
BP	GO:1905897	regulation of response to endoplasmic reticulum stress	2/71	79/28891	0.0162407	0.106924	0.076316	Usp19/Clu	2
BP	GO:1903036	positive regulation of response to wounding	2/71	80/28891	0.0166309	0.108972	0.0777777	Plat/Vtn	2
BP	GO:0031397	negative regulation of protein ubiquitination	2/71	81/28891	0.0170252	0.11004	0.0785401	Marchf7/Pabpn1l	2
BP	GO:0072665	protein localization to vacuole	2/71	81/28891	0.0170252	0.11004	0.0785401	Clu/Mfsd1	2
BP	GO:0017148	negative regulation of translation	3/71	220/28891	0.0170339	0.11004	0.0785401	Pabpn1l/Pnpt1/Cnot8	3
BP	GO:0002673	regulation of acute inflammatory response	2/71	82/28891	0.0174234	0.11151	0.079589	C3/Zp3	2
BP	GO:2000242	negative regulation of reproductive process	2/71	82/28891	0.0174234	0.11151	0.079589	Plat/Zp3	2
BP	GO:0051098	regulation of binding	4/71	405/28891	0.0177004	0.112758	0.0804797	Vtn/Gtf2b/Pabpn1l/Hmgb2	4
BP	GO:0060191	regulation of lipase activity	2/71	84/28891	0.0182317	0.115608	0.0825136	Apoa1/Apoc1	2
BP	GO:0072330	monocarboxylic acid biosynthetic process	3/71	227/28891	0.0184948	0.116738	0.0833204	Hacd2/Apoc1/Amacr	3
BP	GO:2000142	regulation of DNA-templated transcription initiation	2/71	85/28891	0.0186417	0.117017	0.0835193	Taf7/Sub1	2
BP	GO:0010810	regulation of cell-substrate adhesion	3/71	228/28891	0.018709	0.117017	0.0835193	Apoa1/Vtn/Fbln1	3
BP	GO:0008088	axo-dendritic transport	2/71	87/28891	0.0194734	0.1207	0.0861484	Spg7/Bloc1s3	2
BP	GO:0051262	protein tetramerization	2/71	87/28891	0.0194734	0.1207	0.0861484	Acot13/Oxa1l	2
BP	GO:0001666	response to hypoxia	3/71	233/28891	0.0198009	0.121669	0.08684	Usp19/Plat/Chchd2	3
BP	GO:0046785	microtubule polymerization	2/71	88/28891	0.019895	0.121669	0.08684	Cenpj/Nin	2
BP	GO:2000628	regulation of miRNA metabolic process	2/71	88/28891	0.019895	0.121669	0.08684	Foxo3/Pnpt1	2
BP	GO:0048469	cell maturation	3/71	235/28891	0.0202474	0.123176	0.0879156	Foxo3/C3/Dazl	3
BP	GO:0035019	somatic stem cell population maintenance	2/71	89/28891	0.0203205	0.123176	0.0879156	Sall4/Lig4	2
BP	GO:0045665	negative regulation of neuron differentiation	2/71	91/28891	0.0211827	0.12784	0.0912442	Aspm/Foxo3	2
BP	GO:1903321	negative regulation of protein modification by small protein conjugation or removal	2/71	92/28891	0.0216195	0.129906	0.0927191	Marchf7/Pabpn1l	2
BP	GO:0050766	positive regulation of phagocytosis	2/71	93/28891	0.0220601	0.131576	0.093911	Apoa1/C3	2
BP	GO:0034599	cellular response to oxidative stress	3/71	243/28891	0.0220887	0.131576	0.093911	Foxo3/Pnpt1/Chchd2	3
BP	GO:1903035	negative regulation of response to wounding	2/71	94/28891	0.0225043	0.133474	0.0952656	Plat/Vtn	2
BP	GO:2001233	regulation of apoptotic signaling pathway	4/71	437/28891	0.0226657	0.133847	0.095532	Pam16/Marchf7/Clu/Hmgb2	4
BP	GO:0002604	regulation of dendritic cell antigen processing and presentation	1/71	10/28891	0.0243089	0.133847	0.095532	Fgl2	1
BP	GO:0009138	pyrimidine nucleoside diphosphate metabolic process	1/71	10/28891	0.0243089	0.133847	0.095532	Cmpk2	1
BP	GO:0009221	pyrimidine deoxyribonucleotide biosynthetic process	1/71	10/28891	0.0243089	0.133847	0.095532	Cmpk2	1
BP	GO:0021957	corticospinal tract morphogenesis	1/71	10/28891	0.0243089	0.133847	0.095532	Nin	1
BP	GO:0030300	regulation of intestinal cholesterol absorption	1/71	10/28891	0.0243089	0.133847	0.095532	Apoa1	1
BP	GO:0033152	immunoglobulin V(D)J recombination	1/71	10/28891	0.0243089	0.133847	0.095532	Lig4	1
BP	GO:0033299	secretion of lysosomal enzymes	1/71	10/28891	0.0243089	0.133847	0.095532	Bloc1s3	1
BP	GO:0034372	very-low-density lipoprotein particle remodeling	1/71	10/28891	0.0243089	0.133847	0.095532	Apoa1	1
BP	GO:0035646	endosome to melanosome transport	1/71	10/28891	0.0243089	0.133847	0.095532	Bloc1s3	1
BP	GO:0043485	endosome to pigment granule transport	1/71	10/28891	0.0243089	0.133847	0.095532	Bloc1s3	1
BP	GO:0048757	pigment granule maturation	1/71	10/28891	0.0243089	0.133847	0.095532	Bloc1s3	1
BP	GO:0071830	triglyceride-rich lipoprotein particle clearance	1/71	10/28891	0.0243089	0.133847	0.095532	Apoc1	1
BP	GO:0090084	negative regulation of inclusion body assembly	1/71	10/28891	0.0243089	0.133847	0.095532	Dnaja4	1
BP	GO:0150172	regulation of phosphatidylcholine metabolic process	1/71	10/28891	0.0243089	0.133847	0.095532	Apoc1	1
BP	GO:2000344	positive regulation of acrosome reaction	1/71	10/28891	0.0243089	0.133847	0.095532	Zp3	1
BP	GO:0031123	RNA 3'-end processing	2/71	98/28891	0.0243182	0.133847	0.095532	Pnpt1/Ssb	2
BP	GO:1901874	negative regulation of post-translational protein modification	2/71	98/28891	0.0243182	0.133847	0.095532	Marchf7/Pabpn1l	2
BP	GO:0007018	microtubule-based movement	4/71	449/28891	0.0247262	0.134733	0.0961641	Kif4/Pltp/Spg7/Bloc1s3	4
BP	GO:0045333	cellular respiration	3/71	254/28891	0.0247655	0.134733	0.0961641	Pnpt1/Oxa1l/Chchd2	3
BP	GO:0072655	establishment of protein localization to mitochondrion	2/71	99/28891	0.0247807	0.134733	0.0961641	Pam16/Oxa1l	2
BP	GO:0043161	proteasome-mediated ubiquitin-dependent protein catabolic process	4/71	451/28891	0.0250803	0.134733	0.0961641	Usp19/Clu/Pabpn1l/Amn1	4
BP	GO:0010466	negative regulation of peptidase activity	3/71	257/28891	0.0255247	0.134733	0.0961641	Vtn/Itih4/Serpinc1	3
BP	GO:0019915	lipid storage	2/71	101/28891	0.0257166	0.134733	0.0961641	Apoa1/C3	2
BP	GO:0034446	substrate adhesion-dependent cell spreading	2/71	102/28891	0.0261899	0.134733	0.0961641	Apoa1/Fbln1	2
BP	GO:0032370	positive regulation of lipid transport	2/71	103/28891	0.0266668	0.134733	0.0961641	Apoa1/Pltp	2
BP	GO:0018206	peptidyl-methionine modification	1/71	11/28891	0.0267075	0.134733	0.0961641	Apoa1	1
BP	GO:0034115	negative regulation of heterotypic cell-cell adhesion	1/71	11/28891	0.0267075	0.134733	0.0961641	Apoa1	1
BP	GO:0034370	triglyceride-rich lipoprotein particle remodeling	1/71	11/28891	0.0267075	0.134733	0.0961641	Apoa1	1
BP	GO:0043482	cellular pigment accumulation	1/71	11/28891	0.0267075	0.134733	0.0961641	Bloc1s3	1
BP	GO:0060352	cell adhesion molecule production	1/71	11/28891	0.0267075	0.134733	0.0961641	Apoa1	1
BP	GO:0060717	chorion development	1/71	11/28891	0.0267075	0.134733	0.0961641	Htra1	1
BP	GO:0070587	regulation of cell-cell adhesion involved in gastrulation	1/71	11/28891	0.0267075	0.134733	0.0961641	Apoa1	1
BP	GO:0071044	histone mRNA catabolic process	1/71	11/28891	0.0267075	0.134733	0.0961641	Ssb	1
BP	GO:0075522	IRES-dependent viral translational initiation	1/71	11/28891	0.0267075	0.134733	0.0961641	Ssb	1
BP	GO:0097278	complement-dependent cytotoxicity	1/71	11/28891	0.0267075	0.134733	0.0961641	C3	1
BP	GO:1903332	regulation of protein folding	1/71	11/28891	0.0267075	0.134733	0.0961641	Pofut2	1
BP	GO:0010586	miRNA metabolic process	2/71	104/28891	0.0271471	0.134733	0.0961641	Foxo3/Pnpt1	2
BP	GO:0033108	mitochondrial respiratory chain complex assembly	2/71	104/28891	0.0271471	0.134733	0.0961641	Ndufaf7/Oxa1l	2
BP	GO:0036293	response to decreased oxygen levels	3/71	264/28891	0.0273446	0.134733	0.0961641	Usp19/Plat/Chchd2	3
BP	GO:0051259	protein complex oligomerization	3/71	264/28891	0.0273446	0.134733	0.0961641	Acot13/Pnpt1/Oxa1l	3
BP	GO:0006720	isoprenoid metabolic process	2/71	106/28891	0.0281183	0.134733	0.0961641	Fdft1/Amacr	2
BP	GO:0072091	regulation of stem cell proliferation	2/71	106/28891	0.0281183	0.134733	0.0961641	Fbln1/Hmgb2	2
BP	GO:0006266	DNA ligation	1/71	12/28891	0.0291003	0.134733	0.0961641	Lig4	1
BP	GO:0009133	nucleoside diphosphate biosynthetic process	1/71	12/28891	0.0291003	0.134733	0.0961641	Cmpk2	1
BP	GO:0010985	negative regulation of lipoprotein particle clearance	1/71	12/28891	0.0291003	0.134733	0.0961641	Apoc1	1
BP	GO:0014889	muscle atrophy	1/71	12/28891	0.0291003	0.134733	0.0961641	Foxo3	1
BP	GO:0034454	microtubule anchoring at centrosome	1/71	12/28891	0.0291003	0.134733	0.0961641	Nin	1
BP	GO:0042362	fat-soluble vitamin biosynthetic process	1/71	12/28891	0.0291003	0.134733	0.0961641	Pltp	1
BP	GO:0043476	pigment accumulation	1/71	12/28891	0.0291003	0.134733	0.0961641	Bloc1s3	1
BP	GO:0045654	positive regulation of megakaryocyte differentiation	1/71	12/28891	0.0291003	0.134733	0.0961641	Hmgb2	1
BP	GO:0051231	spindle elongation	1/71	12/28891	0.0291003	0.134733	0.0961641	Kif4	1
BP	GO:0061517	macrophage proliferation	1/71	12/28891	0.0291003	0.134733	0.0961641	Clu	1
BP	GO:0061684	chaperone-mediated autophagy	1/71	12/28891	0.0291003	0.134733	0.0961641	Clu	1
BP	GO:0070586	cell-cell adhesion involved in gastrulation	1/71	12/28891	0.0291003	0.134733	0.0961641	Apoa1	1
BP	GO:0071635	negative regulation of transforming growth factor beta production	1/71	12/28891	0.0291003	0.134733	0.0961641	Fbln1	1
BP	GO:0090646	mitochondrial tRNA processing	1/71	12/28891	0.0291003	0.134733	0.0961641	Pnpt1	1
BP	GO:1902166	negative regulation of intrinsic apoptotic signaling pathway in response to DNA damage by p53 class mediator	1/71	12/28891	0.0291003	0.134733	0.0961641	Marchf7	1
BP	GO:1902947	regulation of tau-protein kinase activity	1/71	12/28891	0.0291003	0.134733	0.0961641	Clu	1
BP	GO:1904729	regulation of intestinal lipid absorption	1/71	12/28891	0.0291003	0.134733	0.0961641	Apoa1	1
BP	GO:1905907	negative regulation of amyloid fibril formation	1/71	12/28891	0.0291003	0.134733	0.0961641	Clu	1
BP	GO:0001704	formation of primary germ layer	2/71	108/28891	0.0291034	0.134733	0.0961641	Vtn/Pofut2	2
BP	GO:0070585	protein localization to mitochondrion	2/71	108/28891	0.0291034	0.134733	0.0961641	Pam16/Oxa1l	2
BP	GO:2000243	positive regulation of reproductive process	2/71	108/28891	0.0291034	0.134733	0.0961641	Zp3/Dazl	2
BP	GO:0002697	regulation of immune effector process	4/71	473/28891	0.0291791	0.134733	0.0961641	Fgl2/Apoa1/C3/Zp3	4
BP	GO:0031400	negative regulation of protein modification process	4/71	473/28891	0.0291791	0.134733	0.0961641	Taf7/Marchf7/Fbln1/Pabpn1l	4
BP	GO:2001243	negative regulation of intrinsic apoptotic signaling pathway	2/71	110/28891	0.0301021	0.137109	0.0978601	Marchf7/Clu	2
BP	GO:0007006	mitochondrial membrane organization	2/71	111/28891	0.0306066	0.137109	0.0978601	Spg7/Oxa1l	2
BP	GO:0000012	single strand break repair	1/71	13/28891	0.0314873	0.137109	0.0978601	Lig4	1
BP	GO:0001542	ovulation from ovarian follicle	1/71	13/28891	0.0314873	0.137109	0.0978601	Foxo3	1
BP	GO:0001682	tRNA 5'-leader removal	1/71	13/28891	0.0314873	0.137109	0.0978601	Ssb	1
BP	GO:0002328	pro-B cell differentiation	1/71	13/28891	0.0314873	0.137109	0.0978601	Lig4	1
BP	GO:0002468	dendritic cell antigen processing and presentation	1/71	13/28891	0.0314873	0.137109	0.0978601	Fgl2	1
BP	GO:0010587	miRNA catabolic process	1/71	13/28891	0.0314873	0.137109	0.0978601	Pnpt1	1
BP	GO:0017038	protein import	1/71	13/28891	0.0314873	0.137109	0.0978601	Clu	1
BP	GO:0018216	peptidyl-arginine methylation	1/71	13/28891	0.0314873	0.137109	0.0978601	Ndufaf7	1
BP	GO:0030953	astral microtubule organization	1/71	13/28891	0.0314873	0.137109	0.0978601	Cenpj	1
BP	GO:0034982	mitochondrial protein processing	1/71	13/28891	0.0314873	0.137109	0.0978601	Spg7	1
BP	GO:0042761	very long-chain fatty acid biosynthetic process	1/71	13/28891	0.0314873	0.137109	0.0978601	Hacd2	1
BP	GO:0051177	meiotic sister chromatid cohesion	1/71	13/28891	0.0314873	0.137109	0.0978601	Gtf2b	1
BP	GO:0051657	maintenance of organelle location	1/71	13/28891	0.0314873	0.137109	0.0978601	Aspm	1
BP	GO:0090306	meiotic spindle assembly	1/71	13/28891	0.0314873	0.137109	0.0978601	Aspm	1
BP	GO:0097421	liver regeneration	1/71	13/28891	0.0314873	0.137109	0.0978601	Vtn	1
BP	GO:1902857	positive regulation of non-motile cilium assembly	1/71	13/28891	0.0314873	0.137109	0.0978601	Cenpj	1
BP	GO:0008630	intrinsic apoptotic signaling pathway in response to DNA damage	2/71	113/28891	0.0316256	0.137277	0.09798	Marchf7/Clu	2
BP	GO:0006641	triglyceride metabolic process	2/71	114/28891	0.0321401	0.137472	0.0981192	C3/Apoc1	2
BP	GO:0051258	protein polymerization	3/71	282/28891	0.0323354	0.137472	0.0981192	Cenpj/Nin/Vtn	3
BP	GO:0002449	lymphocyte mediated immunity	4/71	489/28891	0.0323967	0.137472	0.0981192	Fgl2/C3/Zp3/Lig4	4
BP	GO:0002460	adaptive immune response based on somatic recombination of immune receptors built from immunoglobulin superfamily domains	4/71	491/28891	0.032813	0.137472	0.0981192	Fgl2/C3/Zp3/Lig4	4
BP	GO:0014909	smooth muscle cell migration	2/71	116/28891	0.033179	0.137472	0.0981192	Plat/Vtn	2
BP	GO:0045639	positive regulation of myeloid cell differentiation	2/71	116/28891	0.033179	0.137472	0.0981192	Foxo3/Hmgb2	2
BP	GO:0050767	regulation of neurogenesis	4/71	494/28891	0.0334434	0.137472	0.0981192	Aspm/Nin/Lig4/Hmgb2	4
BP	GO:0006957	complement activation, alternative pathway	1/71	14/28891	0.0338685	0.137472	0.0981192	C3	1
BP	GO:0007343	egg activation	1/71	14/28891	0.0338685	0.137472	0.0981192	Plat	1
BP	GO:0008300	isoprenoid catabolic process	1/71	14/28891	0.0338685	0.137472	0.0981192	Amacr	1
BP	GO:0010457	centriole-centriole cohesion	1/71	14/28891	0.0338685	0.137472	0.0981192	Nin	1
BP	GO:0018158	protein oxidation	1/71	14/28891	0.0338685	0.137472	0.0981192	Apoa1	1
BP	GO:0030497	fatty acid elongation	1/71	14/28891	0.0338685	0.137472	0.0981192	Hacd2	1
BP	GO:0036065	fucosylation	1/71	14/28891	0.0338685	0.137472	0.0981192	Pofut2	1
BP	GO:0070508	cholesterol import	1/71	14/28891	0.0338685	0.137472	0.0981192	Apoa1	1
BP	GO:0072393	microtubule anchoring at microtubule organizing center	1/71	14/28891	0.0338685	0.137472	0.0981192	Nin	1
BP	GO:0090713	immunological memory process	1/71	14/28891	0.0338685	0.137472	0.0981192	Fgl2	1
BP	GO:0098883	synapse pruning	1/71	14/28891	0.0338685	0.137472	0.0981192	C3	1
BP	GO:1900025	negative regulation of substrate adhesion-dependent cell spreading	1/71	14/28891	0.0338685	0.137472	0.0981192	Fbln1	1
BP	GO:1901298	regulation of hydrogen peroxide-mediated programmed cell death	1/71	14/28891	0.0338685	0.137472	0.0981192	Foxo3	1
BP	GO:1903867	extraembryonic membrane development	1/71	14/28891	0.0338685	0.137472	0.0981192	Htra1	1
BP	GO:2001140	positive regulation of phospholipid transport	1/71	14/28891	0.0338685	0.137472	0.0981192	Apoa1	1
BP	GO:0071456	cellular response to hypoxia	2/71	121/28891	0.0358332	0.140483	0.100269	Usp19/Chchd2	2
BP	GO:0001553	luteinization	1/71	15/28891	0.0362439	0.140483	0.100269	Gdf9	1
BP	GO:0007076	mitotic chromosome condensation	1/71	15/28891	0.0362439	0.140483	0.100269	Nusap1	1
BP	GO:0032372	negative regulation of sterol transport	1/71	15/28891	0.0362439	0.140483	0.100269	Apoc1	1
BP	GO:0032375	negative regulation of cholesterol transport	1/71	15/28891	0.0362439	0.140483	0.100269	Apoc1	1
BP	GO:0034638	phosphatidylcholine catabolic process	1/71	15/28891	0.0362439	0.140483	0.100269	Apoc1	1
BP	GO:0035627	ceramide transport	1/71	15/28891	0.0362439	0.140483	0.100269	Pltp	1
BP	GO:0043518	negative regulation of DNA damage response, signal transduction by p53 class mediator	1/71	15/28891	0.0362439	0.140483	0.100269	Marchf7	1
BP	GO:0051782	negative regulation of cell division	1/71	15/28891	0.0362439	0.140483	0.100269	Aspm	1
BP	GO:0060046	regulation of acrosome reaction	1/71	15/28891	0.0362439	0.140483	0.100269	Zp3	1
BP	GO:0070071	proton-transporting two-sector ATPase complex assembly	1/71	15/28891	0.0362439	0.140483	0.100269	Oxa1l	1
BP	GO:0070207	protein homotrimerization	1/71	15/28891	0.0362439	0.140483	0.100269	Pnpt1	1
BP	GO:0072378	blood coagulation, fibrin clot formation	1/71	15/28891	0.0362439	0.140483	0.100269	Fbln1	1
BP	GO:0099116	tRNA 5'-end processing	1/71	15/28891	0.0362439	0.140483	0.100269	Ssb	1
BP	GO:0099550	trans-synaptic signaling, modulating synaptic transmission	1/71	15/28891	0.0362439	0.140483	0.100269	Plat	1
BP	GO:2001138	regulation of phospholipid transport	1/71	15/28891	0.0362439	0.140483	0.100269	Apoa1	1
BP	GO:0048709	oligodendrocyte differentiation	2/71	123/28891	0.0369172	0.142292	0.101559	Vtn/Clu	2
BP	GO:0051101	regulation of DNA binding	2/71	123/28891	0.0369172	0.142292	0.101559	Gtf2b/Hmgb2	2
BP	GO:0008033	tRNA processing	2/71	124/28891	0.037464	0.14399	0.102771	Pnpt1/Ssb	2
BP	GO:0048145	regulation of fibroblast proliferation	2/71	126/28891	0.0385668	0.14399	0.102771	Fbln1/Lig4	2
BP	GO:0009148	pyrimidine nucleoside triphosphate biosynthetic process	1/71	16/28891	0.0386136	0.14399	0.102771	Cmpk2	1
BP	GO:0018195	peptidyl-arginine modification	1/71	16/28891	0.0386136	0.14399	0.102771	Ndufaf7	1
BP	GO:0032402	melanosome transport	1/71	16/28891	0.0386136	0.14399	0.102771	Bloc1s3	1
BP	GO:0032488	Cdc42 protein signal transduction	1/71	16/28891	0.0386136	0.14399	0.102771	Apoa1	1
BP	GO:0045346	regulation of MHC class II biosynthetic process	1/71	16/28891	0.0386136	0.14399	0.102771	Taf7	1
BP	GO:0051004	regulation of lipoprotein lipase activity	1/71	16/28891	0.0386136	0.14399	0.102771	Apoc1	1
BP	GO:0051382	kinetochore assembly	1/71	16/28891	0.0386136	0.14399	0.102771	Cenph	1
BP	GO:0055057	neuroblast division	1/71	16/28891	0.0386136	0.14399	0.102771	Aspm	1
BP	GO:1902165	regulation of intrinsic apoptotic signaling pathway in response to DNA damage by p53 class mediator	1/71	16/28891	0.0386136	0.14399	0.102771	Marchf7	1
BP	GO:1905906	regulation of amyloid fibril formation	1/71	16/28891	0.0386136	0.14399	0.102771	Clu	1
BP	GO:0050764	regulation of phagocytosis	2/71	127/28891	0.0391228	0.145495	0.103845	Apoa1/C3	2
BP	GO:0007041	lysosomal transport	2/71	128/28891	0.039682	0.145698	0.10399	Igf2r/Clu	2
BP	GO:0000291	nuclear-transcribed mRNA catabolic process, exonucleolytic	1/71	17/28891	0.0409775	0.145698	0.10399	Cnot8	1
BP	GO:0001833	inner cell mass cell proliferation	1/71	17/28891	0.0409775	0.145698	0.10399	Sall4	1
BP	GO:0009263	deoxyribonucleotide biosynthetic process	1/71	17/28891	0.0409775	0.145698	0.10399	Cmpk2	1
BP	GO:0009265	2'-deoxyribonucleotide biosynthetic process	1/71	17/28891	0.0409775	0.145698	0.10399	Cmpk2	1
BP	GO:0010421	hydrogen peroxide-mediated programmed cell death	1/71	17/28891	0.0409775	0.145698	0.10399	Foxo3	1
BP	GO:0010755	regulation of plasminogen activation	1/71	17/28891	0.0409775	0.145698	0.10399	Plat	1
BP	GO:0030299	intestinal cholesterol absorption	1/71	17/28891	0.0409775	0.145698	0.10399	Apoa1	1
BP	GO:0032401	establishment of melanosome localization	1/71	17/28891	0.0409775	0.145698	0.10399	Bloc1s3	1
BP	GO:0045342	MHC class II biosynthetic process	1/71	17/28891	0.0409775	0.145698	0.10399	Taf7	1
BP	GO:0046385	deoxyribose phosphate biosynthetic process	1/71	17/28891	0.0409775	0.145698	0.10399	Cmpk2	1
BP	GO:0046500	S-adenosylmethionine metabolic process	1/71	17/28891	0.0409775	0.145698	0.10399	Mat2b	1
BP	GO:0051904	pigment granule transport	1/71	17/28891	0.0409775	0.145698	0.10399	Bloc1s3	1
BP	GO:0055091	phospholipid homeostasis	1/71	17/28891	0.0409775	0.145698	0.10399	Apoa1	1
BP	GO:0060100	positive regulation of phagocytosis, engulfment	1/71	17/28891	0.0409775	0.145698	0.10399	C3	1
BP	GO:1904478	regulation of intestinal absorption	1/71	17/28891	0.0409775	0.145698	0.10399	Apoa1	1
BP	GO:1905155	positive regulation of membrane invagination	1/71	17/28891	0.0409775	0.145698	0.10399	C3	1
BP	GO:0014812	muscle cell migration	2/71	131/28891	0.0413776	0.146741	0.104735	Plat/Vtn	2
BP	GO:0098813	nuclear chromosome segregation	3/71	312/28891	0.0416382	0.147286	0.105124	Kif4/Aspm/Nusap1	3
BP	GO:0062197	cellular response to chemical stress	3/71	316/28891	0.0429703	0.148333	0.105871	Foxo3/Pnpt1/Chchd2	3
BP	GO:0031109	microtubule polymerization or depolymerization	2/71	134/28891	0.0431002	0.148333	0.105871	Cenpj/Nin	2
BP	GO:0048511	rhythmic process	3/71	317/28891	0.0433066	0.148333	0.105871	Gdf9/Foxo3/Zp3	3
BP	GO:0071695	anatomical structure maturation	3/71	317/28891	0.0433066	0.148333	0.105871	Foxo3/C3/Dazl	3
BP	GO:0034471	ncRNA 5'-end processing	1/71	18/28891	0.0433357	0.148333	0.105871	Ssb	1
BP	GO:0043217	myelin maintenance	1/71	18/28891	0.0433357	0.148333	0.105871	Clu	1
BP	GO:0051905	establishment of pigment granule localization	1/71	18/28891	0.0433357	0.148333	0.105871	Bloc1s3	1
BP	GO:0070206	protein trimerization	1/71	18/28891	0.0433357	0.148333	0.105871	Pnpt1	1
BP	GO:0080154	regulation of fertilization	1/71	18/28891	0.0433357	0.148333	0.105871	Plat	1
BP	GO:0097468	programmed cell death in response to reactive oxygen species	1/71	18/28891	0.0433357	0.148333	0.105871	Foxo3	1
BP	GO:1900221	regulation of amyloid-beta clearance	1/71	18/28891	0.0433357	0.148333	0.105871	Clu	1
BP	GO:1902855	regulation of non-motile cilium assembly	1/71	18/28891	0.0433357	0.148333	0.105871	Cenpj	1
BP	GO:1905939	regulation of gonad development	1/71	18/28891	0.0433357	0.148333	0.105871	Gdf9	1
BP	GO:0015850	organic hydroxy compound transport	3/71	318/28891	0.0436443	0.149019	0.106361	Apoa1/Pltp/Apoc1	3
BP	GO:0046394	carboxylic acid biosynthetic process	3/71	321/28891	0.0446653	0.150561	0.107461	Hacd2/Apoc1/Amacr	3
BP	GO:0042157	lipoprotein metabolic process	2/71	137/28891	0.0448493	0.150561	0.107461	Apoa1/Apoc1	2
BP	GO:2000177	regulation of neural precursor cell proliferation	2/71	137/28891	0.0448493	0.150561	0.107461	Aspm/Foxo3	2
BP	GO:0050868	negative regulation of T cell activation	2/71	138/28891	0.0454381	0.150561	0.107461	Fgl2/Marchf7	2
BP	GO:0000963	mitochondrial RNA processing	1/71	19/28891	0.0456882	0.150561	0.107461	Pnpt1	1
BP	GO:0016322	neuron remodeling	1/71	19/28891	0.0456882	0.150561	0.107461	C3	1
BP	GO:0019081	viral translation	1/71	19/28891	0.0456882	0.150561	0.107461	Ssb	1
BP	GO:0045717	negative regulation of fatty acid biosynthetic process	1/71	19/28891	0.0456882	0.150561	0.107461	Apoc1	1
BP	GO:0045956	positive regulation of calcium ion-dependent exocytosis	1/71	19/28891	0.0456882	0.150561	0.107461	Zp3	1
BP	GO:0051131	chaperone-mediated protein complex assembly	1/71	19/28891	0.0456882	0.150561	0.107461	Clu	1
BP	GO:1901862	negative regulation of muscle tissue development	1/71	19/28891	0.0456882	0.150561	0.107461	Usp19	1
BP	GO:1902430	negative regulation of amyloid-beta formation	1/71	19/28891	0.0456882	0.150561	0.107461	Clu	1
BP	GO:0016053	organic acid biosynthetic process	3/71	324/28891	0.0456983	0.150561	0.107461	Hacd2/Apoc1/Amacr	3
BP	GO:0070482	response to oxygen levels	3/71	324/28891	0.0456983	0.150561	0.107461	Usp19/Plat/Chchd2	3
BP	GO:0001889	liver development	2/71	140/28891	0.0466244	0.150561	0.107461	Igf2r/Vtn	2
BP	GO:0051607	defense response to virus	3/71	328/28891	0.047094	0.150561	0.107461	Htra1/Fgl2/Elmod2	3
BP	GO:0045727	positive regulation of translation	2/71	141/28891	0.0472218	0.150561	0.107461	Dazl/Ssb	2
BP	GO:0050769	positive regulation of neurogenesis	3/71	329/28891	0.0474462	0.150561	0.107461	Aspm/Nin/Lig4	3
BP	GO:0140546	defense response to symbiont	3/71	329/28891	0.0474462	0.150561	0.107461	Htra1/Fgl2/Elmod2	3
BP	GO:0031348	negative regulation of defense response	3/71	330/28891	0.0477997	0.150561	0.107461	Htra1/Fgl2/Apoa1	3
BP	GO:0032434	regulation of proteasomal ubiquitin-dependent protein catabolic process	2/71	142/28891	0.047822	0.150561	0.107461	Clu/Pabpn1l	2
BP	GO:0002643	regulation of tolerance induction	1/71	20/28891	0.0480349	0.150561	0.107461	Marchf7	1
BP	GO:0008334	histone mRNA metabolic process	1/71	20/28891	0.0480349	0.150561	0.107461	Ssb	1
BP	GO:0030150	protein import into mitochondrial matrix	1/71	20/28891	0.0480349	0.150561	0.107461	Pam16	1
BP	GO:0032400	melanosome localization	1/71	20/28891	0.0480349	0.150561	0.107461	Bloc1s3	1
BP	GO:0033151	V(D)J recombination	1/71	20/28891	0.0480349	0.150561	0.107461	Lig4	1
BP	GO:0043691	reverse cholesterol transport	1/71	20/28891	0.0480349	0.150561	0.107461	Apoa1	1
BP	GO:0044241	lipid digestion	1/71	20/28891	0.0480349	0.150561	0.107461	Apoa1	1
BP	GO:0048490	anterograde synaptic vesicle transport	1/71	20/28891	0.0480349	0.150561	0.107461	Bloc1s3	1
BP	GO:0051383	kinetochore organization	1/71	20/28891	0.0480349	0.150561	0.107461	Cenph	1
BP	GO:0060099	regulation of phagocytosis, engulfment	1/71	20/28891	0.0480349	0.150561	0.107461	C3	1
BP	GO:0072376	protein activation cascade	1/71	20/28891	0.0480349	0.150561	0.107461	Fbln1	1
BP	GO:0099514	synaptic vesicle cytoskeletal transport	1/71	20/28891	0.0480349	0.150561	0.107461	Bloc1s3	1
BP	GO:0099517	synaptic vesicle transport along microtubule	1/71	20/28891	0.0480349	0.150561	0.107461	Bloc1s3	1
BP	GO:1902004	positive regulation of amyloid-beta formation	1/71	20/28891	0.0480349	0.150561	0.107461	Clu	1
BP	GO:1902916	positive regulation of protein polyubiquitination	1/71	20/28891	0.0480349	0.150561	0.107461	Marchf7	1
BP	GO:0061008	hepaticobiliary system development	2/71	143/28891	0.0484251	0.151348	0.108023	Igf2r/Vtn	2
BP	GO:0006310	DNA recombination	3/71	333/28891	0.0488681	0.151348	0.108023	Lig4/Sfr1/Hmgb2	3
BP	GO:0046165	alcohol biosynthetic process	2/71	144/28891	0.0490309	0.151348	0.108023	Apoa1/Fdft1	2
BP	GO:0035270	endocrine system development	2/71	145/28891	0.0496395	0.151348	0.108023	Apoa1/Clu	2
BP	GO:0036294	cellular response to decreased oxygen levels	2/71	146/28891	0.0502508	0.151348	0.108023	Usp19/Chchd2	2
BP	GO:0002577	regulation of antigen processing and presentation	1/71	21/28891	0.050376	0.151348	0.108023	Fgl2	1
BP	GO:0006656	phosphatidylcholine biosynthetic process	1/71	21/28891	0.050376	0.151348	0.108023	Apoa1	1
BP	GO:0008356	asymmetric cell division	1/71	21/28891	0.050376	0.151348	0.108023	Aspm	1
BP	GO:0009219	pyrimidine deoxyribonucleotide metabolic process	1/71	21/28891	0.050376	0.151348	0.108023	Cmpk2	1
BP	GO:0010804	negative regulation of tumor necrosis factor-mediated signaling pathway	1/71	21/28891	0.050376	0.151348	0.108023	Apoa1	1
BP	GO:0030728	ovulation	1/71	21/28891	0.050376	0.151348	0.108023	Foxo3	1
BP	GO:0034377	plasma lipoprotein particle assembly	1/71	21/28891	0.050376	0.151348	0.108023	Apoa1	1
BP	GO:0035821	modulation of process of another organism	1/71	21/28891	0.050376	0.151348	0.108023	Fbln1	1
BP	GO:0045292	mRNA cis splicing, via spliceosome	1/71	21/28891	0.050376	0.151348	0.108023	Cwc15	1
BP	GO:0045836	positive regulation of meiotic nuclear division	1/71	21/28891	0.050376	0.151348	0.108023	Dazl	1
BP	GO:0045948	positive regulation of translational initiation	1/71	21/28891	0.050376	0.151348	0.108023	Dazl	1
BP	GO:0051875	pigment granule localization	1/71	21/28891	0.050376	0.151348	0.108023	Bloc1s3	1
BP	GO:0060155	platelet dense granule organization	1/71	21/28891	0.050376	0.151348	0.108023	Bloc1s3	1
BP	GO:1905153	regulation of membrane invagination	1/71	21/28891	0.050376	0.151348	0.108023	C3	1
BP	GO:0000212	meiotic spindle organization	1/71	22/28891	0.0527114	0.154029	0.109936	Aspm	1
BP	GO:0006390	mitochondrial transcription	1/71	22/28891	0.0527114	0.154029	0.109936	Foxo3	1
BP	GO:0009147	pyrimidine nucleoside triphosphate metabolic process	1/71	22/28891	0.0527114	0.154029	0.109936	Cmpk2	1
BP	GO:0044794	positive regulation by host of viral process	1/71	22/28891	0.0527114	0.154029	0.109936	Igf2r	1
BP	GO:0045652	regulation of megakaryocyte differentiation	1/71	22/28891	0.0527114	0.154029	0.109936	Hmgb2	1
BP	GO:0046599	regulation of centriole replication	1/71	22/28891	0.0527114	0.154029	0.109936	Cenpj	1
BP	GO:0070935	3'-UTR-mediated mRNA stabilization	1/71	22/28891	0.0527114	0.154029	0.109936	Dazl	1
BP	GO:0090205	positive regulation of cholesterol metabolic process	1/71	22/28891	0.0527114	0.154029	0.109936	Apoa1	1
BP	GO:0098856	intestinal lipid absorption	1/71	22/28891	0.0527114	0.154029	0.109936	Apoa1	1
BP	GO:1902254	negative regulation of intrinsic apoptotic signaling pathway by p53 class mediator	1/71	22/28891	0.0527114	0.154029	0.109936	Marchf7	1
BP	GO:1902992	negative regulation of amyloid precursor protein catabolic process	1/71	22/28891	0.0527114	0.154029	0.109936	Clu	1
BP	GO:0006639	acylglycerol metabolic process	2/71	150/28891	0.0527235	0.154029	0.109936	C3/Apoc1	2
BP	GO:0048144	fibroblast proliferation	2/71	150/28891	0.0527235	0.154029	0.109936	Fbln1/Lig4	2
BP	GO:0006638	neutral lipid metabolic process	2/71	152/28891	0.0539759	0.157354	0.112309	C3/Apoc1	2
BP	GO:0051783	regulation of nuclear division	2/71	153/28891	0.0546061	0.158185	0.112903	Nusap1/Dazl	2
BP	GO:0072331	signal transduction by p53 class mediator	2/71	153/28891	0.0546061	0.158185	0.112903	Marchf7/Foxo3	2
BP	GO:1903038	negative regulation of leukocyte cell-cell adhesion	2/71	153/28891	0.0546061	0.158185	0.112903	Fgl2/Marchf7	2
BP	GO:0010984	regulation of lipoprotein particle clearance	1/71	23/28891	0.0550412	0.159069	0.113534	Apoc1	1
BP	GO:0015980	energy derivation by oxidation of organic compounds	3/71	350/28891	0.0551425	0.159069	0.113534	Pnpt1/Oxa1l/Chchd2	3
BP	GO:0008584	male gonad development	2/71	156/28891	0.0565123	0.16234	0.115869	Aspm/Hmgb2	2
BP	GO:0030218	erythrocyte differentiation	2/71	156/28891	0.0565123	0.16234	0.115869	Foxo3/Hmgb2	2
BP	GO:0006066	alcohol metabolic process	3/71	354/28891	0.0566726	0.162461	0.115955	Apoa1/Fdft1/Apoc1	3
BP	GO:0046546	development of primary male sexual characteristics	2/71	157/28891	0.0571529	0.162752	0.116162	Aspm/Hmgb2	2
BP	GO:0034114	regulation of heterotypic cell-cell adhesion	1/71	24/28891	0.0573653	0.162752	0.116162	Apoa1	1
BP	GO:0042026	protein refolding	1/71	24/28891	0.0573653	0.162752	0.116162	Dnaja4	1
BP	GO:1903428	positive regulation of reactive oxygen species biosynthetic process	1/71	24/28891	0.0573653	0.162752	0.116162	Foxo3	1
BP	GO:1904292	regulation of ERAD pathway	1/71	24/28891	0.0573653	0.162752	0.116162	Usp19	1
BP	GO:0010884	positive regulation of lipid storage	1/71	25/28891	0.0596838	0.166403	0.118768	C3	1
BP	GO:0030325	adrenal gland development	1/71	25/28891	0.0596838	0.166403	0.118768	Apoa1	1
BP	GO:0030449	regulation of complement activation	1/71	25/28891	0.0596838	0.166403	0.118768	C3	1
BP	GO:0034453	microtubule anchoring	1/71	25/28891	0.0596838	0.166403	0.118768	Nin	1
BP	GO:0051788	response to misfolded protein	1/71	25/28891	0.0596838	0.166403	0.118768	Clu	1
BP	GO:2000353	positive regulation of endothelial cell apoptotic process	1/71	25/28891	0.0596838	0.166403	0.118768	Foxo3	1
BP	GO:2000679	positive regulation of transcription regulatory region DNA binding	1/71	25/28891	0.0596838	0.166403	0.118768	Gtf2b	1
BP	GO:0006633	fatty acid biosynthetic process	2/71	161/28891	0.0597406	0.166403	0.118768	Hacd2/Apoc1	2
BP	GO:0043467	regulation of generation of precursor metabolites and energy	2/71	161/28891	0.0597406	0.166403	0.118768	Pnpt1/Chchd2	2
BP	GO:0001824	blastocyst development	2/71	162/28891	0.0603938	0.167544	0.119583	Sall4/Zp3	2
BP	GO:0071453	cellular response to oxygen levels	2/71	162/28891	0.0603938	0.167544	0.119583	Usp19/Chchd2	2
BP	GO:0006221	pyrimidine nucleotide biosynthetic process	1/71	26/28891	0.0619966	0.169597	0.121048	Cmpk2	1
BP	GO:0009110	vitamin biosynthetic process	1/71	26/28891	0.0619966	0.169597	0.121048	Pltp	1
BP	GO:0010165	response to X-ray	1/71	26/28891	0.0619966	0.169597	0.121048	Lig4	1
BP	GO:0010866	regulation of triglyceride biosynthetic process	1/71	26/28891	0.0619966	0.169597	0.121048	C3	1
BP	GO:0065005	protein-lipid complex assembly	1/71	26/28891	0.0619966	0.169597	0.121048	Apoa1	1
BP	GO:0150146	cell junction disassembly	1/71	26/28891	0.0619966	0.169597	0.121048	C3	1
BP	GO:1902993	positive regulation of amyloid precursor protein catabolic process	1/71	26/28891	0.0619966	0.169597	0.121048	Clu	1
BP	GO:0031589	cell-substrate adhesion	3/71	368/28891	0.0621861	0.169778	0.121177	Apoa1/Vtn/Fbln1	3
BP	GO:0007034	vacuolar transport	2/71	165/28891	0.0623682	0.169938	0.121291	Igf2r/Clu	2
BP	GO:0002824	positive regulation of adaptive immune response based on somatic recombination of immune receptors built from immunoglobulin superfamily domains	2/71	166/28891	0.0630312	0.170976	0.122032	C3/Zp3	2
BP	GO:0140053	mitochondrial gene expression	2/71	166/28891	0.0630312	0.170976	0.122032	Foxo3/Pnpt1	2
BP	GO:0031099	regeneration	2/71	167/28891	0.0636966	0.170976	0.122032	Apoa1/Vtn	2
BP	GO:0050729	positive regulation of inflammatory response	2/71	167/28891	0.0636966	0.170976	0.122032	C3/Zp3	2
BP	GO:0051235	maintenance of location	3/71	373/28891	0.0642141	0.170976	0.122032	Apoa1/Aspm/C3	3
BP	GO:0002320	lymphoid progenitor cell differentiation	1/71	27/28891	0.0643038	0.170976	0.122032	Lig4	1
BP	GO:0008211	glucocorticoid metabolic process	1/71	27/28891	0.0643038	0.170976	0.122032	Apoa1	1
BP	GO:0010575	positive regulation of vascular endothelial growth factor production	1/71	27/28891	0.0643038	0.170976	0.122032	C3	1
BP	GO:0022038	corpus callosum development	1/71	27/28891	0.0643038	0.170976	0.122032	Nin	1
BP	GO:0031639	plasminogen activation	1/71	27/28891	0.0643038	0.170976	0.122032	Plat	1
BP	GO:0034508	centromere complex assembly	1/71	27/28891	0.0643038	0.170976	0.122032	Cenph	1
BP	GO:0036260	RNA capping	1/71	27/28891	0.0643038	0.170976	0.122032	Ssb	1
BP	GO:0034101	erythrocyte homeostasis	2/71	168/28891	0.0643645	0.170976	0.122032	Foxo3/Hmgb2	2
BP	GO:0007338	single fertilization	2/71	169/28891	0.0650347	0.172423	0.123065	Plat/Zp3	2
BP	GO:0002698	negative regulation of immune effector process	2/71	170/28891	0.0657073	0.173538	0.123861	Fgl2/Apoa1	2
BP	GO:0002708	positive regulation of lymphocyte mediated immunity	2/71	170/28891	0.0657073	0.173538	0.123861	C3/Zp3	2
BP	GO:0032069	regulation of nuclease activity	1/71	28/28891	0.0666055	0.17457	0.124597	Hmgb2	1
BP	GO:0051354	negative regulation of oxidoreductase activity	1/71	28/28891	0.0666055	0.17457	0.124597	Oxa1l	1
BP	GO:0070584	mitochondrion morphogenesis	1/71	28/28891	0.0666055	0.17457	0.124597	Pnpt1	1
BP	GO:2000647	negative regulation of stem cell proliferation	1/71	28/28891	0.0666055	0.17457	0.124597	Fbln1	1
BP	GO:0046486	glycerolipid metabolic process	3/71	380/28891	0.0671045	0.175543	0.125292	Apoa1/C3/Apoc1	3
BP	GO:0002821	positive regulation of adaptive immune response	2/71	174/28891	0.0684211	0.177405	0.126621	C3/Zp3	2
BP	GO:0051250	negative regulation of lymphocyte activation	2/71	174/28891	0.0684211	0.177405	0.126621	Fgl2/Marchf7	2
BP	GO:0006622	protein targeting to lysosome	1/71	29/28891	0.0689015	0.177405	0.126621	Clu	1
BP	GO:0010955	negative regulation of protein processing	1/71	29/28891	0.0689015	0.177405	0.126621	Plat	1
BP	GO:0071108	protein K48-linked deubiquitination	1/71	29/28891	0.0689015	0.177405	0.126621	Usp19	1
BP	GO:0090151	establishment of protein localization to mitochondrial membrane	1/71	29/28891	0.0689015	0.177405	0.126621	Oxa1l	1
BP	GO:1903318	negative regulation of protein maturation	1/71	29/28891	0.0689015	0.177405	0.126621	Plat	1
BP	GO:2000831	regulation of steroid hormone secretion	1/71	29/28891	0.0689015	0.177405	0.126621	Gdf9	1
BP	GO:0001935	endothelial cell proliferation	2/71	175/28891	0.0691053	0.177405	0.126621	Apoa1/Hmgb2	2
BP	GO:2000058	regulation of ubiquitin-dependent protein catabolic process	2/71	175/28891	0.0691053	0.177405	0.126621	Clu/Pabpn1l	2
BP	GO:0006979	response to oxidative stress	3/71	389/28891	0.0709074	0.179743	0.12829	Foxo3/Pnpt1/Chchd2	3
BP	GO:0009615	response to virus	3/71	389/28891	0.0709074	0.179743	0.12829	Htra1/Fgl2/Elmod2	3
BP	GO:0006929	substrate-dependent cell migration	1/71	30/28891	0.071192	0.179743	0.12829	Fbln1	1
BP	GO:0022010	central nervous system myelination	1/71	30/28891	0.071192	0.179743	0.12829	Clu	1
BP	GO:0032291	axon ensheathment in central nervous system	1/71	30/28891	0.071192	0.179743	0.12829	Clu	1
BP	GO:0048261	negative regulation of receptor-mediated endocytosis	1/71	30/28891	0.071192	0.179743	0.12829	Apoc1	1
BP	GO:0090169	regulation of spindle assembly	1/71	30/28891	0.071192	0.179743	0.12829	Cenpj	1
BP	GO:1902042	negative regulation of extrinsic apoptotic signaling pathway via death domain receptors	1/71	30/28891	0.071192	0.179743	0.12829	Hmgb2	1
BP	GO:1990000	amyloid fibril formation	1/71	30/28891	0.071192	0.179743	0.12829	Clu	1
BP	GO:0051962	positive regulation of nervous system development	3/71	391/28891	0.0717656	0.18086	0.129087	Aspm/Nin/Lig4	3
BP	GO:0010970	transport along microtubule	2/71	180/28891	0.0725602	0.182528	0.130277	Spg7/Bloc1s3	2
BP	GO:0006399	tRNA metabolic process	2/71	181/28891	0.0732579	0.18316	0.130728	Pnpt1/Ssb	2
BP	GO:0001832	blastocyst growth	1/71	31/28891	0.0734769	0.18316	0.130728	Sall4	1
BP	GO:0009132	nucleoside diphosphate metabolic process	1/71	31/28891	0.0734769	0.18316	0.130728	Cmpk2	1
BP	GO:0050995	negative regulation of lipid catabolic process	1/71	31/28891	0.0734769	0.18316	0.130728	Apoc1	1
BP	GO:1902914	regulation of protein polyubiquitination	1/71	31/28891	0.0734769	0.18316	0.130728	Marchf7	1
BP	GO:0019216	regulation of lipid metabolic process	3/71	398/28891	0.0748062	0.185812	0.132622	Apoa1/C3/Apoc1	3
BP	GO:0071897	DNA biosynthetic process	2/71	184/28891	0.075364	0.185812	0.132622	Pam16/Lig4	2
BP	GO:0006699	bile acid biosynthetic process	1/71	32/28891	0.0757563	0.185812	0.132622	Amacr	1
BP	GO:0007289	spermatid nucleus differentiation	1/71	32/28891	0.0757563	0.185812	0.132622	Hmgb2	1
BP	GO:0021952	central nervous system projection neuron axonogenesis	1/71	32/28891	0.0757563	0.185812	0.132622	Nin	1
BP	GO:0045724	positive regulation of cilium assembly	1/71	32/28891	0.0757563	0.185812	0.132622	Cenpj	1
BP	GO:0045745	positive regulation of G protein-coupled receptor signaling pathway	1/71	32/28891	0.0757563	0.185812	0.132622	C3	1
BP	GO:0048641	regulation of skeletal muscle tissue development	1/71	32/28891	0.0757563	0.185812	0.132622	Usp19	1
BP	GO:0051446	positive regulation of meiotic cell cycle	1/71	32/28891	0.0757563	0.185812	0.132622	Dazl	1
BP	GO:0046661	male sex differentiation	2/71	186/28891	0.0767788	0.187985	0.134172	Aspm/Hmgb2	2
BP	GO:0002832	negative regulation of response to biotic stimulus	2/71	187/28891	0.0774893	0.188782	0.134741	Htra1/Fgl2	2
BP	GO:0042770	signal transduction in response to DNA damage	2/71	187/28891	0.0774893	0.188782	0.134741	Marchf7/Foxo3	2
BP	GO:0032691	negative regulation of interleukin-1 beta production	1/71	33/28891	0.0780302	0.188782	0.134741	Apoa1	1
BP	GO:0035987	endodermal cell differentiation	1/71	33/28891	0.0780302	0.188782	0.134741	Vtn	1
BP	GO:0048668	collateral sprouting	1/71	33/28891	0.0780302	0.188782	0.134741	Nin	1
BP	GO:1901797	negative regulation of signal transduction by p53 class mediator	1/71	33/28891	0.0780302	0.188782	0.134741	Marchf7	1
BP	GO:0000910	cytokinesis	2/71	188/28891	0.078202	0.188782	0.134741	Cetn2/Nusap1	2
BP	GO:0051302	regulation of cell division	2/71	188/28891	0.078202	0.188782	0.134741	Cetn2/Aspm	2
BP	GO:1903037	regulation of leukocyte cell-cell adhesion	3/71	407/28891	0.078799	0.18989	0.135532	Fgl2/Marchf7/Zp3	3
BP	GO:0001796	regulation of type IIa hypersensitivity	1/71	34/28891	0.0802985	0.191161	0.136439	C3	1
BP	GO:0001798	positive regulation of type IIa hypersensitivity	1/71	34/28891	0.0802985	0.191161	0.136439	C3	1
BP	GO:0002892	regulation of type II hypersensitivity	1/71	34/28891	0.0802985	0.191161	0.136439	C3	1
BP	GO:0002894	positive regulation of type II hypersensitivity	1/71	34/28891	0.0802985	0.191161	0.136439	C3	1
BP	GO:0035929	steroid hormone secretion	1/71	34/28891	0.0802985	0.191161	0.136439	Gdf9	1
BP	GO:0046475	glycerophospholipid catabolic process	1/71	34/28891	0.0802985	0.191161	0.136439	Apoc1	1
BP	GO:0072528	pyrimidine-containing compound biosynthetic process	1/71	34/28891	0.0802985	0.191161	0.136439	Cmpk2	1
BP	GO:0050727	regulation of inflammatory response	3/71	411/28891	0.0806033	0.191224	0.136484	Apoa1/C3/Zp3	3
BP	GO:0050863	regulation of T cell activation	3/71	411/28891	0.0806033	0.191224	0.136484	Fgl2/Marchf7/Zp3	3
BP	GO:0051260	protein homooligomerization	2/71	192/28891	0.0810735	0.192009	0.137044	Acot13/Pnpt1	2
BP	GO:2001242	regulation of intrinsic apoptotic signaling pathway	2/71	194/28891	0.0825215	0.19255	0.13743	Marchf7/Clu	2
BP	GO:0000038	very long-chain fatty acid metabolic process	1/71	35/28891	0.0825614	0.19255	0.13743	Hacd2	1
BP	GO:0001794	type IIa hypersensitivity	1/71	35/28891	0.0825614	0.19255	0.13743	C3	1
BP	GO:0002445	type II hypersensitivity	1/71	35/28891	0.0825614	0.19255	0.13743	C3	1
BP	GO:0002719	negative regulation of cytokine production involved in immune response	1/71	35/28891	0.0825614	0.19255	0.13743	Apoa1	1
BP	GO:0010574	regulation of vascular endothelial growth factor production	1/71	35/28891	0.0825614	0.19255	0.13743	C3	1
BP	GO:0035025	positive regulation of Rho protein signal transduction	1/71	35/28891	0.0825614	0.19255	0.13743	Apoa1	1
BP	GO:0050482	arachidonic acid secretion	1/71	35/28891	0.0825614	0.19255	0.13743	Pla2g12a	1
BP	GO:1903963	arachidonate transport	1/71	35/28891	0.0825614	0.19255	0.13743	Pla2g12a	1
BP	GO:0031330	negative regulation of cellular catabolic process	2/71	195/28891	0.0832485	0.193497	0.138106	Apoc1/Dazl	2
BP	GO:0051495	positive regulation of cytoskeleton organization	2/71	195/28891	0.0832485	0.193497	0.138106	Cenpj/Apoa1	2
BP	GO:0009060	aerobic respiration	2/71	196/28891	0.0839775	0.194862	0.139081	Oxa1l/Chchd2	2
BP	GO:0002705	positive regulation of leukocyte mediated immunity	2/71	197/28891	0.0847085	0.195823	0.139767	C3/Zp3	2
BP	GO:0032369	negative regulation of lipid transport	1/71	36/28891	0.0848187	0.195823	0.139767	Apoc1	1
BP	GO:1902253	regulation of intrinsic apoptotic signaling pathway by p53 class mediator	1/71	36/28891	0.0848187	0.195823	0.139767	Marchf7	1
BP	GO:0002440	production of molecular mediator of immune response	3/71	425/28891	0.0870593	0.19935	0.142284	Fgl2/Apoa1/Lig4	3
BP	GO:0070661	leukocyte proliferation	3/71	425/28891	0.0870593	0.19935	0.142284	Marchf7/Clu/Zp3	3
BP	GO:0001702	gastrulation with mouth forming second	1/71	37/28891	0.0870706	0.19935	0.142284	Nat8f2	1
BP	GO:0006775	fat-soluble vitamin metabolic process	1/71	37/28891	0.0870706	0.19935	0.142284	Pltp	1
BP	GO:0043516	regulation of DNA damage response, signal transduction by p53 class mediator	1/71	37/28891	0.0870706	0.19935	0.142284	Marchf7	1
BP	GO:0044743	protein transmembrane import into intracellular organelle	1/71	38/28891	0.089317	0.203705	0.145393	Pam16	1
BP	GO:0010563	negative regulation of phosphorus metabolic process	3/71	430/28891	0.0894172	0.203705	0.145393	Taf7/Fbln1/Apoc1	3
BP	GO:0045936	negative regulation of phosphate metabolic process	3/71	430/28891	0.0894172	0.203705	0.145393	Taf7/Fbln1/Apoc1	3
BP	GO:0002695	negative regulation of leukocyte activation	2/71	206/28891	0.091374	0.203857	0.145501	Fgl2/Marchf7	2
BP	GO:0007340	acrosome reaction	1/71	39/28891	0.091558	0.203857	0.145501	Zp3	1
BP	GO:0010573	vascular endothelial growth factor production	1/71	39/28891	0.091558	0.203857	0.145501	C3	1
BP	GO:0032438	melanosome organization	1/71	39/28891	0.091558	0.203857	0.145501	Bloc1s3	1
BP	GO:0034381	plasma lipoprotein particle clearance	1/71	39/28891	0.091558	0.203857	0.145501	Apoc1	1
BP	GO:0040020	regulation of meiotic nuclear division	1/71	39/28891	0.091558	0.203857	0.145501	Dazl	1
BP	GO:0045922	negative regulation of fatty acid metabolic process	1/71	39/28891	0.091558	0.203857	0.145501	Apoc1	1
BP	GO:0045940	positive regulation of steroid metabolic process	1/71	39/28891	0.091558	0.203857	0.145501	Apoa1	1
BP	GO:0050931	pigment cell differentiation	1/71	39/28891	0.091558	0.203857	0.145501	Bloc1s3	1
BP	GO:0055090	acylglycerol homeostasis	1/71	39/28891	0.091558	0.203857	0.145501	Apoa1	1
BP	GO:0070328	triglyceride homeostasis	1/71	39/28891	0.091558	0.203857	0.145501	Apoa1	1
BP	GO:0071391	cellular response to estrogen stimulus	1/71	39/28891	0.091558	0.203857	0.145501	Sfr1	1
BP	GO:1902003	regulation of amyloid-beta formation	1/71	39/28891	0.091558	0.203857	0.145501	Clu	1
BP	GO:1902686	mitochondrial outer membrane permeabilization involved in programmed cell death	1/71	39/28891	0.091558	0.203857	0.145501	Spg7	1
BP	GO:0006730	one-carbon metabolic process	1/71	40/28891	0.0937935	0.206827	0.14762	Mat2b	1
BP	GO:0030212	hyaluronan metabolic process	1/71	40/28891	0.0937935	0.206827	0.14762	Itih4	1
BP	GO:0048753	pigment granule organization	1/71	40/28891	0.0937935	0.206827	0.14762	Bloc1s3	1
BP	GO:0060236	regulation of mitotic spindle organization	1/71	40/28891	0.0937935	0.206827	0.14762	Cenpj	1
BP	GO:0071634	regulation of transforming growth factor beta production	1/71	40/28891	0.0937935	0.206827	0.14762	Fbln1	1
BP	GO:1903725	regulation of phospholipid metabolic process	1/71	40/28891	0.0937935	0.206827	0.14762	Apoc1	1
BP	GO:0043524	negative regulation of neuron apoptotic process	2/71	210/28891	0.0943849	0.207798	0.148313	Clu/Lig4	2
BP	GO:0008299	isoprenoid biosynthetic process	1/71	41/28891	0.0960236	0.209395	0.149454	Fdft1	1
BP	GO:0032692	negative regulation of interleukin-1 production	1/71	41/28891	0.0960236	0.209395	0.149454	Apoa1	1
BP	GO:0035794	positive regulation of mitochondrial membrane permeability	1/71	41/28891	0.0960236	0.209395	0.149454	Spg7	1
BP	GO:0040001	establishment of mitotic spindle localization	1/71	41/28891	0.0960236	0.209395	0.149454	Nusap1	1
BP	GO:1900026	positive regulation of substrate adhesion-dependent cell spreading	1/71	41/28891	0.0960236	0.209395	0.149454	Apoa1	1
BP	GO:1903573	negative regulation of response to endoplasmic reticulum stress	1/71	41/28891	0.0960236	0.209395	0.149454	Clu	1
BP	GO:0031396	regulation of protein ubiquitination	2/71	213/28891	0.0966619	0.210121	0.149972	Marchf7/Pabpn1l	2
BP	GO:0140013	meiotic nuclear division	2/71	213/28891	0.0966619	0.210121	0.149972	Aspm/Dazl	2
BP	GO:0030705	cytoskeleton-dependent intracellular transport	2/71	214/28891	0.0974244	0.211234	0.150766	Spg7/Bloc1s3	2
BP	GO:0007159	leukocyte cell-cell adhesion	3/71	447/28891	0.0976333	0.211234	0.150766	Fgl2/Marchf7/Zp3	3
BP	GO:0002262	myeloid cell homeostasis	2/71	215/28891	0.0981887	0.211234	0.150766	Foxo3/Hmgb2	2
BP	GO:0006958	complement activation, classical pathway	1/71	42/28891	0.0982483	0.211234	0.150766	C3	1
BP	GO:0010803	regulation of tumor necrosis factor-mediated signaling pathway	1/71	42/28891	0.0982483	0.211234	0.150766	Apoa1	1
BP	GO:0032435	negative regulation of proteasomal ubiquitin-dependent protein catabolic process	1/71	42/28891	0.0982483	0.211234	0.150766	Pabpn1l	1
BP	GO:0071604	transforming growth factor beta production	1/71	42/28891	0.0982483	0.211234	0.150766	Fbln1	1
BP	GO:0000280	nuclear division	3/71	450/28891	0.0991144	0.212406	0.151603	Aspm/Nusap1/Dazl	3
BP	GO:0072594	establishment of protein localization to organelle	3/71	452/28891	0.100107	0.212406	0.151603	Pam16/Clu/Oxa1l	3
BP	GO:1903706	regulation of hemopoiesis	3/71	452/28891	0.100107	0.212406	0.151603	Fgl2/Foxo3/Hmgb2	3
BP	GO:0001706	endoderm formation	1/71	43/28891	0.100468	0.212406	0.151603	Vtn	1
BP	GO:0006220	pyrimidine nucleotide metabolic process	1/71	43/28891	0.100468	0.212406	0.151603	Cmpk2	1
BP	GO:0030261	chromosome condensation	1/71	43/28891	0.100468	0.212406	0.151603	Nusap1	1
BP	GO:0043277	apoptotic cell clearance	1/71	43/28891	0.100468	0.212406	0.151603	C3	1
BP	GO:0050892	intestinal absorption	1/71	43/28891	0.100468	0.212406	0.151603	Apoa1	1
BP	GO:0050919	negative chemotaxis	1/71	43/28891	0.100468	0.212406	0.151603	Apoa1	1
BP	GO:1905710	positive regulation of membrane permeability	1/71	43/28891	0.100468	0.212406	0.151603	Spg7	1
BP	GO:0009566	fertilization	2/71	218/28891	0.100492	0.212406	0.151603	Plat/Zp3	2
BP	GO:0045017	glycerolipid biosynthetic process	2/71	219/28891	0.101263	0.213708	0.152532	Apoa1/C3	2
BP	GO:0052547	regulation of peptidase activity	3/71	457/28891	0.102606	0.214995	0.15345	Vtn/Itih4/Serpinc1	3
BP	GO:0002052	positive regulation of neuroblast proliferation	1/71	44/28891	0.102681	0.214995	0.15345	Aspm	1
BP	GO:0006953	acute-phase response	1/71	44/28891	0.102681	0.214995	0.15345	Itih4	1
BP	GO:0035886	vascular associated smooth muscle cell differentiation	1/71	44/28891	0.102681	0.214995	0.15345	C3	1
BP	GO:0090224	regulation of spindle organization	1/71	44/28891	0.102681	0.214995	0.15345	Cenpj	1
BP	GO:0048639	positive regulation of developmental growth	2/71	221/28891	0.10281	0.214995	0.15345	C3/Zp3	2
BP	GO:0046890	regulation of lipid biosynthetic process	2/71	222/28891	0.103586	0.215961	0.15414	C3/Apoc1	2
BP	GO:0099111	microtubule-based transport	2/71	222/28891	0.103586	0.215961	0.15414	Spg7/Bloc1s3	2
BP	GO:0007143	female meiotic nuclear division	1/71	45/28891	0.10489	0.216061	0.154211	Dazl	1
BP	GO:0009394	2'-deoxyribonucleotide metabolic process	1/71	45/28891	0.10489	0.216061	0.154211	Cmpk2	1
BP	GO:0019432	triglyceride biosynthetic process	1/71	45/28891	0.10489	0.216061	0.154211	C3	1
BP	GO:0019692	deoxyribose phosphate metabolic process	1/71	45/28891	0.10489	0.216061	0.154211	Cmpk2	1
BP	GO:0021955	central nervous system neuron axonogenesis	1/71	45/28891	0.10489	0.216061	0.154211	Nin	1
BP	GO:0034661	ncRNA catabolic process	1/71	45/28891	0.10489	0.216061	0.154211	Pnpt1	1
BP	GO:0042771	intrinsic apoptotic signaling pathway in response to DNA damage by p53 class mediator	1/71	45/28891	0.10489	0.216061	0.154211	Marchf7	1
BP	GO:1900087	positive regulation of G1/S transition of mitotic cell cycle	1/71	45/28891	0.10489	0.216061	0.154211	Cenpj	1
BP	GO:0006631	fatty acid metabolic process	3/71	463/28891	0.105638	0.217025	0.1549	Hacd2/C3/Apoc1	3
BP	GO:0050866	negative regulation of cell activation	2/71	225/28891	0.105924	0.217025	0.1549	Fgl2/Marchf7	2
BP	GO:0061351	neural precursor cell proliferation	2/71	225/28891	0.105924	0.217025	0.1549	Aspm/Foxo3	2
BP	GO:0032508	DNA duplex unwinding	1/71	46/28891	0.107093	0.217025	0.1549	Sub1	1
BP	GO:0044788	modulation by host of viral process	1/71	46/28891	0.107093	0.217025	0.1549	Igf2r	1
BP	GO:0045840	positive regulation of mitotic nuclear division	1/71	46/28891	0.107093	0.217025	0.1549	Nusap1	1
BP	GO:0048489	synaptic vesicle transport	1/71	46/28891	0.107093	0.217025	0.1549	Bloc1s3	1
BP	GO:0048854	brain morphogenesis	1/71	46/28891	0.107093	0.217025	0.1549	Foxo3	1
BP	GO:0070542	response to fatty acid	1/71	46/28891	0.107093	0.217025	0.1549	Foxo3	1
BP	GO:0090181	regulation of cholesterol metabolic process	1/71	46/28891	0.107093	0.217025	0.1549	Apoa1	1
BP	GO:1902991	regulation of amyloid precursor protein catabolic process	1/71	46/28891	0.107093	0.217025	0.1549	Clu	1
BP	GO:0002285	lymphocyte activation involved in immune response	2/71	227/28891	0.107491	0.217191	0.155018	Fgl2/Lig4	2
BP	GO:0042129	regulation of T cell proliferation	2/71	227/28891	0.107491	0.217191	0.155018	Marchf7/Zp3	2
BP	GO:0043393	regulation of protein binding	2/71	228/28891	0.108276	0.218458	0.155922	Vtn/Pabpn1l	2
BP	GO:0006623	protein targeting to vacuole	1/71	47/28891	0.109291	0.218582	0.156011	Clu	1
BP	GO:0009262	deoxyribonucleotide metabolic process	1/71	47/28891	0.109291	0.218582	0.156011	Cmpk2	1
BP	GO:0010824	regulation of centrosome duplication	1/71	47/28891	0.109291	0.218582	0.156011	Cenpj	1
BP	GO:0042789	mRNA transcription by RNA polymerase II	1/71	47/28891	0.109291	0.218582	0.156011	Taf7	1
BP	GO:0120163	negative regulation of cold-induced thermogenesis	1/71	47/28891	0.109291	0.218582	0.156011	Acot13	1
BP	GO:2000772	regulation of cellular senescence	1/71	47/28891	0.109291	0.218582	0.156011	Pnpt1	1
BP	GO:0043542	endothelial cell migration	2/71	231/28891	0.110643	0.220964	0.157711	Apoa1/Dnaja4	2
BP	GO:0002701	negative regulation of production of molecular mediator of immune response	1/71	48/28891	0.111484	0.221039	0.157764	Apoa1	1
BP	GO:0008206	bile acid metabolic process	1/71	48/28891	0.111484	0.221039	0.157764	Amacr	1
BP	GO:0044058	regulation of digestive system process	1/71	48/28891	0.111484	0.221039	0.157764	Apoa1	1
BP	GO:0047496	vesicle transport along microtubule	1/71	48/28891	0.111484	0.221039	0.157764	Bloc1s3	1
BP	GO:1904037	positive regulation of epithelial cell apoptotic process	1/71	48/28891	0.111484	0.221039	0.157764	Foxo3	1
BP	GO:0000082	G1/S transition of mitotic cell cycle	2/71	233/28891	0.112228	0.222195	0.158589	Cenpj/E2f5	2
BP	GO:0044242	cellular lipid catabolic process	2/71	234/28891	0.113023	0.223416	0.159461	Apoc1/Amacr	2
BP	GO:0001774	microglial cell activation	1/71	49/28891	0.113671	0.223416	0.159461	Clu	1
BP	GO:0007339	binding of sperm to zona pellucida	1/71	49/28891	0.113671	0.223416	0.159461	Zp3	1
BP	GO:0014003	oligodendrocyte development	1/71	49/28891	0.113671	0.223416	0.159461	Clu	1
BP	GO:0034205	amyloid-beta formation	1/71	49/28891	0.113671	0.223416	0.159461	Clu	1
BP	GO:0050679	positive regulation of epithelial cell proliferation	2/71	235/28891	0.113819	0.223416	0.159461	Htra1/Hmgb2	2
BP	GO:0002822	regulation of adaptive immune response based on somatic recombination of immune receptors built from immunoglobulin superfamily domains	2/71	236/28891	0.114617	0.224662	0.16035	C3/Zp3	2
BP	GO:0045637	regulation of myeloid cell differentiation	2/71	237/28891	0.115416	0.225798	0.161161	Foxo3/Hmgb2	2
BP	GO:0010332	response to gamma radiation	1/71	50/28891	0.115853	0.225798	0.161161	Lig4	1
BP	GO:0017158	regulation of calcium ion-dependent exocytosis	1/71	50/28891	0.115853	0.225798	0.161161	Zp3	1
BP	GO:1903426	regulation of reactive oxygen species biosynthetic process	1/71	50/28891	0.115853	0.225798	0.161161	Foxo3	1
BP	GO:0006091	generation of precursor metabolites and energy	3/71	484/28891	0.116524	0.226785	0.161865	Pnpt1/Oxa1l/Chchd2	3
BP	GO:1903046	meiotic cell cycle process	2/71	239/28891	0.117019	0.227427	0.162323	Aspm/Dazl	2
BP	GO:0030219	megakaryocyte differentiation	1/71	51/28891	0.118029	0.228101	0.162805	Hmgb2	1
BP	GO:0030520	intracellular estrogen receptor signaling pathway	1/71	51/28891	0.118029	0.228101	0.162805	Taf7	1
BP	GO:0045429	positive regulation of nitric oxide biosynthetic process	1/71	51/28891	0.118029	0.228101	0.162805	Clu	1
BP	GO:1902041	regulation of extrinsic apoptotic signaling pathway via death domain receptors	1/71	51/28891	0.118029	0.228101	0.162805	Hmgb2	1
BP	GO:0002706	regulation of lymphocyte mediated immunity	2/71	241/28891	0.118628	0.228937	0.163401	C3/Zp3	2
BP	GO:0048732	gland development	3/71	489/28891	0.119177	0.22908	0.163503	Apoa1/Igf2r/Vtn	3
BP	GO:0006909	phagocytosis	2/71	242/28891	0.119434	0.22908	0.163503	Apoa1/C3	2
BP	GO:0097191	extrinsic apoptotic signaling pathway	2/71	242/28891	0.119434	0.22908	0.163503	Foxo3/Hmgb2	2
BP	GO:0009299	mRNA transcription	1/71	52/28891	0.1202	0.22908	0.163503	Taf7	1
BP	GO:0032309	icosanoid secretion	1/71	52/28891	0.1202	0.22908	0.163503	Pla2g12a	1
BP	GO:0032728	positive regulation of interferon-beta production	1/71	52/28891	0.1202	0.22908	0.163503	Hmgb2	1
BP	GO:0032753	positive regulation of interleukin-4 production	1/71	52/28891	0.1202	0.22908	0.163503	Zp3	1
BP	GO:0042304	regulation of fatty acid biosynthetic process	1/71	52/28891	0.1202	0.22908	0.163503	Apoc1	1
BP	GO:2000677	regulation of transcription regulatory region DNA binding	1/71	52/28891	0.1202	0.22908	0.163503	Gtf2b	1
BP	GO:0033044	regulation of chromosome organization	2/71	244/28891	0.121051	0.230382	0.164433	Sub1/Lig4	2
BP	GO:0045664	regulation of neuron differentiation	2/71	245/28891	0.121862	0.230969	0.164851	Aspm/Foxo3	2
BP	GO:0002269	leukocyte activation involved in inflammatory response	1/71	53/28891	0.122366	0.230969	0.164851	Clu	1
BP	GO:0032392	DNA geometric change	1/71	53/28891	0.122366	0.230969	0.164851	Sub1	1
BP	GO:0090207	regulation of triglyceride metabolic process	1/71	53/28891	0.122366	0.230969	0.164851	C3	1
BP	GO:1902895	positive regulation of miRNA transcription	1/71	53/28891	0.122366	0.230969	0.164851	Foxo3	1
BP	GO:1904407	positive regulation of nitric oxide metabolic process	1/71	53/28891	0.122366	0.230969	0.164851	Clu	1
BP	GO:0006397	mRNA processing	3/71	496/28891	0.122929	0.231712	0.165382	Cwc15/Phf5a/Pnpt1	3
BP	GO:0031018	endocrine pancreas development	1/71	54/28891	0.124527	0.233446	0.16662	Clu	1
BP	GO:0045581	negative regulation of T cell differentiation	1/71	54/28891	0.124527	0.233446	0.16662	Fgl2	1
BP	GO:0048066	developmental pigmentation	1/71	54/28891	0.124527	0.233446	0.16662	Bloc1s3	1
BP	GO:0051289	protein homotetramerization	1/71	54/28891	0.124527	0.233446	0.16662	Acot13	1
BP	GO:1903320	regulation of protein modification by small protein conjugation or removal	2/71	249/28891	0.125118	0.234234	0.167182	Marchf7/Pabpn1l	2
BP	GO:0002507	tolerance induction	1/71	55/28891	0.126683	0.236653	0.168908	Marchf7	1
BP	GO:0060828	regulation of canonical Wnt signaling pathway	2/71	251/28891	0.126754	0.236653	0.168908	Aspm/Foxo3	2
BP	GO:0002819	regulation of adaptive immune response	2/71	252/28891	0.127574	0.237861	0.169771	C3/Zp3	2
BP	GO:0048545	response to steroid hormone	2/71	253/28891	0.128395	0.237952	0.169836	Taf7/Hmgb2	2
BP	GO:0007062	sister chromatid cohesion	1/71	56/28891	0.128833	0.237952	0.169836	Gtf2b	1
BP	GO:0010828	positive regulation of glucose transmembrane transport	1/71	56/28891	0.128833	0.237952	0.169836	C3	1
BP	GO:0019083	viral transcription	1/71	56/28891	0.128833	0.237952	0.169836	Gtf2b	1
BP	GO:0044060	regulation of endocrine process	1/71	56/28891	0.128833	0.237952	0.169836	Gdf9	1
BP	GO:0046605	regulation of centrosome cycle	1/71	56/28891	0.128833	0.237952	0.169836	Cenpj	1
BP	GO:0065002	intracellular protein transmembrane transport	1/71	56/28891	0.128833	0.237952	0.169836	Pam16	1
BP	GO:0002888	positive regulation of myeloid leukocyte mediated immunity	1/71	57/28891	0.130978	0.239026	0.170602	C3	1
BP	GO:0009395	phospholipid catabolic process	1/71	57/28891	0.130978	0.239026	0.170602	Apoc1	1
BP	GO:0010596	negative regulation of endothelial cell migration	1/71	57/28891	0.130978	0.239026	0.170602	Dnaja4	1
BP	GO:0010883	regulation of lipid storage	1/71	57/28891	0.130978	0.239026	0.170602	C3	1
BP	GO:0034113	heterotypic cell-cell adhesion	1/71	57/28891	0.130978	0.239026	0.170602	Apoa1	1
BP	GO:0050435	amyloid-beta metabolic process	1/71	57/28891	0.130978	0.239026	0.170602	Clu	1
BP	GO:0051293	establishment of spindle localization	1/71	57/28891	0.130978	0.239026	0.170602	Nusap1	1
BP	GO:1901861	regulation of muscle tissue development	1/71	57/28891	0.130978	0.239026	0.170602	Usp19	1
BP	GO:2000059	negative regulation of ubiquitin-dependent protein catabolic process	1/71	57/28891	0.130978	0.239026	0.170602	Pabpn1l	1
BP	GO:0002520	immune system development	2/71	258/28891	0.13252	0.241331	0.172247	Marchf7/Lig4	2
BP	GO:0032816	positive regulation of natural killer cell activation	1/71	58/28891	0.133118	0.241331	0.172247	Bloc1s3	1
BP	GO:0033059	cellular pigmentation	1/71	58/28891	0.133118	0.241331	0.172247	Bloc1s3	1
BP	GO:0051496	positive regulation of stress fiber assembly	1/71	58/28891	0.133118	0.241331	0.172247	Apoa1	1
BP	GO:0061900	glial cell activation	1/71	58/28891	0.133118	0.241331	0.172247	Clu	1
BP	GO:0044843	cell cycle G1/S phase transition	2/71	260/28891	0.134178	0.242012	0.172734	Cenpj/E2f5	2
BP	GO:0001825	blastocyst formation	1/71	59/28891	0.135253	0.242012	0.172734	Zp3	1
BP	GO:0006513	protein monoubiquitination	1/71	59/28891	0.135253	0.242012	0.172734	Marchf7	1
BP	GO:0030514	negative regulation of BMP signaling pathway	1/71	59/28891	0.135253	0.242012	0.172734	Htra1	1
BP	GO:0032673	regulation of interleukin-4 production	1/71	59/28891	0.135253	0.242012	0.172734	Zp3	1
BP	GO:0046460	neutral lipid biosynthetic process	1/71	59/28891	0.135253	0.242012	0.172734	C3	1
BP	GO:0046463	acylglycerol biosynthetic process	1/71	59/28891	0.135253	0.242012	0.172734	C3	1
BP	GO:0140353	lipid export from cell	1/71	59/28891	0.135253	0.242012	0.172734	Gdf9	1
BP	GO:1902808	positive regulation of cell cycle G1/S phase transition	1/71	59/28891	0.135253	0.242012	0.172734	Cenpj	1
BP	GO:2000351	regulation of endothelial cell apoptotic process	1/71	59/28891	0.135253	0.242012	0.172734	Foxo3	1
BP	GO:0045926	negative regulation of growth	2/71	263/28891	0.136675	0.243517	0.173808	Gdf9/Pnpt1	2
BP	GO:0002204	somatic recombination of immunoglobulin genes involved in immune response	1/71	60/28891	0.137382	0.243517	0.173808	Lig4	1
BP	GO:0002208	somatic diversification of immunoglobulins involved in immune response	1/71	60/28891	0.137382	0.243517	0.173808	Lig4	1
BP	GO:0035036	sperm-egg recognition	1/71	60/28891	0.137382	0.243517	0.173808	Zp3	1
BP	GO:0045190	isotype switching	1/71	60/28891	0.137382	0.243517	0.173808	Lig4	1
BP	GO:0046902	regulation of mitochondrial membrane permeability	1/71	60/28891	0.137382	0.243517	0.173808	Spg7	1
BP	GO:0072666	establishment of protein localization to vacuole	1/71	60/28891	0.137382	0.243517	0.173808	Clu	1
BP	GO:0044403	biological process involved in symbiotic interaction	2/71	264/28891	0.137509	0.243517	0.173808	Igf2r/Fbln1	2
BP	GO:0016485	protein processing	2/71	266/28891	0.139182	0.244225	0.174313	Plat/Spg7	2
BP	GO:0034976	response to endoplasmic reticulum stress	2/71	266/28891	0.139182	0.244225	0.174313	Usp19/Clu	2
BP	GO:0010812	negative regulation of cell-substrate adhesion	1/71	61/28891	0.139506	0.244225	0.174313	Fbln1	1
BP	GO:0042987	amyloid precursor protein catabolic process	1/71	61/28891	0.139506	0.244225	0.174313	Clu	1
BP	GO:0071103	DNA conformation change	1/71	61/28891	0.139506	0.244225	0.174313	Sub1	1
BP	GO:0071806	protein transmembrane transport	1/71	61/28891	0.139506	0.244225	0.174313	Pam16	1
BP	GO:0072527	pyrimidine-containing compound metabolic process	1/71	61/28891	0.139506	0.244225	0.174313	Cmpk2	1
BP	GO:0097479	synaptic vesicle localization	1/71	61/28891	0.139506	0.244225	0.174313	Bloc1s3	1
BP	GO:1905953	negative regulation of lipid localization	1/71	61/28891	0.139506	0.244225	0.174313	Apoc1	1
BP	GO:0031122	cytoplasmic microtubule organization	1/71	62/28891	0.141625	0.246992	0.176288	Cenpj	1
BP	GO:0072577	endothelial cell apoptotic process	1/71	62/28891	0.141625	0.246992	0.176288	Foxo3	1
BP	GO:1903409	reactive oxygen species biosynthetic process	1/71	62/28891	0.141625	0.246992	0.176288	Foxo3	1
BP	GO:0042098	T cell proliferation	2/71	270/28891	0.142541	0.248273	0.177202	Marchf7/Zp3	2
BP	GO:0006303	double-strand break repair via nonhomologous end joining	1/71	63/28891	0.14374	0.248474	0.177346	Lig4	1
BP	GO:0035458	cellular response to interferon-beta	1/71	63/28891	0.14374	0.248474	0.177346	Pnpt1	1
BP	GO:0043457	regulation of cellular respiration	1/71	63/28891	0.14374	0.248474	0.177346	Pnpt1	1
BP	GO:0045620	negative regulation of lymphocyte differentiation	1/71	63/28891	0.14374	0.248474	0.177346	Fgl2	1
BP	GO:0048255	mRNA stabilization	1/71	63/28891	0.14374	0.248474	0.177346	Dazl	1
BP	GO:1903078	positive regulation of protein localization to plasma membrane	1/71	63/28891	0.14374	0.248474	0.177346	Cnpy4	1
BP	GO:0006650	glycerophospholipid metabolic process	2/71	272/28891	0.144227	0.249004	0.177724	Apoa1/Apoc1	2
BP	GO:0006446	regulation of translational initiation	1/71	64/28891	0.145848	0.250859	0.179048	Dazl	1
BP	GO:0051205	protein insertion into membrane	1/71	64/28891	0.145848	0.250859	0.179048	Oxa1l	1
BP	GO:1903307	positive regulation of regulated secretory pathway	1/71	64/28891	0.145848	0.250859	0.179048	Zp3	1
BP	GO:0002377	immunoglobulin production	2/71	276/28891	0.147611	0.253527	0.180952	Fgl2/Lig4	2
BP	GO:0006911	phagocytosis, engulfment	1/71	65/28891	0.147952	0.253527	0.180952	C3	1
BP	GO:0021872	forebrain generation of neurons	1/71	65/28891	0.147952	0.253527	0.180952	Aspm	1
BP	GO:0042551	neuron maturation	1/71	66/28891	0.150051	0.255216	0.182158	C3	1
BP	GO:0048008	platelet-derived growth factor receptor signaling pathway	1/71	66/28891	0.150051	0.255216	0.182158	Plat	1
BP	GO:0051055	negative regulation of lipid biosynthetic process	1/71	66/28891	0.150051	0.255216	0.182158	Apoc1	1
BP	GO:0061077	chaperone-mediated protein folding	1/71	66/28891	0.150051	0.255216	0.182158	Clu	1
BP	GO:0071715	icosanoid transport	1/71	66/28891	0.150051	0.255216	0.182158	Pla2g12a	1
BP	GO:1902692	regulation of neuroblast proliferation	1/71	66/28891	0.150051	0.255216	0.182158	Aspm	1
BP	GO:0021537	telencephalon development	2/71	281/28891	0.151865	0.257187	0.183565	Aspm/Nin	2
BP	GO:0006956	complement activation	1/71	67/28891	0.152144	0.257187	0.183565	C3	1
BP	GO:0015909	long-chain fatty acid transport	1/71	67/28891	0.152144	0.257187	0.183565	Pla2g12a	1
BP	GO:0032633	interleukin-4 production	1/71	67/28891	0.152144	0.257187	0.183565	Zp3	1
BP	GO:0046503	glycerolipid catabolic process	1/71	67/28891	0.152144	0.257187	0.183565	Apoc1	1
BP	GO:0001707	mesoderm formation	1/71	68/28891	0.154233	0.259126	0.184948	Pofut2	1
BP	GO:0014911	positive regulation of smooth muscle cell migration	1/71	68/28891	0.154233	0.259126	0.184948	Vtn	1
BP	GO:0032233	positive regulation of actin filament bundle assembly	1/71	68/28891	0.154233	0.259126	0.184948	Apoa1	1
BP	GO:0033363	secretory granule organization	1/71	68/28891	0.154233	0.259126	0.184948	Bloc1s3	1
BP	GO:0043903	regulation of biological process involved in symbiotic interaction	1/71	68/28891	0.154233	0.259126	0.184948	Fbln1	1
BP	GO:0001906	cell killing	2/71	286/28891	0.156144	0.26135	0.186536	Fgl2/C3	2
BP	GO:0050670	regulation of lymphocyte proliferation	2/71	286/28891	0.156144	0.26135	0.186536	Marchf7/Zp3	2
BP	GO:0016447	somatic recombination of immunoglobulin gene segments	1/71	69/28891	0.156316	0.26135	0.186536	Lig4	1
BP	GO:0070613	regulation of protein processing	1/71	69/28891	0.156316	0.26135	0.186536	Plat	1
BP	GO:0006334	nucleosome assembly	1/71	70/28891	0.158394	0.264183	0.188558	Tspyl4	1
BP	GO:0046427	positive regulation of receptor signaling pathway via JAK-STAT	1/71	70/28891	0.158394	0.264183	0.188558	Cenpj	1
BP	GO:0032944	regulation of mononuclear cell proliferation	2/71	290/28891	0.159584	0.265844	0.189743	Marchf7/Zp3	2
BP	GO:0048588	developmental cell growth	2/71	291/28891	0.160446	0.266349	0.190104	Gdf9/Nin	2
BP	GO:0050994	regulation of lipid catabolic process	1/71	71/28891	0.160468	0.266349	0.190104	Apoc1	1
BP	GO:0060986	endocrine hormone secretion	1/71	71/28891	0.160468	0.266349	0.190104	Gdf9	1
BP	GO:0010001	glial cell differentiation	2/71	292/28891	0.161309	0.267423	0.19087	Vtn/Clu	2
BP	GO:0031638	zymogen activation	1/71	72/28891	0.162536	0.267844	0.191171	Plat	1
BP	GO:0032608	interferon-beta production	1/71	72/28891	0.162536	0.267844	0.191171	Hmgb2	1
BP	GO:0032648	regulation of interferon-beta production	1/71	72/28891	0.162536	0.267844	0.191171	Hmgb2	1
BP	GO:0048332	mesoderm morphogenesis	1/71	72/28891	0.162536	0.267844	0.191171	Pofut2	1
BP	GO:0071479	cellular response to ionizing radiation	1/71	72/28891	0.162536	0.267844	0.191171	Lig4	1
BP	GO:1901873	regulation of post-translational protein modification	2/71	295/28891	0.163903	0.268312	0.191504	Marchf7/Pabpn1l	2
BP	GO:0045806	negative regulation of endocytosis	1/71	73/28891	0.164599	0.268312	0.191504	Apoc1	1
BP	GO:0046579	positive regulation of Ras protein signal transduction	1/71	73/28891	0.164599	0.268312	0.191504	Apoa1	1
BP	GO:0090559	regulation of membrane permeability	1/71	73/28891	0.164599	0.268312	0.191504	Spg7	1
BP	GO:0099518	vesicle cytoskeletal trafficking	1/71	73/28891	0.164599	0.268312	0.191504	Bloc1s3	1
BP	GO:1902373	negative regulation of mRNA catabolic process	1/71	73/28891	0.164599	0.268312	0.191504	Dazl	1
BP	GO:1902893	regulation of miRNA transcription	1/71	73/28891	0.164599	0.268312	0.191504	Foxo3	1
BP	GO:1903317	regulation of protein maturation	1/71	73/28891	0.164599	0.268312	0.191504	Plat	1
BP	GO:2001244	positive regulation of intrinsic apoptotic signaling pathway	1/71	73/28891	0.164599	0.268312	0.191504	Clu	1
BP	GO:0006302	double-strand break repair	2/71	296/28891	0.16477	0.268312	0.191504	Lig4/Sfr1	2
BP	GO:0035456	response to interferon-beta	1/71	74/28891	0.166657	0.269789	0.192559	Pnpt1	1
BP	GO:0043489	RNA stabilization	1/71	74/28891	0.166657	0.269789	0.192559	Dazl	1
BP	GO:0045428	regulation of nitric oxide biosynthetic process	1/71	74/28891	0.166657	0.269789	0.192559	Clu	1
BP	GO:0099024	plasma membrane invagination	1/71	74/28891	0.166657	0.269789	0.192559	C3	1
BP	GO:1901264	carbohydrate derivative transport	1/71	74/28891	0.166657	0.269789	0.192559	Pltp	1
BP	GO:0010633	negative regulation of epithelial cell migration	1/71	75/28891	0.168711	0.271834	0.194018	Dnaja4	1
BP	GO:0061614	miRNA transcription	1/71	75/28891	0.168711	0.271834	0.194018	Foxo3	1
BP	GO:1904377	positive regulation of protein localization to cell periphery	1/71	75/28891	0.168711	0.271834	0.194018	Cnpy4	1
BP	GO:1904894	positive regulation of receptor signaling pathway via STAT	1/71	75/28891	0.168711	0.271834	0.194018	Cenpj	1
BP	GO:0001960	negative regulation of cytokine-mediated signaling pathway	1/71	76/28891	0.170759	0.27433	0.1958	Apoa1	1
BP	GO:0016445	somatic diversification of immunoglobulins	1/71	76/28891	0.170759	0.27433	0.1958	Lig4	1
BP	GO:0006605	protein targeting	2/71	303/28891	0.170858	0.27433	0.1958	Pam16/Clu	2
BP	GO:0000375	RNA splicing, via transesterification reactions	2/71	304/28891	0.171731	0.274568	0.19597	Cwc15/Phf5a	2
BP	GO:0000377	RNA splicing, via transesterification reactions with bulged adenosine as nucleophile	2/71	304/28891	0.171731	0.274568	0.19597	Cwc15/Phf5a	2
BP	GO:0000398	mRNA splicing, via spliceosome	2/71	304/28891	0.171731	0.274568	0.19597	Cwc15/Phf5a	2
BP	GO:0060070	canonical Wnt signaling pathway	2/71	305/28891	0.172605	0.274568	0.19597	Aspm/Foxo3	2
BP	GO:0017156	calcium-ion regulated exocytosis	1/71	77/28891	0.172802	0.274568	0.19597	Zp3	1
BP	GO:0042982	amyloid precursor protein metabolic process	1/71	77/28891	0.172802	0.274568	0.19597	Clu	1
BP	GO:0080164	regulation of nitric oxide metabolic process	1/71	77/28891	0.172802	0.274568	0.19597	Clu	1
BP	GO:1902017	regulation of cilium assembly	1/71	77/28891	0.172802	0.274568	0.19597	Cenpj	1
BP	GO:1905515	non-motile cilium assembly	1/71	77/28891	0.172802	0.274568	0.19597	Cenpj	1
BP	GO:0006721	terpenoid metabolic process	1/71	78/28891	0.17484	0.276529	0.19737	Fdft1	1
BP	GO:0038034	signal transduction in absence of ligand	1/71	78/28891	0.17484	0.276529	0.19737	Foxo3	1
BP	GO:0051865	protein autoubiquitination	1/71	78/28891	0.17484	0.276529	0.19737	Marchf7	1
BP	GO:0097192	extrinsic apoptotic signaling pathway in absence of ligand	1/71	78/28891	0.17484	0.276529	0.19737	Foxo3	1
BP	GO:0002562	somatic diversification of immune receptors via germline recombination within a single locus	1/71	79/28891	0.176874	0.277687	0.198196	Lig4	1
BP	GO:0007492	endoderm development	1/71	79/28891	0.176874	0.277687	0.198196	Vtn	1
BP	GO:0007584	response to nutrient	1/71	79/28891	0.176874	0.277687	0.198196	Serpinc1	1
BP	GO:0014009	glial cell proliferation	1/71	79/28891	0.176874	0.277687	0.198196	Clu	1
BP	GO:0016444	somatic cell DNA recombination	1/71	79/28891	0.176874	0.277687	0.198196	Lig4	1
BP	GO:0044458	motile cilium assembly	1/71	79/28891	0.176874	0.277687	0.198196	Cenpj	1
BP	GO:0043523	regulation of neuron apoptotic process	2/71	310/28891	0.176985	0.277687	0.198196	Clu/Lig4	2
BP	GO:0002714	positive regulation of B cell mediated immunity	1/71	80/28891	0.178902	0.277843	0.198308	C3	1
BP	GO:0002891	positive regulation of immunoglobulin mediated immune response	1/71	80/28891	0.178902	0.277843	0.198308	C3	1
BP	GO:0009988	cell-cell recognition	1/71	80/28891	0.178902	0.277843	0.198308	Zp3	1
BP	GO:0032814	regulation of natural killer cell activation	1/71	80/28891	0.178902	0.277843	0.198308	Bloc1s3	1
BP	GO:0042775	mitochondrial ATP synthesis coupled electron transport	1/71	80/28891	0.178902	0.277843	0.198308	Chchd2	1
BP	GO:0043627	response to estrogen	1/71	80/28891	0.178902	0.277843	0.198308	Sfr1	1
BP	GO:0051057	positive regulation of small GTPase mediated signal transduction	1/71	80/28891	0.178902	0.277843	0.198308	Apoa1	1
BP	GO:0060761	negative regulation of response to cytokine stimulus	1/71	80/28891	0.178902	0.277843	0.198308	Apoa1	1
BP	GO:1903510	mucopolysaccharide metabolic process	1/71	80/28891	0.178902	0.277843	0.198308	Itih4	1
BP	GO:0070663	regulation of leukocyte proliferation	2/71	313/28891	0.179622	0.278647	0.198881	Marchf7/Zp3	2
BP	GO:0001818	negative regulation of cytokine production	2/71	314/28891	0.180502	0.279096	0.199202	Apoa1/Fbln1	2
BP	GO:0002703	regulation of leukocyte mediated immunity	2/71	314/28891	0.180502	0.279096	0.199202	C3/Zp3	2
BP	GO:0000281	mitotic cytokinesis	1/71	81/28891	0.180926	0.279096	0.199202	Nusap1	1
BP	GO:0006626	protein targeting to mitochondrion	1/71	81/28891	0.180926	0.279096	0.199202	Pam16	1
BP	GO:0042130	negative regulation of T cell proliferation	1/71	81/28891	0.180926	0.279096	0.199202	Marchf7	1
BP	GO:0006493	protein O-linked glycosylation	1/71	82/28891	0.182944	0.280324	0.200078	Pofut2	1
BP	GO:0008625	extrinsic apoptotic signaling pathway via death domain receptors	1/71	82/28891	0.182944	0.280324	0.200078	Hmgb2	1
BP	GO:0010324	membrane invagination	1/71	82/28891	0.182944	0.280324	0.200078	C3	1
BP	GO:0042773	ATP synthesis coupled electron transport	1/71	82/28891	0.182944	0.280324	0.200078	Chchd2	1
BP	GO:0051145	smooth muscle cell differentiation	1/71	82/28891	0.182944	0.280324	0.200078	C3	1
BP	GO:0051851	modulation by host of symbiont process	1/71	82/28891	0.182944	0.280324	0.200078	Igf2r	1
BP	GO:0002292	T cell differentiation involved in immune response	1/71	83/28891	0.184958	0.282153	0.201384	Fgl2	1
BP	GO:0030433	ubiquitin-dependent ERAD pathway	1/71	83/28891	0.184958	0.282153	0.201384	Usp19	1
BP	GO:0033209	tumor necrosis factor-mediated signaling pathway	1/71	83/28891	0.184958	0.282153	0.201384	Apoa1	1
BP	GO:2000179	positive regulation of neural precursor cell proliferation	1/71	83/28891	0.184958	0.282153	0.201384	Aspm	1
BP	GO:0030198	extracellular matrix organization	2/71	322/28891	0.187568	0.285359	0.203672	Vtn/Fbln1	2
BP	GO:0030111	regulation of Wnt signaling pathway	2/71	323/28891	0.188454	0.285359	0.203672	Aspm/Foxo3	2
BP	GO:0045229	external encapsulating structure organization	2/71	323/28891	0.188454	0.285359	0.203672	Vtn/Fbln1	2
BP	GO:0032481	positive regulation of type I interferon production	1/71	85/28891	0.18897	0.285359	0.203672	Hmgb2	1
BP	GO:0035023	regulation of Rho protein signal transduction	1/71	85/28891	0.18897	0.285359	0.203672	Apoa1	1
BP	GO:0070373	negative regulation of ERK1 and ERK2 cascade	1/71	85/28891	0.18897	0.285359	0.203672	Fbln1	1
BP	GO:0150076	neuroinflammatory response	1/71	85/28891	0.18897	0.285359	0.203672	Clu	1
BP	GO:1901796	regulation of signal transduction by p53 class mediator	1/71	85/28891	0.18897	0.285359	0.203672	Marchf7	1
BP	GO:2000379	positive regulation of reactive oxygen species metabolic process	1/71	85/28891	0.18897	0.285359	0.203672	Foxo3	1
BP	GO:0043062	extracellular structure organization	2/71	324/28891	0.189341	0.285359	0.203672	Vtn/Fbln1	2
BP	GO:0045927	positive regulation of growth	2/71	324/28891	0.189341	0.285359	0.203672	C3/Zp3	2
BP	GO:0072332	intrinsic apoptotic signaling pathway by p53 class mediator	1/71	86/28891	0.190969	0.287091	0.204908	Marchf7	1
BP	GO:0002699	positive regulation of immune effector process	2/71	326/28891	0.191116	0.287091	0.204908	C3/Zp3	2
BP	GO:2000146	negative regulation of cell motility	2/71	326/28891	0.191116	0.287091	0.204908	Fbln1/Dnaja4	2
BP	GO:0097193	intrinsic apoptotic signaling pathway	2/71	327/28891	0.192004	0.28798	0.205543	Marchf7/Clu	2
BP	GO:0010631	epithelial cell migration	2/71	328/28891	0.192893	0.28798	0.205543	Apoa1/Dnaja4	2
BP	GO:0002200	somatic diversification of immune receptors	1/71	87/28891	0.192964	0.28798	0.205543	Lig4	1
BP	GO:0006809	nitric oxide biosynthetic process	1/71	87/28891	0.192964	0.28798	0.205543	Clu	1
BP	GO:0032729	positive regulation of type II interferon production	1/71	87/28891	0.192964	0.28798	0.205543	Zp3	1
BP	GO:1902369	negative regulation of RNA catabolic process	1/71	87/28891	0.192964	0.28798	0.205543	Dazl	1
BP	GO:0090132	epithelium migration	2/71	330/28891	0.194673	0.289692	0.206765	Apoa1/Dnaja4	2
BP	GO:0003281	ventricular septum development	1/71	88/28891	0.194953	0.289692	0.206765	Sall4	1
BP	GO:0072384	organelle transport along microtubule	1/71	88/28891	0.194953	0.289692	0.206765	Bloc1s3	1
BP	GO:1902117	positive regulation of organelle assembly	1/71	88/28891	0.194953	0.289692	0.206765	Cenpj	1
BP	GO:0090130	tissue migration	2/71	332/28891	0.196455	0.291609	0.208133	Apoa1/Dnaja4	2
BP	GO:0006405	RNA export from nucleus	1/71	89/28891	0.196937	0.291696	0.208195	Ssb	1
BP	GO:0034728	nucleosome organization	1/71	89/28891	0.196937	0.291696	0.208195	Tspyl4	1
BP	GO:0002366	leukocyte activation involved in immune response	2/71	333/28891	0.197347	0.291988	0.208403	Fgl2/Lig4	2
BP	GO:0009408	response to heat	1/71	90/28891	0.198917	0.293365	0.209386	Dnaja4	1
BP	GO:0031016	pancreas development	1/71	90/28891	0.198917	0.293365	0.209386	Clu	1
BP	GO:0033627	cell adhesion mediated by integrin	1/71	90/28891	0.198917	0.293365	0.209386	Vtn	1
BP	GO:0032436	positive regulation of proteasomal ubiquitin-dependent protein catabolic process	1/71	91/28891	0.200892	0.295053	0.210591	Clu	1
BP	GO:0090398	cellular senescence	1/71	91/28891	0.200892	0.295053	0.210591	Pnpt1	1
BP	GO:0002263	cell activation involved in immune response	2/71	337/28891	0.200919	0.295053	0.210591	Fgl2/Lig4	2
BP	GO:0006959	humoral immune response	2/71	337/28891	0.200919	0.295053	0.210591	C3/Zp3	2
BP	GO:0030217	T cell differentiation	2/71	339/28891	0.202708	0.296639	0.211723	Fgl2/Lig4	2
BP	GO:0010827	regulation of glucose transmembrane transport	1/71	92/28891	0.202862	0.296639	0.211723	C3	1
BP	GO:0032526	response to retinoic acid	1/71	92/28891	0.202862	0.296639	0.211723	Igf2r	1
BP	GO:0046209	nitric oxide metabolic process	1/71	92/28891	0.202862	0.296639	0.211723	Clu	1
BP	GO:0002711	positive regulation of T cell mediated immunity	1/71	93/28891	0.204827	0.299195	0.213547	Zp3	1
BP	GO:0001933	negative regulation of protein phosphorylation	2/71	342/28891	0.205395	0.299707	0.213913	Taf7/Fbln1	2
BP	GO:0070372	regulation of ERK1 and ERK2 cascade	2/71	343/28891	0.206292	0.300464	0.214453	C3/Fbln1	2
BP	GO:0030512	negative regulation of transforming growth factor beta receptor signaling pathway	1/71	94/28891	0.206787	0.300464	0.214453	Htra1	1
BP	GO:0051341	regulation of oxidoreductase activity	1/71	94/28891	0.206787	0.300464	0.214453	Oxa1l	1
BP	GO:2001057	reactive nitrogen species metabolic process	1/71	94/28891	0.206787	0.300464	0.214453	Clu	1
BP	GO:0032651	regulation of interleukin-1 beta production	1/71	95/28891	0.208743	0.302348	0.215798	Apoa1	1
BP	GO:0060395	SMAD protein signal transduction	1/71	95/28891	0.208743	0.302348	0.215798	Sub1	1
BP	GO:0140747	regulation of ncRNA transcription	1/71	95/28891	0.208743	0.302348	0.215798	Foxo3	1
BP	GO:0030168	platelet activation	1/71	96/28891	0.210694	0.304213	0.217129	Bloc1s3	1
BP	GO:0032465	regulation of cytokinesis	1/71	96/28891	0.210694	0.304213	0.217129	Cetn2	1
BP	GO:0050672	negative regulation of lymphocyte proliferation	1/71	96/28891	0.210694	0.304213	0.217129	Marchf7	1
BP	GO:0051321	meiotic cell cycle	2/71	350/28891	0.212581	0.30574	0.218219	Aspm/Dazl	2
BP	GO:0032945	negative regulation of mononuclear cell proliferation	1/71	97/28891	0.21264	0.30574	0.218219	Marchf7	1
BP	GO:1901992	positive regulation of mitotic cell cycle phase transition	1/71	97/28891	0.21264	0.30574	0.218219	Cenpj	1
BP	GO:1903312	negative regulation of mRNA metabolic process	1/71	97/28891	0.21264	0.30574	0.218219	Dazl	1
BP	GO:0002312	B cell activation involved in immune response	1/71	98/28891	0.214582	0.306928	0.219066	Lig4	1
BP	GO:0006766	vitamin metabolic process	1/71	98/28891	0.214582	0.306928	0.219066	Pltp	1
BP	GO:0007405	neuroblast proliferation	1/71	98/28891	0.214582	0.306928	0.219066	Aspm	1
BP	GO:0021954	central nervous system neuron development	1/71	98/28891	0.214582	0.306928	0.219066	Nin	1
BP	GO:2001251	negative regulation of chromosome organization	1/71	98/28891	0.214582	0.306928	0.219066	Sub1	1
BP	GO:0030148	sphingolipid biosynthetic process	1/71	99/28891	0.216518	0.309055	0.220585	Hacd2	1
BP	GO:0051492	regulation of stress fiber assembly	1/71	99/28891	0.216518	0.309055	0.220585	Apoa1	1
BP	GO:0032091	negative regulation of protein binding	1/71	100/28891	0.218451	0.311168	0.222093	Pabpn1l	1
BP	GO:0045132	meiotic chromosome segregation	1/71	100/28891	0.218451	0.311168	0.222093	Aspm	1
BP	GO:0040013	negative regulation of locomotion	2/71	358/28891	0.219791	0.311975	0.222669	Fbln1/Dnaja4	2
BP	GO:0007229	integrin-mediated signaling pathway	1/71	101/28891	0.220378	0.311975	0.222669	Apoa1	1
BP	GO:0010717	regulation of epithelial to mesenchymal transition	1/71	101/28891	0.220378	0.311975	0.222669	Pofut2	1
BP	GO:0030203	glycosaminoglycan metabolic process	1/71	101/28891	0.220378	0.311975	0.222669	Itih4	1
BP	GO:0032611	interleukin-1 beta production	1/71	101/28891	0.220378	0.311975	0.222669	Apoa1	1
BP	GO:0050772	positive regulation of axonogenesis	1/71	101/28891	0.220378	0.311975	0.222669	Nin	1
BP	GO:0002712	regulation of B cell mediated immunity	1/71	102/28891	0.2223	0.313086	0.223462	C3	1
BP	GO:0002886	regulation of myeloid leukocyte mediated immunity	1/71	102/28891	0.2223	0.313086	0.223462	C3	1
BP	GO:0002889	regulation of immunoglobulin mediated immune response	1/71	102/28891	0.2223	0.313086	0.223462	C3	1
BP	GO:0042632	cholesterol homeostasis	1/71	102/28891	0.2223	0.313086	0.223462	Apoa1	1
BP	GO:2001237	negative regulation of extrinsic apoptotic signaling pathway	1/71	102/28891	0.2223	0.313086	0.223462	Hmgb2	1
BP	GO:0042158	lipoprotein biosynthetic process	1/71	103/28891	0.224218	0.314821	0.2247	Apoa1	1
BP	GO:0045921	positive regulation of exocytosis	1/71	103/28891	0.224218	0.314821	0.2247	Zp3	1
BP	GO:0055092	sterol homeostasis	1/71	103/28891	0.224218	0.314821	0.2247	Apoa1	1
BP	GO:0001938	positive regulation of endothelial cell proliferation	1/71	104/28891	0.226132	0.316538	0.225926	Hmgb2	1
BP	GO:0032092	positive regulation of protein binding	1/71	104/28891	0.226132	0.316538	0.225926	Vtn	1
BP	GO:0070664	negative regulation of leukocyte proliferation	1/71	104/28891	0.226132	0.316538	0.225926	Marchf7	1
BP	GO:0051251	positive regulation of lymphocyte activation	2/71	367/28891	0.227929	0.317274	0.226451	Zp3/Bloc1s3	2
BP	GO:0070371	ERK1 and ERK2 cascade	2/71	367/28891	0.227929	0.317274	0.226451	C3/Fbln1	2
BP	GO:0014910	regulation of smooth muscle cell migration	1/71	105/28891	0.22804	0.317274	0.226451	Vtn	1
BP	GO:0016579	protein deubiquitination	1/71	105/28891	0.22804	0.317274	0.226451	Usp19	1
BP	GO:0033077	T cell differentiation in thymus	1/71	105/28891	0.22804	0.317274	0.226451	Lig4	1
BP	GO:0048525	negative regulation of viral process	1/71	105/28891	0.22804	0.317274	0.226451	Fbln1	1
BP	GO:0051402	neuron apoptotic process	2/71	369/28891	0.229741	0.318313	0.227193	Clu/Lig4	2
BP	GO:0006479	protein methylation	1/71	106/28891	0.229944	0.318313	0.227193	Ndufaf7	1
BP	GO:0008213	protein alkylation	1/71	106/28891	0.229944	0.318313	0.227193	Ndufaf7	1
BP	GO:0022904	respiratory electron transport chain	1/71	106/28891	0.229944	0.318313	0.227193	Chchd2	1
BP	GO:0043502	regulation of muscle adaptation	1/71	106/28891	0.229944	0.318313	0.227193	Foxo3	1
BP	GO:0030510	regulation of BMP signaling pathway	1/71	107/28891	0.231844	0.319977	0.22838	Htra1	1
BP	GO:0090288	negative regulation of cellular response to growth factor stimulus	1/71	107/28891	0.231844	0.319977	0.22838	Htra1	1
BP	GO:2001252	positive regulation of chromosome organization	1/71	107/28891	0.231844	0.319977	0.22838	Lig4	1
BP	GO:0042326	negative regulation of phosphorylation	2/71	372/28891	0.232461	0.320507	0.228758	Taf7/Fbln1	2
BP	GO:0061640	cytoskeleton-dependent cytokinesis	1/71	108/28891	0.233739	0.321624	0.229556	Nusap1	1
BP	GO:2000060	positive regulation of ubiquitin-dependent protein catabolic process	1/71	108/28891	0.233739	0.321624	0.229556	Clu	1
BP	GO:0036503	ERAD pathway	1/71	109/28891	0.235629	0.323578	0.23095	Usp19	1
BP	GO:0090263	positive regulation of canonical Wnt signaling pathway	1/71	109/28891	0.235629	0.323578	0.23095	Aspm	1
BP	GO:0031640	killing of cells of another organism	1/71	110/28891	0.237514	0.325518	0.232335	Fgl2	1
BP	GO:0141061	disruption of cell in another organism	1/71	110/28891	0.237514	0.325518	0.232335	Fgl2	1
BP	GO:0019217	regulation of fatty acid metabolic process	1/71	111/28891	0.239395	0.327769	0.233942	Apoc1	1
BP	GO:0001843	neural tube closure	1/71	112/28891	0.241272	0.33001	0.235541	Sall4	1
BP	GO:0046651	lymphocyte proliferation	2/71	383/28891	0.242449	0.330598	0.235961	Marchf7/Zp3	2
BP	GO:0015908	fatty acid transport	1/71	113/28891	0.243144	0.330598	0.235961	Pla2g12a	1
BP	GO:0042116	macrophage activation	1/71	113/28891	0.243144	0.330598	0.235961	Clu	1
BP	GO:0050886	endocrine process	1/71	113/28891	0.243144	0.330598	0.235961	Gdf9	1
BP	GO:0060606	tube closure	1/71	113/28891	0.243144	0.330598	0.235961	Sall4	1
BP	GO:0110020	regulation of actomyosin structure organization	1/71	113/28891	0.243144	0.330598	0.235961	Apoa1	1
BP	GO:1901800	positive regulation of proteasomal protein catabolic process	1/71	114/28891	0.245011	0.33248	0.237304	Clu	1
BP	GO:1905477	positive regulation of protein localization to membrane	1/71	114/28891	0.245011	0.33248	0.237304	Cnpy4	1
BP	GO:0006022	aminoglycan metabolic process	1/71	115/28891	0.246874	0.333692	0.238169	Itih4	1
BP	GO:0022600	digestive system process	1/71	115/28891	0.246874	0.333692	0.238169	Apoa1	1
BP	GO:0032231	regulation of actin filament bundle assembly	1/71	115/28891	0.246874	0.333692	0.238169	Apoa1	1
BP	GO:0051702	biological process involved in interaction with symbiont	1/71	115/28891	0.246874	0.333692	0.238169	Igf2r	1
BP	GO:0032943	mononuclear cell proliferation	2/71	389/28891	0.247907	0.334233	0.238556	Marchf7/Zp3	2
BP	GO:0062012	regulation of small molecule metabolic process	2/71	389/28891	0.247907	0.334233	0.238556	Apoa1/Apoc1	2
BP	GO:0006473	protein acetylation	1/71	116/28891	0.248732	0.334233	0.238556	Gtf2b	1
BP	GO:0022900	electron transport chain	1/71	116/28891	0.248732	0.334233	0.238556	Chchd2	1
BP	GO:0032652	regulation of interleukin-1 production	1/71	116/28891	0.248732	0.334233	0.238556	Apoa1	1
BP	GO:0051028	mRNA transport	1/71	116/28891	0.248732	0.334233	0.238556	Cetn2	1
BP	GO:0030038	contractile actin filament bundle assembly	1/71	117/28891	0.250586	0.335741	0.239631	Apoa1	1
BP	GO:0043149	stress fiber assembly	1/71	117/28891	0.250586	0.335741	0.239631	Apoa1	1
BP	GO:0043473	pigmentation	1/71	117/28891	0.250586	0.335741	0.239631	Bloc1s3	1
BP	GO:1902903	regulation of supramolecular fiber organization	2/71	393/28891	0.251549	0.33658	0.24023	Apoa1/Clu	2
BP	GO:0030518	intracellular steroid hormone receptor signaling pathway	1/71	118/28891	0.252435	0.33658	0.24023	Taf7	1
BP	GO:0031398	positive regulation of protein ubiquitination	1/71	118/28891	0.252435	0.33658	0.24023	Marchf7	1
BP	GO:0045833	negative regulation of lipid metabolic process	1/71	118/28891	0.252435	0.33658	0.24023	Apoc1	1
BP	GO:0120034	positive regulation of plasma membrane bounded cell projection assembly	1/71	118/28891	0.252435	0.33658	0.24023	Cenpj	1
BP	GO:0007088	regulation of mitotic nuclear division	1/71	119/28891	0.254279	0.33773	0.241051	Nusap1	1
BP	GO:0014020	primary neural tube formation	1/71	119/28891	0.254279	0.33773	0.241051	Sall4	1
BP	GO:0044272	sulfur compound biosynthetic process	1/71	119/28891	0.254279	0.33773	0.241051	Mat2b	1
BP	GO:1904659	glucose transmembrane transport	1/71	119/28891	0.254279	0.33773	0.241051	C3	1
BP	GO:0042063	gliogenesis	2/71	397/28891	0.255192	0.33854	0.24163	Vtn/Clu	2
BP	GO:0008645	hexose transmembrane transport	1/71	120/28891	0.25612	0.33854	0.24163	C3	1
BP	GO:0021987	cerebral cortex development	1/71	120/28891	0.25612	0.33854	0.24163	Aspm	1
BP	GO:1901989	positive regulation of cell cycle phase transition	1/71	120/28891	0.25612	0.33854	0.24163	Cenpj	1
BP	GO:1903076	regulation of protein localization to plasma membrane	1/71	120/28891	0.25612	0.33854	0.24163	Cnpy4	1
BP	GO:0062014	negative regulation of small molecule metabolic process	1/71	121/28891	0.257955	0.34064	0.243128	Apoc1	1
BP	GO:0032496	response to lipopolysaccharide	2/71	401/28891	0.258837	0.341149	0.243491	Cmpk2/Hmgb2	2
BP	GO:0048872	homeostasis of number of cells	2/71	401/28891	0.258837	0.341149	0.243491	Foxo3/Hmgb2	2
BP	GO:0002709	regulation of T cell mediated immunity	1/71	122/28891	0.259787	0.341746	0.243918	Zp3	1
BP	GO:0032612	interleukin-1 production	1/71	122/28891	0.259787	0.341746	0.243918	Apoa1	1
BP	GO:0006413	translational initiation	1/71	123/28891	0.261613	0.342186	0.244232	Dazl	1
BP	GO:0007498	mesoderm development	1/71	123/28891	0.261613	0.342186	0.244232	Pofut2	1
BP	GO:0015749	monosaccharide transmembrane transport	1/71	123/28891	0.261613	0.342186	0.244232	C3	1
BP	GO:0019218	regulation of steroid metabolic process	1/71	123/28891	0.261613	0.342186	0.244232	Apoa1	1
BP	GO:0043401	steroid hormone mediated signaling pathway	1/71	123/28891	0.261613	0.342186	0.244232	Taf7	1
BP	GO:1902106	negative regulation of leukocyte differentiation	1/71	123/28891	0.261613	0.342186	0.244232	Fgl2	1
BP	GO:0007178	transmembrane receptor protein serine/threonine kinase signaling pathway	2/71	405/28891	0.262482	0.342671	0.244578	Htra1/Sub1	2
BP	GO:0048638	regulation of developmental growth	2/71	405/28891	0.262482	0.342671	0.244578	C3/Zp3	2
BP	GO:0009142	nucleoside triphosphate biosynthetic process	1/71	124/28891	0.263436	0.343265	0.245002	Cmpk2	1
BP	GO:0043534	blood vessel endothelial cell migration	1/71	124/28891	0.263436	0.343265	0.245002	Apoa1	1
BP	GO:0032649	regulation of type II interferon production	1/71	127/28891	0.268876	0.349692	0.249589	Zp3	1
BP	GO:0070646	protein modification by small protein removal	1/71	127/28891	0.268876	0.349692	0.249589	Usp19	1
BP	GO:0034470	ncRNA processing	2/71	413/28891	0.269775	0.35053	0.250187	Pnpt1/Ssb	2
BP	GO:0003279	cardiac septum development	1/71	129/28891	0.272481	0.352382	0.251509	Sall4	1
BP	GO:0007586	digestion	1/71	129/28891	0.272481	0.352382	0.251509	Apoa1	1
BP	GO:0035249	synaptic transmission, glutamatergic	1/71	129/28891	0.272481	0.352382	0.251509	Plat	1
BP	GO:1903707	negative regulation of hemopoiesis	1/71	129/28891	0.272481	0.352382	0.251509	Fgl2	1
BP	GO:1904035	regulation of epithelial cell apoptotic process	1/71	129/28891	0.272481	0.352382	0.251509	Foxo3	1
BP	GO:0002286	T cell activation involved in immune response	1/71	130/28891	0.274277	0.354371	0.252929	Fgl2	1
BP	GO:0002237	response to molecule of bacterial origin	2/71	421/28891	0.277068	0.357317	0.255031	Cmpk2/Hmgb2	2
BP	GO:0001841	neural tube formation	1/71	132/28891	0.277856	0.357317	0.255031	Sall4	1
BP	GO:0010212	response to ionizing radiation	1/71	132/28891	0.277856	0.357317	0.255031	Lig4	1
BP	GO:0034219	carbohydrate transmembrane transport	1/71	132/28891	0.277856	0.357317	0.255031	C3	1
BP	GO:0045931	positive regulation of mitotic cell cycle	1/71	132/28891	0.277856	0.357317	0.255031	Cenpj	1
BP	GO:1903052	positive regulation of proteolysis involved in protein catabolic process	1/71	133/28891	0.279639	0.359274	0.256428	Clu	1
BP	GO:0030900	forebrain development	2/71	425/28891	0.280714	0.360319	0.257174	Aspm/Nin	2
BP	GO:0019882	antigen processing and presentation	1/71	134/28891	0.281417	0.36048	0.257289	Fgl2	1
BP	GO:0050829	defense response to Gram-negative bacterium	1/71	134/28891	0.281417	0.36048	0.257289	Hmgb2	1
BP	GO:0050678	regulation of epithelial cell proliferation	2/71	426/28891	0.281625	0.36048	0.257289	Htra1/Hmgb2	2
BP	GO:0031667	response to nutrient levels	2/71	427/28891	0.282536	0.361133	0.257755	Foxo3/Serpinc1	2
BP	GO:0035966	response to topologically incorrect protein	1/71	135/28891	0.283191	0.361133	0.257755	Clu	1
BP	GO:0043500	muscle adaptation	1/71	135/28891	0.283191	0.361133	0.257755	Foxo3	1
BP	GO:0090090	negative regulation of canonical Wnt signaling pathway	1/71	135/28891	0.283191	0.361133	0.257755	Foxo3	1
BP	GO:0001654	eye development	2/71	428/28891	0.283447	0.361133	0.257755	C3/Bloc1s3	2
BP	GO:0032479	regulation of type I interferon production	1/71	136/28891	0.284961	0.36239	0.258652	Hmgb2	1
BP	GO:0046467	membrane lipid biosynthetic process	1/71	136/28891	0.284961	0.36239	0.258652	Hacd2	1
BP	GO:0150063	visual system development	2/71	431/28891	0.28618	0.363605	0.259519	C3/Bloc1s3	2
BP	GO:0002696	positive regulation of leukocyte activation	2/71	432/28891	0.287091	0.364425	0.260105	Zp3/Bloc1s3	2
BP	GO:0007266	Rho protein signal transduction	1/71	138/28891	0.288488	0.364852	0.260409	Apoa1	1
BP	GO:0008277	regulation of G protein-coupled receptor signaling pathway	1/71	138/28891	0.288488	0.364852	0.260409	C3	1
BP	GO:0017015	regulation of transforming growth factor beta receptor signaling pathway	1/71	138/28891	0.288488	0.364852	0.260409	Htra1	1
BP	GO:0046425	regulation of receptor signaling pathway via JAK-STAT	1/71	138/28891	0.288488	0.364852	0.260409	Cenpj	1
BP	GO:0048880	sensory system development	2/71	435/28891	0.289823	0.366065	0.261275	C3/Bloc1s3	2
BP	GO:0010469	regulation of signaling receptor activity	1/71	139/28891	0.290245	0.366065	0.261275	Zp3	1
BP	GO:0021782	glial cell development	1/71	139/28891	0.290245	0.366065	0.261275	Clu	1
BP	GO:0030101	natural killer cell activation	1/71	140/28891	0.291997	0.367602	0.262372	Bloc1s3	1
BP	GO:0042102	positive regulation of T cell proliferation	1/71	140/28891	0.291997	0.367602	0.262372	Zp3	1
BP	GO:0032606	type I interferon production	1/71	141/28891	0.293746	0.36879	0.26322	Hmgb2	1
BP	GO:0032609	type II interferon production	1/71	141/28891	0.293746	0.36879	0.26322	Zp3	1
BP	GO:1903844	regulation of cellular response to transforming growth factor beta stimulus	1/71	141/28891	0.293746	0.36879	0.26322	Htra1	1
BP	GO:0006997	nucleus organization	1/71	142/28891	0.29549	0.369967	0.26406	Hmgb2	1
BP	GO:0030177	positive regulation of Wnt signaling pathway	1/71	142/28891	0.29549	0.369967	0.26406	Aspm	1
BP	GO:0098781	ncRNA transcription	1/71	142/28891	0.29549	0.369967	0.26406	Foxo3	1
BP	GO:0032760	positive regulation of tumor necrosis factor production	1/71	143/28891	0.29723	0.37147	0.265133	Clu	1
BP	GO:0046434	organophosphate catabolic process	1/71	143/28891	0.29723	0.37147	0.265133	Apoc1	1
BP	GO:0006665	sphingolipid metabolic process	1/71	144/28891	0.298966	0.372287	0.265716	Hacd2	1
BP	GO:0030326	embryonic limb morphogenesis	1/71	144/28891	0.298966	0.372287	0.265716	Sall4	1
BP	GO:0035113	embryonic appendage morphogenesis	1/71	144/28891	0.298966	0.372287	0.265716	Sall4	1
BP	GO:0051053	negative regulation of DNA metabolic process	1/71	144/28891	0.298966	0.372287	0.265716	Sub1	1
BP	GO:0034614	cellular response to reactive oxygen species	1/71	145/28891	0.300697	0.373429	0.266531	Foxo3	1
BP	GO:1903322	positive regulation of protein modification by small protein conjugation or removal	1/71	145/28891	0.300697	0.373429	0.266531	Marchf7	1
BP	GO:1903557	positive regulation of tumor necrosis factor superfamily cytokine production	1/71	145/28891	0.300697	0.373429	0.266531	Clu	1
BP	GO:0001959	regulation of cytokine-mediated signaling pathway	1/71	146/28891	0.302424	0.374721	0.267453	Apoa1	1
BP	GO:1904892	regulation of receptor signaling pathway via STAT	1/71	146/28891	0.302424	0.374721	0.267453	Cenpj	1
BP	GO:0008380	RNA splicing	2/71	449/28891	0.302555	0.374721	0.267453	Cwc15/Phf5a	2
BP	GO:0006119	oxidative phosphorylation	1/71	147/28891	0.304147	0.376355	0.268619	Chchd2	1
BP	GO:0044772	mitotic cell cycle phase transition	2/71	454/28891	0.307094	0.379319	0.270735	Cenpj/E2f5	2
BP	GO:0050867	positive regulation of cell activation	2/71	454/28891	0.307094	0.379319	0.270735	Zp3/Bloc1s3	2
BP	GO:0090101	negative regulation of transmembrane receptor protein serine/threonine kinase signaling pathway	1/71	149/28891	0.307581	0.379579	0.270921	Htra1	1
BP	GO:0120161	regulation of cold-induced thermogenesis	1/71	150/28891	0.309291	0.381348	0.272183	Acot13	1
BP	GO:0009991	response to extracellular stimulus	2/71	460/28891	0.312534	0.384657	0.274545	Foxo3/Serpinc1	2
BP	GO:0016055	Wnt signaling pathway	2/71	460/28891	0.312534	0.384657	0.274545	Aspm/Foxo3	2
BP	GO:0006935	chemotaxis	2/71	462/28891	0.314346	0.385571	0.275197	Apoa1/Hmgb2	2
BP	GO:0198738	cell-cell signaling by wnt	2/71	462/28891	0.314346	0.385571	0.275197	Aspm/Foxo3	2
BP	GO:0001936	regulation of endothelial cell proliferation	1/71	153/28891	0.314397	0.385571	0.275197	Hmgb2	1
BP	GO:0003231	cardiac ventricle development	1/71	153/28891	0.314397	0.385571	0.275197	Sall4	1
BP	GO:0031346	positive regulation of cell projection organization	2/71	463/28891	0.315251	0.386274	0.275699	Cenpj/Nin	2
BP	GO:0106106	cold-induced thermogenesis	1/71	154/28891	0.316091	0.386694	0.275999	Acot13	1
BP	GO:0042330	taxis	2/71	464/28891	0.316156	0.386694	0.275999	Apoa1/Hmgb2	2
BP	GO:0002718	regulation of cytokine production involved in immune response	1/71	155/28891	0.317781	0.388336	0.277171	Apoa1	1
BP	GO:0051092	positive regulation of NF-kappaB transcription factor activity	1/71	156/28891	0.319467	0.389014	0.277655	Clu	1
BP	GO:0060759	regulation of response to cytokine stimulus	1/71	156/28891	0.319467	0.389014	0.277655	Apoa1	1
BP	GO:0141060	disruption of anatomical structure in another organism	1/71	156/28891	0.319467	0.389014	0.277655	Fgl2	1
BP	GO:1904375	regulation of protein localization to cell periphery	1/71	156/28891	0.319467	0.389014	0.277655	Cnpy4	1
BP	GO:0001838	embryonic epithelial tube formation	1/71	157/28891	0.321148	0.390371	0.278623	Sall4	1
BP	GO:0031333	negative regulation of protein-containing complex assembly	1/71	157/28891	0.321148	0.390371	0.278623	Clu	1
BP	GO:0001667	ameboidal-type cell migration	2/71	471/28891	0.322486	0.391373	0.279338	Apoa1/Dnaja4	2
BP	GO:0002444	myeloid leukocyte mediated immunity	1/71	158/28891	0.322826	0.391373	0.279338	C3	1
BP	GO:0043543	protein acylation	1/71	158/28891	0.322826	0.391373	0.279338	Gtf2b	1
BP	GO:0051701	biological process involved in interaction with host	1/71	159/28891	0.324499	0.392709	0.280292	Fbln1	1
BP	GO:0070507	regulation of microtubule cytoskeleton organization	1/71	159/28891	0.324499	0.392709	0.280292	Cenpj	1
BP	GO:0008037	cell recognition	1/71	160/28891	0.326168	0.393691	0.280992	Zp3	1
BP	GO:0008643	carbohydrate transport	1/71	160/28891	0.326168	0.393691	0.280992	C3	1
BP	GO:0010508	positive regulation of autophagy	1/71	160/28891	0.326168	0.393691	0.280992	Foxo3	1
BP	GO:1903305	regulation of regulated secretory pathway	1/71	161/28891	0.327833	0.395354	0.282179	Zp3	1
BP	GO:0030099	myeloid cell differentiation	2/71	480/28891	0.330603	0.398345	0.284315	Foxo3/Hmgb2	2
BP	GO:1904019	epithelial cell apoptotic process	1/71	163/28891	0.331151	0.398657	0.284537	Foxo3	1
BP	GO:0001837	epithelial to mesenchymal transition	1/71	164/28891	0.332805	0.399598	0.285209	Pofut2	1
BP	GO:0009266	response to temperature stimulus	1/71	164/28891	0.332805	0.399598	0.285209	Dnaja4	1
BP	GO:0030317	flagellated sperm motility	1/71	164/28891	0.332805	0.399598	0.285209	Pltp	1
BP	GO:0002456	T cell mediated immunity	1/71	165/28891	0.334454	0.401228	0.286372	Zp3	1
BP	GO:0030098	lymphocyte differentiation	2/71	486/28891	0.336001	0.402149	0.28703	Fgl2/Lig4	2
BP	GO:0000724	double-strand break repair via homologous recombination	1/71	166/28891	0.336098	0.402149	0.28703	Sfr1	1
BP	GO:2000045	regulation of G1/S transition of mitotic cell cycle	1/71	166/28891	0.336098	0.402149	0.28703	Cenpj	1
BP	GO:0007224	smoothened signaling pathway	1/71	168/28891	0.339376	0.403964	0.288325	Cenpj	1
BP	GO:0009755	hormone-mediated signaling pathway	1/71	168/28891	0.339376	0.403964	0.288325	Taf7	1
BP	GO:0046474	glycerophospholipid biosynthetic process	1/71	168/28891	0.339376	0.403964	0.288325	Apoa1	1
BP	GO:0051100	negative regulation of binding	1/71	168/28891	0.339376	0.403964	0.288325	Pabpn1l	1
BP	GO:0072175	epithelial tube formation	1/71	168/28891	0.339376	0.403964	0.288325	Sall4	1
BP	GO:2000377	regulation of reactive oxygen species metabolic process	1/71	168/28891	0.339376	0.403964	0.288325	Foxo3	1
BP	GO:0051656	establishment of organelle localization	2/71	491/28891	0.34049	0.404508	0.288713	Nusap1/Bloc1s3	2
BP	GO:0007009	plasma membrane organization	1/71	169/28891	0.341009	0.404508	0.288713	Clu	1
BP	GO:0030178	negative regulation of Wnt signaling pathway	1/71	169/28891	0.341009	0.404508	0.288713	Foxo3	1
BP	GO:0030509	BMP signaling pathway	1/71	169/28891	0.341009	0.404508	0.288713	Htra1	1
BP	GO:0000725	recombinational repair	1/71	170/28891	0.342638	0.40609	0.289842	Sfr1	1
BP	GO:2001236	regulation of extrinsic apoptotic signaling pathway	1/71	171/28891	0.344263	0.407665	0.290966	Hmgb2	1
BP	GO:0010565	regulation of cellular ketone metabolic process	1/71	172/28891	0.345885	0.40853	0.291584	Apoc1	1
BP	GO:0050728	negative regulation of inflammatory response	1/71	172/28891	0.345885	0.40853	0.291584	Apoa1	1
BP	GO:0097722	sperm motility	1/71	172/28891	0.345885	0.40853	0.291584	Pltp	1
BP	GO:1990845	adaptive thermogenesis	1/71	173/28891	0.347502	0.410088	0.292696	Acot13	1
BP	GO:0051017	actin filament bundle assembly	1/71	174/28891	0.349115	0.411638	0.293803	Apoa1	1
BP	GO:0051168	nuclear export	1/71	175/28891	0.350724	0.413182	0.294904	Ssb	1
BP	GO:0002687	positive regulation of leukocyte migration	1/71	176/28891	0.352329	0.414718	0.296001	Zp3	1
BP	GO:0000070	mitotic sister chromatid segregation	1/71	177/28891	0.353931	0.414934	0.296155	Nusap1	1
BP	GO:0010594	regulation of endothelial cell migration	1/71	177/28891	0.353931	0.414934	0.296155	Dnaja4	1
BP	GO:0061572	actin filament bundle organization	1/71	177/28891	0.353931	0.414934	0.296155	Apoa1	1
BP	GO:2001235	positive regulation of apoptotic signaling pathway	1/71	177/28891	0.353931	0.414934	0.296155	Clu	1
BP	GO:0002367	cytokine production involved in immune response	1/71	178/28891	0.355528	0.414934	0.296155	Apoa1	1
BP	GO:0035107	appendage morphogenesis	1/71	178/28891	0.355528	0.414934	0.296155	Sall4	1
BP	GO:0035108	limb morphogenesis	1/71	178/28891	0.355528	0.414934	0.296155	Sall4	1
BP	GO:0071478	cellular response to radiation	1/71	178/28891	0.355528	0.414934	0.296155	Lig4	1
BP	GO:1901875	positive regulation of post-translational protein modification	1/71	178/28891	0.355528	0.414934	0.296155	Marchf7	1
BP	GO:1902904	negative regulation of supramolecular fiber organization	1/71	178/28891	0.355528	0.414934	0.296155	Clu	1
BP	GO:0015718	monocarboxylic acid transport	1/71	180/28891	0.358712	0.418294	0.298553	Pla2g12a	1
BP	GO:0071772	response to BMP	1/71	181/28891	0.360298	0.419433	0.299366	Htra1	1
BP	GO:0071773	cellular response to BMP stimulus	1/71	181/28891	0.360298	0.419433	0.299366	Htra1	1
BP	GO:0021543	pallium development	1/71	182/28891	0.36188	0.419854	0.299666	Aspm	1
BP	GO:0035148	tube formation	1/71	182/28891	0.36188	0.419854	0.299666	Sall4	1
BP	GO:0045766	positive regulation of angiogenesis	1/71	182/28891	0.36188	0.419854	0.299666	C3	1
BP	GO:1904018	positive regulation of vasculature development	1/71	182/28891	0.36188	0.419854	0.299666	C3	1
BP	GO:0050671	positive regulation of lymphocyte proliferation	1/71	183/28891	0.363458	0.420975	0.300466	Zp3	1
BP	GO:1902905	positive regulation of supramolecular fiber organization	1/71	183/28891	0.363458	0.420975	0.300466	Apoa1	1
BP	GO:0001890	placenta development	1/71	184/28891	0.365032	0.421379	0.300755	Htra1	1
BP	GO:0009141	nucleoside triphosphate metabolic process	1/71	184/28891	0.365032	0.421379	0.300755	Cmpk2	1
BP	GO:0010951	negative regulation of endopeptidase activity	1/71	184/28891	0.365032	0.421379	0.300755	Vtn	1
BP	GO:0055088	lipid homeostasis	1/71	184/28891	0.365032	0.421379	0.300755	Apoa1	1
BP	GO:0045834	positive regulation of lipid metabolic process	1/71	185/28891	0.366602	0.422519	0.301569	Apoa1	1
BP	GO:0002244	hematopoietic progenitor cell differentiation	1/71	186/28891	0.368169	0.422519	0.301569	Lig4	1
BP	GO:0032946	positive regulation of mononuclear cell proliferation	1/71	186/28891	0.368169	0.422519	0.301569	Zp3	1
BP	GO:0050770	regulation of axonogenesis	1/71	186/28891	0.368169	0.422519	0.301569	Nin	1
BP	GO:0062013	positive regulation of small molecule metabolic process	1/71	186/28891	0.368169	0.422519	0.301569	Apoa1	1
BP	GO:0071356	cellular response to tumor necrosis factor	1/71	186/28891	0.368169	0.422519	0.301569	Apoa1	1
BP	GO:0071383	cellular response to steroid hormone stimulus	1/71	186/28891	0.368169	0.422519	0.301569	Taf7	1
BP	GO:0016331	morphogenesis of embryonic epithelium	1/71	187/28891	0.369732	0.423254	0.302093	Sall4	1
BP	GO:0043409	negative regulation of MAPK cascade	1/71	187/28891	0.369732	0.423254	0.302093	Fbln1	1
BP	GO:0050792	regulation of viral process	1/71	187/28891	0.369732	0.423254	0.302093	Fbln1	1
BP	GO:0006643	membrane lipid metabolic process	1/71	188/28891	0.371291	0.424332	0.302863	Hacd2	1
BP	GO:0060041	retina development in camera-type eye	1/71	188/28891	0.371291	0.424332	0.302863	C3	1
BP	GO:0050731	positive regulation of peptidyl-tyrosine phosphorylation	1/71	189/28891	0.372846	0.425403	0.303627	Vtn	1
BP	GO:0060294	cilium movement involved in cell motility	1/71	189/28891	0.372846	0.425403	0.303627	Pltp	1
BP	GO:0045580	regulation of T cell differentiation	1/71	190/28891	0.374397	0.426819	0.304638	Fgl2	1
BP	GO:0042552	myelination	1/71	191/28891	0.375945	0.428229	0.305644	Clu	1
BP	GO:1902806	regulation of cell cycle G1/S phase transition	1/71	192/28891	0.377489	0.429632	0.306645	Cenpj	1
BP	GO:0051650	establishment of vesicle localization	1/71	193/28891	0.379029	0.431028	0.307642	Bloc1s3	1
BP	GO:0007272	ensheathment of neurons	1/71	194/28891	0.380565	0.432061	0.308379	Clu	1
BP	GO:0008366	axon ensheathment	1/71	194/28891	0.380565	0.432061	0.308379	Clu	1
BP	GO:0000302	response to reactive oxygen species	1/71	195/28891	0.382098	0.432374	0.308602	Foxo3	1
BP	GO:0001539	cilium or flagellum-dependent cell motility	1/71	195/28891	0.382098	0.432374	0.308602	Pltp	1
BP	GO:0001659	temperature homeostasis	1/71	195/28891	0.382098	0.432374	0.308602	Acot13	1
BP	GO:0060285	cilium-dependent cell motility	1/71	195/28891	0.382098	0.432374	0.308602	Pltp	1
BP	GO:0021915	neural tube development	1/71	198/28891	0.386673	0.437192	0.312041	Sall4	1
BP	GO:0006486	protein glycosylation	1/71	199/28891	0.388191	0.437828	0.312495	Pofut2	1
BP	GO:0043413	macromolecule glycosylation	1/71	199/28891	0.388191	0.437828	0.312495	Pofut2	1
BP	GO:0046578	regulation of Ras protein signal transduction	1/71	199/28891	0.388191	0.437828	0.312495	Apoa1	1
BP	GO:0003205	cardiac chamber development	1/71	200/28891	0.389705	0.439176	0.313457	Sall4	1
BP	GO:0070665	positive regulation of leukocyte proliferation	1/71	202/28891	0.392721	0.442213	0.315625	Zp3	1
BP	GO:0050830	defense response to Gram-positive bacterium	1/71	203/28891	0.394224	0.443543	0.316574	Hmgb2	1
BP	GO:0006469	negative regulation of protein kinase activity	1/71	204/28891	0.395724	0.444866	0.317518	Taf7	1
BP	GO:0007179	transforming growth factor beta receptor signaling pathway	1/71	205/28891	0.397219	0.445819	0.318198	Htra1	1
BP	GO:0030308	negative regulation of cell growth	1/71	205/28891	0.397219	0.445819	0.318198	Gdf9	1
BP	GO:0001764	neuron migration	1/71	206/28891	0.398711	0.446764	0.318873	Aspm	1
BP	GO:0034612	response to tumor necrosis factor	1/71	206/28891	0.398711	0.446764	0.318873	Apoa1	1
BP	GO:0007259	receptor signaling pathway via JAK-STAT	1/71	208/28891	0.401684	0.449364	0.320728	Cenpj	1
BP	GO:0045732	positive regulation of protein catabolic process	1/71	208/28891	0.401684	0.449364	0.320728	Clu	1
BP	GO:0042594	response to starvation	1/71	209/28891	0.403165	0.450654	0.32165	Foxo3	1
BP	GO:0048736	appendage development	1/71	211/28891	0.406116	0.452849	0.323216	Sall4	1
BP	GO:0060173	limb development	1/71	211/28891	0.406116	0.452849	0.323216	Sall4	1
BP	GO:0098742	cell-cell adhesion via plasma-membrane adhesion molecules	1/71	211/28891	0.406116	0.452849	0.323216	Apoa1	1
BP	GO:0006282	regulation of DNA repair	1/71	212/28891	0.407587	0.45302	0.323338	Taf7	1
BP	GO:0021953	central nervous system neuron differentiation	1/71	212/28891	0.407587	0.45302	0.323338	Nin	1
BP	GO:0120032	regulation of plasma membrane bounded cell projection assembly	1/71	212/28891	0.407587	0.45302	0.323338	Cenpj	1
BP	GO:1905475	regulation of protein localization to membrane	1/71	212/28891	0.407587	0.45302	0.323338	Cnpy4	1
BP	GO:0031334	positive regulation of protein-containing complex assembly	1/71	214/28891	0.410516	0.455541	0.325137	Clu	1
BP	GO:0051648	vesicle localization	1/71	214/28891	0.410516	0.455541	0.325137	Bloc1s3	1
BP	GO:0007519	skeletal muscle tissue development	1/71	215/28891	0.411976	0.456057	0.325506	Usp19	1
BP	GO:0031047	regulatory ncRNA-mediated gene silencing	1/71	215/28891	0.411976	0.456057	0.325506	Cnot8	1
BP	GO:0060491	regulation of cell projection assembly	1/71	215/28891	0.411976	0.456057	0.325506	Cenpj	1
BP	GO:0032680	regulation of tumor necrosis factor production	1/71	216/28891	0.413432	0.456933	0.326131	Clu	1
BP	GO:0097696	receptor signaling pathway via STAT	1/71	216/28891	0.413432	0.456933	0.326131	Cenpj	1
BP	GO:0000819	sister chromatid segregation	1/71	218/28891	0.416333	0.459402	0.327893	Nusap1	1
BP	GO:0031032	actomyosin structure organization	1/71	218/28891	0.416333	0.459402	0.327893	Apoa1	1
BP	GO:1903555	regulation of tumor necrosis factor superfamily cytokine production	1/71	219/28891	0.417778	0.460627	0.328768	Clu	1
BP	GO:0043414	macromolecule methylation	1/71	220/28891	0.41922	0.461847	0.329638	Ndufaf7	1
BP	GO:0008654	phospholipid biosynthetic process	1/71	223/28891	0.423524	0.465842	0.33249	Apoa1	1
BP	GO:0032640	tumor necrosis factor production	1/71	223/28891	0.423524	0.465842	0.33249	Clu	1
BP	GO:0045619	regulation of lymphocyte differentiation	1/71	224/28891	0.424952	0.46704	0.333344	Fgl2	1
BP	GO:0033673	negative regulation of kinase activity	1/71	225/28891	0.426376	0.467857	0.333928	Taf7	1
BP	GO:0070085	glycosylation	1/71	225/28891	0.426376	0.467857	0.333928	Pofut2	1
BP	GO:0017157	regulation of exocytosis	1/71	226/28891	0.427797	0.468669	0.334507	Zp3	1
BP	GO:0071706	tumor necrosis factor superfamily cytokine production	1/71	226/28891	0.427797	0.468669	0.334507	Clu	1
BP	GO:0060538	skeletal muscle organ development	1/71	227/28891	0.429214	0.469848	0.335349	Usp19	1
BP	GO:1902115	regulation of organelle assembly	1/71	229/28891	0.432038	0.472563	0.337287	Cenpj	1
BP	GO:0051056	regulation of small GTPase mediated signal transduction	1/71	230/28891	0.433445	0.473725	0.338116	Apoa1	1
BP	GO:0003341	cilium movement	1/71	234/28891	0.439038	0.479458	0.342208	Pltp	1
BP	GO:0007160	cell-matrix adhesion	1/71	235/28891	0.440428	0.480594	0.343019	Vtn	1
BP	GO:0002700	regulation of production of molecular mediator of immune response	1/71	236/28891	0.441815	0.481725	0.343826	Apoa1	1
BP	GO:0050777	negative regulation of immune response	1/71	239/28891	0.445954	0.485469	0.346498	Fgl2	1
BP	GO:0070374	positive regulation of ERK1 and ERK2 cascade	1/71	239/28891	0.445954	0.485469	0.346498	C3	1
BP	GO:0071560	cellular response to transforming growth factor beta stimulus	1/71	248/28891	0.45819	0.498395	0.355724	Htra1	1
BP	GO:0002685	regulation of leukocyte migration	1/71	249/28891	0.459533	0.499461	0.356485	Zp3	1
BP	GO:0010632	regulation of epithelial cell migration	1/71	250/28891	0.460873	0.500127	0.35696	Dnaja4	1
BP	GO:0051651	maintenance of location in cell	1/71	250/28891	0.460873	0.500127	0.35696	Aspm	1
BP	GO:0071559	response to transforming growth factor beta	1/71	252/28891	0.463543	0.502628	0.358745	Htra1	1
BP	GO:0000209	protein polyubiquitination	1/71	254/28891	0.466199	0.504713	0.360233	Marchf7	1
BP	GO:0048762	mesenchymal cell differentiation	1/71	254/28891	0.466199	0.504713	0.360233	Pofut2	1
BP	GO:0042180	cellular ketone metabolic process	1/71	255/28891	0.467523	0.505748	0.360972	Apoc1	1
BP	GO:0072593	reactive oxygen species metabolic process	1/71	257/28891	0.47016	0.508201	0.362723	Foxo3	1
BP	GO:0019318	hexose metabolic process	1/71	259/28891	0.472784	0.510637	0.364461	Pofut2	1
BP	GO:0051348	negative regulation of transferase activity	1/71	260/28891	0.474092	0.511647	0.365183	Taf7	1
BP	GO:0090092	regulation of transmembrane receptor protein serine/threonine kinase signaling pathway	1/71	261/28891	0.475396	0.512652	0.3659	Htra1	1
BP	GO:0090257	regulation of muscle system process	1/71	263/28891	0.477994	0.515051	0.367612	Foxo3	1
BP	GO:0032886	regulation of microtubule-based process	1/71	265/28891	0.480581	0.517433	0.369312	Cenpj	1
BP	GO:0050730	regulation of peptidyl-tyrosine phosphorylation	1/71	266/28891	0.481869	0.518414	0.370012	Vtn	1
BP	GO:0009165	nucleotide biosynthetic process	1/71	267/28891	0.483154	0.51858	0.370131	Cmpk2	1
BP	GO:0045055	regulated exocytosis	1/71	267/28891	0.483154	0.51858	0.370131	Zp3	1
BP	GO:0140014	mitotic nuclear division	1/71	267/28891	0.483154	0.51858	0.370131	Nusap1	1
BP	GO:0051091	positive regulation of DNA-binding transcription factor activity	1/71	269/28891	0.485715	0.520517	0.371513	Clu	1
BP	GO:1901293	nucleoside phosphate biosynthetic process	1/71	269/28891	0.485715	0.520517	0.371513	Cmpk2	1
BP	GO:0090150	establishment of protein localization to membrane	1/71	270/28891	0.486991	0.521478	0.372199	Oxa1l	1
BP	GO:0006260	DNA replication	1/71	276/28891	0.49458	0.529193	0.377706	Lig4	1
BP	GO:0032259	methylation	1/71	277/28891	0.495834	0.529711	0.378075	Ndufaf7	1
BP	GO:0050870	positive regulation of T cell activation	1/71	277/28891	0.495834	0.529711	0.378075	Zp3	1
BP	GO:0002274	myeloid leukocyte activation	1/71	280/28891	0.499578	0.532883	0.380339	Clu	1
BP	GO:0110053	regulation of actin filament organization	1/71	280/28891	0.499578	0.532883	0.380339	Apoa1	1
BP	GO:0034764	positive regulation of transmembrane transport	1/71	282/28891	0.502058	0.535114	0.381932	C3	1
BP	GO:0007286	spermatid development	1/71	283/28891	0.503294	0.536016	0.382576	Hmgb2	1
BP	GO:0048863	stem cell differentiation	1/71	284/28891	0.504527	0.536913	0.383216	Phf5a	1
BP	GO:0005996	monosaccharide metabolic process	1/71	287/28891	0.508207	0.540412	0.385713	Pofut2	1
BP	GO:0009101	glycoprotein biosynthetic process	1/71	289/28891	0.510645	0.542585	0.387264	Pofut2	1
BP	GO:0060560	developmental growth involved in morphogenesis	1/71	292/28891	0.514281	0.546026	0.38972	Nin	1
BP	GO:0048515	spermatid differentiation	1/71	294/28891	0.516689	0.548161	0.391244	Hmgb2	1
BP	GO:0006790	sulfur compound metabolic process	1/71	298/28891	0.521472	0.552383	0.394257	Mat2b	1
BP	GO:0042593	glucose homeostasis	1/71	298/28891	0.521472	0.552383	0.394257	Foxo3	1
BP	GO:0033500	carbohydrate homeostasis	1/71	299/28891	0.52266	0.553215	0.394852	Foxo3	1
BP	GO:0010506	regulation of autophagy	1/71	300/28891	0.523845	0.554044	0.395443	Foxo3	1
BP	GO:1903039	positive regulation of leukocyte cell-cell adhesion	1/71	303/28891	0.527384	0.557358	0.397808	Zp3	1
BP	GO:0045765	regulation of angiogenesis	1/71	307/28891	0.532062	0.56187	0.401029	C3	1
BP	GO:1901342	regulation of vasculature development	1/71	311/28891	0.536694	0.566327	0.40421	C3	1
BP	GO:0071222	cellular response to lipopolysaccharide	1/71	312/28891	0.537845	0.567107	0.404767	Cmpk2	1
BP	GO:0030336	negative regulation of cell migration	1/71	313/28891	0.538993	0.567882	0.40532	Dnaja4	1
BP	GO:0072659	protein localization to plasma membrane	1/71	315/28891	0.541281	0.569857	0.406729	Cnpy4	1
BP	GO:0060485	mesenchyme development	1/71	316/28891	0.542421	0.57062	0.407274	Pofut2	1
BP	GO:0042113	B cell activation	1/71	320/28891	0.546952	0.574947	0.410362	Lig4	1
BP	GO:0018108	peptidyl-tyrosine phosphorylation	1/71	322/28891	0.549201	0.57643	0.411421	Vtn	1
BP	GO:0071219	cellular response to molecule of bacterial origin	1/71	322/28891	0.549201	0.57643	0.411421	Cmpk2	1
BP	GO:0010721	negative regulation of cell development	1/71	323/28891	0.550321	0.576726	0.411632	Fgl2	1
BP	GO:0090287	regulation of cellular response to growth factor stimulus	1/71	323/28891	0.550321	0.576726	0.411632	Htra1	1
BP	GO:0018212	peptidyl-tyrosine modification	1/71	324/28891	0.551439	0.577458	0.412154	Vtn	1
BP	GO:0030522	intracellular receptor signaling pathway	1/71	328/28891	0.555882	0.581668	0.415159	Taf7	1
BP	GO:0060326	cell chemotaxis	1/71	331/28891	0.559185	0.58468	0.417309	Hmgb2	1
BP	GO:0046883	regulation of hormone secretion	1/71	337/28891	0.56572	0.591064	0.421866	Gdf9	1
BP	GO:0071214	cellular response to abiotic stimulus	1/71	340/28891	0.568952	0.593539	0.423632	Lig4	1
BP	GO:0104004	cellular response to environmental stimulus	1/71	340/28891	0.568952	0.593539	0.423632	Lig4	1
BP	GO:0007265	Ras protein signal transduction	1/71	342/28891	0.571093	0.595321	0.424904	Apoa1	1
BP	GO:1901990	regulation of mitotic cell cycle phase transition	1/71	343/28891	0.57216	0.595982	0.425376	Cenpj	1
BP	GO:0009410	response to xenobiotic stimulus	1/71	346/28891	0.575344	0.598845	0.427419	Bloc1s3	1
BP	GO:0071216	cellular response to biotic stimulus	1/71	349/28891	0.578505	0.60168	0.429443	Cmpk2	1
BP	GO:0032956	regulation of actin cytoskeleton organization	1/71	351/28891	0.5806	0.603403	0.430672	Apoa1	1
BP	GO:0009100	glycoprotein metabolic process	1/71	354/28891	0.583722	0.605733	0.432335	Pofut2	1
BP	GO:0022409	positive regulation of cell-cell adhesion	1/71	354/28891	0.583722	0.605733	0.432335	Zp3	1
BP	GO:0006913	nucleocytoplasmic transport	1/71	359/28891	0.588875	0.609701	0.435167	Ssb	1
BP	GO:0016050	vesicle organization	1/71	359/28891	0.588875	0.609701	0.435167	Bloc1s3	1
BP	GO:0051169	nuclear transport	1/71	359/28891	0.588875	0.609701	0.435167	Ssb	1
BP	GO:0052548	regulation of endopeptidase activity	1/71	360/28891	0.589898	0.610301	0.435596	Vtn	1
BP	GO:0046942	carboxylic acid transport	1/71	362/28891	0.591937	0.61149	0.436445	Pla2g12a	1
BP	GO:1904951	positive regulation of establishment of protein localization	1/71	362/28891	0.591937	0.61149	0.436445	Cenpj	1
BP	GO:1902105	regulation of leukocyte differentiation	1/71	363/28891	0.592952	0.61208	0.436865	Fgl2	1
BP	GO:0015849	organic acid transport	1/71	364/28891	0.593965	0.612666	0.437284	Pla2g12a	1
BP	GO:0045860	positive regulation of protein kinase activity	1/71	369/28891	0.598993	0.61739	0.440655	Clu	1
BP	GO:0045862	positive regulation of proteolysis	1/71	372/28891	0.601981	0.620004	0.442521	Clu	1
BP	GO:0043010	camera-type eye development	1/71	380/28891	0.60984	0.627629	0.447964	C3	1
BP	GO:0007517	muscle organ development	1/71	382/28891	0.611781	0.629156	0.449053	Usp19	1
BP	GO:0045089	positive regulation of innate immune response	1/71	385/28891	0.614674	0.631659	0.45084	Hmgb2	1
BP	GO:0010639	negative regulation of organelle organization	1/71	387/28891	0.616592	0.632685	0.451572	Sub1	1
BP	GO:0060271	cilium assembly	1/71	387/28891	0.616592	0.632685	0.451572	Cenpj	1
BP	GO:1903532	positive regulation of secretion by cell	1/71	390/28891	0.61945	0.635144	0.453327	Zp3	1
BP	GO:0006887	exocytosis	1/71	395/28891	0.624166	0.639027	0.456099	Zp3	1
BP	GO:0060562	epithelial tube morphogenesis	1/71	395/28891	0.624166	0.639027	0.456099	Sall4	1
BP	GO:0050900	leukocyte migration	1/71	398/28891	0.626969	0.641419	0.457806	Zp3	1
BP	GO:1990778	protein localization to cell periphery	1/71	400/28891	0.628826	0.642841	0.458821	Cnpy4	1
BP	GO:0032970	regulation of actin filament-based process	1/71	402/28891	0.630673	0.644251	0.459827	Apoa1	1
BP	GO:0046879	hormone secretion	1/71	403/28891	0.631594	0.644713	0.460157	Gdf9	1
BP	GO:0009914	hormone transport	1/71	411/28891	0.638876	0.651663	0.465118	Gdf9	1
BP	GO:0002833	positive regulation of response to biotic stimulus	1/71	413/28891	0.640674	0.653013	0.466081	Hmgb2	1
BP	GO:0044782	cilium organization	1/71	418/28891	0.645132	0.65707	0.468977	Cenpj	1
BP	GO:0033674	positive regulation of kinase activity	1/71	426/28891	0.65215	0.663727	0.473728	Clu	1
BP	GO:0007264	small GTPase mediated signal transduction	1/71	428/28891	0.653883	0.664999	0.474636	Apoa1	1
BP	GO:0042742	defense response to bacterium	1/71	430/28891	0.655608	0.666261	0.475536	Hmgb2	1
BP	GO:0042886	amide transport	1/71	432/28891	0.657324	0.667512	0.476429	Pltp	1
BP	GO:0009314	response to radiation	1/71	433/28891	0.658179	0.667887	0.476697	Lig4	1
BP	GO:0009306	protein secretion	1/71	434/28891	0.659032	0.668259	0.476963	Bloc1s3	1
BP	GO:0035592	establishment of protein localization to extracellular region	1/71	435/28891	0.659883	0.668378	0.477048	Bloc1s3	1
BP	GO:0015711	organic anion transport	1/71	436/28891	0.660731	0.668378	0.477048	Pla2g12a	1
BP	GO:0051090	regulation of DNA-binding transcription factor activity	1/71	436/28891	0.660731	0.668378	0.477048	Clu	1
BP	GO:0043254	regulation of protein-containing complex assembly	1/71	437/28891	0.661578	0.668378	0.477048	Clu	1
BP	GO:0051047	positive regulation of secretion	1/71	437/28891	0.661578	0.668378	0.477048	Zp3	1
BP	GO:0071692	protein localization to extracellular region	1/71	441/28891	0.664943	0.671285	0.479123	Bloc1s3	1
BP	GO:0003012	muscle system process	1/71	446/28891	0.669104	0.67499	0.481767	Foxo3	1
BP	GO:1901987	regulation of cell cycle phase transition	1/71	449/28891	0.671575	0.676987	0.483192	Cenpj	1
BP	GO:0019221	cytokine-mediated signaling pathway	1/71	450/28891	0.672395	0.677317	0.483428	Apoa1	1
BP	GO:0003002	regionalization	1/71	455/28891	0.676464	0.680918	0.485998	C3	1
BP	GO:0001558	regulation of cell growth	1/71	459/28891	0.679683	0.683658	0.487954	Gdf9	1
BP	GO:0022411	cellular component disassembly	1/71	462/28891	0.682077	0.685565	0.489315	C3	1
BP	GO:0042692	muscle cell differentiation	1/71	468/28891	0.686812	0.68982	0.492352	C3	1
BP	GO:0007015	actin filament organization	1/71	471/28891	0.689153	0.691667	0.49367	Apoa1	1
BP	GO:0045088	regulation of innate immune response	1/71	474/28891	0.691477	0.693493	0.494973	Hmgb2	1
BP	GO:0001503	ossification	1/71	484/28891	0.699101	0.700628	0.500066	Pam16	1
BP	GO:0006338	chromatin remodeling	1/71	489/28891	0.702843	0.703866	0.502377	Tspyl4	1
BP	GO:0009117	nucleotide metabolic process	1/71	497/28891	0.708734	0.70925	0.506219	Cmpk2	1
BP	GO:0007389	pattern specification process	1/71	498/28891	0.709463	0.709463	0.506371	C3	1
CC	GO:0034364	high-density lipoprotein particle	4/72	35/28573	1.82879e-06	0.000223263	0.000161572	Apoa1/Clu/Pltp/Apoc1	4
CC	GO:0034358	plasma lipoprotein particle	4/72	43/28573	4.24527e-06	0.000223263	0.000161572	Apoa1/Clu/Pltp/Apoc1	4
CC	GO:1990777	lipoprotein particle	4/72	43/28573	4.24527e-06	0.000223263	0.000161572	Apoa1/Clu/Pltp/Apoc1	4
CC	GO:0032994	protein-lipid complex	4/72	46/28573	5.58157e-06	0.000223263	0.000161572	Apoa1/Clu/Pltp/Apoc1	4
CC	GO:0062023	collagen-containing extracellular matrix	7/72	396/28573	6.32468e-05	0.0020239	0.00146466	Htra1/Fgl2/Vtn/Itih4/Fbln1/Zp3/Serpinc1	7
CC	GO:0031970	organelle envelope lumen	4/72	90/28573	8.03893e-05	0.00214371	0.00155137	Igf2r/Cmc4/Pnpt1/Chchd2	4
CC	GO:0005758	mitochondrial intermembrane space	3/72	77/28573	0.000981787	0.0224408	0.0162401	Cmc4/Pnpt1/Chchd2	3
CC	GO:1904090	peptidase inhibitor complex	2/72	24/28573	0.0016673	0.033346	0.024132	Plat/Vtn	2
CC	GO:0034361	very-low-density lipoprotein particle	2/72	27/28573	0.00211004	0.0337607	0.0244321	Apoa1/Apoc1	2
CC	GO:0034385	triglyceride-rich plasma lipoprotein particle	2/72	27/28573	0.00211004	0.0337607	0.0244321	Apoa1/Apoc1	2
CC	GO:0005669	transcription factor TFIID complex	2/72	32/28573	0.00295756	0.043019	0.0311322	Taf7/Gtf2b	2
CC	GO:0097431	mitotic spindle pole	2/72	40/28573	0.00459093	0.0612124	0.0442985	Aspm/Nin	2
CC	GO:0005814	centriole	3/72	137/28573	0.00505213	0.0621801	0.0449987	Cenpj/Cetn2/Nin	3
CC	GO:0005874	microtubule	5/72	467/28573	0.00651247	0.0744282	0.0538625	Cenpj/Kif4/Aspm/Nin/Nusap1	5
CC	GO:0005759	mitochondrial matrix	4/72	304/28573	0.00733146	0.0782022	0.0565937	Pam16/Pcca/Foxo3/Acot13	4
CC	GO:0000793	condensed chromosome	4/72	337/28573	0.010429	0.101916	0.0737547	Cenph/Gtf2b/Lig4/Hmgb2	4
CC	GO:0072686	mitotic spindle	3/72	181/28573	0.0108285	0.101916	0.0737547	Aspm/Nin/Nusap1	3
CC	GO:0016591	RNA polymerase II, holoenzyme	2/72	71/28573	0.0139103	0.123647	0.0894813	Taf7/Gtf2b	2
CC	GO:0005844	polysome	2/72	78/28573	0.0166211	0.139967	0.101292	Pnpt1/Dazl	2
CC	GO:0005788	endoplasmic reticulum lumen	2/72	89/28573	0.0212938	0.142416	0.103064	Vtn/Clu	2
CC	GO:0055029	nuclear DNA-directed RNA polymerase complex	2/72	94/28573	0.0235776	0.142416	0.103064	Taf7/Gtf2b	2
CC	GO:0097180	serine protease inhibitor complex	1/72	10/28573	0.0249187	0.142416	0.103064	Plat	1
CC	GO:0097539	ciliary transition fiber	1/72	10/28573	0.0249187	0.142416	0.103064	Nin	1
CC	GO:0120103	centriolar subdistal appendage	1/72	10/28573	0.0249187	0.142416	0.103064	Nin	1
CC	GO:0000428	DNA-directed RNA polymerase complex	2/72	97/28573	0.0249941	0.142416	0.103064	Taf7/Gtf2b	2
CC	GO:0090575	RNA polymerase II transcription regulator complex	3/72	249/28573	0.0251018	0.142416	0.103064	Taf7/Gtf2b/E2f5	3
CC	GO:0030880	RNA polymerase complex	2/72	99/28573	0.0259574	0.142416	0.103064	Taf7/Gtf2b	2
CC	GO:0097179	protease inhibitor complex	1/72	11/28573	0.0273766	0.142416	0.103064	Plat	1
CC	GO:0005744	TIM23 mitochondrial import inner membrane translocase complex	1/72	12/28573	0.0298284	0.142416	0.103064	Pam16	1
CC	GO:0044615	nuclear pore nuclear basket	1/72	12/28573	0.0298284	0.142416	0.103064	Cetn2	1
CC	GO:0016363	nuclear matrix	2/72	107/28573	0.0299581	0.142416	0.103064	Dcaf7/Phf5a	2
CC	GO:0043073	germ cell nucleus	2/72	110/28573	0.0315177	0.142416	0.103064	Taf7/Gtf2b	2
CC	GO:0000109	nucleotide-excision repair complex	1/72	13/28573	0.0322741	0.142416	0.103064	Cetn2	1
CC	GO:0005641	nuclear envelope lumen	1/72	13/28573	0.0322741	0.142416	0.103064	Igf2r	1
CC	GO:0005684	U2-type spliceosomal complex	2/72	112/28573	0.0325751	0.142416	0.103064	Cwc15/Phf5a	2
CC	GO:0005604	basement membrane	2/72	115/28573	0.034187	0.142416	0.103064	Vtn/Fbln1	2
CC	GO:0034362	low-density lipoprotein particle	1/72	14/28573	0.0347138	0.142416	0.103064	Apoa1	1
CC	GO:0097550	transcription preinitiation complex	1/72	14/28573	0.0347138	0.142416	0.103064	Gtf2b	1
CC	GO:0098637	protein complex involved in cell-matrix adhesion	1/72	14/28573	0.0347138	0.142416	0.103064	Vtn	1
CC	GO:0031083	BLOC-1 complex	1/72	15/28573	0.0371474	0.14804	0.107134	Bloc1s3	1
CC	GO:0000177	cytoplasmic exosome (RNase complex)	1/72	16/28573	0.0395749	0.14804	0.107134	Pnpt1	1
CC	GO:0030014	CCR4-NOT complex	1/72	16/28573	0.0395749	0.14804	0.107134	Cnot8	1
CC	GO:0098798	mitochondrial protein-containing complex	3/72	303/28573	0.0412132	0.14804	0.107134	Pam16/Spg7/Pnpt1	3
CC	GO:0000939	inner kinetochore	1/72	18/28573	0.0444119	0.14804	0.107134	Cenph	1
CC	GO:0033116	endoplasmic reticulum-Golgi intermediate compartment membrane	1/72	18/28573	0.0444119	0.14804	0.107134	Nat8f2	1
CC	GO:0033276	transcription factor TFTC complex	1/72	18/28573	0.0444119	0.14804	0.107134	Taf7	1
CC	GO:0072687	meiotic spindle	1/72	18/28573	0.0444119	0.14804	0.107134	Aspm	1
CC	GO:0090571	RNA polymerase II transcription repressor complex	1/72	18/28573	0.0444119	0.14804	0.107134	Foxo3	1
CC	GO:0034399	nuclear periphery	2/72	136/28573	0.0462977	0.151176	0.109404	Dcaf7/Phf5a	2
CC	GO:0031082	BLOC complex	1/72	20/28573	0.0492248	0.156744	0.113433	Bloc1s3	1
CC	GO:0005686	U2 snRNP	1/72	21/28573	0.0516223	0.156744	0.113433	Phf5a	1
CC	GO:0005796	Golgi lumen	1/72	22/28573	0.0540138	0.156744	0.113433	Vtn	1
CC	GO:1990391	DNA repair complex	1/72	22/28573	0.0540138	0.156744	0.113433	Lig4	1
CC	GO:0000922	spindle pole	2/72	150/28573	0.0551166	0.156744	0.113433	Aspm/Nin	2
CC	GO:0000178	exosome (RNase complex)	1/72	23/28573	0.0563994	0.156744	0.113433	Pnpt1	1
CC	GO:0000974	Prp19 complex	1/72	23/28573	0.0563994	0.156744	0.113433	Cwc15	1
CC	GO:0098800	inner mitochondrial membrane protein complex	2/72	154/28573	0.0577373	0.156744	0.113433	Pam16/Spg7	2
CC	GO:0000242	pericentriolar material	1/72	24/28573	0.0587791	0.156744	0.113433	Nin	1
CC	GO:0031528	microvillus membrane	1/72	24/28573	0.0587791	0.156744	0.113433	Amn1	1
CC	GO:1905354	exoribonuclease complex	1/72	24/28573	0.0587791	0.156744	0.113433	Pnpt1	1
CC	GO:0098576	lumenal side of membrane	1/72	25/28573	0.0611528	0.160401	0.11608	Pam16	1
CC	GO:0046930	pore complex	1/72	26/28573	0.0635207	0.163924	0.118629	Spg7	1
CC	GO:0005819	spindle	3/72	367/28573	0.065585	0.165427	0.119717	Aspm/Nin/Nusap1	3
CC	GO:0001674	female germ cell nucleus	1/72	28/28573	0.0682387	0.165427	0.119717	Gtf2b	1
CC	GO:0005689	U12-type spliceosomal complex	1/72	28/28573	0.0682387	0.165427	0.119717	Phf5a	1
CC	GO:0097038	perinuclear endoplasmic reticulum	1/72	28/28573	0.0682387	0.165427	0.119717	Clu	1
CC	GO:0000776	kinetochore	2/72	171/28573	0.0693391	0.165586	0.119832	Cenph/Gtf2b	2
CC	GO:0097440	apical dendrite	1/72	30/28573	0.0729333	0.171608	0.12419	Clu	1
CC	GO:0071339	MLL1 complex	1/72	31/28573	0.0752718	0.174543	0.126314	Taf7	1
CC	GO:0000779	condensed chromosome, centromeric region	2/72	182/28573	0.0772195	0.174848	0.126535	Cenph/Gtf2b	2
CC	GO:0044665	MLL1/2 complex	1/72	32/28573	0.0776045	0.174848	0.126535	Taf7	1
CC	GO:0036064	ciliary basal body	2/72	184/28573	0.0786817	0.174848	0.126535	Cenpj/Cetn2	2
CC	GO:0080008	Cul4-RING E3 ubiquitin ligase complex	1/72	34/28573	0.0822526	0.18028	0.130465	Dcaf7	1
CC	GO:0098992	neuronal dense core vesicle	1/72	35/28573	0.0845679	0.180412	0.130561	Plat	1
CC	GO:1990752	microtubule end	1/72	35/28573	0.0845679	0.180412	0.130561	Aspm	1
CC	GO:0016235	aggresome	1/72	36/28573	0.0868775	0.18062	0.130712	Clu	1
CC	GO:0030140	trans-Golgi network transport vesicle	1/72	37/28573	0.0891814	0.18062	0.130712	Igf2r	1
CC	GO:0042788	polysomal ribosome	1/72	37/28573	0.0891814	0.18062	0.130712	Pnpt1	1
CC	GO:0070461	SAGA-type complex	1/72	37/28573	0.0891814	0.18062	0.130712	Taf7	1
CC	GO:0030496	midbody	2/72	203/28573	0.0929919	0.185984	0.134593	Kif4/Aspm	2
CC	GO:0030426	growth cone	2/72	213/28573	0.100806	0.198239	0.143463	Nin/Clu	2
CC	GO:0030139	endocytic vesicle	2/72	214/28573	0.101598	0.198239	0.143463	Apoa1/Igf2r	2
CC	GO:0005635	nuclear envelope	3/72	451/28573	0.105369	0.201181	0.145591	Cetn2/Igf2r/E2f5	3
CC	GO:0005681	spliceosomal complex	2/72	221/28573	0.107186	0.201181	0.145591	Cwc15/Phf5a	2
CC	GO:0030427	site of polarized growth	2/72	221/28573	0.107186	0.201181	0.145591	Nin/Clu	2
CC	GO:0031461	cullin-RING ubiquitin ligase complex	2/72	224/28573	0.109605	0.201181	0.145591	Dcaf7/Amn1	2
CC	GO:0005791	rough endoplasmic reticulum	1/72	46/28573	0.10966	0.201181	0.145591	Vtn	1
CC	GO:0032391	photoreceptor connecting cilium	1/72	47/28573	0.111907	0.201181	0.145591	Cetn2	1
CC	GO:0071007	U2-type catalytic step 2 spliceosome	1/72	47/28573	0.111907	0.201181	0.145591	Cwc15	1
CC	GO:0044295	axonal growth cone	1/72	48/28573	0.114148	0.20293	0.146858	Nin	1
CC	GO:0030118	clathrin coat	1/72	51/28573	0.12084	0.212465	0.153758	Igf2r	1
CC	GO:0031045	dense core granule	1/72	54/28573	0.127481	0.219829	0.159086	Plat	1
CC	GO:0036464	cytoplasmic ribonucleoprotein granule	2/72	246/28573	0.127775	0.219829	0.159086	Cnot8/Ssb	2
CC	GO:0098636	protein complex involved in cell adhesion	1/72	57/28573	0.134073	0.228209	0.165152	Vtn	1
CC	GO:0071005	U2-type precatalytic spliceosome	1/72	60/28573	0.140616	0.234264	0.169533	Phf5a	1
CC	GO:0035770	ribonucleoprotein granule	2/72	264/28573	0.143132	0.234264	0.169533	Cnot8/Ssb	2
CC	GO:0000775	chromosome, centromeric region	2/72	266/28573	0.144863	0.234264	0.169533	Cenph/Gtf2b	2
CC	GO:0032153	cell division site	1/72	62/28573	0.144951	0.234264	0.169533	Gtf2b	1
CC	GO:0071011	precatalytic spliceosome	1/72	62/28573	0.144951	0.234264	0.169533	Phf5a	1
CC	GO:0097525	spliceosomal snRNP complex	1/72	63/28573	0.14711	0.235376	0.170338	Phf5a	1
CC	GO:0019005	SCF ubiquitin ligase complex	1/72	69/28573	0.159953	0.253391	0.183375	Amn1	1
CC	GO:0030532	small nuclear ribonucleoprotein complex	1/72	72/28573	0.166303	0.260868	0.188786	Phf5a	1
CC	GO:0061695	transferase complex, transferring phosphorus-containing groups	2/72	296/28573	0.171307	0.26498	0.191762	Taf7/Gtf2b	2
CC	GO:0035097	histone methyltransferase complex	1/72	76/28573	0.174696	0.26498	0.191762	Taf7	1
CC	GO:0016234	inclusion body	1/72	77/28573	0.176781	0.26498	0.191762	Clu	1
CC	GO:0035869	ciliary transition zone	1/72	77/28573	0.176781	0.26498	0.191762	Cetn2	1
CC	GO:0005643	nuclear pore	1/72	78/28573	0.178861	0.26498	0.191762	Cetn2	1
CC	GO:0017053	transcription repressor complex	1/72	78/28573	0.178861	0.26498	0.191762	Foxo3	1
CC	GO:0005793	endoplasmic reticulum-Golgi intermediate compartment	1/72	81/28573	0.18507	0.271663	0.196598	Nat8f2	1
CC	GO:0010494	cytoplasmic stress granule	1/72	84/28573	0.191233	0.278157	0.201298	Ssb	1
CC	GO:0120114	Sm-like protein family complex	1/72	85/28573	0.193277	0.278597	0.201616	Phf5a	1
CC	GO:0001673	male germ cell nucleus	1/72	87/28573	0.19735	0.281928	0.204027	Taf7	1
CC	GO:0000123	histone acetyltransferase complex	1/72	88/28573	0.199378	0.282306	0.2043	Taf7	1
CC	GO:0000932	P-body	1/72	90/28573	0.203421	0.285503	0.206614	Cnot8	1
CC	GO:0005798	Golgi-associated vesicle	1/72	97/28573	0.217411	0.295151	0.213596	Igf2r	1
CC	GO:0030117	membrane coat	1/72	98/28573	0.21939	0.295151	0.213596	Igf2r	1
CC	GO:0048475	coated membrane	1/72	98/28573	0.21939	0.295151	0.213596	Igf2r	1
CC	GO:0000151	ubiquitin ligase complex	2/72	349/28573	0.219662	0.295151	0.213596	Dcaf7/Amn1	2
CC	GO:0000792	heterochromatin	1/72	99/28573	0.221364	0.295151	0.213596	Sall4	1
CC	GO:0031248	protein acetyltransferase complex	1/72	99/28573	0.221364	0.295151	0.213596	Taf7	1
CC	GO:0016528	sarcoplasm	1/72	101/28573	0.225296	0.297913	0.215595	E2f5	1
CC	GO:1902493	acetyltransferase complex	1/72	104/28573	0.231159	0.303159	0.219392	Taf7	1
CC	GO:0030133	transport vesicle	2/72	366/28573	0.235443	0.304784	0.220568	Igf2r/Bloc1s3	2
CC	GO:0005902	microvillus	1/72	107/28573	0.236978	0.304784	0.220568	Amn1	1
CC	GO:0016607	nuclear speck	2/72	369/28573	0.238236	0.304784	0.220568	Cwc15/Phf5a	2
CC	GO:0034708	methyltransferase complex	1/72	110/28573	0.242753	0.304784	0.220568	Taf7	1
CC	GO:0071013	catalytic step 2 spliceosome	1/72	110/28573	0.242753	0.304784	0.220568	Cwc15	1
CC	GO:0098687	chromosomal region	2/72	375/28573	0.243827	0.304784	0.220568	Cenph/Gtf2b	2
CC	GO:0005881	cytoplasmic microtubule	1/72	114/28573	0.250387	0.310557	0.224745	Nin	1
CC	GO:0005811	lipid droplet	1/72	116/28573	0.254175	0.312747	0.22633	BC031181	1
CC	GO:0097733	photoreceptor cell cilium	1/72	117/28573	0.256062	0.312747	0.22633	Cetn2	1
CC	GO:0030136	clathrin-coated vesicle	1/72	119/28573	0.259822	0.314936	0.227914	Igf2r	1
CC	GO:1905368	peptidase complex	1/72	121/28573	0.263563	0.315667	0.228443	Spg7	1
CC	GO:0150034	distal axon	2/72	397/28573	0.264371	0.315667	0.228443	Nin/Clu	2
CC	GO:0097731	9+0 non-motile cilium	1/72	131/28573	0.281991	0.334212	0.241864	Cetn2	1
CC	GO:0098685	Schaffer collateral - CA1 synapse	1/72	144/28573	0.30527	0.359141	0.259904	Plat	1
CC	GO:0005875	microtubule associated complex	1/72	148/28573	0.312281	0.364708	0.263933	Kif4	1
CC	GO:0005777	peroxisome	1/72	151/28573	0.317494	0.365461	0.264478	Amacr	1
CC	GO:0042579	microbody	1/72	151/28573	0.317494	0.365461	0.264478	Amacr	1
CC	GO:0001650	fibrillar center	1/72	154/28573	0.322668	0.368763	0.266868	E2f5	1
CC	GO:0097730	non-motile cilium	1/72	169/28573	0.347963	0.394852	0.285748	Cetn2	1
CC	GO:0005925	focal adhesion	1/72	173/28573	0.35455	0.399493	0.289106	Arl14ep	1
CC	GO:0030055	cell-substrate junction	1/72	187/28573	0.37709	0.421919	0.305336	Arl14ep	1
CC	GO:0005741	mitochondrial outer membrane	1/72	202/28573	0.400379	0.444866	0.321942	Foxo3	1
CC	GO:0030135	coated vesicle	1/72	205/28573	0.404933	0.446823	0.323358	Igf2r	1
CC	GO:0019867	outer membrane	1/72	229/28573	0.440156	0.479081	0.346704	Foxo3	1
CC	GO:0031968	organelle outer membrane	1/72	229/28573	0.440156	0.479081	0.346704	Foxo3	1
CC	GO:0097729	9+2 motile cilium	1/72	233/28573	0.445823	0.480248	0.347548	Cetn2	1
CC	GO:0098858	actin-based cell projection	1/72	234/28573	0.447231	0.480248	0.347548	Amn1	1
CC	GO:0005802	trans-Golgi network	1/72	254/28573	0.47466	0.504367	0.365002	Igf2r	1
CC	GO:0005770	late endosome	1/72	255/28573	0.475996	0.504367	0.365002	Igf2r	1
CC	GO:0005840	ribosome	1/72	267/28573	0.491765	0.517647	0.374613	Pnpt1	1
CC	GO:0000228	nuclear chromosome	1/72	295/28573	0.526762	0.550863	0.398651	Sfr1	1
CC	GO:0031514	motile cilium	1/72	313/28573	0.547994	0.569229	0.411942	Cetn2	1
CC	GO:0010008	endosome membrane	1/72	316/28573	0.551441	0.569229	0.411942	Igf2r	1
CC	GO:0098791	Golgi apparatus subcompartment	1/72	323/28573	0.559381	0.573724	0.415195	Igf2r	1
CC	GO:0031253	cell projection membrane	1/72	327/28573	0.563856	0.574631	0.415851	Amn1	1
CC	GO:0005769	early endosome	1/72	353/28573	0.591871	0.599363	0.43375	Igf2r	1
CC	GO:0016324	apical plasma membrane	1/72	427/28573	0.662254	0.666419	0.482277	Aspm	1
CC	GO:0030141	secretory granule	1/72	498/28573	0.718478	0.718478	0.519951	Plat	1
MF	GO:0008035	high-density lipoprotein particle binding	2/70	11/28407	0.000324516	0.0368787	0.0242623	Apoa1/Pltp	2
MF	GO:0005201	extracellular matrix structural constituent	4/70	145/28407	0.000459754	0.0368787	0.0242623	Creld2/Vtn/Fbln1/Zp3	4
MF	GO:0055102	lipase inhibitor activity	2/70	14/28407	0.000534364	0.0368787	0.0242623	Apoa1/Apoc1	2
MF	GO:0003756	protein disulfide isomerase activity	2/70	17/28407	0.000794801	0.0368787	0.0242623	Creld2/Pdia5	2
MF	GO:0016864	intramolecular oxidoreductase activity, transposing S-S bonds	2/70	17/28407	0.000794801	0.0368787	0.0242623	Creld2/Pdia5	2
MF	GO:0120020	cholesterol transfer activity	2/70	21/28407	0.00121947	0.0370165	0.0243529	Apoa1/Pltp	2
MF	GO:0120015	sterol transfer activity	2/70	22/28407	0.00133929	0.0370165	0.0243529	Apoa1/Pltp	2
MF	GO:0003727	single-stranded RNA binding	3/70	101/28407	0.00200912	0.0370165	0.0243529	Pabpn1l/Pnpt1/Ssb	3
MF	GO:0008266	poly(U) RNA binding	2/70	28/28407	0.00217074	0.0370165	0.0243529	Pnpt1/Ssb	2
MF	GO:0046966	nuclear thyroid hormone receptor binding	2/70	29/28407	0.00232783	0.0370165	0.0243529	Taf7/Gtf2b	2
MF	GO:0000175	3'-5'-RNA exonuclease activity	2/70	30/28407	0.00249014	0.0370165	0.0243529	Pnpt1/Cnot8	2
MF	GO:0071813	lipoprotein particle binding	2/70	31/28407	0.00265765	0.0370165	0.0243529	Apoa1/Pltp	2
MF	GO:0071814	protein-lipid complex binding	2/70	31/28407	0.00265765	0.0370165	0.0243529	Apoa1/Pltp	2
MF	GO:0015631	tubulin binding	5/70	387/28407	0.00268045	0.0370165	0.0243529	Cenpj/Kif4/Cetn2/Nin/Nusap1	5
MF	GO:0008187	poly-pyrimidine tract binding	2/70	32/28407	0.00283032	0.0370165	0.0243529	Pnpt1/Ssb	2
MF	GO:0015248	sterol transporter activity	2/70	33/28407	0.00300814	0.0370165	0.0243529	Apoa1/Pltp	2
MF	GO:0016896	RNA exonuclease activity, producing 5'-phosphomonoesters	2/70	33/28407	0.00300814	0.0370165	0.0243529	Pnpt1/Cnot8	2
MF	GO:0070325	lipoprotein particle receptor binding	2/70	33/28407	0.00300814	0.0370165	0.0243529	Apoa1/Clu	2
MF	GO:0004532	RNA exonuclease activity	2/70	34/28407	0.00319108	0.0370165	0.0243529	Pnpt1/Cnot8	2
MF	GO:0140597	protein carrier chaperone	2/70	34/28407	0.00319108	0.0370165	0.0243529	Clu/Oxa1l	2
MF	GO:0004857	enzyme inhibitor activity	5/70	410/28407	0.00343055	0.0376704	0.0247832	Apoa1/Itih4/C3/Serpinc1/Apoc1	5
MF	GO:0016251	RNA polymerase II general transcription initiation factor activity	2/70	36/28407	0.0035722	0.0376704	0.0247832	Taf7/Gtf2b	2
MF	GO:0003713	transcription coactivator activity	4/70	265/28407	0.00419112	0.0410076	0.0269787	Cenpj/Sub1/Sfr1/Hmgb2	4
MF	GO:0061134	peptidase regulator activity	4/70	268/28407	0.00436121	0.0410076	0.0269787	Itih4/C3/Fbln1/Serpinc1	4
MF	GO:0008017	microtubule binding	4/70	269/28407	0.00441893	0.0410076	0.0269787	Kif4/Cetn2/Nin/Nusap1	4
MF	GO:0070717	poly-purine tract binding	2/70	41/28407	0.00461277	0.0411601	0.027079	Pabpn1l/Pnpt1	2
MF	GO:0008408	3'-5' exonuclease activity	2/70	48/28407	0.00627534	0.0506157	0.0332998	Pnpt1/Cnot8	2
MF	GO:0140223	general transcription initiation factor activity	2/70	48/28407	0.00627534	0.0506157	0.0332998	Taf7/Gtf2b	2
MF	GO:0031072	heat shock protein binding	3/70	152/28407	0.00632696	0.0506157	0.0332998	Usp19/Apoa1/Dnaja4	3
MF	GO:0120013	lipid transfer activity	2/70	50/28407	0.00679342	0.0525358	0.034563	Apoa1/Pltp	2
MF	GO:0016796	exonuclease activity, active with either ribo- or deoxyribonucleic acids and producing 5'-phosphomonoesters	2/70	53/28407	0.00760569	0.05692	0.0374474	Pnpt1/Cnot8	2
MF	GO:0016853	isomerase activity	3/70	172/28407	0.00887378	0.0636356	0.0418655	Creld2/Pdia5/Amacr	3
MF	GO:0016860	intramolecular oxidoreductase activity	2/70	58/28407	0.00905161	0.0636356	0.0418655	Creld2/Pdia5	2
MF	GO:0140296	general transcription initiation factor binding	2/70	61/28407	0.00997342	0.0680539	0.0447723	Taf7/Gtf2b	2
MF	GO:0001098	basal transcription machinery binding	2/70	63/28407	0.0106102	0.0683767	0.0449847	Taf7/Gtf2b	2
MF	GO:0001099	basal RNA polymerase II transcription machinery binding	2/70	63/28407	0.0106102	0.0683767	0.0449847	Taf7/Gtf2b	2
MF	GO:0004866	endopeptidase inhibitor activity	3/70	198/28407	0.0129681	0.0813134	0.0534957	Itih4/C3/Serpinc1	3
MF	GO:0001540	amyloid-beta binding	2/70	71/28407	0.0133309	0.0813888	0.0535453	Apoa1/Clu	2
MF	GO:0030414	peptidase inhibitor activity	3/70	205/28407	0.0142262	0.0836433	0.0550285	Itih4/C3/Serpinc1	3
MF	GO:0004527	exonuclease activity	2/70	74/28407	0.0144213	0.0836433	0.0550285	Pnpt1/Cnot8	2
MF	GO:0008080	N-acetyltransferase activity	2/70	76/28407	0.0151689	0.0858337	0.0564696	Gtf2b/Nat8f2	2
MF	GO:0061135	endopeptidase regulator activity	3/70	217/28407	0.0165393	0.0913599	0.0601052	Itih4/C3/Serpinc1	3
MF	GO:0038024	cargo receptor activity	2/70	82/28407	0.0175094	0.0944695	0.062151	Vtn/Amn1	2
MF	GO:0051082	unfolded protein binding	2/70	88/28407	0.0199928	0.105417	0.0693531	Clu/Dnaja4	2
MF	GO:0033293	monocarboxylic acid binding	2/70	90/28407	0.0208516	0.107501	0.0707246	Igf2r/Apoc1	2
MF	GO:0140104	molecular carrier activity	2/70	96/28407	0.0235183	0.110879	0.0729464	Clu/Oxa1l	2
MF	GO:0004300	enoyl-CoA hydratase activity	1/70	10/28407	0.0243742	0.110879	0.0729464	Hacd2	1
MF	GO:0008494	translation activator activity	1/70	10/28407	0.0243742	0.110879	0.0729464	Dazl	1
MF	GO:0008526	phosphatidylinositol transfer activity	1/70	10/28407	0.0243742	0.110879	0.0729464	Pltp	1
MF	GO:0019992	diacylglycerol binding	1/70	10/28407	0.0243742	0.110879	0.0729464	Pltp	1
MF	GO:0050786	RAGE receptor binding	1/70	10/28407	0.0243742	0.110879	0.0729464	Hmgb2	1
MF	GO:0016410	N-acyltransferase activity	2/70	100/28407	0.0253699	0.113032	0.0743632	Gtf2b/Nat8f2	2
MF	GO:0008417	fucosyltransferase activity	1/70	11/28407	0.0267791	0.113032	0.0743632	Pofut2	1
MF	GO:0034046	poly(G) binding	1/70	11/28407	0.0267791	0.113032	0.0743632	Pnpt1	1
MF	GO:0016407	acetyltransferase activity	2/70	103/28407	0.0267964	0.113032	0.0743632	Gtf2b/Nat8f2	2
MF	GO:0002162	dystroglycan binding	1/70	12/28407	0.0291783	0.114735	0.0754835	Agr3	1
MF	GO:0008429	phosphatidylethanolamine binding	1/70	12/28407	0.0291783	0.114735	0.0754835	Pltp	1
MF	GO:0016273	arginine N-methyltransferase activity	1/70	12/28407	0.0291783	0.114735	0.0754835	Ndufaf7	1
MF	GO:0016274	protein-arginine N-methyltransferase activity	1/70	12/28407	0.0291783	0.114735	0.0754835	Ndufaf7	1
MF	GO:0051219	phosphoprotein binding	2/70	112/28407	0.0312647	0.116263	0.0764891	Plat/Igf2r	2
MF	GO:0004468	lysine N-acetyltransferase activity, acting on acetyl phosphate as donor	1/70	13/28407	0.0315716	0.116263	0.0764891	Nat8f2	1
MF	GO:0004535	poly(A)-specific ribonuclease activity	1/70	13/28407	0.0315716	0.116263	0.0764891	Cnot8	1
MF	GO:0097177	mitochondrial ribosome binding	1/70	13/28407	0.0315716	0.116263	0.0764891	Oxa1l	1
MF	GO:0030246	carbohydrate binding	3/70	283/28407	0.032838	0.118941	0.0782506	Igf2r/Vtn/Zp3	3
MF	GO:0051011	microtubule minus-end binding	1/70	14/28407	0.033959	0.118941	0.0782506	Nin	1
MF	GO:0097371	MDM2/MDM4 family protein binding	1/70	14/28407	0.033959	0.118941	0.0782506	Marchf7	1
MF	GO:0003712	transcription coregulator activity	4/70	497/28407	0.0343493	0.118941	0.0782506	Cenpj/Sub1/Sfr1/Hmgb2	4
MF	GO:0004659	prenyltransferase activity	1/70	15/28407	0.0363407	0.119424	0.0785686	Fdft1	1
MF	GO:0016854	racemase and epimerase activity	1/70	15/28407	0.0363407	0.119424	0.0785686	Amacr	1
MF	GO:0102991	myristoyl-CoA hydrolase activity	1/70	15/28407	0.0363407	0.119424	0.0785686	Acot13	1
MF	GO:0004540	RNA nuclease activity	2/70	122/28407	0.0365479	0.119424	0.0785686	Pnpt1/Cnot8	2
MF	GO:0001972	retinoic acid binding	1/70	16/28407	0.0387166	0.120008	0.0789524	Igf2r	1
MF	GO:0046624	sphingolipid transporter activity	1/70	16/28407	0.0387166	0.120008	0.0789524	Pltp	1
MF	GO:1990825	sequence-specific mRNA binding	1/70	16/28407	0.0387166	0.120008	0.0789524	Ssb	1
MF	GO:0004867	serine-type endopeptidase inhibitor activity	2/70	129/28407	0.040436	0.120008	0.0789524	Itih4/Serpinc1	2
MF	GO:0032977	membrane insertase activity	1/70	17/28407	0.0410867	0.120008	0.0789524	Oxa1l	1
MF	GO:0050145	nucleoside monophosphate kinase activity	1/70	17/28407	0.0410867	0.120008	0.0789524	Cmpk2	1
MF	GO:1901611	phosphatidylglycerol binding	1/70	17/28407	0.0410867	0.120008	0.0789524	Pltp	1
MF	GO:0005520	insulin-like growth factor binding	1/70	18/28407	0.043451	0.120008	0.0789524	Igf2r	1
MF	GO:0008301	DNA binding, bending	1/70	18/28407	0.043451	0.120008	0.0789524	Hmgb2	1
MF	GO:0016290	palmitoyl-CoA hydrolase activity	1/70	18/28407	0.043451	0.120008	0.0789524	Acot13	1
MF	GO:0030169	low-density lipoprotein particle binding	1/70	18/28407	0.043451	0.120008	0.0789524	Pltp	1
MF	GO:0051787	misfolded protein binding	1/70	18/28407	0.043451	0.120008	0.0789524	Clu	1
MF	GO:0097001	ceramide binding	1/70	18/28407	0.043451	0.120008	0.0789524	Pltp	1
MF	GO:0004550	nucleoside diphosphate kinase activity	1/70	19/28407	0.0458097	0.125033	0.0822588	Cmpk2	1
MF	GO:0008525	phosphatidylcholine transporter activity	1/70	20/28407	0.0481625	0.128433	0.0844957	Pltp	1
MF	GO:1990380	K48-linked deubiquitinase activity	1/70	20/28407	0.0481625	0.128433	0.0844957	Usp19	1
MF	GO:0019838	growth factor binding	2/70	146/28407	0.0504874	0.131666	0.0866222	Htra1/Igf2r	2
MF	GO:0008320	protein transmembrane transporter activity	1/70	21/28407	0.0505097	0.131666	0.0866222	Bloc1s3	1
MF	GO:0008083	growth factor activity	2/70	149/28407	0.052346	0.133277	0.0876821	Gdf9/Bmp15	2
MF	GO:0048156	tau protein binding	1/70	22/28407	0.0528511	0.133277	0.0876821	Clu	1
MF	GO:0120014	phospholipid transfer activity	1/70	22/28407	0.0528511	0.133277	0.0876821	Pltp	1
MF	GO:0005178	integrin binding	2/70	153/28407	0.0548617	0.136206	0.0896092	Vtn/Fbln1	2
MF	GO:0000979	RNA polymerase II core promoter sequence-specific DNA binding	1/70	23/28407	0.0551869	0.136206	0.0896092	Gtf2b	1
MF	GO:0016922	nuclear receptor binding	2/70	156/28407	0.0567763	0.137566	0.0905042	Taf7/Gtf2b	2
MF	GO:0031683	G-protein beta/gamma-subunit complex binding	1/70	24/28407	0.057517	0.137566	0.0905042	Cetn2	1
MF	GO:0070300	phosphatidic acid binding	1/70	24/28407	0.057517	0.137566	0.0905042	Pltp	1
MF	GO:0016874	ligase activity	2/70	163/28407	0.0613331	0.144212	0.094876	Pcca/Lig4	2
MF	GO:0001091	RNA polymerase II general transcription initiation factor binding	1/70	26/28407	0.0621601	0.144212	0.094876	Taf7	1
MF	GO:0015035	protein-disulfide reductase activity	1/70	26/28407	0.0621601	0.144212	0.094876	Pdia5	1
MF	GO:0022884	macromolecule transmembrane transporter activity	1/70	27/28407	0.0644733	0.148097	0.0974322	Bloc1s3	1
MF	GO:0030247	polysaccharide binding	1/70	28/28407	0.0667808	0.1484	0.0976314	Vtn	1
MF	GO:0031210	phosphatidylcholine binding	1/70	28/28407	0.0667808	0.1484	0.0976314	Pltp	1
MF	GO:0017025	TBP-class protein binding	1/70	29/28407	0.0690826	0.1484	0.0976314	Gtf2b	1
MF	GO:0045499	chemorepellent activity	1/70	29/28407	0.0690826	0.1484	0.0976314	Apoa1	1
MF	GO:0047617	acyl-CoA hydrolase activity	1/70	29/28407	0.0690826	0.1484	0.0976314	Acot13	1
MF	GO:0050750	low-density lipoprotein particle receptor binding	1/70	29/28407	0.0690826	0.1484	0.0976314	Clu	1
MF	GO:0140318	protein transporter activity	1/70	29/28407	0.0690826	0.1484	0.0976314	Bloc1s3	1
MF	GO:0016289	CoA hydrolase activity	1/70	30/28407	0.0713789	0.149188	0.0981503	Acot13	1
MF	GO:0035035	histone acetyltransferase binding	1/70	30/28407	0.0713789	0.149188	0.0981503	Taf7	1
MF	GO:0046625	sphingolipid binding	1/70	30/28407	0.0713789	0.149188	0.0981503	Pltp	1
MF	GO:0008201	heparin binding	2/70	179/28407	0.0721946	0.149546	0.0983855	Vtn/Serpinc1	2
MF	GO:0005319	lipid transporter activity	2/70	181/28407	0.0735936	0.151095	0.0994045	Apoa1/Pltp	2
MF	GO:0016776	phosphotransferase activity, phosphate group as acceptor	1/70	32/28407	0.0759548	0.154575	0.101694	Cmpk2	1
MF	GO:0005537	mannose binding	1/70	33/28407	0.0782344	0.156469	0.10294	Igf2r	1
MF	GO:0008143	poly(A) binding	1/70	33/28407	0.0782344	0.156469	0.10294	Pabpn1l	1
MF	GO:0004623	phospholipase A2 activity	1/70	34/28407	0.0805084	0.158288	0.104137	Pla2g12a	1
MF	GO:0015036	disulfide oxidoreductase activity	1/70	34/28407	0.0805084	0.158288	0.104137	Pdia5	1
MF	GO:0005501	retinoid binding	1/70	35/28407	0.0827769	0.158941	0.104566	Igf2r	1
MF	GO:0043015	gamma-tubulin binding	1/70	35/28407	0.0827769	0.158941	0.104566	Cenpj	1
MF	GO:0004252	serine-type endopeptidase activity	2/70	194/28407	0.0828959	0.158941	0.104566	Htra1/Plat	2
MF	GO:0001968	fibronectin binding	1/70	36/28407	0.0850399	0.1604	0.105527	Fbln1	1
MF	GO:0031624	ubiquitin conjugating enzyme binding	1/70	36/28407	0.0850399	0.1604	0.105527	Marchf7	1
MF	GO:0000993	RNA polymerase II complex binding	1/70	37/28407	0.0872974	0.162024	0.106595	Gtf2b	1
MF	GO:0035198	miRNA binding	1/70	37/28407	0.0872974	0.162024	0.106595	Pnpt1	1
MF	GO:0004518	nuclease activity	2/70	201/28407	0.0880474	0.162119	0.106657	Pnpt1/Cnot8	2
MF	GO:0019840	isoprenoid binding	1/70	38/28407	0.0895494	0.163586	0.107623	Igf2r	1
MF	GO:0019205	nucleobase-containing compound kinase activity	1/70	39/28407	0.0917959	0.16638	0.109461	Cmpk2	1
MF	GO:0004175	endopeptidase activity	3/70	436/28407	0.0928307	0.166951	0.109836	Htra1/Plat/Spg7	3
MF	GO:0008236	serine-type peptidase activity	2/70	211/28407	0.095568	0.169695	0.111641	Htra1/Plat	2
MF	GO:0043175	RNA polymerase core enzyme binding	1/70	41/28407	0.0962726	0.169695	0.111641	Gtf2b	1
MF	GO:0001965	G-protein alpha-subunit binding	1/70	42/28407	0.0985028	0.169695	0.111641	Igf2r	1
MF	GO:0044390	ubiquitin-like protein conjugating enzyme binding	1/70	42/28407	0.0985028	0.169695	0.111641	Marchf7	1
MF	GO:0017171	serine hydrolase activity	2/70	216/28407	0.0993959	0.169695	0.111641	Htra1/Plat	2
MF	GO:0004402	histone acetyltransferase activity	1/70	43/28407	0.100727	0.169695	0.111641	Gtf2b	1
MF	GO:0005044	scavenger receptor activity	1/70	43/28407	0.100727	0.169695	0.111641	Vtn	1
MF	GO:0042056	chemoattractant activity	1/70	43/28407	0.100727	0.169695	0.111641	Hmgb2	1
MF	GO:0031406	carboxylic acid binding	2/70	218/28407	0.100939	0.169695	0.111641	Igf2r/Apoc1	2
MF	GO:0033218	amide binding	3/70	457/28407	0.103208	0.172261	0.11333	Apoa1/Clu/Pltp	3
MF	GO:0061733	peptide-lysine-N-acetyltransferase activity	1/70	46/28407	0.107369	0.177926	0.117057	Gtf2b	1
MF	GO:0016790	thiolester hydrolase activity	1/70	48/28407	0.11177	0.183906	0.120991	Acot13	1
MF	GO:0016747	acyltransferase activity, transferring groups other than amino-acyl groups	2/70	233/28407	0.112721	0.184165	0.121161	Gtf2b/Nat8f2	2
MF	GO:0043177	organic acid binding	2/70	234/28407	0.113519	0.184171	0.121165	Igf2r/Apoc1	2
MF	GO:0005125	cytokine activity	2/70	236/28407	0.11512	0.185471	0.12202	Gdf9/Bmp15	2
MF	GO:0015485	cholesterol binding	1/70	50/28407	0.11615	0.185493	0.122035	Apoa1	1
MF	GO:0001046	core promoter sequence-specific DNA binding	1/70	51/28407	0.118332	0.185493	0.122035	Gtf2b	1
MF	GO:0051879	Hsp90 protein binding	1/70	51/28407	0.118332	0.185493	0.122035	Usp19	1
MF	GO:0061980	regulatory RNA binding	1/70	51/28407	0.118332	0.185493	0.122035	Pnpt1	1
MF	GO:0016667	oxidoreductase activity, acting on a sulfur group of donors	1/70	52/28407	0.120508	0.185549	0.122072	Pdia5	1
MF	GO:0034212	peptide N-acetyltransferase activity	1/70	52/28407	0.120508	0.185549	0.122072	Gtf2b	1
MF	GO:0005539	glycosaminoglycan binding	2/70	243/28407	0.120767	0.185549	0.122072	Vtn/Serpinc1	2
MF	GO:0030374	nuclear receptor coactivator activity	1/70	53/28407	0.122679	0.186024	0.122384	Sfr1	1
MF	GO:0050997	quaternary ammonium group binding	1/70	53/28407	0.122679	0.186024	0.122384	Pltp	1
MF	GO:0050840	extracellular matrix binding	1/70	58/28407	0.133456	0.200371	0.131823	Vtn	1
MF	GO:0016836	hydro-lyase activity	1/70	59/28407	0.135596	0.200371	0.131823	Hacd2	1
MF	GO:0030544	Hsp70 protein binding	1/70	59/28407	0.135596	0.200371	0.131823	Dnaja4	1
MF	GO:0032934	sterol binding	1/70	59/28407	0.135596	0.200371	0.131823	Apoa1	1
MF	GO:0005548	phospholipid transporter activity	1/70	61/28407	0.13986	0.204072	0.134258	Pltp	1
MF	GO:0070063	RNA polymerase binding	1/70	61/28407	0.13986	0.204072	0.134258	Gtf2b	1
MF	GO:0005504	fatty acid binding	1/70	62/28407	0.141984	0.205877	0.135445	Apoc1	1
MF	GO:0016504	peptidase activator activity	1/70	63/28407	0.144103	0.207651	0.136613	Fbln1	1
MF	GO:0016765	transferase activity, transferring alkyl or aryl (other than methyl) groups	1/70	64/28407	0.146217	0.209397	0.137761	Fdft1	1
MF	GO:0003684	damaged DNA binding	1/70	65/28407	0.148325	0.209826	0.138043	Hmgb2	1
MF	GO:0003777	microtubule motor activity	1/70	65/28407	0.148325	0.209826	0.138043	Kif4	1
MF	GO:0005518	collagen binding	1/70	70/28407	0.158792	0.220597	0.145129	Vtn	1
MF	GO:0051536	iron-sulfur cluster binding	1/70	70/28407	0.158792	0.220597	0.145129	Kif4	1
MF	GO:0051540	metal cluster binding	1/70	70/28407	0.158792	0.220597	0.145129	Kif4	1
MF	GO:0042393	histone binding	2/70	294/28407	0.16372	0.22609	0.148744	Taf7/Tspyl4	2
MF	GO:1901681	sulfur compound binding	2/70	301/28407	0.169819	0.233124	0.153371	Vtn/Serpinc1	2
MF	GO:0000049	tRNA binding	1/70	77/28407	0.173232	0.234966	0.154583	Ssb	1
MF	GO:0016835	carbon-oxygen lyase activity	1/70	77/28407	0.173232	0.234966	0.154583	Hacd2	1
MF	GO:0050839	cell adhesion molecule binding	2/70	306/28407	0.174199	0.234966	0.154583	Vtn/Fbln1	2
MF	GO:1990841	promoter-specific chromatin binding	1/70	79/28407	0.177313	0.237783	0.156436	Gtf2b	1
MF	GO:0043178	alcohol binding	1/70	89/28407	0.19742	0.263227	0.173176	Apoa1	1
MF	GO:0008276	protein methyltransferase activity	1/70	90/28407	0.199404	0.264353	0.173916	Ndufaf7	1
MF	GO:0031625	ubiquitin protein ligase binding	2/70	338/28407	0.202628	0.26505	0.174375	Usp19/Clu	2
MF	GO:0008170	N-methyltransferase activity	1/70	92/28407	0.203358	0.26505	0.174375	Ndufaf7	1
MF	GO:0048029	monosaccharide binding	1/70	92/28407	0.203358	0.26505	0.174375	Igf2r	1
MF	GO:0004843	cysteine-type deubiquitinase activity	1/70	93/28407	0.205327	0.266122	0.17508	Usp19	1
MF	GO:0004620	phospholipase activity	1/70	96/28407	0.211207	0.272222	0.179093	Pla2g12a	1
MF	GO:0008013	beta-catenin binding	1/70	97/28407	0.213157	0.273218	0.179748	Foxo3	1
MF	GO:0043130	ubiquitin binding	1/70	99/28407	0.217043	0.276671	0.18202	Marchf7	1
MF	GO:0101005	deubiquitinase activity	1/70	100/28407	0.218979	0.277613	0.18264	Usp19	1
MF	GO:0044389	ubiquitin-like protein ligase binding	2/70	358/28407	0.220664	0.278229	0.183045	Usp19/Clu	2
MF	GO:0042277	peptide binding	2/70	370/28407	0.231554	0.290381	0.19104	Apoa1/Clu	2
MF	GO:0090079	translation regulator activity, nucleic acid binding	1/70	109/28407	0.236193	0.294607	0.19382	Dazl	1
MF	GO:0003774	cytoskeletal motor activity	1/70	110/28407	0.238083	0.295375	0.194326	Kif4	1
MF	GO:0140098	catalytic activity, acting on RNA	2/70	380/28407	0.240657	0.296981	0.195382	Pnpt1/Cnot8	2
MF	GO:0061629	RNA polymerase II-specific DNA-binding transcription factor binding	2/70	382/28407	0.24248	0.297648	0.195821	Taf7/Gtf2b	2
MF	GO:0019783	ubiquitin-like protein peptidase activity	1/70	114/28407	0.245594	0.298962	0.196686	Usp19	1
MF	GO:0003729	mRNA binding	2/70	386/28407	0.246128	0.298962	0.196686	Dazl/Ssb	2
MF	GO:0031490	chromatin DNA binding	1/70	116/28407	0.249323	0.301265	0.198201	Foxo3	1
MF	GO:0043022	ribosome binding	1/70	118/28407	0.253033	0.303243	0.199502	Oxa1l	1
MF	GO:0003730	mRNA 3'-UTR binding	1/70	119/28407	0.254881	0.303243	0.199502	Dazl	1
MF	GO:0004222	metalloendopeptidase activity	1/70	119/28407	0.254881	0.303243	0.199502	Spg7	1
MF	GO:0032182	ubiquitin-like protein binding	1/70	121/28407	0.258564	0.306056	0.201353	Marchf7	1
MF	GO:0005496	steroid binding	1/70	123/28407	0.26223	0.308819	0.20317	Apoa1	1
MF	GO:0003697	single-stranded DNA binding	1/70	124/28407	0.264056	0.309398	0.203552	Sub1	1
MF	GO:0035064	methylated histone binding	1/70	125/28407	0.265877	0.309967	0.203926	Taf7	1
MF	GO:0016298	lipase activity	1/70	127/28407	0.269507	0.311072	0.204653	Pla2g12a	1
MF	GO:0140034	methylation-dependent protein binding	1/70	127/28407	0.269507	0.311072	0.204653	Taf7	1
MF	GO:0016779	nucleotidyltransferase activity	1/70	137/28407	0.287391	0.330073	0.217153	Pnpt1	1
MF	GO:0045182	translation regulator activity	1/70	144/28407	0.299652	0.34246	0.225303	Dazl	1
MF	GO:0001221	transcription coregulator binding	1/70	150/28407	0.309996	0.352545	0.231938	Foxo3	1
MF	GO:0008757	S-adenosylmethionine-dependent methyltransferase activity	1/70	155/28407	0.318501	0.36045	0.237138	Ndufaf7	1
MF	GO:0051087	protein-folding chaperone binding	1/70	164/28407	0.333551	0.375649	0.247138	Dnaja4	1
MF	GO:0052689	carboxylic ester hydrolase activity	1/70	167/28407	0.338494	0.379375	0.249589	Pla2g12a	1
MF	GO:0005543	phospholipid binding	2/70	492/28407	0.342593	0.382123	0.251397	Apoa1/Pltp	2
MF	GO:0008234	cysteine-type peptidase activity	1/70	173/28407	0.348272	0.386599	0.254341	Usp19	1
MF	GO:0016758	hexosyltransferase activity	1/70	193/28407	0.379849	0.414852	0.272929	Pofut2	1
MF	GO:0002020	protease binding	1/70	195/28407	0.382923	0.414852	0.272929	Serpinc1	1
MF	GO:0005516	calmodulin binding	1/70	195/28407	0.382923	0.414852	0.272929	Aspm	1
MF	GO:0016829	lyase activity	1/70	195/28407	0.382923	0.414852	0.272929	Hacd2	1
MF	GO:0043021	ribonucleoprotein complex binding	1/70	195/28407	0.382923	0.414852	0.272929	Oxa1l	1
MF	GO:0140993	histone modifying activity	1/70	196/28407	0.384454	0.414852	0.272929	Gtf2b	1
MF	GO:0008168	methyltransferase activity	1/70	199/28407	0.389025	0.415916	0.273629	Ndufaf7	1
MF	GO:0008237	metallopeptidase activity	1/70	199/28407	0.389025	0.415916	0.273629	Spg7	1
MF	GO:0016741	transferase activity, transferring one-carbon groups	1/70	212/28407	0.408448	0.434679	0.285973	Ndufaf7	1
MF	GO:0140030	modification-dependent protein binding	1/70	236/28407	0.442721	0.467661	0.307672	Taf7	1
MF	GO:0140097	catalytic activity, acting on DNA	1/70	237/28407	0.444106	0.467661	0.307672	Lig4	1
MF	GO:0005096	GTPase activator activity	1/70	238/28407	0.445487	0.467661	0.307672	Elmod2	1
MF	GO:0016757	glycosyltransferase activity	1/70	268/28407	0.48539	0.507255	0.33372	Pofut2	1
MF	GO:0016887	ATP hydrolysis activity	1/70	283/28407	0.504267	0.524618	0.345144	Spg7	1
MF	GO:0046982	protein heterodimerization activity	1/70	312/28407	0.538846	0.558091	0.367165	Taf7	1
MF	GO:0001664	G protein-coupled receptor binding	1/70	335/28407	0.564571	0.582135	0.382984	C3	1
MF	GO:0001227	DNA-binding transcription repressor activity, RNA polymerase II-specific	1/70	343/28407	0.573183	0.5884	0.387105	Foxo3	1
MF	GO:0001217	DNA-binding transcription repressor activity	1/70	349/28407	0.579531	0.592296	0.389669	Foxo3	1
MF	GO:0005525	GTP binding	1/70	363/28407	0.593985	0.604405	0.397635	Nin	1
MF	GO:0019001	guanyl nucleotide binding	1/70	387/28407	0.617631	0.623002	0.40987	Nin	1
MF	GO:0032561	guanyl ribonucleotide binding	1/70	387/28407	0.617631	0.623002	0.40987	Nin	1
MF	GO:0030695	GTPase regulator activity	1/70	429/28407	0.65579	0.65579	0.431441	Elmod2	1
MF	GO:0060589	nucleoside-triphosphatase regulator activity	1/70	429/28407	0.65579	0.65579	0.431441	Elmod2	1
