# Supplementary material for: Single-Cell Multi-Omics Analysis of In Vitro Post-Ovulatory–Aged Oocytes Revealed Aging-Dependent Protein Degradation
Source: Mol Cell Proteomics. 2024 Nov 20;24(1):100882. doi: 10.1016/j.mcpro.2024.100882 (PMC11728983; doi:10.1016/j.mcpro.2024.100882)
Supplement: Supplementary Table S8 [file mmc11.xlsx]

## Sheet: Header annotation
Colum name	Annotation
Fresh_mean	Mean Log2 quantitative values of Fresh group oocytes by single-cell proteomics
Aged_mean	Mean Log2 quantitative values of Aged group oocytes by single-cell proteomics
MG132_mean	Mean Log2 Normalized quantitative values of MG132 group oocytes by single-cell proteomics
Log2FC (Aged/Fresh)	Log2 fold change of ratio of protein quantitative values in the Aged/Fresh group oocyte
Log2FC (MG132/Fresh)	Log2 fold change of ratio of protein quantitative values in the MG132/Fresh group oocyte
Log2FC (Aged/MG132)	Log2 fold change of ratio of protein quantitative values in the Aged/MG132 group oocyte
MaxFC	Maximal ratio between groups of quantitative values of proteins in oocytes
FDR-q	FDR q value of one-way ANOVA test adjusted by the Benjamini–Hochberg method
Aged/Fresh-posthoc	p value of post-hoc Tukey’s Honestly Significant Difference (HSD) test performed between Aged/Fresh group
MG132/Fresh-posthoc	p value of post-hoc Tukey’s Honestly Significant Difference (HSD) test performed between MG132/Fresh group
Aged/MG132-posthoc	p value of post-hoc Tukey’s Honestly Significant Difference (HSD) test performed between Aged/MG132 group
DE_groups	The group of differential gene that filtered based on p value of post-hoc Tukey’s Honestly Significant Difference (HSD) test and Log2FC
	for instance, "Fresh vs. Aged" means that the protein is a differential protein between the Fresh and Aged groups,
	and the "Fresh & MG132 vs. Aged" refers to proteins that are differentially expressed between Fresh and Aged groups and between MG132 and Aged groups, but are not differentially expressed between Fresh and MG132 groups.
Cluster	Cluster corresponding to patterns of differentially expressed proteins in the heatmap
Diff	Differential proteins

## Sheet: S8
Supplementary Table S8. Quantification of mouse fresh, aged and MG132-treated oocyte proteins by single-cell proteomics
Protein.ID	ENSEMBL	ENTREZID	SYMBOL	GENENAME	Coverage (%)	Unique Peptides	Razor Peptides	Fresh.R1	Fresh.R2	Fresh.R3	Aged.R1	Aged.R2	Aged.R3	MG132.R1	MG132.R2	MG132.R3	Fresh_mean	Aged_mean	MG132_mean	Log2FC (Aged/Fresh)	Log2FC (MG132/Fresh)	Log2FC (Aged/MG132)	MaxFC	FDR-q	Aged/Fresh-posthoc	MG132/Fresh-posthoc	Aged/MG132-posthoc	DE_groups	Cluster	Diff
A2A432	ENSMUSG00000031095	72584	Cul4b	cullin 4B	61.65	57	81	17.8576	17.5819	17.62	17.6755	17.3432	17.6259	17.7712	17.9467	17.7562	17.6865	17.5482	17.8247	-0.138311	0.138158	-0.276469	0.276469	0.152198	0.524221	0.524892	0.133685	not sig		NO
A2A9R3	ENSMUSG00000035427	434903	Mageb4	MAGE family member B4	21.4	5	5	16.4858	16.5222	15.6549	15.985	16.2529	16.8711	16.224	15.5571	15.7187	16.2209	16.3697	15.8333	0.148746	-0.387648	0.536394	0.536394	0.36064	0.909336	0.553255	0.351524	not sig		NO
A2ADY9	ENSMUSG00000078515	68817	Ddi2	DNA-damage inducible protein 2	60.15	17	22	18.6303	18.946	18.6429	18.8759	18.4715	18.6516	18.4063	18.6858	18.8206	18.7397	18.6663	18.6376	-0.0734108	-0.102176	0.0287656	0.102176	0.814508	0.894513	0.808784	0.982755	not sig		NO
A2AGT5	ENSMUSG00000040549	75786	Ckap5	cytoskeleton associated protein 5	59.06	135	135	17.3776	16.898	17.2628	16.992	15.3994	17.4119	17.2424	17.4712	17.4696	17.1794	16.6011	17.3944	-0.578322	0.214988	-0.79331	0.79331	0.350476	0.539376	0.910761	0.342537	not sig		NO
A2AKG8	ENSMUSG00000038368	230393	Focad	focadhesin	33.82	52	52	14.672	13.7516	14.0452	15.2385	14.8522	9.9723	14.8089	13.8646	14.8161	14.1563	13.3543	14.4966	-0.80198	0.340278	-1.14226	1.14226	0.725413	0.843985	0.96921	0.715774	not sig		NO
A2AN08	ENSMUSG00000066036	69116	Ubr4	ubiquitin protein ligase E3 component n-recognin 4	55.19	247	247	18.1405	18.1927	18.0981	18.2823	18.4006	18.3791	18.5326	18.3186	18.0638	18.1438	18.354	18.305	0.210243	0.161256	0.0489874	0.210243	0.247724	0.247334	0.406919	0.908876	not sig		NO
A2APB8	ENSMUSG00000027469	72119	Tpx2	TPX2, microtubule-associated	54.9	42	42	12.9734	10.6065	15.0218	14.8508	15.1379	14.5993	14.5257	11.494	15.3337	12.8673	14.8627	13.7844	1.9954	0.917161	1.07824	1.9954	0.424495	0.395543	0.801018	0.739049	not sig		NO
A2AQ07	ENSMUSG00000016255	545486	Tubb1	tubulin, beta 1 class VI	36.81	7	7	12.3796	18.5927	18.2902	12.5078	13.2164	7.90711	12.9829	10.7562	18.6669	16.4208	11.2104	14.1353	-5.21038	-2.28551	-2.92488	5.21038	0.268659	0.244216	0.719705	0.593992	not sig		NO
A2ARM1	ENSMUSG00000027233	67578	Patl2	protein associated with topoisomerase II homolog 2 (yeast)	46.69	22	22	9.95626	13.5213	12.2067	8.90335	15.4504	10.3824	12.6813	15.3641	10.8431	11.8948	11.5787	12.9628	-0.316056	1.06806	-1.38412	1.38412	0.798047	0.987837	0.872157	0.797567	not sig		NO
A2ASS6	ENSMUSG00000051747	22138	Ttn	titin	22.93	611	615	19.8939	20.2484	20.4977	19.8517	19.7443	20.2819	20.0186	20.2477	20.0242	20.2133	19.9593	20.0969	-0.254058	-0.116476	-0.137582	0.254058	0.505611	0.476973	0.842069	0.788885	not sig		NO
A3KMP2	ENSMUSG00000035944	239570	Ttc38	tetratricopeptide repeat domain 38	64.52	23	23	16.9194	17.5113	17.3704	17.6828	16.8622	17.0738	17.2756	17.326	17.5959	17.267	17.2063	17.3992	-0.0607263	0.132151	-0.192877	0.192877	0.761425	0.970764	0.871167	0.751007	not sig		NO
A6X8Z5	ENSMUSG00000022799	12549	Arhgap31	Rho GTPase activating protein 31	2.25	2	2	15.5554	9.90042	15.4335	14.9405	15.34	15.3282	14.5482	14.9775	15.4985	13.6298	15.2029	15.0081	1.57314	1.37831	0.194834	1.57314	0.570193	0.592549	0.663786	0.991261	not sig		NO
B1AXD8	ENSMUSG00000028291	433693	Akirin2	akirin 2	59.7	10	13	15.9441	15.4817	15.8954	16.2012	15.6844	15.5859	16.3143	16.2664	15.9513	15.7738	15.8238	16.1773	0.050083	0.403582	-0.353499	0.403582	0.20996	0.971309	0.231058	0.306301	not sig		NO
B1AZP2	ENSMUSG00000061689	228836	Dlgap4	DLG associated protein 4	21.67	23	23	14.6122	13.175	13.4334	12.5673	14.103	14.519	10.709	14.5607	15.2309	13.7402	13.7298	13.5002	-0.0104358	-0.239999	0.229563	0.239999	0.978519	0.999964	0.98143	0.982992	not sig		NO
B1B0V2	ENSMUSG00000073294	102991	Ezhip	EZH inhibitory protein	68.42	33	33	19.4923	18.9111	19.2395	21.2021	20.6253	21.2534	20.302	20.4494	20.1384	19.2143	21.027	20.2966	1.81265	1.08226	0.730389	1.81265	0.000606979	0.000497348	0.00732543	0.0412801	Fresh vs.Aged&MG132	Cluster 1	YES
B2RXS4	ENSMUSG00000036606	140570	Plxnb2	plexin B2	53.91	77	79	17.6362	17.7713	17.5741	17.2553	13.8702	18.0891	17.3275	17.0104	17.4496	17.6605	16.4049	17.2625	-1.25564	-0.398025	-0.857618	1.25564	0.518907	0.503245	0.926119	0.711471	not sig		NO
B8JKV0	ENSMUSG00000068250	232566	Amn1	antagonist of mitotic exit network 1	58.14	11	11	15.3234	15.4955	15.4995	14.7752	13.5884	11.9877	15.0985	15.3127	16.0651	15.4394	13.4504	15.4921	-1.98901	0.0526337	-2.04165	2.04165	0.044278	0.0673304	0.996917	0.0613123	not sig		NO
B9EJ86	ENSMUSG00000020189	237542	Osbpl8	oxysterol binding protein-like 8	54.56	44	46	12.3569	16.4883	19.6135	9.10138	6.07197	10.8229	19.2463	16.1018	16.4266	16.1529	8.66542	17.2583	-7.48746	1.10538	-8.59284	8.59284	0.0159018	0.03407	0.874166	0.0190612	Fresh&MG132 vs.Aged	Cluster 2	YES
B9EJR8	ENSMUSG00000025857	433956	Dnaaf5	dynein, axonemal assembly factor 5	55.33	40	40	13.4227	12.7185	11.9604	8.74435	11.1469	15.1824	13.6915	15.6581	14.8852	12.7005	11.6912	14.7449	-1.00931	2.04437	-3.05368	3.05368	0.244098	0.817324	0.471641	0.229365	not sig		NO
C0LLJ0	ENSMUSG00000038770	381686	Kpna7	karyopherin alpha 7 (importin alpha 8)	47.7	21	21	18.6413	15.6637	15.8981	16.0226	15.7461	15.2335	16.0128	16.1041	16.6349	16.7344	15.6674	16.2506	-1.06698	-0.4838	-0.583183	1.06698	0.472294	0.443559	0.829812	0.76544	not sig		NO
C3VD30	ENSMUSG00000056586	545824	Zar1l	zygote arrest 1-like	64.95	21	21	15.142	14.4571	15.5834	13.5364	12.7396	13.8976	14.638	13.4341	13.5211	15.0608	13.3912	13.8644	-1.66963	-1.19643	-0.473198	1.66963	0.0379111	0.0358871	0.116837	0.633382	Fresh vs.Aged	Cluster 3	YES
D3YY91	ENSMUSG00000034883	69706	Lrr1	leucine rich repeat protein 1	72.99	27	27	14.2312	13.7753	13.2542	13.6865	13.3881	8.3842	14.5452	14.0473	13.8457	13.7536	11.8196	14.1461	-1.93395	0.392522	-2.32647	2.32647	0.294244	0.421801	0.959764	0.307249	not sig		NO
D3YZP9	ENSMUSG00000048701	76551	Ccdc6	coiled-coil domain containing 6	73.99	39	39	17.7368	18.3653	17.9105	17.9852	17.7213	17.6712	17.9466	18.0886	18.3319	18.0042	17.7925	18.1224	-0.21165	0.118157	-0.329807	0.329807	0.303671	0.55734	0.822819	0.284113	not sig		NO
D3Z2X2	ENSMUSG00000030882	77505	Dnhd1	dynein heavy chain domain 1	0.46	2	2	12.1864	13.645	13.5412	10.1478	12.7009	13.0678	9.64194	17.3001	12.4647	13.1242	11.9722	13.1356	-1.15198	0.0114132	-1.16339	1.16339	0.807935	0.838963	0.999982	0.836122	not sig		NO
D3Z6Q9	ENSMUSG00000098112	668218	Bin2	bridging integrator 2	46.63	21	24	16.5813	16.0689	15.6707	16.2569	16.7575	16.8636	16.321	16.5119	16.757	16.107	16.626	16.5299	0.519015	0.422982	0.0960328	0.519015	0.229433	0.238086	0.358277	0.939242	not sig		NO
E9PXV9	ENSMUSG00000074369	246792	Obox2	oocyte specific homeobox 2	80.79	6	8	17.9352	16.3084	17.7673	16.8284	17.4613	17.5191	18.3958	18.4337	17.9409	17.337	17.2696	18.2568	-0.0673697	0.919849	-0.987219	0.987219	0.147539	0.989069	0.21082	0.176386	not sig		NO
E9Q4F2	ENSMUSG00000054792	270201	Klhl18	kelch-like 18	32.23	15	15	12.7465	13.7215	11.0103	9.28281	13.0682	14.2499	8.94146	13.6546	13.8593	12.4928	12.2003	12.1518	-0.292435	-0.340945	0.0485103	0.340945	0.981516	0.987143	0.982578	0.999643	not sig		NO
E9Q557	ENSMUSG00000054889	109620	Dsp	desmoplakin	42.98	145	145	17.2864	17.1345	12.3443	11.321	18.0504	12.8982	17.2309	11.841	11.0776	15.5884	14.0899	13.3832	-1.49853	-2.20524	0.706714	2.20524	0.710579	0.842381	0.698013	0.961721	not sig		NO
E9Q5C9	ENSMUSG00000015176	70769	Nolc1	nucleolar and coiled-body phosphoprotein 1	28.63	24	24	11.3161	14.7607	13.5975	12.9044	9.17319	13.0542	13.0966	12.9147	13.9513	13.2248	11.7106	13.3209	-1.51417	0.0961294	-1.6103	1.6103	0.457209	0.537051	0.997213	0.499497	not sig		NO
E9Q5G3	ENSMUSG00000032254	71819	Kif23	kinesin family member 23	66.74	61	61	17.86	17.4421	16.9536	18.1136	17.9425	18.1916	17.6533	17.4357	18.2861	17.4186	18.0826	17.7917	0.664008	0.373129	0.290879	0.664008	0.172431	0.153412	0.482384	0.628633	not sig		NO
E9Q5G7	ENSMUSG00000096576	193322	Oog1	oogenesin 1	55.04	23	23	16.2165	15.9457	15.4881	15.6341	8.06191	14.3708	16.3058	15.6917	16.5486	15.8834	12.6889	16.182	-3.19451	0.298582	-3.4931	3.4931	0.214689	0.296143	0.98694	0.245152	not sig		NO
E9Q7M2	ENSMUSG00000027806	72033	Tsc22d2	TSC22 domain family, member 2	18.99	6	8	12.2359	16.3281	15.3805	10.8495	13.1711	8.27435	11.7809	11.4389	12.7428	14.6482	10.765	11.9875	-3.88322	-2.66064	-1.22258	3.88322	0.11263	0.104904	0.280693	0.727769	not sig		NO
E9Q912	ENSMUSG00000028149	229877	Rap1gds1	RAP1, GTP-GDP dissociation stimulator 1	50.74	24	24	14.9777	15.3181	12.9927	13.8512	13.8174	11.7129	15.4304	15.4972	15.8543	14.4295	13.1272	15.594	-1.30233	1.16444	-2.46677	2.46677	0.0671919	0.330659	0.400276	0.0573099	not sig		NO
E9QAT4	ENSMUSG00000026924	227648	Sec16a	SEC16 homolog A, endoplasmic reticulum export factor	44.08	73	73	16.9762	17.05	16.3534	12.5691	17.64	18.8828	12.7858	13.1037	9.85093	16.7932	16.364	11.9135	-0.429224	-4.8797	4.45048	4.8797	0.0635948	0.969236	0.0778235	0.105371	not sig		NO
F6ZDS4	ENSMUSG00000006005	108989	Tpr	translocated promoter region, nuclear basket protein	47.76	109	109	13.459	13.987	12.262	13.4302	13.5907	13.9041	13.8696	14.0852	13.6125	13.236	13.6417	13.8558	0.405676	0.619778	-0.214103	0.619778	0.423096	0.654572	0.40334	0.883077	not sig		NO
F8VPK0	ENSMUSG00000033991	218343	Ttc37	tetratricopeptide repeat domain 37	39.09	46	46	10.8828	9.71019	12.8139	12.0177	5.15318	12.3072	13.3904	13.1181	14.0823	11.1356	9.82603	13.5303	-1.30961	2.39463	-3.70423	3.70423	0.266377	0.806811	0.515048	0.248391	not sig		NO
F8VQB6	ENSMUSG00000022272	17909	Myo10	myosin X	51.26	100	100	12.464	13.7743	10.063	11.9948	11.4416	11.5078	13.893	12.2628	12.6316	12.1005	11.6481	12.9292	-0.452376	0.828714	-1.28109	1.28109	0.465693	0.892201	0.693235	0.444958	not sig		NO
G3X8U3	ENSMUSG00000021550	70153	2210016F16Rik	RIKEN cDNA 2210016F16 gene	69.23	24	24	15.9058	15.1958	15.8224	15.3388	11.7517	15.7277	16.3424	15.5913	16.113	15.6413	14.2727	16.0155	-1.36861	0.374211	-1.74282	1.74282	0.299384	0.452576	0.934921	0.302418	not sig		NO
G3X9P6	ENSMUSG00000074366	252829	Obox5	oocyte specific homeobox 5	66.32	14	14	17.7679	17.6765	17.6689	15.8971	17.2625	16.6481	17.0546	17.2625	17.1899	17.7044	16.6026	17.169	-1.10188	-0.535419	-0.566458	1.10188	0.0414065	0.0347656	0.3025	0.269635	Fresh vs.Aged	Cluster 3	YES
G5E870	ENSMUSG00000026219	14897	Trip12	thyroid hormone receptor interactor 12	45.14	72	72	12.6109	11.0488	14.288	15.5198	13.3983	13.6947	14.1125	14.1432	14.3985	12.6492	14.2043	14.218	1.55506	1.56881	-0.013745	1.56881	0.237513	0.295467	0.290289	0.999882	not sig		NO
G5E8D7	ENSMUSG00000055933	225923	Oosp3	oocyte secreted protein 3	8.72	2	2	11.7943	16.1732	14.6583	5.72585	12.8827	12.5397	12.4752	13.0873	15.4471	14.2086	10.3827	13.6699	-3.82584	-0.538708	-3.28713	3.82584	0.2723	0.291519	0.970233	0.38428	not sig		NO
G5E8V9	ENSMUSG00000074513	99889	Arfip1	ADP-ribosylation factor interacting protein 1	63.27	21	21	12.994	12.4377	13.2691	13.6031	17.4178	13.6853	17.3802	17.1904	13.2277	12.9003	14.902	15.9328	2.00179	3.0325	-1.03071	3.0325	0.209318	0.438023	0.194815	0.784692	not sig		NO
L0N7N1	ENSMUSG00000041498	381293	Kif14	kinesin family member 14	59.62	94	95	13.4307	12.2256	13.8258	13.5242	10.4907	12.6969	13.4555	13.6326	13.344	13.1607	12.2373	13.4774	-0.923393	0.31667	-1.24006	1.24006	0.37056	0.548698	0.925589	0.365337	not sig		NO
L7N1X6	ENSMUSG00000074060	382105	Fbxw15	F-box and WD-40 domain protein 15	72.53	35	35	21.0427	20.928	21.1043	20.7076	20.3715	20.6306	20.9702	20.8644	21.1664	21.025	20.5699	21.0003	-0.455062	-0.0246558	-0.430406	0.455062	0.0140543	0.0195539	0.976253	0.0248535	not sig		NO
O08547	ENSMUSG00000027879	20333	Sec22b	SEC22 homolog B, vesicle trafficking protein	65.12	19	19	17.4631	17.4927	17.2589	17.1206	17.1061	17.0718	17.3344	17.4507	17.6619	17.4049	17.0995	17.4823	-0.305421	0.0774242	-0.382846	0.382846	0.018696	0.0496278	0.728329	0.0197276	not sig		NO
O08585	ENSMUSG00000028478	12757	Clta	clathrin, light polypeptide (Lca)	31.49	12	13	19.9592	19.8014	19.5591	19.7944	19.5705	19.81	20.1109	19.772	19.736	19.7732	19.725	19.873	-0.0482577	0.0997412	-0.147999	0.147999	0.626523	0.945098	0.791416	0.611186	not sig		NO
O08638	ENSMUSG00000018830	17880	Myh11	myosin, heavy polypeptide 11, smooth muscle	64.2	139	155	17.3726	16.9475	16.8567	16.9341	16.6512	17.2048	17.2185	17.2575	17.232	17.0589	16.93	17.236	-0.128923	0.177054	-0.305977	0.305977	0.319212	0.772558	0.625569	0.293899	not sig		NO
O08663	ENSMUSG00000036112	56307	Metap2	methionine aminopeptidase 2	75.94	30	30	15.2504	15.1745	15.4748	14.8697	9.34775	15.3836	14.7054	15.2192	15.8006	15.2999	13.2003	15.2417	-2.09957	-0.0581902	-2.04137	2.09957	0.386981	0.439518	0.999271	0.45721	not sig		NO
O08691	ENSMUSG00000021125	11847	Arg2	arginase type II	71.47	18	18	16.7251	17.0947	16.7093	16.7177	15.713	17.1472	16.464	17.3597	17.6392	16.8431	16.526	17.1543	-0.317061	0.311263	-0.628324	0.628324	0.448478	0.780894	0.787643	0.418784	not sig		NO
O08709	ENSMUSG00000026701	11758	Prdx6	peroxiredoxin 6	79.91	21	21	15.596	17.0754	16.7338	13.3758	16.7788	16.9448	16.6075	16.882	16.3428	16.4684	15.6998	16.6108	-0.768585	0.142343	-0.910927	0.910927	0.653603	0.744943	0.989449	0.666531	not sig		NO
O08715	ENSMUSG00000018428	11640	Akap1	A kinase (PRKA) anchor protein 1	44.81	34	34	18.4526	17.9985	17.9342	17.2969	16.2089	16.4228	18.1471	17.6129	17.8958	18.1284	16.6429	17.8853	-1.48555	-0.243179	-1.24237	1.48555	0.00829782	0.00943431	0.749256	0.0212061	Fresh&MG132 vs.Aged	Cluster 3	YES
O08749	ENSMUSG00000020664	13382	Dld	dihydrolipoamide dehydrogenase	78.59	31	31	16.3549	15.7843	16.3836	15.0006	15.248	14.944	16.8755	17.1995	16.5872	16.1742	15.0642	16.8874	-1.11006	0.713171	-1.82323	1.82323	0.000607095	0.00671694	0.0465994	0.00050184	Fresh&MG132 vs.Aged	Cluster 2	YES
O08756	ENSMUSG00000025260	15108	Hsd17b10	hydroxysteroid (17-beta) dehydrogenase 10	70.11	16	16	18.3356	17.6222	17.7277	17.6221	18.0067	16.7824	17.5075	17.2598	18.1077	17.8952	17.4704	17.625	-0.424776	-0.270214	-0.154561	0.424776	0.593604	0.573247	0.78816	0.923076	not sig		NO
O08788	ENSMUSG00000031865	13191	Dctn1	dynactin 1	58.78	66	66	15.8446	13.1961	14.8449	12.8194	13.993	16.0967	16.1449	13.0469	17.4438	14.6285	14.303	15.5452	-0.325489	0.91668	-1.24217	1.24217	0.694909	0.97325	0.811855	0.689357	not sig		NO
O08795	ENSMUSG00000003402	19089	Prkcsh	protein kinase C substrate 80K-H	54.13	26	26	17.8877	17.6942	18.0078	18.2081	17.742	17.7953	17.8826	17.7706	18.0197	17.8632	17.9151	17.891	0.0519066	0.0277587	0.0241479	0.0519066	0.94468	0.939347	0.982129	0.986436	not sig		NO
O08796	ENSMUSG00000035064	13631	Eef2k	eukaryotic elongation factor-2 kinase	68.92	45	45	20.3745	20.4758	20.2877	20.1026	19.6062	20.1021	19.9912	20.2833	20.5428	20.3793	19.937	20.2724	-0.442375	-0.106915	-0.33546	0.442375	0.133482	0.132444	0.847898	0.266405	not sig		NO
O08807	ENSMUSG00000025289	53381	Prdx4	peroxiredoxin 4	62.77	15	15	12.8823	13.1452	12.5845	12.5684	12.7738	12.1648	11.2664	11.0391	10.9233	12.8706	12.5023	11.0763	-0.368306	-1.79438	1.42607	1.79438	0.000353905	0.271632	0.000379298	0.00132796	Fresh&Aged vs.MG132	Cluster 1	YES
O08808	ENSMUSG00000024456	13367	Diaph1	diaphanous related formin 1	50.2	72	72	17.0815	17.2644	17.338	17.3474	16.886	17.1714	16.8842	17.0316	17.7223	17.228	17.1349	17.2127	-0.093056	-0.0152848	-0.0777712	0.093056	0.921889	0.924987	0.997871	0.946786	not sig		NO
O08863	ENSMUSG00000032000	11796	Birc3	baculoviral IAP repeat-containing 3	48	20	24	14.8873	14.4351	14.4369	14.6663	13.7117	14.5872	15.0925	14.908	14.8923	14.5864	14.3218	14.9643	-0.264689	0.377849	-0.642538	0.642538	0.15373	0.640351	0.429004	0.137123	not sig		NO
O08901	ENSMUSG00000027379	12235	Bub1	BUB1, mitotic checkpoint serine/threonine kinase	39.51	33	33	11.4311	13.3016	14.058	11.0269	12.907	13.1893	12.9116	12.82	13.0008	12.9303	12.3744	12.9108	-0.555854	-0.0194286	-0.536425	0.555854	0.766348	0.795376	0.999709	0.807528	not sig		NO
O08915	ENSMUSG00000024847	11632	Aip	aryl-hydrocarbon receptor-interacting protein	71.21	21	21	16.7566	16.9866	17.0972	17.0049	16.8171	16.9247	16.6681	17.0048	16.9711	16.9468	16.9155	16.8813	-0.031291	-0.0654945	0.0342035	0.0654945	0.879234	0.967644	0.868123	0.961505	not sig		NO
O08992	ENSMUSG00000028249	53378	Sdcbp	syndecan binding protein	54.52	10	10	13.5068	12.2845	13.2852	12.7722	13.6719	13.363	14.4911	12.8785	12.1198	13.0255	13.269	13.1631	0.243498	0.1376	0.105898	0.243498	0.93873	0.93311	0.977959	0.986866	not sig		NO
O08997	ENSMUSG00000018585	11927	Atox1	antioxidant 1 copper chaperone	88.24	7	7	16.8479	15.0065	17.436	16.6576	15.7103	15.2547	17.0538	16.4419	16.8996	16.4301	15.8742	16.7984	-0.55593	0.368303	-0.924232	0.924232	0.463077	0.72149	0.862616	0.437697	not sig		NO
O09005	ENSMUSG00000038633	13244	Degs1	delta(4)-desaturase, sphingolipid 1	31.58	6	7	16.1556	15.6296	15.0836	15.5904	15.1733	15.8553	15.3389	15.7447	16.4874	15.6229	15.5397	15.857	-0.083265	0.234081	-0.317346	0.317346	0.733078	0.977259	0.837749	0.727935	not sig		NO
O09012	ENSMUSG00000005069	19305	Pex5	peroxisomal biogenesis factor 5	64.16	32	32	11.692	16.1802	12.9538	13.1217	15.0324	15.742	15.828	15.3149	15.3633	13.6087	14.632	15.5021	1.02334	1.89343	-0.870085	1.89343	0.388537	0.713956	0.359931	0.780833	not sig		NO
O09044	ENSMUSG00000027287	20619	Snap23	synaptosomal-associated protein 23	82.38	15	16	12.3084	13.7862	13.5088	13.3906	11.991	14.7271	11.9552	14.6928	14.5369	13.2012	13.3696	13.7283	0.168403	0.527169	-0.358766	0.527169	0.876761	0.985642	0.870473	0.937003	not sig		NO
O09111	ENSMUSG00000031059	104130	Ndufb11	NADH:ubiquinone oxidoreductase subunit B11	51.66	8	8	17.0173	16.9292	16.5901	16.5008	15.5601	16.631	16.4934	16.4738	16.7072	16.8456	16.2306	16.5582	-0.614924	-0.2874	-0.327524	0.614924	0.205652	0.183583	0.629841	0.55581	not sig		NO
O09117	ENSMUSG00000020570	19027	Sypl	synaptophysin-like protein	13.79	3	3	19.3539	19.0533	19.1802	19.0175	18.7227	19.2535	19.3306	19.442	19.6366	19.1958	18.9979	19.4697	-0.197924	0.27392	-0.471844	0.471844	0.0693853	0.482627	0.2817	0.0600647	not sig		NO
O09167	ENSMUSG00000041453	19933	Rpl21	ribosomal protein L21	57.5	14	14	17.1336	16.5887	16.7822	16.8032	16.6962	16.4972	16.5147	16.728	16.1849	16.8348	16.6656	16.4759	-0.169276	-0.358975	0.189699	0.358975	0.267489	0.684001	0.242023	0.625292	not sig		NO
O09172	ENSMUSG00000028124	14630	Gclm	glutamate-cysteine ligase, modifier subunit	59.85	14	14	15.8257	15.5101	14.5637	13.3926	10.756	15.5251	15.4741	14.8414	15.4431	15.2999	13.2246	15.2529	-2.07528	-0.0469677	-2.02831	2.07528	0.213883	0.26069	0.999127	0.273708	not sig		NO
O35074	ENSMUSG00000017969	19223	Ptgis	prostaglandin I2 (prostacyclin) synthase	60.28	28	28	13.3653	13.4104	13.1886	12.2325	8.21931	12.8994	14.9978	15.5984	13.0177	13.3214	11.1171	14.538	-2.20437	1.21655	-3.42093	3.42093	0.108919	0.305392	0.660726	0.0986166	not sig		NO
O35129	ENSMUSG00000004264	12034	Phb2	prohibitin 2	68.56	23	23	18.5438	18.2511	18.2625	17.4561	17.429	17.8546	18.5064	18.3915	18.5667	18.3525	17.5799	18.4882	-0.772579	0.135738	-0.908318	0.908318	0.00146223	0.00401826	0.632611	0.00174349	not sig		NO
O35143	ENSMUSG00000054428	11983	Atpif1	ATPase inhibitory factor 1	41.51	12	12	18.7025	18.1689	18.3187	18.9739	18.7168	18.638	18.7393	18.2406	18.9841	18.3967	18.7763	18.6547	0.379566	0.257996	0.12157	0.379566	0.327678	0.312276	0.551478	0.866758	not sig		NO
O35166	ENSMUSG00000020946	56494	Gosr2	golgi SNAP receptor complex member 2	70.75	12	12	19.2325	19.0899	21.601	21.8624	21.261	21.7657	21.7502	18.9307	19.153	19.9745	21.6297	19.9446	1.65523	-0.0298639	1.6851	1.6851	0.23824	0.299015	0.999514	0.288484	not sig		NO
O35226	ENSMUSG00000005625	19185	Psmd4	proteasome (prosome, macropain) 26S subunit, non-ATPase, 4	48.4	17	17	14.6689	10.6224	12.9534	12.7372	12.9654	13.3614	14.9275	15.2363	12.182	12.7482	13.0213	14.1152	0.273096	1.36702	-1.09392	1.36702	0.547157	0.974217	0.552664	0.674841	not sig		NO
O35280	ENSMUSG00000032113	12649	Chek1	checkpoint kinase 1	58.4	31	32	16.7145	16.41	16.2982	16.3194	16.4373	16.1919	16.5455	16.6646	16.5965	16.4742	16.3162	16.6022	-0.157996	0.12799	-0.285987	0.285987	0.135587	0.438523	0.56765	0.119154	not sig		NO
O35343	ENSMUSG00000027782	16649	Kpna4	karyopherin (importin) alpha 4	47.6	13	20	14.0213	9.55983	11.3393	13.208	13.1558	13.2822	12.4311	11.7575	12.8681	11.6401	13.2153	12.3522	1.57518	0.712076	0.863107	1.57518	0.408102	0.379548	0.797972	0.721917	not sig		NO
O35344	ENSMUSG00000021929	16648	Kpna3	karyopherin (importin) alpha 3	43.19	12	12	14.6617	14.966	14.1632	15.7802	15.3597	16.0265	15.7397	15.2811	15.675	14.597	15.7221	15.5653	1.12515	0.968315	0.156837	1.12515	0.0127412	0.015045	0.0288283	0.839939	Fresh vs.Aged	Cluster 1	YES
O35345	ENSMUSG00000003731	16650	Kpna6	karyopherin (importin) alpha 6	48.69	18	28	9.0034	8.58046	10.5613	13.2853	13.7986	18.27	12.8922	16.1809	11.5123	9.38173	15.118	13.5285	5.73623	4.14673	1.5895	5.73623	0.0439979	0.0419727	0.128194	0.665747	Fresh vs.Aged	Cluster 1	YES
O35379	ENSMUSG00000023088	17250	Abcc1	ATP-binding cassette, sub-family C (CFTR/MRP), member 1	37.17	47	49	14.8075	15.1097	14.5429	14.7822	13.9712	14.5653	14.7464	14.6742	14.6078	14.82	14.4396	14.6761	-0.380458	-0.143913	-0.236546	0.380458	0.346831	0.324264	0.826853	0.614036	not sig		NO
O35435	ENSMUSG00000031730	56749	Dhodh	dihydroorotate dehydrogenase	69.11	21	22	16.3057	15.0593	17.0652	16.1381	11.3315	13.4569	17.4481	15.9673	16.7436	16.1434	13.6421	16.7197	-2.50124	0.57629	-3.07753	3.07753	0.109748	0.204543	0.896172	0.115398	not sig		NO
O35465	ENSMUSG00000019428	14232	Fkbp8	FK506 binding protein 8	38.81	15	15	14.3394	14.2233	14.4938	12.0037	13.254	8.87815	14.0935	13.0505	14.6883	14.3522	11.3786	13.9441	-2.97359	-0.408079	-2.56551	2.97359	0.0773177	0.0873613	0.931884	0.138207	not sig		NO
O35566	ENSMUSG00000025510	12476	Cd151	CD151 antigen	27.27	11	11	15.0751	12.2052	15.6545	14.9648	15.9039	15.6177	16.1352	15.9767	15.845	14.3116	15.4954	15.9856	1.18385	1.67406	-0.490211	1.67406	0.24123	0.43961	0.23139	0.853577	not sig		NO
O35593	ENSMUSG00000026914	59029	Psmd14	proteasome (prosome, macropain) 26S subunit, non-ATPase, 14	60.65	14	14	19.2253	18.8663	9.3168	12.7104	12.5532	18.8987	18.7514	19.2105	12.0435	15.8028	14.7208	16.6685	-1.08205	0.865654	-1.94771	1.94771	0.871268	0.953699	0.970028	0.859947	not sig		NO
O35618	ENSMUSG00000054387	17248	Mdm4	transformed mouse 3T3 cell double minute 4	69.53	32	32	18.3101	18.1213	17.902	18.4996	18.4843	18.8083	18.2178	18.7498	18.5197	18.1111	18.5974	18.4958	0.486223	0.384649	0.101574	0.486223	0.0771568	0.0795234	0.16295	0.843733	not sig		NO
O35643	ENSMUSG00000009090	11764	Ap1b1	adaptor protein complex AP-1, beta 1 subunit	63.1	36	68	17.3805	17.0706	17.3138	16.9706	17.2906	16.9907	17.6589	17.4465	17.4561	17.255	17.084	17.5205	-0.171023	0.265507	-0.43653	0.43653	0.0375812	0.425401	0.173699	0.0324673	not sig		NO
O35658	ENSMUSG00000018446	12261	C1qbp	complement component 1, q subcomponent binding protein	42.09	9	9	14.5847	12.7034	12.774	13.6142	13.6117	13.7564	13.4709	13.6787	14.5745	13.3541	13.6608	13.908	0.3067	0.553987	-0.247287	0.553987	0.648532	0.85833	0.624053	0.904641	not sig		NO
O35685	ENSMUSG00000028851	18221	Nudc	nudC nuclear distribution protein	73.49	42	42	20.7726	20.5633	20.5879	20.3575	19.9809	20.4214	20.5761	20.7331	20.8235	20.6413	20.2533	20.7109	-0.38799	0.0696321	-0.457623	0.457623	0.0324428	0.0684152	0.871506	0.0367368	not sig		NO
O35737	ENSMUSG00000007850	59013	Hnrnph1	heterogeneous nuclear ribonucleoprotein H1	49	8	15	15.1007	14.0297	12.4173	14.7403	14.2983	15.431	14.7848	15.5576	14.6893	13.8492	14.8232	15.0106	0.973952	1.16133	-0.187379	1.16133	0.301941	0.426217	0.316751	0.964238	not sig		NO
O35857	ENSMUSG00000002949	21856	Timm44	translocase of inner mitochondrial membrane 44	60.84	37	37	18.1655	18.0109	17.9428	18.1876	18.0178	18.269	17.8334	18.112	18.1485	18.0397	18.1581	18.0313	0.118388	-0.00843843	0.126827	0.126827	0.505794	0.585249	0.997019	0.544913	not sig		NO
O35864	ENSMUSG00000025917	26754	Cops5	COP9 signalosome subunit 5	73.05	25	25	15.7204	16.199	15.5573	15.773	15.6138	15.3632	15.8514	15.8944	16.0622	15.8256	15.5833	15.936	-0.242223	0.110447	-0.35267	0.35267	0.250238	0.465056	0.838206	0.237448	not sig		NO
O35887	ENSMUSG00000029767	12321	Calu	calumenin	73.02	21	21	14.0234	15.6803	11.6879	16.5784	12.324	12.8663	15.9263	16.1261	17.1935	13.7972	13.9229	16.4153	0.125669	2.61808	-2.49241	2.61808	0.217003	0.996033	0.257222	0.285352	not sig		NO
O35900	ENSMUSG00000007050	27756	Lsm2	LSM2 homolog, U6 small nuclear RNA and mRNA degradation associated	82.11	9	9	17.8303	18.2631	17.7053	17.1472	17.9491	18.0958	18.1695	18.0787	18.1906	17.9329	17.7307	18.1463	-0.202186	0.213414	-0.4156	0.4156	0.388663	0.758575	0.736199	0.359453	not sig		NO
O35904	ENSMUSG00000039936	18707	Pik3cd	phosphatidylinositol-4,5-bisphosphate 3-kinase catalytic subunit delta	57.14	58	59	17.1965	16.62	16.8248	16.751	16.0374	16.8345	16.5021	16.4965	17.1488	16.8805	16.5409	16.7158	-0.33952	-0.164681	-0.174839	0.33952	0.568856	0.54078	0.854985	0.838612	not sig		NO
O54692	ENSMUSG00000032264	26951	Zw10	zw10 kinetochore protein	61.1	47	47	15.7112	15.5777	15.6848	15.2822	12.6267	15.5198	15.2396	15.7787	16.4756	15.6579	14.4763	15.8313	-1.18167	0.173392	-1.35506	1.35506	0.268795	0.37448	0.975293	0.291052	not sig		NO
O54734	ENSMUSG00000028757	13200	Ddost	dolichyl-di-phosphooligosaccharide-protein glycotransferase	47.85	17	17	17.792	17.8232	17.6097	17.8929	17.5537	17.5457	17.9245	17.9278	18.1596	17.7416	17.6641	18.004	-0.077522	0.262307	-0.339829	0.339829	0.0775738	0.815909	0.171769	0.0781882	not sig		NO
O54946	ENSMUSG00000029131	23950	Dnajb6	DnaJ heat shock protein family (Hsp40) member B6	47.12	14	20	13.5457	14.4749	13.5701	13.9232	13.0347	11.7959	14.0227	13.5977	11.6584	13.8636	12.918	13.0929	-0.945617	-0.770633	-0.174983	0.945617	0.509279	0.518317	0.63606	0.975189	not sig		NO
O54962	ENSMUSG00000024844	23825	Banf1	BAF nuclear assembly factor 1	80.9	10	10	15.5604	16.1538	14.6757	12.8556	9.91336	13.0156	15.8154	16.2095	16.6872	15.4633	11.9282	16.2374	-3.53515	0.774035	-4.30919	4.30919	0.00722717	0.0198184	0.692427	0.00799514	Fresh&MG132 vs.Aged	Cluster 2	YES
O54983	ENSMUSG00000030905	12971	Crym	crystallin, mu	70.93	17	17	17.4097	17.3924	17.1843	16.212	13.9433	16.343	17.9295	17.5334	16.39	17.3288	15.4994	17.2843	-1.8294	-0.0445223	-1.78488	1.8294	0.0800844	0.10651	0.998016	0.114988	not sig		NO
O54984	ENSMUSG00000052456	56495	Get3	guided entry of tail-anchored proteins factor 3, ATPase	62.07	18	18	18.5335	18.6838	18.5251	18.3365	18.6818	18.6327	18.3105	18.4073	18.9618	18.5808	18.5503	18.5598	-0.0304275	-0.0209286	-0.00949897	0.0304275	0.987003	0.98632	0.993497	0.998656	not sig		NO
O55013	ENSMUSG00000028847	27096	Trappc3	trafficking protein particle complex 3	53.89	12	12	11.3351	17.2864	17.447	16.8351	10.4326	10.6906	17.3719	16.508	16.6	15.3562	12.6528	16.8266	-2.70339	1.47047	-4.17386	4.17386	0.280629	0.529095	0.816134	0.262341	not sig		NO
O55029	ENSMUSG00000032458	50797	Copb2	coatomer protein complex, subunit beta 2 (beta prime)	75.69	60	60	19.2689	19.0982	18.896	19.043	18.6475	19.0065	19.1603	19.1672	19.4967	19.0877	18.899	19.2747	-0.188708	0.187018	-0.375726	0.375726	0.149223	0.517541	0.523024	0.130957	not sig		NO
O55060	ENSMUSG00000021376	22017	Tpmt	thiopurine methyltransferase	86.25	24	24	17.0398	17.2029	17.1529	16.0656	16.6059	17.054	16.9836	17.0066	17.4193	17.1319	16.5752	17.1365	-0.556694	0.00462509	-0.561319	0.561319	0.124746	0.167023	0.99983	0.163335	not sig		NO
O55106	ENSMUSG00000024077	268980	Strn	striatin, calmodulin binding protein	74.49	42	44	16.1156	16.8316	15.7969	16.0544	16.112	16.8014	16.7641	16.6846	16.6615	16.248	16.3226	16.7034	0.0745524	0.455348	-0.380795	0.455348	0.370714	0.970393	0.385406	0.497655	not sig		NO
O55125	ENSMUSG00000034285	18082	Nipsnap1	nipsnap homolog 1	66.9	21	21	16.5932	15.922	16.8167	16.4743	11.3294	14.3422	15.9942	16.544	16.5583	16.444	14.0486	16.3655	-2.39535	-0.0784816	-2.31687	2.39535	0.173363	0.213323	0.997821	0.230766	not sig		NO
O55126	ENSMUSG00000029432	14467	Nipsnap2	nipsnap homolog 2	61.92	24	24	18.8815	19.0274	19.0076	19.0186	18.8765	19.3817	18.9585	19.0582	19.0401	18.9722	19.0922	19.0189	0.120046	0.0467367	0.0733093	0.120046	0.670149	0.649795	0.93279	0.845109	not sig		NO
O55131	ENSMUSG00000001833	235072	Septin7	septin 7	64.45	29	31	13.971	14.4347	14.0851	11.3441	15.396	12.8853	14.4038	14.4768	14.9461	14.1636	13.2085	14.6089	-0.955149	0.445306	-1.40046	1.40046	0.402039	0.618095	0.894475	0.386131	not sig		NO
O55135	ENSMUSG00000027613	16418	Eif6	eukaryotic translation initiation factor 6	56.73	9	9	14.9477	9.60844	13.3305	12.3911	14.7133	13.0662	13.7672	14.2352	13.7061	12.6289	13.3902	13.9029	0.761312	1.27399	-0.512673	1.27399	0.680567	0.856044	0.659694	0.930983	not sig		NO
O55143	ENSMUSG00000029467	11938	Atp2a2	ATPase, Ca++ transporting, cardiac muscle, slow twitch 2	54.02	43	60	18.5741	18.5966	18.3086	18.2442	18.126	18.666	18.8211	18.884	18.6157	18.4931	18.3454	18.7736	-0.147711	0.280518	-0.428229	0.428229	0.103896	0.669651	0.288059	0.0945894	not sig		NO
O70131	ENSMUSG00000037966	18081	Ninj1	ninjurin 1	32.24	4	4	13.1049	14.8875	12.4545	14.2408	13.6633	11.9751	11.1153	14.5744	15.0838	13.4823	13.293	13.5912	-0.189272	0.108848	-0.29812	0.29812	0.973647	0.98845	0.99616	0.971673	not sig		NO
O70133	ENSMUSG00000042699	13211	Dhx9	DEAH (Asp-Glu-Ala-His) box polypeptide 9	43.48	52	52	12.7565	13.0724	13.354	13.1479	13.7373	11.2203	14.3418	10.9868	13.4162	13.061	12.7018	12.9149	-0.359145	-0.146051	-0.213095	0.359145	0.941538	0.936523	0.989112	0.977012	not sig		NO
O70194	ENSMUSG00000016554	55944	Eif3d	eukaryotic translation initiation factor 3, subunit D	57.48	28	28	10.1763	13.4269	16.5595	16.2004	10.3082	10.6288	16.6192	15.1581	15.4326	13.3876	12.3791	15.7366	-1.00847	2.34906	-3.35753	3.35753	0.357458	0.892556	0.565744	0.344588	not sig		NO
O70251	ENSMUSG00000025967	55949	Eef1b2	eukaryotic translation elongation factor 1 beta 2	66.67	14	14	18.0856	18.3364	17.387	18.052	17.5716	18.024	18.2488	17.918	18.2478	17.9363	17.8825	18.1382	-0.0538262	0.201859	-0.255685	0.255685	0.648618	0.979808	0.759909	0.651283	not sig		NO
O70318	ENSMUSG00000019978	13822	Epb41l2	erythrocyte membrane protein band 4.1 like 2	69.23	58	62	15.3554	15.1293	15.3179	14.5352	15.1366	13.7568	15.6509	15.2065	13.4759	15.2675	14.4762	14.7778	-0.791344	-0.48973	-0.301614	0.791344	0.4954	0.471772	0.732807	0.885286	not sig		NO
O70325	ENSMUSG00000075706	625249	Gpx4	glutathione peroxidase 4	59.39	15	15	15.3124	13.7509	13.11	13.1605	12.9497	12.204	12.8257	11.5094	17.6181	14.0578	12.7714	13.9844	-1.28637	-0.0733605	-1.21301	1.28637	0.689591	0.72123	0.998876	0.746519	not sig		NO
O70401	ENSMUSG00000067377	56496	Tspan6	tetraspanin 6	26.12	5	5	14.6406	14.8488	14.6097	10.3852	13.5104	12.3923	15.4583	14.8919	14.6598	14.6997	12.096	15.0033	-2.60374	0.303636	-2.90737	2.90737	0.0175923	0.0348449	0.919695	0.0219983	Fresh&MG132 vs.Aged	Cluster 3	YES
O70404	ENSMUSG00000050732	22320	Vamp8	vesicle-associated membrane protein 8	54.46	7	7	12.6171	13.793	9.36492	13.7798	11.5346	13.4973	12.1516	10.8374	13.3601	11.925	12.9372	12.1164	1.01218	0.19134	0.820837	1.01218	0.743374	0.74857	0.989199	0.823946	not sig		NO
O70439	ENSMUSG00000019998	53331	Stx7	syntaxin 7	50.57	10	10	19.3308	19.1962	19.324	19.2316	19.5836	19.5523	19.1801	18.9416	19.041	19.2837	19.4558	19.0543	0.172152	-0.229424	0.401576	0.401576	0.0336572	0.349053	0.188193	0.0284901	not sig		NO
O70492	ENSMUSG00000019804	54198	Snx3	sorting nexin 3	82.1	14	14	16.0998	16.4765	16.2713	16.5306	16.0289	16.8221	15.3547	16.7429	16.7217	16.2825	16.4605	16.2731	0.177989	-0.00943843	0.187428	0.187428	0.888139	0.91095	0.999734	0.901907	not sig		NO
O70493	ENSMUSG00000046032	55988	Snx12	sorting nexin 12	86.06	16	18	17.7776	17.7009	17.7031	17.2616	16.8865	17.6611	17.5851	17.7845	18.0369	17.7272	17.2697	17.8022	-0.457438	0.0749754	-0.532414	0.532414	0.0906672	0.159038	0.934426	0.101401	not sig		NO
O70503	ENSMUSG00000027195	56348	Hsd17b12	hydroxysteroid (17-beta) dehydrogenase 12	48.72	15	15	13.7844	13.3794	13.8129	13.1407	13.0232	11.8365	11.9483	12.8922	14.1889	13.6589	12.6668	13.0098	-0.99207	-0.649105	-0.342964	0.99207	0.354584	0.335446	0.595766	0.85723	not sig		NO
O70551	ENSMUSG00000004865	20815	Srpk1	serine/arginine-rich protein specific kinase 1	43.21	22	26	15.252	14.7291	15.0903	15.4163	15.2245	15.4519	14.1413	15.6763	15.2588	15.0238	15.3642	15.0255	0.340419	0.00166133	0.338758	0.340419	0.639086	0.686622	0.99999	0.688986	not sig		NO
O70552	ENSMUSG00000032056	56057	Btg4	BTG anti-proliferation factor 4	70.8	16	16	17.4407	17.1524	17.2358	16.9836	16.9143	17.0504	17.2066	17.2566	17.3102	17.2763	16.9828	17.2578	-0.293538	-0.0185073	-0.27503	0.293538	0.0187402	0.0253186	0.971576	0.0331627	not sig		NO
O70591	ENSMUSG00000006412	18637	Pfdn2	prefoldin 2	68.83	13	13	16.1241	16.2193	15.8551	15.8285	15.9076	16.4355	16.1345	16.0636	16.2757	16.0661	16.0572	16.1579	-0.00894902	0.0917803	-0.100729	0.100729	0.840346	0.998729	0.87739	0.854834	not sig		NO
O88307	ENSMUSG00000049313	20660	Sorl1	sortilin-related receptor, LDLR class A repeats-containing	8.04	15	15	11.3107	13.4986	17.0659	16.6414	17.0934	17.1602	17.4333	17.1068	17.0121	13.9584	16.965	17.1841	3.00663	3.22565	-0.219018	3.22565	0.102387	0.153753	0.125563	0.986238	not sig		NO
O88342	ENSMUSG00000005103	22388	Wdr1	WD repeat domain 1	78.22	41	41	19.4866	19.5414	19.5064	19.0611	19.3948	19.5603	19.4425	19.5614	19.9211	19.5115	19.3387	19.6417	-0.17274	0.130219	-0.302958	0.302958	0.272044	0.58892	0.7316	0.247882	not sig		NO
O88384	ENSMUSG00000021124	53612	Vti1b	vesicle transport through interaction with t-SNAREs 1B	42.67	9	9	5.46343	14.9441	14.9039	14.8918	13.2048	13.3666	14.1457	15.0892	15.3673	11.7705	13.8211	14.8674	2.05058	3.09693	-1.04635	3.09693	0.525356	0.72803	0.506908	0.91757	not sig		NO
O88441	ENSMUSG00000027099	53375	Mtx2	metaxin 2	49.05	14	14	15.5837	15.1259	14.3646	14.8599	13.3596	14.6981	15.6013	14.6966	14.9759	15.0248	14.3059	15.0913	-0.718891	0.0665241	-0.785415	0.785415	0.329787	0.420519	0.991418	0.364911	not sig		NO
O88485	ENSMUSG00000029757	13426	Dync1i1	dynein cytoplasmic 1 intermediate chain 1	11.94	1	1	11.4927	11.3126	11.4525	12.0644	13.5496	13.3548	10.8314	12.9954	12.2275	11.4193	12.9896	12.0181	1.57029	0.598852	0.971439	1.57029	0.123011	0.110221	0.642696	0.351596	not sig		NO
O88487	ENSMUSG00000027012	13427	Dync1i2	dynein cytoplasmic 1 intermediate chain 2	71.08	28	32	15.5167	15.7962	14.6284	15.5821	13.1424	14.2423	15.4403	15.211	15.6967	15.3138	14.3223	15.4493	-0.991506	0.135555	-1.12706	1.12706	0.248578	0.348705	0.976675	0.2721	not sig		NO
O88508	ENSMUSG00000020661	13435	Dnmt3a	DNA methyltransferase 3A	51.76	36	40	14.9823	15.8495	14.9349	12.3547	13.2814	10.0988	14.7525	15.211	14.431	15.2556	11.9117	14.7981	-3.34394	-0.45746	-2.88648	3.34394	0.0136638	0.0161887	0.849647	0.0304587	Fresh&MG132 vs.Aged	Cluster 3	YES
O88543	ENSMUSG00000019373	26572	Cops3	COP9 signalosome subunit 3	74.7	27	27	18.7643	18.6906	18.5641	18.6183	18.0346	18.6009	18.5283	18.6143	18.8016	18.673	18.4179	18.6481	-0.255043	-0.0249243	-0.230118	0.255043	0.346732	0.378488	0.989078	0.443267	not sig		NO
O88544	ENSMUSG00000035297	26891	Cops4	COP9 signalosome subunit 4	84.98	31	31	18.1844	18.132	17.793	17.9779	17.5788	17.9809	18.0858	18.1757	18.1068	18.0365	17.8459	18.1227	-0.190601	0.0862842	-0.276885	0.276885	0.245484	0.45848	0.837265	0.233019	not sig		NO
O88545	ENSMUSG00000019494	26893	Cops6	COP9 signalosome subunit 6	61.42	19	19	17.3561	17.5349	17.3361	17.1412	17.1184	17.4605	17.3022	17.2536	17.5381	17.409	17.24	17.3646	-0.168973	-0.0443766	-0.124596	0.168973	0.43386	0.427033	0.934892	0.610863	not sig		NO
O88559	ENSMUSG00000024947	17283	Men1	multiple endocrine neoplasia 1	57.45	25	25	15.6202	15.6019	15.1754	15.1616	14.3772	14.9938	15.4565	15.6747	16.0648	15.4658	14.8442	15.732	-0.621648	0.266168	-0.887817	0.887817	0.0412891	0.131873	0.612184	0.0384455	not sig		NO
O88569	ENSMUSG00000004980	53379	Hnrnpa2b1	heterogeneous nuclear ribonucleoprotein A2/B1	69.41	25	30	16.9444	16.1305	16.2329	16.4095	16.6398	16.6689	17.1304	16.9605	15.9582	16.4359	16.5727	16.683	0.136782	0.247073	-0.110292	0.247073	0.806375	0.928523	0.790316	0.952723	not sig		NO
O88574	ENSMUSG00000031609	60406	Sap30	sin3 associated polypeptide	41.82	10	10	16.8148	17.1314	18.0239	18.1603	16.8522	17.6672	17.8634	17.0008	17.3575	17.3234	17.5599	17.4072	0.236531	0.0838745	0.152657	0.236531	0.882858	0.875176	0.983041	0.945274	not sig		NO
O88597	ENSMUSG00000035086	56208	Becn1	beclin 1, autophagy related	43.53	22	22	14.699	15.3223	12.0219	14.9966	13.6521	13.575	11.8249	14.9706	15.8041	14.0144	14.0746	14.1999	0.0601562	0.185463	-0.125307	0.185463	0.990139	0.998895	0.989561	0.995217	not sig		NO
O88643	ENSMUSG00000030774	18479	Pak1	p21 (RAC1) activated kinase 1	51.56	15	26	15.2645	14.6863	13.7127	13.7302	14.3032	14.467	14.2827	15.2007	15.3766	14.5545	14.1668	14.9533	-0.387712	0.398797	-0.786509	0.786509	0.350678	0.727562	0.714993	0.322115	not sig		NO
O88685	ENSMUSG00000002102	19182	Psmc3	proteasome (prosome, macropain) 26S subunit, ATPase 3	69	34	34	17.7923	17.2275	17.3172	17.3649	18.0707	11.2016	17.7145	18.0655	17.6682	17.4457	15.5457	17.8161	-1.89991	0.370426	-2.27034	2.27034	0.446149	0.569375	0.976757	0.460829	not sig		NO
O88708	ENSMUSG00000026761	26428	Orc4	origin recognition complex, subunit 4	37.64	15	15	14.2898	12.4024	12.9908	10.0513	10.4042	13.0278	11.0793	14.1116	10.064	13.2277	11.1611	11.7516	-2.06654	-1.47605	-0.590493	2.06654	0.346137	0.335727	0.544968	0.899406	not sig		NO
O88736	ENSMUSG00000026675	15490	Hsd17b7	hydroxysteroid (17-beta) dehydrogenase 7	42.51	13	13	11.7862	10.1517	12.759	12.8599	12.8073	10.1726	11.4266	12.4714	9.24047	11.5656	11.9466	11.0462	0.380977	-0.519453	0.90043	0.90043	0.77234	0.948984	0.907912	0.754914	not sig		NO
O88844	ENSMUSG00000025950	15926	Idh1	isocitrate dehydrogenase 1 (NADP+), soluble	80.68	35	36	17.131	16.9886	17.0749	16.519	16.7117	16.8819	16.9061	17.1853	17.3393	17.0649	16.7042	17.1436	-0.360645	0.0787094	-0.439354	0.439354	0.0406849	0.0894283	0.84127	0.0440129	not sig		NO
O88878	ENSMUSG00000024750	22682	Zfand5	zinc finger, AN1-type domain 5	72.77	12	12	13.6156	12.9418	12.5196	13.6697	13.7692	13.4927	13.6952	12.6076	13.1331	13.0257	13.6439	13.1453	0.618186	0.119596	0.49859	0.618186	0.285117	0.292551	0.944983	0.425229	not sig		NO
O88983	ENSMUSG00000020903	55943	Stx8	syntaxin 8	49.58	12	12	13.6294	12.464	10.302	11.8635	12.9497	8.46469	13.5115	12.6928	11.8199	12.1318	11.0926	12.6747	-1.03915	0.542942	-1.58209	1.58209	0.55829	0.754106	0.923309	0.539594	not sig		NO
O88986	ENSMUSG00000006378	26912	Gcat	glycine C-acetyltransferase (2-amino-3-ketobutyrate-coenzyme A ligase)	58.41	20	20	17.5306	17.3178	17.727	17.5278	17.0985	17.4972	17.883	17.8174	17.6418	17.5251	17.3745	17.7808	-0.15061	0.255636	-0.406246	0.406246	0.107671	0.635667	0.31581	0.0966136	not sig		NO
O89001	ENSMUSG00000020841	12874	Cpd	carboxypeptidase D	25.05	28	28	18.0156	18.6067	19.0607	18.0596	18.1311	18.8366	11.2303	19.0905	18.5783	18.561	18.3425	16.2997	-0.218508	-2.26126	2.04275	2.26126	0.529959	0.994041	0.560274	0.618155	not sig		NO
O89079	ENSMUSG00000055681	59042	Cope	coatomer protein complex, subunit epsilon	71.1	16	16	18.2504	18.1482	17.9275	18.0066	18.206	17.8901	17.8941	17.9158	18.3723	18.1087	18.0342	18.0607	-0.0744571	-0.0479796	-0.0264776	0.0744571	0.904566	0.898149	0.955915	0.98629	not sig		NO
O89112	ENSMUSG00000026000	14768	Lancl1	LanC (bacterial lantibiotic synthetase component C)-like 1	54.39	19	19	17.0534	17.0788	16.4203	16.1913	17.0166	17.2959	17.2426	16.9185	17.4841	16.8508	16.8346	17.2151	-0.0162474	0.364205	-0.380452	0.380452	0.508829	0.998809	0.580022	0.554503	not sig		NO
O89116	ENSMUSG00000024983	53611	Vti1a	vesicle transport through interaction with t-SNAREs 1A	56.68	16	16	10.5979	16.2394	8.84585	15.9224	10.0841	16.1291	16.2181	16.3002	16.3006	11.8944	14.0452	16.273	2.15079	4.37856	-2.22777	4.37856	0.274637	0.669725	0.24859	0.651772	not sig		NO
P00329	ENSMUSG00000074207	11522	Adh1	alcohol dehydrogenase 1 (class I)	34.93	10	10	12.4015	11.1274	13.6751	11.281	11.807	11.7754	11.7247	12.0608	13.192	12.4013	11.6212	12.3258	-0.780175	-0.0755188	-0.704656	0.780175	0.522671	0.553148	0.993875	0.611614	not sig		NO
P00342	ENSMUSG00000030851	16833	Ldhc	lactate dehydrogenase C	75.9	24	25	20.6942	20.8605	20.3815	20.1965	20.4348	20.3372	21.1109	20.5307	20.6656	20.6454	20.3228	20.7691	-0.322556	0.123675	-0.446231	0.446231	0.132618	0.28665	0.802147	0.127548	not sig		NO
P00375	ENSMUSG00000021707	13361	Dhfr	dihydrofolate reductase	82.89	15	15	15.8172	16.1081	14.4407	13.7002	16.1514	13.0838	16.6131	16.8289	15.8356	15.4553	14.3118	16.4259	-1.14353	0.970529	-2.11406	2.11406	0.143944	0.464387	0.564451	0.126542	not sig		NO
P00405	ENSMUSG00000064354	17709	mt-Co2	mitochondrially encoded cytochrome c oxidase II	48.02	7	7	19.9064	19.4401	19.5822	20.1147	19.401	19.3912	20.3131	19.8041	20.0799	19.6429	19.6356	20.0657	-0.00725877	0.422789	-0.430048	0.430048	0.235989	0.999556	0.296296	0.286299	not sig		NO
P00520	ENSMUSG00000026842	11350	Abl1	c-abl oncogene 1, non-receptor tyrosine kinase	6.5	2	2	21.2999	22.2366	22.3663	21.5252	20.987	8.78415	21.9418	22.0238	21.2539	21.9676	17.0988	21.7398	-4.86882	-0.227786	-4.64104	4.86882	0.340619	0.386923	0.997549	0.417104	not sig		NO
P00536	ENSMUSG00000078365	17451	Mos	Moloney sarcoma oncogene	37.32	12	12	15.9145	15.929	16.0316	10.695	13.983	13.7288	11.8816	10.4772	14.7376	15.9584	12.8023	12.3655	-3.15609	-3.59291	0.436827	3.59291	0.0697035	0.122405	0.0808117	0.943533	not sig		NO
P00760					38.62	7	8	20.9482	20.7322	20.753	20.8225	20.0748	21.0233	20.5853	21.1352	21.0282	20.8111	20.6402	20.9163	-0.170911	0.105132	-0.276043	0.276043	0.629475	0.81827	0.925409	0.608443	not sig		NO
P00761					96.54	17	17	28.0015	28.0372	28.1416	28.244	27.8746	28.1205	28.1634	28.2885	28.0405	28.0601	28.0797	28.1641	0.0196018	0.104041	-0.0844388	0.104041	0.634596	0.983176	0.641544	0.740951	not sig		NO
P00883					79.95	2	3	18.7218	19.0378	17.751	17.5234	18.5377	17.5505	18.6136	17.8056	18.2801	18.5035	17.8705	18.2331	-0.633011	-0.270426	-0.362585	0.633011	0.435758	0.408295	0.830909	0.722516	not sig		NO
P01027	ENSMUSG00000024164	12266	C3	complement component 3	50.03	73	73	13.1522	16.2192	15.8357	15.3241	6.65584	15.7223	11.8198	12.5609	12.5546	15.069	12.5674	12.3118	-2.50161	-2.75727	0.255661	2.75727	0.526696	0.613777	0.558127	0.994472	not sig		NO
P02469	ENSMUSG00000002900	16777	Lamb1	laminin B1	61.48	93	95	17.6334	17.691	17.4493	17.6508	16.7853	16.4593	16.499	16.9459	17.7049	17.5912	16.9651	17.05	-0.626101	-0.541285	-0.0848154	0.626101	0.327088	0.348562	0.439894	0.977083	not sig		NO
P02768					63.22	27	27	19.2868	18.8138	18.1299	19.4463	19.1205	16.9142	18.9496	17.3741	17.1275	18.7435	18.4937	17.817	-0.249785	-0.926435	0.67665	0.926435	0.558197	0.953341	0.550291	0.716267	not sig		NO
P02769					85.17	70	79	20.6579	20.5443	20.507	19.1908	19.919	19.0416	20.5945	20.4389	20.2208	20.5697	19.3838	20.4181	-1.18591	-0.151667	-1.03424	1.18591	0.00519726	0.00637955	0.810391	0.0122138	Fresh&MG132 vs.Aged	Cluster 3	YES
P02788					31.41	15	15	9.7615	8.94081	13.0535	11.3447	15.5455	9.31517	11.762	13.0982	12.3939	10.5853	12.0684	12.418	1.48316	1.83275	-0.349589	1.83275	0.599624	0.713968	0.606533	0.98042	not sig		NO
P03958	ENSMUSG00000017697	11486	Ada	adenosine deaminase	81.53	31	31	17.1911	17.6081	17.6118	16.1185	17.2784	16.4139	15.6574	16.9894	17.5527	17.4703	16.6036	16.7332	-0.866706	-0.737176	-0.12953	0.866706	0.30914	0.326897	0.427897	0.970206	not sig		NO
P04264					72.36	40	60	24.0515	23.6831	21.1758	20.8517	24.993	21.4962	24.9164	23.1173	21.4883	22.9701	22.447	23.174	-0.523193	0.203859	-0.727052	0.727052	0.887078	0.937201	0.990109	0.8834	not sig		NO
P05064	ENSMUSG00000030695	11674	Aldoa	aldolase A, fructose-bisphosphate	91.48	8	38	21.0498	21.0608	20.9081	20.3877	20.9626	20.8892	21.0916	21.1024	21.2733	21.0062	20.7465	21.1558	-0.259706	0.149548	-0.409254	0.409254	0.105937	0.308213	0.641096	0.0952963	not sig		NO
P05214	ENSMUSG00000067702	22144	Tuba3a	tubulin, alpha 3A	76.89	3	7	17.1251	17.1759	17.0516	17.0195	16.6158	16.6039	17.2167	17.1603	17.6084	17.1175	16.7464	17.3285	-0.371111	0.21097	-0.582081	0.582081	0.0310808	0.135587	0.447898	0.0272813	not sig		NO
P05532	ENSMUSG00000005672	16590	Kit	KIT proto-oncogene receptor tyrosine kinase	44.64	38	41	16.6732	16.3099	16.5056	16.4639	14.7939	15.034	16.4724	16.1999	16.3299	16.4963	15.4306	16.3341	-1.06567	-0.162181	-0.903491	1.06567	0.101876	0.111875	0.928367	0.179171	not sig		NO
P06745	ENSMUSG00000036427	14751	Gpi1	glucose-6-phosphate isomerase 1	59.14	34	34	9.35567	14.9629	15.502	12.3398	12.6021	14.0566	15.3148	15.0662	13.1385	13.2735	12.9995	14.5065	-0.274018	1.23298	-1.507	1.507	0.675881	0.986679	0.770909	0.68344	not sig		NO
P06797	ENSMUSG00000021477	13039	Ctsl	cathepsin L	8.98	2	2	16.9141	13.7691	9.2647	11.3189	15.3219	11.8565	14.7635	13.996	10.194	13.316	12.8325	12.9845	-0.483519	-0.331485	-0.152035	0.483519	0.978723	0.977589	0.989382	0.997754	not sig		NO
P06801	ENSMUSG00000032418	17436	Me1	malic enzyme 1, NADP(+)-dependent, cytosolic	79.37	40	40	17.4364	17.0867	16.934	17.1736	16.5945	17.0086	17.0448	17.1038	17.0876	17.1524	16.9255	17.0787	-0.226845	-0.0736449	-0.1532	0.226845	0.503371	0.486512	0.918641	0.704204	not sig		NO
P07356	ENSMUSG00000032231	12306	Anxa2	annexin A2	57.23	21	21	15.5189	17.8245	13.2393	13.2856	18.1191	13.7512	17.1278	11.1509	13.2704	15.5276	15.0519	13.8497	-0.475633	-1.67788	1.20225	1.67788	0.742952	0.974403	0.735386	0.85058	not sig		NO
P07724	ENSMUSG00000029368	11657	Alb	albumin	83.88	52	55	16.4252	17.5213	16.7868	15.998	13.279	15.7792	15.1322	15.3369	15.8118	16.9111	15.0187	15.427	-1.89238	-1.4841	-0.40828	1.89238	0.108655	0.110745	0.215936	0.862042	not sig		NO
P07901	ENSMUSG00000021270	15519	Hsp90aa1	heat shock protein 90, alpha (cytosolic), class A member 1	73.12	61	86	24.46	24.2717	24.3573	24.0296	23.6842	23.7936	24.1749	24.3281	24.4674	24.363	23.8358	24.3235	-0.527205	-0.0395467	-0.487659	0.527205	0.00707221	0.00963578	0.939437	0.0138276	not sig		NO
P08003	ENSMUSG00000025823	12304	Pdia4	protein disulfide isomerase associated 4	66.61	66	66	20.4401	20.4039	20.1405	20.2739	19.7866	20.2931	20.4405	20.5108	20.6851	20.3282	20.1179	20.5454	-0.210314	0.217285	-0.427599	0.427599	0.108445	0.464098	0.443596	0.0939231	not sig		NO
P08113	ENSMUSG00000020048	22027	Hsp90b1	heat shock protein 90, beta (Grp94), member 1	73.82	86	86	22.1446	21.8909	21.851	22.1965	21.5979	21.9614	21.9772	22.0516	21.888	21.9622	21.9186	21.9723	-0.0435826	0.0101395	-0.0537221	0.0537221	0.942694	0.962662	0.99793	0.944005	not sig		NO
P08226	ENSMUSG00000002985	11816	Apoe	apolipoprotein E	58.52	23	23	17.3844	17.1567	17.317	16.5815	16.3934	16.0663	16.6412	16.6262	16.801	17.286	16.3471	16.6895	-0.93893	-0.596533	-0.342398	0.93893	0.00166223	0.00141339	0.0135132	0.114853	not sig		NO
P08228	ENSMUSG00000022982	20655	Sod1	superoxide dismutase 1, soluble	97.4	13	15	15.6457	16.2129	15.7358	15.1473	15.5462	15.2437	15.1704	16.0307	15.26	15.8648	15.3124	15.487	-0.552419	-0.377764	-0.174656	0.552419	0.216833	0.204653	0.428261	0.816257	not sig		NO
P08249	ENSMUSG00000019179	17448	Mdh2	malate dehydrogenase 2, NAD (mitochondrial)	81.95	25	25	19.3295	19.128	18.8485	18.5169	17.9503	18.0708	19.431	19.1157	19.3974	19.102	18.1793	19.3147	-0.922626	0.212756	-1.13538	1.13538	0.00272569	0.00838235	0.563887	0.00299687	Aged vs.MG132	Cluster 2	YES
P08752	ENSMUSG00000032562	14678	Gnai2	guanine nucleotide binding protein (G protein), alpha inhibiting 2	74.65	16	26	17.745	17.4227	17.4337	17.163	17.1874	17.0798	17.0063	17.3204	17.4186	17.5338	17.1434	17.2484	-0.390386	-0.285345	-0.105041	0.390386	0.0660441	0.0636777	0.169945	0.731805	not sig		NO
P08775	ENSMUSG00000005198	20020	Polr2a	polymerase (RNA) II (DNA directed) polypeptide A	20.96	34	34	19.7653	19.8268	18.5656	19.4983	19.6828	20.1645	18.4147	18.8574	19.6126	19.3859	19.7819	18.9616	0.395981	-0.424345	0.820326	0.820326	0.290705	0.691876	0.657531	0.264084	not sig		NO
P09103	ENSMUSG00000025130	18453	P4hb	prolyl 4-hydroxylase, beta polypeptide	74.07	55	55	20.0498	20.1003	19.9495	19.6034	19.3583	19.5203	20.4806	20.0413	20.4772	20.0332	19.494	20.333	-0.539198	0.299793	-0.838991	0.838991	0.00250858	0.018364	0.15396	0.00215336	not sig		NO
P09405	ENSMUSG00000026234	17975	Ncl	nucleolin	48.51	52	52	18.5662	18.5739	18.4781	18.1071	17.771	18.2288	18.6224	18.6815	18.7358	18.5394	18.0356	18.6799	-0.503781	0.140468	-0.644249	0.644249	0.00359191	0.0122815	0.498408	0.00373103	not sig		NO
P09411	ENSMUSG00000062070	18655	Pgk1	phosphoglycerate kinase 1	88.49	30	38	19.1634	18.6576	18.8144	18.2802	18.6112	18.6096	18.8339	18.7378	19.2058	18.8785	18.5003	18.9259	-0.378167	0.0473894	-0.425556	0.425556	0.12648	0.198351	0.966879	0.144806	not sig		NO
P0C242	ENSMUSG00000042417	218630	Ccno	cyclin O	39.77	13	13	18.6122	19.5069	19.3521	19.0256	19.5077	19.2618	18.4682	19.2727	18.8967	19.1571	19.265	18.8792	0.107978	-0.277872	0.38585	0.38585	0.494168	0.938243	0.67143	0.484249	not sig		NO
P10126	ENSMUSG00000037742	13627	Eef1a1	eukaryotic translation elongation factor 1 alpha 1	75.76	28	47	22.1898	22.2277	22.0951	21.9957	21.7008	22.06	22.0254	22.1482	22.2374	22.1709	21.9188	22.137	-0.252043	-0.0338513	-0.218192	0.252043	0.113434	0.12687	0.947927	0.188922	not sig		NO
P10630	ENSMUSG00000022884	13682	Eif4a2	eukaryotic translation initiation factor 4A2	66.34	13	13	11.5664	13.158	13.2648	12.4618	13.8427	13.3132	12.9437	12.8192	12.0476	12.6631	13.2059	12.6035	0.542785	-0.0595975	0.602382	0.602382	0.573984	0.658278	0.9946	0.602282	not sig		NO
P10639	ENSMUSG00000028367	22166	Txn1	thioredoxin 1	73.33	8	11	18.099	16.9298	16.4316	15.4964	17.2837	15.7478	17.1893	16.6888	15.3601	17.1534	16.176	16.4127	-0.97748	-0.740712	-0.236768	0.97748	0.45053	0.447594	0.613804	0.947641	not sig		NO
P10711	ENSMUSG00000033813	21399	Tcea1	transcription elongation factor A (SII) 1	66.11	21	25	13.8007	15.1606	13.9167	15.2431	14.8748	15.6598	14.8515	15.0336	14.6325	14.2927	15.2592	14.8392	0.966533	0.546519	0.420014	0.966533	0.140478	0.12401	0.432223	0.592255	not sig		NO
P10761	ENSMUSG00000004948	22788	Zp3	zona pellucida glycoprotein 3	48.11	26	26	22.2881	21.9819	21.8363	22.0782	21.3482	21.8326	22.1672	22.1578	22.1206	22.0354	21.753	22.1485	-0.28242	0.113128	-0.395547	0.395547	0.222864	0.413095	0.851236	0.214383	not sig		NO
P10852	ENSMUSG00000010095	17254	Slc3a2	solute carrier family 3 (activators of dibasic and neutral amino acid transport), member 2	50.76	25	25	15.0053	14.6508	14.9011	15.4075	14.229	15.382	15.1091	15.067	15.8473	14.8524	15.0061	15.3411	0.153748	0.488729	-0.334981	0.488729	0.481384	0.918397	0.465867	0.68134	not sig		NO
P11031	ENSMUSG00000022205	20024	Sub1	SUB1 homolog, transcriptional regulator	66.93	15	15	17.0659	15.8956	16.604	15.9132	16.2004	16.128	16.6101	16.7587	16.7385	16.5218	16.0806	16.7024	-0.441282	0.1806	-0.621882	0.621882	0.166945	0.344759	0.812597	0.15938	not sig		NO
P11214	ENSMUSG00000031538	18791	Plat	plasminogen activator, tissue	72.27	32	32	18.424	17.6268	17.817	16.7537	13.8328	15.8566	16.4279	17.2003	17.2313	17.9559	15.481	16.9532	-2.47491	-1.00278	-1.47212	2.47491	0.0467977	0.0403398	0.4384	0.210826	Fresh vs.Aged	Cluster 3	YES
P11352	ENSMUSG00000063856	14775	Gpx1	glutathione peroxidase 1	83.58	18	18	14.3632	14.552	12.6608	11.9225	12.1772	11.7148	11.341	12.445	14.3232	13.8587	11.9382	12.703	-1.92054	-1.15565	-0.764889	1.92054	0.165347	0.14863	0.432314	0.672252	not sig		NO
P11438	ENSMUSG00000031447	16783	Lamp1	lysosomal-associated membrane protein 1	20.2	9	9	14.9696	15.1565	14.8134	14.6282	14.4178	15.3409	15.5036	15.9866	16.4023	14.9798	14.7956	15.9642	-0.184186	0.984356	-1.16854	1.16854	0.0225026	0.839208	0.0505473	0.0254488	Aged vs.MG132	Cluster 2	YES
P11440	ENSMUSG00000019942	12534	Cdk1	cyclin-dependent kinase 1	76.09	23	25	18.1859	18.1623	17.4337	17.2971	16.3063	17.1251	17.9019	17.8516	17.844	17.9273	16.9095	17.8658	-1.0178	-0.061494	-0.956308	1.0178	0.0333962	0.0441809	0.980057	0.0559197	Fresh vs.Aged	Cluster 3	YES
P11499	ENSMUSG00000023944	15516	Hsp90ab1	heat shock protein 90 alpha (cytosolic), class B member 1	68.92	42	44	20.2581	20.3827	20.3509	19.8517	20.1414	20.0233	20.2794	20.3632	20.0677	20.3306	20.0055	20.2368	-0.325099	-0.093798	-0.231301	0.325099	0.0492767	0.0464816	0.658613	0.144939	not sig		NO
P11881	ENSMUSG00000030102	16438	Itpr1	inositol 1,4,5-trisphosphate receptor 1	45.07	89	106	16.3986	16.4205	16.1848	16.0803	15.4559	15.7392	15.2476	15.8223	16.2021	16.3346	15.7585	15.7574	-0.576151	-0.577259	0.00110815	0.577259	0.13236	0.174627	0.173743	0.999991	not sig		NO
P11983	ENSMUSG00000068039	21454	Tcp1	t-complex protein 1	72.48	39	39	18.5647	18.5224	18.6139	18.3175	18.3613	18.7173	18.7677	18.5775	18.6695	18.567	18.4654	18.6716	-0.101634	0.104574	-0.206208	0.206208	0.274647	0.668026	0.653468	0.248589	not sig		NO
P12382	ENSMUSG00000020277	18641	Pfkl	phosphofructokinase, liver, B-type	50.9	28	33	11.8275	15.7476	15.9826	15.8067	16.3525	15.403	15.1548	16.9772	16.7961	14.5192	15.8541	16.3094	1.33484	1.79012	-0.45528	1.79012	0.373495	0.550842	0.368453	0.926859	not sig		NO
P12658	ENSMUSG00000028222	12307	Calb1	calbindin 1	68.58	22	23	10.9768	13.2159	13.5457	12.232	13.1583	11.9286	12.9911	13.2239	12.6566	12.5795	12.4397	12.9572	-0.139796	0.377733	-0.517528	0.517528	0.776582	0.980433	0.868241	0.771188	not sig		NO
P12787	ENSMUSG00000000088	12858	Cox5a	cytochrome c oxidase subunit 5A	59.59	9	9	20.5531	20.1514	20.2984	20.3371	20.266	20.348	20.3568	20.1737	20.4772	20.3343	20.317	20.3359	-0.0172784	0.00160067	-0.0188791	0.0188791	0.985343	0.988966	0.999905	0.986846	not sig		NO
P12970	ENSMUSG00000062647	27176	Rpl7a	ribosomal protein L7A	52.26	24	24	16.99	16.8536	16.5985	15.8573	16.6802	16.5986	16.8144	16.6143	16.4391	16.8141	16.3787	16.6226	-0.435348	-0.191453	-0.243895	0.435348	0.290692	0.265326	0.735188	0.616261	not sig		NO
P13645					61.47	26	40	22.7274	23.4733	20.3301	19.6268	22.4126	21.5155	23.7624	23.0619	20.8147	22.177	21.1849	22.5463	-0.99201	0.369384	-1.36139	1.36139	0.564892	0.722189	0.953751	0.556735	not sig		NO
P13864	ENSMUSG00000004099	13433	Dnmt1	DNA methyltransferase (cytosine-5) 1	75.49	149	149	21.9445	21.7694	21.8141	22.0119	21.5082	21.6394	21.9237	21.8722	22.1026	21.8427	21.7198	21.9662	-0.122807	0.123515	-0.246322	0.246322	0.296835	0.68115	0.678323	0.26987	not sig		NO
P14115	ENSMUSG00000046364	26451	Rpl27a	ribosomal protein L27A	41.22	10	10	13.7957	13.6195	14.3394	14.1152	6.95902	12.8675	14.6982	14.2381	13.7667	13.9182	11.3139	14.2343	-2.60428	0.316127	-2.92041	2.92041	0.287748	0.386237	0.983621	0.315513	not sig		NO
P14131	ENSMUSG00000037563	20055	Rps16	ribosomal protein S16	64.38	15	15	17.4822	16.7022	18.026	17.7927	17.0587	15.4351	18.1335	16.8343	16.8719	17.4034	16.7622	17.2799	-0.641278	-0.123573	-0.517705	0.641278	0.671387	0.677045	0.984665	0.771044	not sig		NO
P14148	ENSMUSG00000043716	19989	Rpl7	ribosomal protein L7	65.93	32	32	17.6935	17.2183	17.459	17.0622	17.2787	17.2008	17.3587	17.4399	17.4861	17.4569	17.1806	17.4282	-0.276363	-0.0287087	-0.247654	0.276363	0.134129	0.154497	0.972374	0.205695	not sig		NO
P14152	ENSMUSG00000020321	17449	Mdh1	malate dehydrogenase 1, NAD (soluble)	47.9	19	19	17.0976	16.785	15.8894	14.5067	15.6505	16.2172	17.3858	16.9341	17.5208	16.5907	15.4581	17.2802	-1.13251	0.68958	-1.82209	1.82209	0.0357248	0.159237	0.440518	0.0310859	Aged vs.MG132	Cluster 2	YES
P14206	ENSMUSG00000032518	16785	Rpsa	ribosomal protein SA	64.07	21	21	18.4665	18.0022	18.0837	17.9385	17.6598	17.6893	18.1996	18.1893	18.2631	18.1841	17.7625	18.2173	-0.421586	0.0332	-0.454786	0.454786	0.0296772	0.0516962	0.969037	0.0385893	not sig		NO
P14211	ENSMUSG00000003814	12317	Calr	calreticulin	65.14	36	37	21.7641	21.6679	21.4262	21.9082	21.3899	21.6997	21.5807	21.7028	21.913	21.6194	21.666	21.7322	0.0465641	0.112792	-0.0662283	0.112792	0.802407	0.95869	0.787218	0.918769	not sig		NO
P14685	ENSMUSG00000017221	22123	Psmd3	proteasome (prosome, macropain) 26S subunit, non-ATPase, 3	67.17	44	44	16.8287	17.3109	16.5159	17.652	16.8326	17.0713	17.2222	16.8412	17.1337	16.8852	17.1853	17.0657	0.30014	0.180568	0.119572	0.30014	0.606596	0.583464	0.813312	0.911722	not sig		NO
P14733	ENSMUSG00000024590	16906	Lmnb1	lamin B1	63.27	39	46	13.7672	13.5746	11.1851	10.2173	11.2629	10.3817	12.932	12.8884	9.62699	12.8423	10.6206	11.8158	-2.22169	-1.02653	-1.19517	2.22169	0.235042	0.211389	0.665329	0.582927	not sig		NO
P14824	ENSMUSG00000018340	11749	Anxa6	annexin A6	74.15	66	67	17.2471	17.4893	17.5282	17.0888	16.9463	17.1954	17.7268	17.3024	17.621	17.4215	17.0768	17.5501	-0.344682	0.128537	-0.47322	0.47322	0.0352324	0.106016	0.647935	0.0337828	not sig		NO
P14869	ENSMUSG00000067274	11837	Rplp0	ribosomal protein, large, P0	61.51	19	19	17.3439	17.1313	17.1656	16.5676	15.9083	16.885	17.242	17.1853	17.0353	17.2136	16.4536	17.1542	-0.759972	-0.0594096	-0.700563	0.759972	0.0383434	0.0488397	0.968566	0.0658997	not sig		NO
P15327	ENSMUSG00000038871	12183	Bpgm	2,3-bisphosphoglycerate mutase	53.67	18	18	21.1248	21.0608	20.479	20.6087	20.5373	21.2477	21.1549	21.4389	21.6558	20.8882	20.7979	21.4165	-0.0903127	0.528314	-0.618627	0.618627	0.129311	0.943216	0.214864	0.141928	not sig		NO
P15532	ENSMUSG00000037601	18102	Nme1	NME/NM23 nucleoside diphosphate kinase 1	80.26	7	12	15.1291	14.9312	14.7142	14.2388	13.818	15.0096	14.6869	13.8786	15.6138	14.9248	14.3555	14.7264	-0.569359	-0.198422	-0.370936	0.569359	0.556702	0.537345	0.92048	0.755884	not sig		NO
P15626	ENSMUSG00000040562	14863	Gstm2	glutathione S-transferase, mu 2	87.61	12	22	20.294	20.4455	13.3434	13.4347	19.2146	12.0112	21.0254	11.5393	10.4945	18.0276	14.8868	14.3531	-3.1408	-3.67453	0.533721	3.67453	0.604258	0.700617	0.620771	0.989153	not sig		NO
P16125	ENSMUSG00000030246	16832	Ldhb	lactate dehydrogenase B	78.44	41	44	25.4063	25.3178	25.3796	25.1554	24.9741	25.2833	25.483	25.4733	25.5361	25.3679	25.1376	25.4975	-0.230297	0.129569	-0.359866	0.359866	0.00997246	0.0575368	0.293144	0.00863753	not sig		NO
P16858	ENSMUSG00000057666	14433	Gapdh	glyceraldehyde-3-phosphate dehydrogenase	89.79	34	37	21.2581	20.7978	20.7373	20.6996	21.125	21.1211	21.2851	21.1287	21.5212	20.9311	20.9819	21.3117	0.0508729	0.380631	-0.329758	0.380631	0.199299	0.965152	0.217825	0.297879	not sig		NO
P17156	ENSMUSG00000059970	15512	Hspa2	heat shock protein 2	71.88	27	29	17.8266	18.4601	17.5111	17.1979	17.3285	17.8853	17.9411	17.4825	17.9884	17.9326	17.4706	17.804	-0.462007	-0.128559	-0.333447	0.462007	0.377708	0.368304	0.913261	0.569915	not sig		NO
P17182	ENSMUSG00000059040	433182	Eno1b	enolase 1B, retrotransposed	81.57	30	37	20.0071	19.8982	19.894	19.3023	19.7585	19.8949	20.2565	20.109	20.4085	19.9331	19.6519	20.258	-0.281168	0.324886	-0.606055	0.606055	0.0292287	0.279495	0.201315	0.0244023	not sig		NO
P17225	ENSMUSG00000006498	19205	Ptbp1	polypyrimidine tract binding protein 1	47.75	13	15	12.9177	13.6022	12.3691	15.4622	16.2127	15.6423	13.2365	14.2831	14.2187	12.963	15.7724	13.9128	2.80941	0.949767	1.85964	2.80941	0.00197637	0.00172829	0.159787	0.013327	Fresh&MG132 vs.Aged	Cluster 1	YES
P17426	ENSMUSG00000060279	11771	Ap2a1	adaptor-related protein complex 2, alpha 1 subunit	60.59	39	52	16.1063	15.7501	15.8212	15.5636	15.8337	16.1036	16.25	16.3882	16.2957	15.8925	15.8336	16.3113	-0.0589026	0.418774	-0.477677	0.477677	0.0458048	0.927794	0.0856307	0.0537746	not sig		NO
P17742	ENSMUSG00000071866	268373	Ppia	peptidylprolyl isomerase A	78.66	2	13	20.871	19.7964	20.1758	20.2631	20.7935	20.8668	20.9561	20.9183	21.1384	20.2811	20.6411	21.0042	0.360057	0.723157	-0.363099	0.723157	0.138002	0.506111	0.120696	0.500927	not sig		NO
P17751	ENSMUSG00000023456	21991	Tpi1	triosephosphate isomerase 1	85.94	18	18	18.7099	18.5526	18.2456	18.1993	18.3078	18.5258	18.4801	18.5369	18.6326	18.5027	18.3443	18.5499	-0.158425	0.0471432	-0.205568	0.205568	0.372872	0.535239	0.940761	0.372767	not sig		NO
P17918	ENSMUSG00000027342	18538	Pcna	proliferating cell nuclear antigen	78.16	18	18	19.4812	19.5465	19.6429	19.3516	19.4373	19.8702	19.4598	19.5478	19.734	19.5569	19.553	19.5805	-0.00383201	0.023668	-0.0275	0.0275	0.980953	0.999648	0.986691	0.982089	not sig		NO
P18242	ENSMUSG00000007891	13033	Ctsd	cathepsin D	53.9	20	21	16.8425	16.8825	16.782	11.673	16.8574	16.1818	16.6276	16.2097	15.962	16.8357	14.9041	16.2664	-1.93161	-0.569221	-1.36239	1.93161	0.39171	0.379459	0.906585	0.593425	not sig		NO
P18572	ENSMUSG00000023175	12215	Bsg	basigin	25.45	10	10	10.7526	13.0638	16.8823	12.7899	13.9528	11.7468	12.4006	4.82908	10.2795	13.5662	12.8299	9.16973	-0.736379	-4.39651	3.66013	4.39651	0.227376	0.950108	0.239593	0.346818	not sig		NO
P18760	ENSMUSG00000056201	12631	Cfl1	cofilin 1, non-muscle	86.14	24	26	19.4498	19.6395	19.7686	19.1944	19.0977	19.3857	19.4946	19.2871	20.0112	19.6193	19.2259	19.5976	-0.393355	-0.0216607	-0.371694	0.393355	0.175043	0.209757	0.993775	0.239566	not sig		NO
P19157	ENSMUSG00000060803	14870	Gstp1	glutathione S-transferase, pi 1	69.05	6	16	20.4185	20.1514	19.6179	18.1034	20.1305	20.8441	18.4571	20.3852	21.4716	20.0626	19.6927	20.1046	-0.369914	0.0420241	-0.411938	0.411938	0.904263	0.928506	0.999031	0.912368	not sig		NO
P19182	ENSMUSG00000001627	15982	Ifrd1	interferon-related developmental regulator 1	36.53	14	14	10.474	14.1857	14.4013	13.3705	13.7994	12.357	14.0477	14.1754	11.3008	13.0204	13.1756	13.1746	0.155254	0.154291	0.000963501	0.155254	0.991137	0.992618	0.992709	1	not sig		NO
P19253	ENSMUSG00000074129	22121	Rpl13a	ribosomal protein L13A	39.9	13	14	16.4406	15.6914	16.0408	15.6688	11.7337	16.0704	16.0265	16.3954	16.2248	16.0576	14.491	16.2156	-1.56664	0.157946	-1.72458	1.72458	0.32076	0.413991	0.989612	0.353791	not sig		NO
P19258	ENSMUSG00000107283	17527	Mpv17	MpV17 mitochondrial inner membrane protein	17.61	2	2	18.2933	17.787	18.605	18.0577	17.7246	18.2352	18.5305	18.4217	18.0086	18.2284	18.0058	18.3202	-0.222601	0.091799	-0.3144	0.3144	0.511806	0.692124	0.93618	0.499926	not sig		NO
P19536	ENSMUSG00000061518	12859	Cox5b	cytochrome c oxidase subunit 5B	74.22	10	10	18.8176	18.5191	18.3027	18.5858	18.0123	18.3264	18.4896	18.5088	18.7048	18.5465	18.3082	18.5677	-0.238307	0.0212514	-0.259559	0.259559	0.379608	0.469867	0.993178	0.416091	not sig		NO
P19783	ENSMUSG00000031818	12857	Cox4i1	cytochrome c oxidase subunit 4I1	64.5	16	16	19.7677	19.1756	19.5683	19.4691	19.3771	19.5655	19.5586	19.5462	19.6299	19.5039	19.4705	19.5782	-0.033369	0.0743475	-0.107717	0.107717	0.772789	0.973318	0.876475	0.763223	not sig		NO
P20029	ENSMUSG00000026864	14828	Hspa5	heat shock protein 5	62.44	52	52	21.4613	21.1388	21.3915	21.3927	21.005	21.4418	21.1855	21.2537	21.4432	21.3305	21.2798	21.2942	-0.0507412	-0.0363781	-0.0143631	0.0507412	0.942993	0.940955	0.969048	0.995088	not sig		NO
P20108	ENSMUSG00000024997	11757	Prdx3	peroxiredoxin 3	59.14	15	15	13.5675	15.2698	8.86307	12.686	12.7592	13.4512	15.049	13.1896	14.3722	12.5668	12.9655	14.2036	0.398709	1.63684	-1.23813	1.63684	0.607117	0.968045	0.603942	0.741512	not sig		NO
P20239	ENSMUSG00000030911	22787	Zp2	zona pellucida glycoprotein 2	67.32	60	60	21.7937	21.2832	21.3714	21.3215	20.686	21.2067	21.8221	21.8683	21.5692	21.4828	21.0714	21.7532	-0.411333	0.270464	-0.681797	0.681797	0.0540967	0.223903	0.476439	0.0469979	not sig		NO
P20918	ENSMUSG00000059481	18815	Plg	plasminogen	59.73	40	40	12.7668	14.1278	10.0555	11.4282	13.4778	12.6787	12.6928	10.0123	12.4122	12.3167	12.5282	11.7058	0.211543	-0.610909	0.822452	0.822452	0.810344	0.985411	0.886608	0.806859	not sig		NO
P21271	ENSMUSG00000025885	17919	Myo5b	myosin VB	68.81	131	141	17.4958	17.2921	17.1113	16.6395	16.0019	17.1261	16.9888	17.3413	17.2825	17.2998	16.5892	17.2042	-0.710577	-0.0955373	-0.61504	0.710577	0.101661	0.114161	0.944193	0.172626	not sig		NO
P21956	ENSMUSG00000030605	17304	Mfge8	milk fat globule EGF and factor V/VIII domain containing	51.4	21	21	17.2406	17.0872	17.311	17.2507	17.2984	17.5919	17.543	17.3474	18.0688	17.213	17.3804	17.653	0.167404	0.440093	-0.272689	0.440093	0.173178	0.704006	0.157073	0.426362	not sig		NO
P22892	ENSMUSG00000031731	11765	Ap1g1	adaptor protein complex AP-1, gamma 1 subunit	49.76	34	36	12.6452	12.5363	16.6416	16.1007	10.434	13.558	15.6346	11.569	13.2496	13.941	13.3643	13.4844	-0.576762	-0.456627	-0.120135	0.576762	0.954361	0.954801	0.971342	0.99798	not sig		NO
P22935	ENSMUSG00000004885	12904	Crabp2	cellular retinoic acid binding protein II	73.91	11	12	12.4443	10.4583	13.0596	11.6994	8.8702	13.6849	11.4212	13.1143	13.5127	11.9874	11.4182	12.6827	-0.569223	0.695359	-1.26458	1.26458	0.684546	0.915215	0.877007	0.661469	not sig		NO
P23116	ENSMUSG00000024991	13669	Eif3a	eukaryotic translation initiation factor 3, subunit A	62.72	105	105	15.9525	14.4596	14.4734	16.8922	16.7803	13.4481	16.5418	14.6744	16.4019	14.9618	15.7069	15.8727	0.745047	0.910884	-0.165837	0.910884	0.702267	0.791213	0.709315	0.988016	not sig		NO
P23242	ENSMUSG00000050953	14609	Gja1	gap junction protein, alpha 1	55.5	23	23	16.1494	14.3974	15.4053	13.4848	15.5025	15.0997	15.4648	14.7589	13.2965	15.3173	14.6956	14.5067	-0.621714	-0.810626	0.188911	0.810626	0.621084	0.747695	0.619792	0.972298	not sig		NO
P23475	ENSMUSG00000022471	14375	Xrcc6	X-ray repair complementing defective repair in Chinese hamster cells 6	54.93	35	35	15.9456	15.898	15.4088	12.4644	13.2685	10.1234	15.954	15.5375	13.2805	15.7508	11.9521	14.924	-3.79869	-0.826778	-2.97191	3.79869	0.0237224	0.024414	0.717685	0.0639981	Fresh vs.Aged	Cluster 3	YES
P23506	ENSMUSG00000019795	18537	Pcmt1	protein-L-isoaspartate (D-aspartate) O-methyltransferase 1	87.22	20	20	15.7431	16.2679	10.7253	14.4604	8.36682	14.9881	15.9049	15.6067	15.95	14.2454	12.6051	15.8205	-1.64031	1.57511	-3.21542	3.21542	0.4174	0.757763	0.773605	0.387855	not sig		NO
P23591	ENSMUSG00000022570	22122	Gfus	GDP-L-fucose synthase	67.29	20	20	15.7107	15.6488	15.8697	15.7075	11.9682	16.3898	15.3184	15.6218	15.4634	15.743	14.6885	15.4679	-1.05454	-0.275193	-0.779349	1.05454	0.644984	0.639112	0.967768	0.776502	not sig		NO
P24369	ENSMUSG00000032383	19035	Ppib	peptidylprolyl isomerase B	67.59	22	22	11.1987	11.8813	12.1797	14.0352	10.6143	13.5328	16.012	11.273	9.95343	11.7532	12.7274	12.4128	0.974193	0.659571	0.314622	0.974193	0.854837	0.847362	0.925806	0.982435	not sig		NO
P24472	ENSMUSG00000032348	14860	Gsta4	glutathione S-transferase, alpha 4	53.15	13	15	18.2938	17.8694	17.1893	16.7289	17.1627	17.8605	17.9026	18.2426	18.1461	17.7842	17.2507	18.0971	-0.53348	0.312943	-0.846423	0.846423	0.164867	0.405133	0.709478	0.149998	not sig		NO
P24547	ENSMUSG00000062867	23918	Impdh2	inosine monophosphate dehydrogenase 2	68.09	36	38	16.5561	13.4421	12.8668	16.1569	14.647	16.375	15.7825	15.8909	16.6878	14.2883	15.7263	16.1204	1.43799	1.83207	-0.394081	1.83207	0.268386	0.419312	0.271327	0.92772	not sig		NO
P24860	ENSMUSG00000041431	268697	Ccnb1	cyclin B1	36.28	15	15	15.2654	9.37068	12.6707	15.173	15.7784	15.5193	16.3388	15.9095	16.1763	12.4356	15.4902	16.1416	3.05463	3.70597	-0.65134	3.70597	0.0796252	0.154336	0.0854393	0.890173	not sig		NO
P25206	ENSMUSG00000041859	17215	Mcm3	minichromosome maintenance complex component 3	73.52	54	54	14.5781	15.945	15.2113	13.3582	14.2025	9.96002	15.0866	15.4176	15.9478	15.2448	12.5069	15.484	-2.73789	0.239213	-2.9771	2.9771	0.0688327	0.111223	0.975504	0.0848718	not sig		NO
P25444	ENSMUSG00000044533	16898	Rps2	ribosomal protein S2	58.02	20	20	19.8619	19.9498	19.7145	19.2623	19.814	19.3307	19.7743	20.2112	19.8578	19.8421	19.469	19.9478	-0.373069	0.105706	-0.478775	0.478775	0.0941305	0.195751	0.843683	0.0955356	not sig		NO
P26043	ENSMUSG00000032050	19684	Rdx	radixin	85.76	54	78	20.2701	20.2007	20.016	19.8458	19.6382	20.1021	20.2794	20.3408	20.3114	20.1623	19.862	20.3106	-0.300276	0.148259	-0.448535	0.448535	0.0313742	0.120337	0.510655	0.0282794	not sig		NO
P26231	ENSMUSG00000037815	12385	Ctnna1	catenin (cadherin associated protein), alpha 1	69.87	46	56	17.9528	17.6268	17.3208	17.957	17.8506	17.2708	18.0434	17.7002	17.6621	17.6335	17.6928	17.8019	0.0593536	0.168437	-0.109084	0.168437	0.798035	0.969467	0.785971	0.90173	not sig		NO
P26350	ENSMUSG00000026238	19231	Ptma	prothymosin alpha	36.04	7	7	14.9163	15.1112	14.3013	14.0841	14.6169	15.0073	14.7275	14.6474	15.207	14.7763	14.5694	14.8607	-0.206818	0.0843946	-0.291213	0.291213	0.677041	0.809823	0.964447	0.667396	not sig		NO
P26443	ENSMUSG00000021794	14661	Glud1	glutamate dehydrogenase 1	62.01	8	32	16.3015	15.8353	15.6784	16.3641	14.863	16.3622	15.8829	16.5671	16.5345	15.9384	15.8631	16.3282	-0.0753217	0.38976	-0.465082	0.465082	0.599167	0.986113	0.702506	0.612137	not sig		NO
P26450	ENSMUSG00000041417	18708	Pik3r1	phosphoinositide-3-kinase regulatory subunit 1	60.08	39	47	16.9973	17.1528	16.82	17.1594	16.7593	16.7271	17.1929	16.6868	17.292	16.99	16.8819	17.0573	-0.108146	0.0672024	-0.175349	0.175349	0.706367	0.862428	0.943608	0.687903	not sig		NO
P26638	ENSMUSG00000068739	20226	Sars	seryl-aminoacyl-tRNA synthetase	67.58	33	33	16.5485	15.698	16.7479	16.1164	16.0321	16.7135	16.7807	15.4779	15.7314	16.3315	16.2873	15.9967	-0.0441461	-0.334823	0.290677	0.334823	0.736739	0.994797	0.751353	0.804111	not sig		NO
P26883	ENSMUSG00000032966	14225	Fkbp1a	FK506 binding protein 1a	73.15	8	8	12.6107	13.3484	11.7413	11.5122	8.06752	11.604	11.2095	11.7211	12.5421	12.5668	10.3946	11.8243	-2.17223	-0.742547	-1.42968	2.17223	0.200566	0.186234	0.775986	0.428696	not sig		NO
P27546	ENSMUSG00000032479	17758	Map4	microtubule-associated protein 4	66.67	78	78	18.861	18.674	18.48	18.9421	18.5565	18.6317	18.7149	18.9108	19.0139	18.6717	18.7101	18.8799	0.0384525	0.208191	-0.169738	0.208191	0.393979	0.964589	0.40366	0.530945	not sig		NO
P27612	ENSMUSG00000028577	18786	Plaa	phospholipase A2, activating protein	71.41	57	57	19.5868	19.6475	19.5522	19.1785	19.2054	19.5125	19.5791	19.6693	19.6977	19.5955	19.2988	19.6487	-0.296695	0.0532025	-0.349898	0.349898	0.0209487	0.0466863	0.845284	0.0239483	not sig		NO
P27641	ENSMUSG00000026187	22596	Xrcc5	X-ray repair complementing defective repair in Chinese hamster cells 5	57.1	40	40	13.7205	14.7987	15.4454	11.3214	13.9066	13.7109	15.4824	11.066	14.8422	14.6549	12.9796	13.7969	-1.67525	-0.857978	-0.817267	1.67525	0.515835	0.486677	0.81328	0.828503	not sig		NO
P27659	ENSMUSG00000060036	27367	Rpl3	ribosomal protein L3	54.59	29	32	17.9567	17.4898	17.3845	17.4502	17.5297	17.2177	17.2479	16.9934	16.7609	17.6104	17.3992	17.0007	-0.211152	-0.609637	0.398485	0.609637	0.056129	0.569875	0.0503901	0.192605	not sig		NO
P27773	ENSMUSG00000027248	14827	Pdia3	protein disulfide isomerase associated 3	81.78	67	67	21.7979	21.5913	21.7175	21.8372	21.0917	21.635	21.8064	21.8683	21.8013	21.7022	21.5213	21.8254	-0.180915	0.123136	-0.30405	0.30405	0.337512	0.627706	0.798535	0.312845	not sig		NO
P28271	ENSMUSG00000028405	11428	Aco1	aconitase 1	65.58	55	56	18.5094	17.9219	18.2882	17.8913	17.5795	17.7812	18.3811	18.3016	18.5691	18.2398	17.7507	18.4173	-0.489118	0.177439	-0.666557	0.666557	0.0195821	0.0650234	0.583235	0.0188691	not sig		NO
P28474	ENSMUSG00000028138	11532	Adh5	alcohol dehydrogenase 5 (class III), chi polypeptide	77.81	22	24	18.1596	18.5559	18.1871	17.6504	17.6735	18.3311	18.0993	18.6235	18.7338	18.3009	17.885	18.4855	-0.41584	0.184659	-0.600498	0.600498	0.144461	0.325111	0.772416	0.135898	not sig		NO
P28656	ENSMUSG00000058799	53605	Nap1l1	nucleosome assembly protein 1-like 1	48.59	18	18	16.4354	16.0718	15.6822	16.2244	15.9862	16.2428	16.2717	16.5397	16.5148	16.0631	16.1511	16.4421	0.0880223	0.37896	-0.290938	0.37896	0.226583	0.902595	0.226404	0.38193	not sig		NO
P28659	ENSMUSG00000005506	13046	Celf1	CUGBP, Elav-like family member 1	36.21	15	18	13.01	16.0693	15.0469	15.6718	13.3483	12.5615	15.7058	15.9255	16.2905	14.7087	13.8605	15.9739	-0.848198	1.26521	-2.11341	2.11341	0.217942	0.719777	0.503074	0.197948	not sig		NO
P28660	ENSMUSG00000027002	50884	Nckap1	NCK-associated protein 1	47.7	49	50	13.1869	13.6392	15.2494	10.1952	12.7534	15.6494	14.4897	15.2609	15.7245	14.0252	12.866	15.1584	-1.15918	1.13321	-2.29238	2.29238	0.336722	0.705881	0.716252	0.3085	not sig		NO
P28740	ENSMUSG00000021693	16563	Kif2a	kinesin family member 2A	56.74	36	39	16.3495	16.1367	15.9187	15.132	14.9123	15.2234	15.9543	16.1672	15.5652	16.1349	15.0892	15.8956	-1.04573	-0.23938	-0.806348	1.04573	0.00372167	0.00379483	0.470199	0.0132995	Fresh vs.Aged	Cluster 3	YES
P28867	ENSMUSG00000021948	18753	Prkcd	protein kinase C, delta	66.62	42	44	14.9041	15.7018	13.4863	14.3052	15.4476	12.9121	14.7565	15.8225	15.7605	14.6974	14.2217	15.4465	-0.475749	0.749068	-1.22482	1.22482	0.402714	0.844612	0.668964	0.378407	not sig		NO
P29341	ENSMUSG00000022283	18458	Pabpc1	poly(A) binding protein, cytoplasmic 1	73.9	47	47	16.5362	15.8086	16.053	16.3804	16.1566	15.8854	16.4818	16.9572	17.0003	16.1326	16.1408	16.8131	0.00816735	0.680465	-0.672297	0.680465	0.0552015	0.999412	0.0770741	0.0803212	not sig		NO
P29387	ENSMUSG00000027669	14696	Gnb4	guanine nucleotide binding protein (G protein), beta 4	71.76	11	15	13.6778	14.7468	14.8406	13.778	14.4097	14.5263	14.5189	15.0049	14.2865	14.4217	14.238	14.6034	-0.18372	0.181732	-0.365452	0.365452	0.674374	0.891347	0.893514	0.649978	not sig		NO
P29758	ENSMUSG00000030934	18242	Oat	ornithine aminotransferase	71.75	26	26	16.8364	12.2364	10.9765	16.8716	16.4833	17.3921	11.8404	11.5866	16.326	13.3497	16.9156	13.251	3.5659	-0.0987399	3.66464	3.66464	0.178202	0.234649	0.998564	0.22018	not sig		NO
P29788	ENSMUSG00000017344	22370	Vtn	vitronectin	39.75	14	15	16.4481	16.455	16.4305	16.281	7.35652	15.3957	16.0797	15.295	15.9955	16.4445	13.0111	15.7901	-3.43342	-0.654414	-2.77901	3.43342	0.357316	0.365631	0.957634	0.498309	not sig		NO
P30416	ENSMUSG00000030357	14228	Fkbp4	FK506 binding protein 4	79.48	47	47	17.5585	17.0815	16.8428	16.84	16.4892	16.2203	17.4394	17.4699	17.3827	17.161	16.5165	17.4307	-0.644488	0.26973	-0.914218	0.914218	0.0173636	0.0661776	0.500726	0.0161463	not sig		NO
P30658	ENSMUSG00000025577	12416	Cbx2	chromobox 2	45.86	18	18	10.0484	12.2821	13.4645	15.0825	14.2432	13.0576	9.73238	11.7887	13.2087	11.9317	14.1278	11.5766	2.19609	-0.355105	2.5512	2.5512	0.169504	0.264009	0.957206	0.185512	not sig		NO
P30681	ENSMUSG00000054717	97165	Hmgb2	high mobility group box 2	49.52	15	18	17.8139	17.6498	17.3321	16.4511	16.1092	16.2633	17.0493	17.2119	17.4666	17.5986	16.2746	17.2426	-1.32406	-0.355997	-0.968064	1.32406	0.000649511	0.000621495	0.177382	0.00327477	Fresh vs.Aged	Cluster 3	YES
P31230	ENSMUSG00000028029	13722	Aimp1	aminoacyl tRNA synthetase complex-interacting multifunctional protein 1	82.26	24	24	16.846	16.6828	16.7421	16.9018	16.7602	16.9168	17.1208	16.9182	17.3791	16.757	16.8596	17.1394	0.102637	0.382401	-0.279764	0.382401	0.0487576	0.695692	0.0469811	0.134849	not sig		NO
P31786	ENSMUSG00000026385	13167	Dbi	diazepam binding inhibitor	79.31	9	9	14.0055	15.2682	13.9246	12.1119	14.4516	14.0709	14.2324	14.1702	14.7685	14.3994	13.5448	14.3904	-0.854607	-0.00903091	-0.845576	0.854607	0.433885	0.491259	0.99991	0.497838	not sig		NO
P31938	ENSMUSG00000004936	26395	Map2k1	mitogen-activated protein kinase kinase 1	66.16	21	28	12.4303	7.58409	11.2016	13.4432	12.3835	13.632	12.5165	14.9494	13.415	10.4054	13.1529	13.627	2.74753	3.2216	-0.474066	3.2216	0.109264	0.187801	0.120459	0.935843	not sig		NO
P32020	ENSMUSG00000028603	20280	Scp2	sterol carrier protein 2, liver	42.78	25	25	16.0636	16.0426	14.4617	11.9604	13.6983	8.08969	16.1084	14.966	16.4914	15.5226	11.2495	15.8553	-4.27313	0.332661	-4.60579	4.60579	0.0357085	0.0609946	0.972274	0.0461085	Aged vs.MG132	Cluster 3	YES
P32067	ENSMUSG00000068882	20823	Ssb	Sjogren syndrome antigen B	60.24	34	34	15.3272	15.7257	15.0249	15.1249	13.9847	14.9547	15.6505	15.3893	15.2209	15.3593	14.6881	15.4202	-0.671134	0.0609645	-0.732099	0.732099	0.1453	0.212875	0.983384	0.170766	not sig		NO
P32921	ENSMUSG00000021266	22375	Wars	tryptophanyl-tRNA synthetase	64.66	33	33	17.4232	16.9957	16.6439	16.842	15.1501	16.8787	16.4621	17.0277	17.2106	17.0209	16.2902	16.9001	-0.730707	-0.120805	-0.609902	0.730707	0.397889	0.412205	0.97224	0.524926	not sig		NO
P33174	ENSMUSG00000034311	16571	Kif4	kinesin family member 4	56.13	61	62	14.9575	13.4925	14.181	13.5712	8.73517	13.241	14.4965	14.231	13.9388	14.2104	11.8491	14.2221	-2.36125	0.0117614	-2.37302	2.37302	0.200704	0.253811	0.999957	0.251051	not sig		NO
P33215	ENSMUSG00000019988	17997	Nedd1	neural precursor cell expressed, developmentally down-regulated gene 1	45.61	18	18	11.8191	13.2913	13.436	13.0741	13.2727	13.0774	14.313	13.8711	13.2776	12.8488	13.1414	13.8206	0.292591	0.971781	-0.67919	0.971781	0.207811	0.82717	0.197736	0.405739	not sig		NO
P34022	ENSMUSG00000005732	19385	Ranbp1	RAN binding protein 1	72.41	13	13	19.0627	18.9516	18.9993	18.8651	19.1157	19.0531	19.0662	19.0916	18.9699	19.0045	19.0113	19.0425	0.00676862	0.0379886	-0.03122	0.0379886	0.86179	0.995324	0.865783	0.906545	not sig		NO
P34884	ENSMUSG00000033307	17319	Mif	macrophage migration inhibitory factor (glycosylation-inhibiting factor)	78.26	7	7	14.323	13.542	13.3693	11.8569	9.27122	12.3214	15.5612	13.7989	14.5921	13.7448	11.1498	14.6507	-2.59493	0.905949	-3.50088	3.50088	0.0205678	0.0658079	0.606847	0.0200108	Aged vs.MG132	Cluster 2	YES
P35235	ENSMUSG00000043733	19247	Ptpn11	protein tyrosine phosphatase, non-receptor type 11	72.34	46	46	17.0406	17.3929	17.1495	17.0495	16.663	17.172	16.8989	17.2395	17.3233	17.1944	16.9615	17.1539	-0.232866	-0.0405077	-0.192358	0.232866	0.45282	0.46485	0.973967	0.580621	not sig		NO
P35276	ENSMUSG00000019066	19340	Rab3d	RAB3D, member RAS oncogene family	65.75	11	17	18.7442	18.1386	18.2842	19.1607	18.7557	18.1709	18.0576	18.3566	19.3317	18.389	18.6957	18.582	0.306763	0.192988	0.113774	0.306763	0.769733	0.755027	0.891838	0.960504	not sig		NO
P35278	ENSMUSG00000019173	19345	Rab5c	RAB5C, member RAS oncogene family	78.7	9	12	17.401	17.3318	17.5828	17.6629	16.6458	17.0833	17.5644	17.0292	17.6706	17.4385	17.1307	17.4214	-0.307877	-0.0171486	-0.290729	0.307877	0.541118	0.5819	0.998157	0.614207	not sig		NO
P35279	ENSMUSG00000030704	19346	Rab6a	RAB6A, member RAS oncogene family	67.31	9	17	16.956	16.5915	15.6398	17.183	16.8616	16.6549	17.0482	16.7817	16.571	16.3958	16.8998	16.8003	0.504048	0.404534	0.0995141	0.504048	0.395368	0.402115	0.538954	0.959484	not sig		NO
P35282	ENSMUSG00000020132	216344	Rab21	RAB21, member RAS oncogene family	70.27	21	21	18.7194	18.3251	18.4907	19.3336	18.528	18.3078	19.0667	18.6173	19.0452	18.5118	18.7232	18.9097	0.211396	0.397972	-0.186576	0.397972	0.454031	0.76494	0.42474	0.809927	not sig		NO
P35285	ENSMUSG00000027519	19334	Rab22a	RAB22A, member RAS oncogene family	77.84	13	15	15.2588	15.7716	15.4508	14.9502	14.4959	15.7201	15.3553	15.9385	16.335	15.4937	15.0554	15.8762	-0.438335	0.382485	-0.82082	0.82082	0.193034	0.539157	0.617704	0.171812	not sig		NO
P35293	ENSMUSG00000073639	19330	Rab18	RAB18, member RAS oncogene family	79.13	16	16	13.1223	11.2437	12.4506	13.0378	9.66363	11.717	12.9812	13.9861	13.5468	12.2722	11.4728	13.5047	-0.799384	1.23251	-2.0319	2.0319	0.178528	0.692635	0.445821	0.161257	not sig		NO
P35486	ENSMUSG00000031299	18597	Pdha1	pyruvate dehydrogenase E1 alpha 1	82.05	34	35	18.6372	17.7948	17.9914	18.6672	17.883	18.0401	18.4038	18.3594	18.6973	18.1411	18.1968	18.4868	0.0556521	0.345706	-0.290054	0.345706	0.501885	0.981041	0.516604	0.61881	not sig		NO
P35527					70.47	48	49	22.9101	21.9389	19.1641	19.3114	23.9703	19.2838	22.5267	20.3521	19.5061	21.3377	20.8552	20.795	-0.482555	-0.542739	0.0601833	0.542739	0.943184	0.958364	0.947723	0.999334	not sig		NO
P35564	ENSMUSG00000020368	12330	Canx	calnexin	62.44	55	55	19.5567	19.2	18.4037	19.1594	18.8302	19.6335	19.6398	19.8605	19.6186	19.0535	19.2077	19.7063	0.154243	0.652819	-0.498576	0.652819	0.218716	0.896361	0.217894	0.375025	not sig		NO
P35585	ENSMUSG00000003033	11767	Ap1m1	adaptor-related protein complex AP-1, mu subunit 1	65.25	21	21	15.7571	16.1567	15.1293	14.9121	13.9753	15.0282	16.0925	16.3644	16.5281	15.6811	14.6385	16.3283	-1.04255	0.647284	-1.68984	1.68984	0.0121051	0.0749839	0.279004	0.0103194	Aged vs.MG132	Cluster 2	YES
P35700	ENSMUSG00000028691	18477	Prdx1	peroxiredoxin 1	80.4	18	30	24.0515	24.3894	24.5934	24.4185	24.0301	24.3042	24.6239	24.4507	24.8102	24.3448	24.2509	24.6283	-0.0938245	0.2835	-0.377325	0.377325	0.1752	0.865172	0.328144	0.172817	not sig		NO
P35908					91.39	45	57	22.5105	23.2068	20.46	19.3466	21.3293	20.4316	22.931	22.8486	19.7177	22.0591	20.3692	21.8324	-1.6899	-0.226657	-1.46324	1.6899	0.367887	0.390044	0.980289	0.480643	not sig		NO
P35922	ENSMUSG00000000838	14265	Fmr1	FMRP translational regulator 1	63.19	27	28	14.3844	12.6081	13.9235	13.819	13.8072	13.4905	14.7492	14.2047	14.0221	13.6387	13.7056	14.3253	0.0668905	0.686676	-0.619786	0.686676	0.350293	0.989273	0.382178	0.446757	not sig		NO
P35979	ENSMUSG00000038900	269261	Rpl12	ribosomal protein L12	69.09	11	11	18.1841	17.8403	17.8082	17.3556	7.31434	17.6813	18.0051	17.8183	17.9718	17.9442	14.1171	17.9317	-3.82712	-0.012448	-3.81467	3.82712	0.349493	0.409299	0.999989	0.411354	not sig		NO
P35980	ENSMUSG00000059070	19899	Rpl18	ribosomal protein L18	51.6	13	13	16.3826	15.076	16.2335	15.828	16.4087	14.6242	16.1405	16.1988	15.81	15.8974	15.6203	16.0498	-0.277105	0.152394	-0.429498	0.429498	0.745646	0.874149	0.959504	0.731057	not sig		NO
P36536	ENSMUSG00000020088	20224	Sar1a	secretion associated Ras related GTPase 1A	63.64	12	15	16.1786	16.1803	16.2816	16.5102	16.2448	16.4974	16.4918	16.2401	16.8201	16.2135	16.4175	16.5173	0.203957	0.303818	-0.0998618	0.303818	0.22211	0.444491	0.208316	0.805905	not sig		NO
P36916	ENSMUSG00000024429	14670	Gnl1	guanine nucleotide binding protein-like 1	53.87	29	29	15.8237	14.4627	16.5857	6.68428	9.579	12.1318	15.2197	15.7815	15.5794	15.624	9.46504	15.5269	-6.15899	-0.0971576	-6.06184	6.15899	0.00668226	0.0104101	0.997303	0.0112113	Fresh&MG132 vs.Aged	Cluster 3	YES
P36993	ENSMUSG00000061130	19043	Ppm1b	protein phosphatase 1B, magnesium dependent, beta isoform	77.95	21	24	12.3304	11.289	18.6814	13.0612	7.10851	16.9375	12.1275	12.9097	13.4153	14.1003	12.3691	12.8175	-1.73121	-1.28278	-0.448432	1.73121	0.841642	0.838472	0.906612	0.987914	not sig		NO
P37040	ENSMUSG00000005514	18984	Por	P450 (cytochrome) oxidoreductase	63.72	43	43	17.0538	16.7988	16.6581	16.8874	16.7418	16.3506	16.4568	16.5916	16.8207	16.8369	16.6599	16.623	-0.176987	-0.213872	0.0368849	0.213872	0.500513	0.622698	0.512528	0.977995	not sig		NO
P38647	ENSMUSG00000024359	15526	Hspa9	heat shock protein 9	66.72	57	58	19.1286	18.6608	18.62	19.0795	18.7929	18.7936	18.8847	18.9308	18.9033	18.8031	18.8887	18.9062	0.0855766	0.103133	-0.0175564	0.103133	0.783333	0.848752	0.790371	0.992934	not sig		NO
P39054	ENSMUSG00000033335	13430	Dnm2	dynamin 2	60.57	34	53	13.2423	15.2928	15.1249	12.4954	8.81278	13.3439	15.4048	15.3039	15.5733	14.5533	11.5507	15.4273	-3.00265	0.873997	-3.87664	3.87664	0.0484583	0.117811	0.775053	0.0491265	Aged vs.MG132	Cluster 2	YES
P40124	ENSMUSG00000028656	12331	Cap1	CAP, adenylate cyclase-associated protein 1 (yeast)	62.24	28	29	16.3221	16.4222	16.3394	16.4891	16.5435	16.2806	16.6075	16.7763	16.8588	16.3612	16.4377	16.7475	0.0765065	0.38629	-0.309783	0.38629	0.0129605	0.701582	0.0138126	0.0356054	not sig		NO
P40142	ENSMUSG00000021957	21881	Tkt	transketolase	82.02	45	45	17.3969	17.3024	16.7676	16.9142	17.4361	17.3151	17.2442	17.1413	17.9655	17.1557	17.2218	17.4503	0.0661577	0.294681	-0.228523	0.294681	0.603731	0.972773	0.604015	0.730905	not sig		NO
P40336	ENSMUSG00000020078	30930	Vps26a	VPS26 retromer complex component A	67.58	21	22	13.1475	13.6757	14.1793	12.2253	11.9988	12.3785	13.8961	13.0093	13.9667	13.6675	12.2009	13.624	-1.46664	-0.0434501	-1.42319	1.46664	0.0105689	0.015669	0.992068	0.0179145	Fresh&MG132 vs.Aged	Cluster 3	YES
P40630	ENSMUSG00000003923	21780	Tfam	transcription factor A, mitochondrial	53.91	22	22	19.6822	19.8844	19.6162	19.6964	19.4534	20.1148	19.8796	19.3181	19.7963	19.7276	19.7549	19.6647	0.0272753	-0.0628951	0.0901705	0.0901705	0.918525	0.991779	0.957309	0.914866	not sig		NO
P41105	ENSMUSG00000030432	19943	Rpl28	ribosomal protein L28	64.23	14	14	18.1665	17.3396	17.8051	17.18	17.1309	17.253	17.7062	17.8271	17.4455	17.7704	17.188	17.6596	-0.582423	-0.110791	-0.471632	0.582423	0.0777502	0.0819642	0.870104	0.156643	not sig		NO
P41216	ENSMUSG00000018796	14081	Acsl1	acyl-CoA synthetase long-chain family member 1	64.81	38	43	17.2092	17.0712	17.8394	17.8168	16.5544	17.4098	17.7231	16.9383	17.5491	17.3733	17.2603	17.4035	-0.11292	0.0302514	-0.143171	0.143171	0.9349	0.959135	0.99699	0.935396	not sig		NO
P42125	ENSMUSG00000024132	13177	Eci1	enoyl-Coenzyme A delta isomerase 1	44.29	14	14	20.1181	20.1133	20.1874	20.6672	20.1414	12.3457	20.1855	20.4598	20.4772	20.1396	17.7181	20.3742	-2.4215	0.234562	-2.65606	2.65606	0.456947	0.547477	0.993749	0.491141	not sig		NO
P42208	ENSMUSG00000026276	18000	Septin2	septin 2	77.84	22	22	12.6964	11.9317	13.5296	12.5092	12.8288	13.69	10.6457	12.8601	11.5197	12.7192	13.0093	11.6752	0.290104	-1.04408	1.33419	1.33419	0.220671	0.912908	0.366043	0.223102	not sig		NO
P42227	ENSMUSG00000004040	20848	Stat3	signal transducer and activator of transcription 3	70.52	47	48	16.0272	16.6325	16.3834	16.1388	15.1839	16.1856	16.3169	16.2328	16.7426	16.3477	15.8361	16.4308	-0.511631	0.0830822	-0.594713	0.594713	0.227048	0.333065	0.965638	0.245294	not sig		NO
P42932	ENSMUSG00000025613	12469	Cct8	chaperonin containing Tcp1, subunit 8 (theta)	83.21	53	53	18.4472	18.3411	18.3653	18.0898	18.0782	18.3958	18.4429	18.4152	18.3723	18.3845	18.1879	18.4101	-0.196567	0.0256282	-0.222195	0.222195	0.0933134	0.154795	0.957004	0.107819	not sig		NO
P43024	ENSMUSG00000041697	12861	Cox6a1	cytochrome c oxidase subunit 6A1	42.34	3	3	18.596	17.943	18.0883	18.4597	17.4771	18.1429	18.4993	18.284	18.3458	18.2091	18.0266	18.3764	-0.182521	0.167276	-0.349797	0.349797	0.523499	0.811359	0.83814	0.494593	not sig		NO
P45376	ENSMUSG00000001642	11677	Akr1b3	aldo-keto reductase family 1, member B3 (aldose reductase)	69.94	28	29	22.2581	22.1229	22.1758	21.7431	21.9657	22.2067	22.1916	22.1514	22.5185	22.1856	21.9718	22.2872	-0.213771	0.101578	-0.315349	0.315349	0.175662	0.380208	0.780463	0.164347	not sig		NO
P45377	ENSMUSG00000029762	14187	Akr1b8	aldo-keto reductase family 1, member B8	62.97	10	16	15.8265	11.3528	15.8791	11.9308	10.7103	16.2194	10.6368	16.7518	16.4532	14.3528	12.9535	14.6139	-1.39929	0.261132	-1.66043	1.66043	0.775269	0.839849	0.993762	0.784381	not sig		NO
P45591	ENSMUSG00000062929	12632	Cfl2	cofilin 2, muscle	83.73	16	16	19.8477	19.436	19.8499	19.0807	18.8309	19.4945	19.8495	19.9489	20.3608	19.7112	19.1354	20.0531	-0.575812	0.341876	-0.917688	0.917688	0.0204039	0.104743	0.367031	0.0176573	not sig		NO
P45878	ENSMUSG00000056629	114841036	Fkbp2	FK506 binding protein 2	74.29	14	14	14.0562	15.4419	14.17	14.9474	11.3847	13.9771	14.9746	15.3393	15.9751	14.556	13.4364	15.4297	-1.11961	0.873641	-1.99325	1.99325	0.20132	0.519778	0.660005	0.18038	not sig		NO
P46460	ENSMUSG00000034187	18195	Nsf	N-ethylmaleimide sensitive fusion protein	71.24	68	69	19.5217	19.7835	19.6431	18.9506	18.8215	19.9543	19.7856	19.6539	20.2988	19.6494	19.2421	19.9128	-0.407288	0.26337	-0.670658	0.670658	0.218054	0.495081	0.729997	0.198632	not sig		NO
P46471	ENSMUSG00000028932	19181	Psmc2	proteasome (prosome, macropain) 26S subunit, ATPase 2	77.6	40	40	16.9215	16.8309	16.8215	16.7347	15.8604	16.7461	16.8896	17.0745	16.8797	16.858	16.4471	16.9479	-0.410904	0.089978	-0.500882	0.500882	0.176458	0.291333	0.929974	0.185146	not sig		NO
P46638	ENSMUSG00000077450	19326	Rab11b	RAB11B, member RAS oncogene family	68.81	2	16	19.1418	19.2341	18.7656	19.5667	18.3135	18.2078	19.6865	19.4064	19.0401	19.0472	18.696	19.3777	-0.35119	0.330468	-0.681658	0.681658	0.313329	0.678645	0.70767	0.285878	not sig		NO
P46664	ENSMUSG00000015961	11566	Adss	adenylosuccinate synthetase, non muscle	66.89	32	37	19.4606	19.0617	19.1299	18.712	18.9052	19.0445	19.3172	19.3232	19.4465	19.2174	18.8872	19.3623	-0.33016	0.144911	-0.475072	0.475072	0.0288916	0.10259	0.550738	0.0266716	not sig		NO
P46737	ENSMUSG00000031201	210766	Brcc3	BRCA1/BRCA2-containing complex, subunit 3	50.86	11	12	13.3838	13.4846	14.1292	11.4371	7.29767	14.0164	13.1858	14.7045	11.2288	13.6659	10.9171	13.0397	-2.7488	-0.626133	-2.12266	2.7488	0.346351	0.34664	0.936617	0.508422	not sig		NO
P47738	ENSMUSG00000029455	11669	Aldh2	aldehyde dehydrogenase 2, mitochondrial	72.06	36	40	23.8651	23.6939	23.4262	23.3877	23.0461	23.1005	23.7725	23.5935	23.6208	23.6617	23.1781	23.6623	-0.48364	0.000527705	-0.484167	0.484167	0.0224042	0.0340956	0.999992	0.0339455	not sig		NO
P47753	ENSMUSG00000070372	12340	Capza1	capping protein (actin filament) muscle Z-line, alpha 1	80.42	15	19	16.2413	15.919	16.4421	16.3	16.4911	15.9243	16.2138	15.9942	16.3273	16.2008	16.2385	16.1784	0.0376495	-0.0223938	0.0600433	0.0600433	0.955692	0.98087	0.993175	0.952298	not sig		NO
P47754	ENSMUSG00000015733	12343	Capza2	capping protein (actin filament) muscle Z-line, alpha 2	78.67	15	15	15.7537	15.6736	15.3417	15.5354	15.7748	15.4924	14.9239	15.7332	16.0865	15.5897	15.6008	15.5812	0.0111913	-0.00846612	0.0196574	0.0196574	0.997949	0.999271	0.999583	0.997754	not sig		NO
P47757	ENSMUSG00000028745	12345	Capzb	capping protein (actin filament) muscle Z-line, beta	60.29	21	21	17.4371	16.778	17.2599	18.3239	16.4461	16.6127	17.0471	17.0326	17.0199	17.1583	17.1276	17.0332	-0.0307866	-0.12513	0.0943438	0.12513	0.968706	0.998038	0.968241	0.981777	not sig		NO
P47758	ENSMUSG00000032553	20818	Srprb	signal recognition particle receptor, B subunit	60.59	20	20	17.0075	16.4014	15.9446	9.25572	16.2795	16.0445	12.8877	16.0845	16.727	16.4511	13.8599	15.2331	-2.59123	-1.21806	-1.37317	2.59123	0.515905	0.487058	0.839575	0.802135	not sig		NO
P47802	ENSMUSG00000064068	17827	Mtx1	metaxin 1	44.79	17	17	14.4177	13.8564	14.3868	14.6377	11.1982	13.3606	14.367	14.3273	14.7361	14.2203	13.0655	14.4768	-1.15478	0.25651	-1.41129	1.41129	0.276849	0.409889	0.950283	0.286749	not sig		NO
P47809	ENSMUSG00000033352	26398	Map2k4	mitogen-activated protein kinase kinase 4	70.53	24	24	16.0424	15.1362	14.341	15.2717	13.1012	16.0468	15.2294	15.5872	16.6138	15.1732	14.8066	15.8101	-0.366614	0.636926	-1.00354	1.00354	0.555438	0.912223	0.764203	0.534179	not sig		NO
P47867	ENSMUSG00000032181	20255	Scg3	secretogranin III	57.54	28	28	14.183	13.6808	11.663	12.6042	5.85603	13.485	12.5067	13.1889	13.3966	13.1756	10.6484	13.0307	-2.52722	-0.144898	-2.38232	2.52722	0.443614	0.486829	0.997322	0.523163	not sig		NO
P47911	ENSMUSG00000029614	19988	Rpl6	ribosomal protein L6	52.7	24	24	16.8951	16.8133	17.1182	16.3736	16.6211	16.7733	16.9986	16.8697	16.7825	16.9422	16.5894	16.8836	-0.352872	-0.0586185	-0.294254	0.352872	0.0736654	0.0801766	0.897557	0.141642	not sig		NO
P47915	ENSMUSG00000048758	19944	Rpl29	ribosomal protein L29	35.62	7	7	17.8386	17.3803	17.6666	17.0526	17.4048	17.171	17.8208	17.4405	17.2638	17.6285	17.2095	17.5083	-0.418985	-0.120128	-0.298857	0.418985	0.161172	0.154207	0.812869	0.334214	not sig		NO
P47955	ENSMUSG00000007892	56040	Rplp1	ribosomal protein, large, P1	66.67	3	3	15.6492	15.2799	11.9393	14.0318	12.2916	12.6315	15.3121	15.2227	15.0209	14.2895	12.985	15.1853	-1.30454	0.895771	-2.20031	2.20031	0.194031	0.479303	0.690883	0.175015	not sig		NO
P47962	ENSMUSG00000058558	100503670	Rpl5	ribosomal protein L5	59.26	23	23	16.8272	16.3356	16.2744	16.0376	16.1347	15.9933	16.5939	16.7003	16.6384	16.479	16.0552	16.6442	-0.423809	0.165147	-0.588956	0.588956	0.0186466	0.0660512	0.543839	0.0176497	not sig		NO
P47963	ENSMUSG00000000740	270106	Rpl13	ribosomal protein L13	59.24	18	18	17.6561	17.2163	17.5221	17.233	17.5179	16.592	17.2981	17.3826	17.1773	17.4648	17.1143	17.286	-0.350543	-0.178868	-0.171675	0.350543	0.432932	0.403303	0.76736	0.782876	not sig		NO
P47964	ENSMUSG00000057863	54217	Rpl36	ribosomal protein L36	40	7	7	15.2063	15.6753	14.7026	12.8417	12.5719	13.4262	15.7318	15.8129	15.7658	15.1947	12.9466	15.7702	-2.24811	0.575443	-2.82356	2.82356	0.00021987	0.000834989	0.22893	0.0002366	Fresh&MG132 vs.Aged	Cluster 2	YES
P48024	ENSMUSG00000035530	20918	Eif1	eukaryotic translation initiation factor 1	77.88	3	3	14.5796	13.0164	12.0384	13.9496	13.0574	12.6886	14.6135	14.6956	15.0822	13.2114	13.2318	14.7971	0.0203981	1.58565	-1.56525	1.58565	0.0981853	0.999515	0.130597	0.13564	not sig		NO
P48428	ENSMUSG00000042043	21371	Tbca	tubulin cofactor A	84.26	20	20	18.5412	18.337	18.6116	17.6764	17.8946	17.6472	18.3295	18.785	18.4615	18.4966	17.7394	18.5254	-0.757226	0.0287392	-0.785965	0.785965	0.00249707	0.00460749	0.978413	0.0038212	not sig		NO
P48678	ENSMUSG00000028063	16905	Lmna	lamin A	68.72	51	53	16.6827	16.1581	16.0262	16.2356	15.9095	16.1351	16.1766	16.7246	16.6171	16.289	16.0934	16.5061	-0.195608	0.21711	-0.412718	0.412718	0.268934	0.682719	0.629071	0.243356	not sig		NO
P48722	ENSMUSG00000025757	18415	Hspa4l	heat shock protein 4 like	84.01	66	67	17.1738	16.5605	16.8065	17.0011	16.6192	17.4069	17.0702	16.8313	17.409	16.8469	17.0091	17.1035	0.162164	0.256555	-0.094391	0.256555	0.65595	0.828053	0.636893	0.936784	not sig		NO
P48725	ENSMUSG00000001151	18541	Pcnt	pericentrin (kendrin)	42.51	107	107	16.7471	17.0291	16.2932	16.9413	17.371	17.2214	17.6357	17.6752	17.122	16.6898	17.1779	17.4776	0.488049	0.787823	-0.299775	0.787823	0.0513842	0.204452	0.0449938	0.495278	not sig		NO
P48758	ENSMUSG00000051483	12408	Cbr1	carbonyl reductase 1	79.78	22	23	18.2538	17.6804	17.862	17.1293	16.967	17.5384	17.4816	17.3118	18.0992	17.9321	17.2116	17.6309	-0.720491	-0.301214	-0.419277	0.720491	0.101902	0.0893406	0.554311	0.348953	not sig		NO
P48760	ENSMUSG00000009566	14287	Fpgs	folylpolyglutamyl synthetase	47.53	22	22	13.7862	14.5991	14.8699	15.9519	16.3519	16.2372	14.9423	15.1284	15.1824	14.4184	16.1803	15.0844	1.76191	0.665958	1.09595	1.76191	0.0025611	0.00215829	0.131291	0.0212194	Fresh&MG132 vs.Aged	Cluster 1	YES
P48771	ENSMUSG00000032330	12866	Cox7a2	cytochrome c oxidase subunit 7A2	30.12	3	3	17.5893	17.3824	17.0356	16.7168	15.4866	16.6606	17.5062	17.7379	17.536	17.3358	16.288	17.5934	-1.04779	0.257558	-1.30535	1.30535	0.0235877	0.0595588	0.761636	0.0250206	Aged vs.MG132	Cluster 2	YES
P48774	ENSMUSG00000004032	14866	Gstm5	glutathione S-transferase, mu 5	79.91	25	26	18.3158	17.8013	15.9708	17.3719	16.4741	16.7912	18.9961	17.7801	17.3253	17.3626	16.8791	18.0338	-0.48357	0.671192	-1.15476	1.15476	0.35822	0.797978	0.656863	0.332142	not sig		NO
P48962	ENSMUSG00000031633	11739	Slc25a4	solute carrier family 25 (mitochondrial carrier, adenine nucleotide translocator), member 4	69.8	13	13	16.7717	16.7908	15.7768	16.2769	12.8675	13.6498	17.3398	11.8828	17.6925	16.4464	14.2647	15.6383	-2.18173	-0.808084	-1.37365	2.18173	0.502042	0.479561	0.893674	0.730744	not sig		NO
P49025	ENSMUSG00000029516	12704	Cit	citron	59.66	128	130	16.4083	16.6031	16.4404	17.2784	16.4791	17.4865	16.1691	12.7543	16.8066	16.4839	17.0813	15.2434	0.59741	-1.24058	1.83799	1.83799	0.283054	0.843214	0.509943	0.267915	not sig		NO
P49312	ENSMUSG00000046434	15382	Hnrnpa1	heterogeneous nuclear ribonucleoprotein A1	80.31	26	27	16.5025	15.9217	16.1897	16.1973	16.7087	16.3193	16.6616	16.6848	16.0492	16.2047	16.4084	16.4652	0.203786	0.260509	-0.0567224	0.260509	0.583039	0.711823	0.584681	0.972585	not sig		NO
P49615	ENSMUSG00000028969	12568	Cdk5	cyclin-dependent kinase 5	74.66	22	23	17.1552	16.936	15.5553	14.7173	16.6899	15.7567	16.4705	16.1811	16.8501	16.5488	15.7213	16.5006	-0.827526	-0.0482681	-0.779258	0.827526	0.404661	0.447977	0.996863	0.485615	not sig		NO
P49717	ENSMUSG00000022673	17217	Mcm4	minichromosome maintenance complex component 4	61.02	50	51	13.846	12.4502	14.8413	14.7659	12.9485	12.4869	9.22128	15.725	15.297	13.7125	13.4004	13.4144	-0.312059	-0.298063	-0.013996	0.312059	0.98286	0.985169	0.986457	0.99997	not sig		NO
P49718	ENSMUSG00000005410	17218	Mcm5	minichromosome maintenance complex component 5	67.17	49	49	17.3126	16.9434	16.1727	7.584	10.9821	13.548	17.646	16.8691	17.3434	16.8096	10.7047	17.2862	-6.10491	0.476567	-6.58148	6.58148	0.0067952	0.0132205	0.942635	0.00932094	Fresh&MG132 vs.Aged	Cluster 3	YES
P50149	ENSMUSG00000009108	14686	Gnat2	guanine nucleotide binding protein, alpha transducing 2	12.15	2	2	18.5386	19.7382	18.9996	12.3661	14.0111	18.744	18.8887	18.6673	18.6036	19.0921	15.0404	18.7199	-4.05173	-0.372251	-3.67948	4.05173	0.0795251	0.0956699	0.970323	0.128999	not sig		NO
P50247	ENSMUSG00000048087	11615	Gm4737	predicted gene 4737	70.14	31	33	18.6268	18.4976	17.8767	18.5751	18.2541	18.5183	18.1501	18.2599	18.4538	18.3337	18.4492	18.2879	0.115454	-0.0457754	0.161229	0.161229	0.757788	0.860103	0.976078	0.750489	not sig		NO
P50396	ENSMUSG00000015291	14567	Gdi1	guanosine diphosphate (GDP) dissociation inhibitor 1	72.71	22	22	13.8975	11.4569	12.0445	11.7131	13.7945	14.5036	14.2393	14.5923	15.1441	12.4663	13.3371	14.6586	0.870757	2.19228	-1.32153	2.19228	0.139283	0.642225	0.124453	0.392625	not sig		NO
P50446	ENSMUSG00000058354	16687	Krt6a	keratin 6A	45.03	3	24	19.8148	18.3414	17.4489	15.525	19.3158	17.1445	18.5374	17.8092	12.3703	18.535	17.3285	16.239	-1.20658	-2.29608	1.0895	2.29608	0.522891	0.80874	0.494047	0.84011	not sig		NO
P50516	ENSMUSG00000052459	11964	Atp6v1a	ATPase, H+ transporting, lysosomal V1 subunit A	82.33	50	50	17.713	17.6164	17.1771	16.8528	17.0406	17.4081	17.551	17.5475	17.9367	17.5022	17.1005	17.6784	-0.401688	0.176248	-0.577936	0.577936	0.0883704	0.231925	0.709274	0.0826261	not sig		NO
P50518	ENSMUSG00000019210	11973	Atp6v1e1	ATPase, H+ transporting, lysosomal V1 subunit E1	65.49	14	22	16.5947	16.1101	16.51	16.4095	16.3915	16.6196	16.7004	16.507	17.0958	16.4049	16.4735	16.7678	0.0686077	0.362843	-0.294235	0.362843	0.225185	0.935506	0.232974	0.355483	not sig		NO
P50580	ENSMUSG00000025364	18813	Pa2g4	proliferation-associated 2G4	68.27	26	26	16.7305	16.7856	16.2874	16.5391	16.052	16.8209	16.3162	16.2488	16.6233	16.6012	16.4707	16.3961	-0.130547	-0.20513	0.0745826	0.20513	0.708531	0.856479	0.691718	0.949825	not sig		NO
P51150	ENSMUSG00000079477	19349	Rab7	RAB7, member RAS oncogene family	87.92	24	24	17.8211	17.9653	17.8872	17.6936	16.9777	17.8195	18.1249	17.9445	18.2971	17.8912	17.4969	18.1222	-0.394239	0.230966	-0.625205	0.625205	0.0893708	0.280609	0.606253	0.0798419	not sig		NO
P51410	ENSMUSG00000047215	20005	Rpl9	ribosomal protein L9	74.48	14	14	17.1327	17.1216	17.3591	16.3234	17.1563	17.0242	16.7296	17.2394	16.8474	17.2045	16.8346	16.9388	-0.369823	-0.26565	-0.104173	0.369823	0.383226	0.373198	0.577226	0.912544	not sig		NO
P51660	ENSMUSG00000024507	15488	Hsd17b4	hydroxysteroid (17-beta) dehydrogenase 4	66.53	45	45	18.1729	17.7039	17.7979	18.0325	17.2809	18.2795	17.6972	17.9099	18.2732	17.8916	17.8643	17.9601	-0.0272644	0.0685786	-0.095843	0.095843	0.949148	0.995589	0.97253	0.947281	not sig		NO
P51807	ENSMUSG00000092074	100310872	Dynlt1a	dynein light chain Tctex-type 1A	60.18	4	4	12.3627	13.4756	12.8732	13.4387	13.6715	12.4375	12.7278	12.7624	11.3836	12.9039	13.1826	12.2913	0.278722	-0.612595	0.891317	0.891317	0.321905	0.870636	0.540258	0.30766	not sig		NO
P51863	ENSMUSG00000013160	11972	Atp6v0d1	ATPase, H+ transporting, lysosomal V0 subunit D1	55.84	23	23	14.8472	13.6493	15.0346	15.9136	13.8619	14.4447	15.3952	14.0558	15.6262	14.5104	14.7401	15.0257	0.229653	0.515322	-0.285669	0.515322	0.786688	0.94745	0.769364	0.920251	not sig		NO
P51881	ENSMUSG00000016319	11740	Slc25a5	solute carrier family 25 (mitochondrial carrier, adenine nucleotide translocator), member 5	65.1	12	28	21.7296	21.4506	21.4931	21.4839	20.8208	21.3904	21.3993	21.1156	21.8838	21.5577	21.2317	21.4662	-0.326024	-0.0915179	-0.234506	0.326024	0.476146	0.466048	0.934316	0.657264	not sig		NO
P52293	ENSMUSG00000066878	16647	Gm10184	predicted pseudogene 10184	66.73	30	32	18.1786	17.918	17.7358	17.6347	16.9601	17.2656	17.7597	17.7723	18.0724	17.9441	17.2868	17.8682	-0.657336	-0.0759639	-0.581372	0.657336	0.0374224	0.0447915	0.930048	0.0704295	not sig		NO
P52480	ENSMUSG00000032294	18746	Pkm	pyruvate kinase, muscle	86.44	65	66	23.0946	22.7937	23.0608	22.9306	22.6058	22.9649	23.3269	23.2552	23.3818	22.983	22.8337	23.3213	-0.149304	0.338267	-0.487571	0.487571	0.0204508	0.498967	0.0788795	0.0188016	not sig		NO
P52503	ENSMUSG00000021606	407785	Ndufs6	NADH:ubiquinone oxidoreductase core subunit S6	65.52	9	9	14.9129	13.4167	11.8229	14.3316	13.7572	14.2366	13.6493	14.3693	14.7937	13.3842	14.1085	14.2708	0.724314	0.886604	-0.16229	0.886604	0.527943	0.651229	0.537264	0.977163	not sig		NO
P52624	ENSMUSG00000020407	22271	Upp1	uridine phosphorylase 1	75.88	21	22	19.2776	18.7055	19.5304	18.7781	19.0709	18.997	18.0771	19.2168	19.307	19.1712	18.9487	18.867	-0.222504	-0.304189	0.0816851	0.304189	0.729845	0.837503	0.723867	0.975761	not sig		NO
P52825	ENSMUSG00000028607	12896	Cpt2	carnitine palmitoyltransferase 2	66.57	48	48	17.5743	17.0388	17.2725	17.3526	16.7119	17.56	16.9561	17.1195	17.8254	17.2952	17.2082	17.3003	-0.0870567	0.00510352	-0.0921602	0.0921602	0.951426	0.961909	0.999866	0.957444	not sig		NO
P53026	ENSMUSG00000037805	19896	Rpl10a	ribosomal protein L10A	39.63	11	11	17.2602	17.6412	17.1622	16.744	16.5881	16.722	17.5871	17.0198	17.0307	17.3545	16.6847	17.2125	-0.669835	-0.142008	-0.527827	0.669835	0.0329722	0.0341231	0.762874	0.0826835	not sig		NO
P53798	ENSMUSG00000021273	14137	Fdft1	farnesyl diphosphate farnesyl transferase 1	62.02	25	25	17.4022	17.642	17.4232	15.6341	16.6585	15.5459	17.6541	17.5477	17.1607	17.4891	15.9462	17.4542	-1.54297	-0.0349579	-1.50801	1.54297	0.00467838	0.00726594	0.993544	0.00811199	Fresh&MG132 vs.Aged	Cluster 3	YES
P53810	ENSMUSG00000017781	18738	Pitpna	phosphatidylinositol transfer protein, alpha	79.7	22	25	18.9458	18.6866	18.7583	19.0535	18.4045	18.794	18.7933	18.7093	18.7728	18.7969	18.7507	18.7585	-0.0462467	-0.0384504	-0.00779633	0.0462467	0.957639	0.959221	0.971569	0.998809	not sig		NO
P53811	ENSMUSG00000050017	56305	Pitpnb	phosphatidylinositol transfer protein, beta	67.16	16	16	13.7155	13.5521	12.7697	12.1212	12.5009	10.6853	14.4115	13.6349	10.4329	13.3458	11.7691	12.8264	-1.57668	-0.519368	-1.05732	1.57668	0.411338	0.393754	0.889844	0.633828	not sig		NO
P53994	ENSMUSG00000047187	59021	Rab2a	RAB2A, member RAS oncogene family	77.83	10	19	17.2003	16.8	17.1684	17.324	16.6145	17.0375	17.2376	16.9099	17.4238	17.0563	16.992	17.1905	-0.0642653	0.134181	-0.198447	0.198447	0.700912	0.959257	0.837659	0.6877	not sig		NO
P53996	ENSMUSG00000030057	12785	Cnbp	cellular nucleic acid binding protein	63.48	12	12	13.1363	13.5163	10.2644	12.5062	13.6841	13.1017	13.7441	12.4313	13.9421	12.3057	13.0973	13.3725	0.791643	1.06683	-0.275184	1.06683	0.550652	0.704745	0.544755	0.9564	not sig		NO
P54116	ENSMUSG00000026880	13830	Stom	stomatin	54.23	11	12	12.5095	13.3153	13.4627	12.4334	10.5771	15.1103	11.6724	13.4597	12.7029	13.0958	12.7069	12.6117	-0.388894	-0.484162	0.0952678	0.484162	0.911105	0.94241	0.912628	0.996413	not sig		NO
P54227	ENSMUSG00000028832	16765	Stmn1	stathmin 1	70.47	12	18	17.1773	16.6301	16.7285	16.5467	15.5994	16.3601	16.4547	16.5526	16.9988	16.8453	16.1687	16.6687	-0.676593	-0.176604	-0.499989	0.676593	0.151079	0.147418	0.836752	0.303123	not sig		NO
P54728	ENSMUSG00000028426	19359	Rad23b	RAD23 homolog B, nucleotide excision repair protein	54.33	19	21	16.9501	17.2771	16.7084	11.8331	15.5099	16.7717	17.2474	17.2901	17.4699	16.9785	14.7049	17.3358	-2.27362	0.357269	-2.63088	2.63088	0.142464	0.228213	0.954058	0.157618	not sig		NO
P54729	ENSMUSG00000028954	53312	Nub1	negative regulator of ubiquitin-like proteins 1	54.89	40	40	15.6865	14.9476	15.2153	15.0404	14.7841	15.3187	15.4923	15.2723	15.9175	15.2831	15.0477	15.5607	-0.23542	0.277557	-0.512977	0.512977	0.235223	0.668996	0.579886	0.211644	not sig		NO
P54731	ENSMUSG00000010517	14084	Faf1	Fas-associated factor 1	52.85	30	30	14.142	14.5146	10.2916	13.2743	13.6042	13.2059	14.3433	14.4382	14.3705	12.9827	13.3615	14.384	0.378748	1.40128	-1.02253	1.40128	0.470342	0.938158	0.462074	0.646508	not sig		NO
P54775	ENSMUSG00000030603	23996	Psmc4	proteasome (prosome, macropain) 26S subunit, ATPase, 4	82.06	36	36	16.4639	16.4475	16.6566	16.4271	16.2486	16.18	16.6856	16.5765	16.493	16.5227	16.2853	16.585	-0.237409	0.0623519	-0.299761	0.299761	0.0402351	0.0962586	0.789259	0.0417954	not sig		NO
P54822	ENSMUSG00000022407	11564	Adsl	adenylosuccinate lyase	67.77	31	31	15.8478	15.4056	15.7952	15.8967	16.1919	15.7062	16.251	16.0185	16.3105	15.6829	15.9316	16.1933	0.248725	0.510438	-0.261713	0.510438	0.0745439	0.398612	0.0637025	0.366696	not sig		NO
P54823	ENSMUSG00000032097	13209	Ddx6	DEAD (Asp-Glu-Ala-Asp) box polypeptide 6	84.89	41	42	20.6487	20.0338	19.8798	20.219	19.9565	20.2592	20.4706	20.3852	20.4772	20.1874	20.1449	20.4443	-0.0425495	0.256907	-0.299457	0.299457	0.361671	0.977332	0.478161	0.381743	not sig		NO
P54923	ENSMUSG00000002844	11544	Adprh	ADP-ribosylarginine hydrolase	79.83	29	29	17.2959	17.392	16.6572	16.1028	16.7313	16.8123	17.5522	17.204	17.3666	17.1151	16.5488	17.3743	-0.566258	0.259225	-0.825482	0.825482	0.0589666	0.179321	0.636101	0.054396	not sig		NO
P55096	ENSMUSG00000028127	19299	Abcd3	ATP-binding cassette, sub-family D (ALD), member 3	60.39	39	39	17.1387	17.0258	15.4459	16.8234	15.2622	11.3841	16.9198	16.208	17.3207	16.5368	14.4899	16.8162	-2.04692	0.279352	-2.32628	2.32628	0.276836	0.379684	0.978927	0.301269	not sig		NO
P55258	ENSMUSG00000003037	17274	Rab8a	RAB8A, member RAS oncogene family	64.73	8	11	15.4029	14.5876	14.8397	14.397	14.7581	15.036	14.4974	15.2155	15.1929	14.9434	14.7304	14.9686	-0.213022	0.025217	-0.238239	0.238239	0.71977	0.783994	0.996452	0.739835	not sig		NO
P55264	ENSMUSG00000039197	11534	Adk	adenosine kinase	60.39	27	28	16.1972	16.9455	17.0559	17.0505	16.9288	16.4688	17.5178	17.7275	16.9906	16.7328	16.816	17.412	0.0832217	0.67914	-0.595919	0.67914	0.145417	0.963295	0.16319	0.226887	not sig		NO
P55302	ENSMUSG00000029103	16976	Lrpap1	low density lipoprotein receptor-related protein associated protein 1	68.06	35	35	18.3008	18.1375	17.9299	18.2802	17.0067	18.2194	17.7827	17.5808	18.2793	18.1227	17.8354	17.881	-0.287301	-0.241771	-0.0455299	0.287301	0.740704	0.750752	0.813927	0.992473	not sig		NO
P56135	ENSMUSG00000038690	57423	Atp5j2	ATP synthase, H+ transporting, mitochondrial F0 complex, subunit F2	37.5	5	5	17.7521	16.7133	17.3393	17.7914	16.3294	16.6036	17.6315	17.3275	17.5881	17.2682	16.9081	17.5157	-0.3601	0.24744	-0.60754	0.60754	0.445275	0.714904	0.849358	0.419169	not sig		NO
P56212	ENSMUSG00000007656	59046	Arpp19	cAMP-regulated phosphoprotein 19	78.57	12	13	16.0097	15.6943	15.2909	15.1551	15.6808	15.6507	14.8682	15.8187	16.2142	15.665	15.4955	15.6337	-0.169438	-0.0312471	-0.138191	0.169438	0.901773	0.90426	0.996526	0.934889	not sig		NO
P56213	ENSMUSG00000040888	11692	Gfer	growth factor, augmenter of liver regeneration	75.25	13	13	16.2415	14.567	14.8118	15.5139	14.2129	16.1843	14.2986	16.0935	15.8731	15.2068	15.3037	15.4217	0.0969201	0.214979	-0.118059	0.214979	0.963407	0.991667	0.959886	0.987669	not sig		NO
P56280	ENSMUSG00000041359	21432	Tcl1	T cell lymphoma breakpoint 1	50.86	7	7	19.6465	18.715	19.3345	20.5828	20.7585	20.3904	20.3351	19.5427	19.403	19.232	20.5773	19.7603	1.34529	0.528309	0.816979	1.34529	0.0198244	0.0169138	0.328515	0.112545	Fresh vs.Aged	Cluster 1	YES
P56371	ENSMUSG00000019478	19341	Rab4a	RAB4A, member RAS oncogene family	82.57	15	17	15.6649	15.6236	15.0958	15.0699	9.66182	14.0795	15.4041	15.7321	15.6651	15.4614	12.9371	15.6004	-2.52438	0.139004	-2.66338	2.66338	0.171277	0.234233	0.994329	0.206292	not sig		NO
P56382	ENSMUSG00000016252	67126	Atp5e	ATP synthase, H+ transporting, mitochondrial F1 complex, epsilon subunit	44.23	3	3	17.7	17.7497	17.3534	17.3715	17.4969	17.5799	17.7113	17.2587	17.841	17.601	17.4828	17.6037	-0.118248	0.00268461	-0.120932	0.120932	0.762314	0.801727	0.999882	0.793942	not sig		NO
P56391	ENSMUSG00000036751	110323	Cox6b1	cytochrome c oxidase, subunit 6B1	79.07	11	11	17.3715	17.0084	17.1869	17.5345	16.2501	16.4478	17.6685	17.0544	17.4931	17.1889	16.7441	17.4053	-0.444831	0.216374	-0.661205	0.661205	0.264552	0.491837	0.831871	0.249609	not sig		NO
P56394	ENSMUSG00000046516	12856	Cox17	cytochrome c oxidase assembly protein 17, copper chaperone	87.3	9	9	17.5755	16.0732	17.5666	17.6751	17.0352	16.975	16.5891	16.0645	17.2462	17.0718	17.2284	16.6333	0.156643	-0.438513	0.595157	0.595157	0.539227	0.952814	0.698407	0.532356	not sig		NO
P56395	ENSMUSG00000024646	109672	Cyb5a	cytochrome b5 type A (microsomal)	54.48	3	7	15.3647	15.2122	14.6287	15.0627	14.9545	14.9891	13.8165	14.9963	15.1524	15.0685	15.0021	14.6551	-0.0663996	-0.413434	0.347034	0.413434	0.55739	0.984258	0.571415	0.666882	not sig		NO
P56399	ENSMUSG00000038429	22225	Usp5	ubiquitin specific peptidase 5 (isopeptidase T)	60.72	44	44	17.4017	17.2548	17.2465	16.985	16.189	17.2374	17.2538	17.5124	17.8334	17.301	16.8038	17.5332	-0.497224	0.232185	-0.729409	0.729409	0.113649	0.28487	0.723842	0.105599	not sig		NO
P56480	ENSMUSG00000025393	11947	Atp5b	ATP synthase, H+ transporting mitochondrial F1 complex, beta subunit	80.15	30	30	20.5727	20.2601	20.3714	20.4075	20.1195	20.6038	20.5002	20.4176	20.8058	20.4014	20.3769	20.5745	-0.0244532	0.173149	-0.197603	0.197603	0.481616	0.988341	0.584666	0.505905	not sig		NO
P56546	ENSMUSG00000030970	13017	Ctbp2	C-terminal binding protein 2	66.74	16	22	11.9538	13.3639	15.6359	15.0224	15.3942	13.6248	15.7232	14.081	12.8335	13.6512	14.6804	14.2126	1.02925	0.561364	0.467887	1.02925	0.704106	0.681826	0.887574	0.920014	not sig		NO
P56812	ENSMUSG00000030417	56330	Pdcd5	programmed cell death 5	78.57	12	12	18.5324	18.1089	18.2092	18.6001	17.9724	17.4019	18.5017	18.335	18.7038	18.2835	17.9915	18.5135	-0.291997	0.230011	-0.522009	0.522009	0.31851	0.64214	0.753788	0.292181	not sig		NO
P56840	ENSMUSG00000066359	27379	Tcl1b1	T cell leukemia/lymphoma 1B, 1	41.38	4	4	13.0369	11.9022	12.7564	12.295	14.0432	17.0943	8.62733	17.3045	17.1789	12.5652	14.4775	14.3702	1.91232	1.80506	0.107262	1.91232	0.727721	0.75654	0.778924	0.999079	not sig		NO
P56842	ENSMUSG00000068940	27378	Tcl1b3	T cell leukemia/lymphoma 1B, 3	71.31	7	7	11.5663	13.1531	9.49912	13.5505	13.0376	13.1766	11.1881	12.7885	12.6049	11.4062	13.2549	12.1938	1.84875	0.787673	1.06107	1.84875	0.237138	0.214749	0.707746	0.548848	not sig		NO
P56873	ENSMUSG00000118125	56390	Gm50387	predicted gene, 50387	75.38	8	8	10.4666	13.2765	7.72259	12.8554	12.6385	10.9889	12.9089	12.1875	10.6912	10.4886	12.1609	11.9292	1.67238	1.44064	0.231741	1.67238	0.517599	0.537546	0.623272	0.986838	not sig		NO
P57759	ENSMUSG00000029616	67397	Erp29	endoplasmic reticulum protein 29	62.6	18	18	14.9577	9.4379	14.2975	15.4868	14.5809	10.9475	14.9855	15.0253	15.6961	12.8977	13.6718	15.2356	0.774043	2.33792	-1.56388	2.33792	0.473098	0.907249	0.455208	0.684941	not sig		NO
P57776	ENSMUSG00000055762	66656	Eef1d	eukaryotic translation elongation factor 1 delta (guanine nucleotide exchange protein)	72.24	22	23	16.6736	15.6533	16.4606	16.1653	14.8616	15.5232	16.5863	16.0212	16.711	16.2625	15.5167	16.4395	-0.745778	0.177037	-0.922815	0.922815	0.158766	0.274617	0.91384	0.164981	not sig		NO
P57780	ENSMUSG00000054808	60595	Actn4	actinin alpha 4	77.41	58	87	17.742	17.4148	17.3962	17.0407	17.3494	17.481	17.3927	17.4987	18.0287	17.5176	17.2904	17.64	-0.227243	0.122381	-0.349624	0.349624	0.320919	0.567598	0.838749	0.301874	not sig		NO
P58021	ENSMUSG00000025544	68059	Tm9sf2	transmembrane 9 superfamily member 2	37.92	28	28	17.4927	16.863	16.9977	16.717	15.9894	17.0814	16.9997	17.0403	17.232	17.1178	16.596	17.0907	-0.521884	-0.0271878	-0.494697	0.521884	0.24601	0.287114	0.995791	0.318934	not sig		NO
P58137	ENSMUSG00000017307	170789	Acot8	acyl-CoA thioesterase 8	57.19	17	17	17.1115	16.587	16.8282	16.2444	17.274	16.5513	16.8374	16.4239	17.0878	16.8422	16.6899	16.783	-0.152341	-0.0592176	-0.0931238	0.152341	0.893102	0.884822	0.981353	0.954728	not sig		NO
P58252	ENSMUSG00000034994	13629	Eef2	eukaryotic translation elongation factor 2	75.87	74	75	20.879	20.7489	20.6139	20.5297	20.2257	20.6217	20.8606	20.9333	20.9498	20.7472	20.459	20.9145	-0.288206	0.167298	-0.455504	0.455504	0.0225963	0.110169	0.391254	0.0196618	not sig		NO
P58281	ENSMUSG00000038084	74143	Opa1	OPA1, mitochondrial dynamin like GTPase	60.52	67	68	17.9975	17.7099	17.7034	17.764	17.6834	17.9332	17.8411	17.6206	17.9037	17.8036	17.7935	17.7885	-0.0100995	-0.0151787	0.00507918	0.0151787	0.991973	0.996209	0.991463	0.999039	not sig		NO
P58389	ENSMUSG00000039515	110854	Ptpa	protein phosphatase 2 protein activator	62.85	16	17	16.0053	15.4018	16.1388	12.6366	15.23	16.1186	16.344	16.4339	16.9128	15.8487	14.6617	16.5636	-1.18691	0.714903	-1.90182	1.90182	0.175455	0.42538	0.71207	0.159525	not sig		NO
P58742	ENSMUSG00000036678	223921	Aaas	achalasia, adrenocortical insufficiency, alacrimia	65.57	22	22	16.7951	16.874	17.3085	16.9004	16.4135	17.557	16.7767	17.1305	16.7771	16.9925	16.957	16.8948	-0.0355381	-0.0977418	0.0622037	0.0977418	0.952336	0.993029	0.948853	0.978849	not sig		NO
P58771	ENSMUSG00000032366	22003	Tpm1	tropomyosin 1, alpha	62.32	13	27	14.6972	12.5664	11.9974	13.1364	14.1975	10.4514	12.6887	12.4279	12.4178	13.087	12.5951	12.5115	-0.491905	-0.575503	0.0835985	0.575503	0.863314	0.902936	0.870339	0.997005	not sig		NO
P58871	ENSMUSG00000033955	228140	Tnks1bp1	tankyrase 1 binding protein 1	48.55	71	71	12.3438	13.4417	11.1454	11.7857	12.068	15.8715	9.62007	15.9168	16.5379	12.3103	13.2417	14.0249	0.93143	1.71463	-0.783202	1.71463	0.742382	0.904911	0.722087	0.931462	not sig		NO
P59017	ENSMUSG00000009112	94044	Bcl2l13	BCL2-like 13 (apoptosis facilitator)	38.71	13	13	15.6786	15.087	14.9948	15.161	15.7402	15.4512	15.5822	15.2177	15.6451	15.2534	15.4508	15.4817	0.197346	0.228273	-0.0309263	0.228273	0.628541	0.717505	0.646509	0.991415	not sig		NO
P59242	ENSMUSG00000068876	70737	Cgn	cingulin	69.35	85	87	16.7225	16.4685	16.2857	15.9711	16.2662	16.4523	16.3753	16.7215	16.6499	16.4922	16.2299	16.5823	-0.26237	0.0900193	-0.352389	0.352389	0.19777	0.361467	0.86952	0.194123	not sig		NO
P59325	ENSMUSG00000021282	217869	Eif5	eukaryotic translation initiation factor 5	51.98	28	28	17.5164	17.615	17.3909	17.2025	17.0274	17.6663	17.3121	17.405	17.5588	17.5074	17.2987	17.4253	-0.208701	-0.0821296	-0.126571	0.208701	0.522162	0.497681	0.887312	0.758549	not sig		NO
P59941	ENSMUSG00000034748	50721	Sirt6	sirtuin 6	8.68	2	2	17.3443	17.6564	17.3489	17.0587	17.2844	17.6448	17.4473	17.6035	17.447	17.4499	17.3293	17.4992	-0.120529	0.0493796	-0.169908	0.169908	0.609091	0.763572	0.954036	0.598284	not sig		NO
P59999	ENSMUSG00000079426	68089	Arpc4	actin related protein 2/3 complex, subunit 4	60.12	9	9	12.8416	12.3469	15.5921	15.2696	10.9995	12.9213	13.546	12.4039	11.9492	13.5935	13.0634	12.633	-0.530068	-0.960526	0.430458	0.960526	0.785959	0.920602	0.76852	0.946656	not sig		NO
P60122	ENSMUSG00000030079	56505	Ruvbl1	RuvB-like protein 1	73.68	31	31	16.0309	15.9216	15.6048	15.624	15.1954	15.4674	16.6318	15.9333	16.1033	15.8524	15.4289	16.2228	-0.423543	0.370383	-0.793926	0.793926	0.0345545	0.224672	0.300098	0.02895	not sig		NO
P60229	ENSMUSG00000022336	16341	Eif3e	eukaryotic translation initiation factor 3, subunit E	61.12	26	26	13.9319	13.5761	13.0712	11.8023	13.4301	12.8574	13.3517	14.5884	13.3858	13.5264	12.6966	13.7753	-0.829784	0.248898	-1.07868	1.07868	0.203142	0.352716	0.895408	0.203301	not sig		NO
P60322	ENSMUSG00000051965	378430	Nanos2	nanos C2HC-type zinc finger 2	64.71	6	6	12.4383	12.9316	12.9787	13.9952	13.1257	13.1621	11.8106	9.74036	13.3507	12.7829	13.4277	11.6339	0.644821	-1.14895	1.79377	1.79377	0.208881	0.761589	0.454056	0.192537	not sig		NO
P60334	ENSMUSG00000033022	12583	Cdo1	cysteine dioxygenase 1, cytosolic	54.5	11	11	15.0047	15.0307	13.3009	10.9791	15.0026	13.5677	14.8482	12.1732	15.2118	14.4454	13.1831	14.0777	-1.26232	-0.367731	-0.894584	1.26232	0.640358	0.629892	0.958685	0.785641	not sig		NO
P60335	ENSMUSG00000051695	23983	Pcbp1	poly(rC) binding protein 1	88.76	14	19	19.0729	18.9983	18.7742	18.6081	18.55	19.0029	19.0461	19.3932	18.9819	18.9485	18.7203	19.1404	-0.228145	0.191926	-0.420071	0.420071	0.126724	0.434471	0.541489	0.110857	not sig		NO
P60487	ENSMUSG00000116165	57028	Pdxp	pyridoxal (pyridoxine, vitamin B6) phosphatase	80.14	22	22	14.7358	14.9962	13.7103	9.66866	11.5874	14.7099	15.4513	15.0511	16.0241	14.4808	11.9887	15.5088	-2.49212	1.02808	-3.5202	3.5202	0.0751305	0.199496	0.708713	0.0709031	not sig		NO
P60603	ENSMUSG00000067847	67067	Romo1	reactive oxygen species modulator 1	34.18	3	3	17.9323	17.4552	17.7927	16.6871	17.7682	17.7746	16.6832	17.8149	17.5169	17.7267	17.41	17.3383	-0.316781	-0.38841	0.0716295	0.38841	0.639051	0.743023	0.646712	0.984183	not sig		NO
P60670	ENSMUSG00000039703	217365	Nploc4	NPL4 homolog, ubiquitin recognition factor	74.18	40	40	15.5789	15.8376	15.3626	14.8991	14.2179	15.2648	14.2746	15.5716	15.511	15.593	14.7939	15.1191	-0.799108	-0.47399	-0.325117	0.799108	0.266516	0.243939	0.561867	0.751714	not sig		NO
P60710	ENSMUSG00000029580	11461	Actb	actin, beta	83.2	1	1	18.427	18.012	17.7255	17.8402	17.1942	17.9385	18.0735	17.7817	18.314	18.0548	17.6576	18.0564	-0.397208	0.00158198	-0.39879	0.39879	0.334009	0.395761	0.999983	0.39326	not sig		NO
P60764	ENSMUSG00000018012	170758	Rac3	Rac family small GTPase 3	69.27	5	5	15.0165	15.0061	15.0612	15.305	14.1871	14.7864	15.1319	14.2357	15.7897	15.0279	14.7595	15.0525	-0.268424	0.0245284	-0.292953	0.292953	0.780924	0.828898	0.998383	0.800765	not sig		NO
P60766	ENSMUSG00000006699	12540	Cdc42	cell division cycle 42	63.87	12	13	18.8624	18.4823	18.5835	18.4068	17.874	18.4822	18.6178	18.797	18.7933	18.6427	18.2543	18.736	-0.388399	0.0932819	-0.481681	0.481681	0.0901655	0.17768	0.87584	0.0944302	not sig		NO
P60843	ENSMUSG00000059796	13681	Eif4a1	eukaryotic translation initiation factor 4A1	63.3	14	33	20.1314	19.5284	19.6975	19.6835	19.5802	19.8093	20.0186	20.0133	19.9129	19.7858	19.691	19.9816	-0.0947707	0.195807	-0.290577	0.290577	0.253233	0.826913	0.478478	0.238742	not sig		NO
P60867	ENSMUSG00000028234	67427	Rps20	ribosomal protein S20	31.93	6	6	17.1947	17.4879	17.373	17.1911	16.5728	16.0089	17.8478	17.2193	17.1999	17.3519	16.5909	17.4223	-0.760935	0.0704592	-0.831394	0.831394	0.0869918	0.137542	0.976111	0.105223	not sig		NO
P61021	ENSMUSG00000000711	19344	Rab5b	RAB5B, member RAS oncogene family	78.14	8	8	17.6625	17.4942	17.4589	17.303	17.2322	17.182	17.486	17.9528	17.5625	17.5385	17.2391	17.6671	-0.299451	0.128579	-0.42803	0.42803	0.0431909	0.136658	0.617352	0.0402096	not sig		NO
P61022	ENSMUSG00000014077	56398	Chp1	calcineurin-like EF hand protein 1	76.41	16	16	12.4216	12.2675	9.08559	14.2372	7.94583	13.8094	11.8162	11.8002	14.7881	11.2582	11.9975	12.8015	0.739265	1.5433	-0.804032	1.5433	0.762171	0.931457	0.742636	0.919608	not sig		NO
P61027	ENSMUSG00000020671	19325	Rab10	RAB10, member RAS oncogene family	80.5	18	19	18.3336	18.4108	18.5475	18.4178	18.2172	18.6694	18.446	18.4261	18.808	18.4306	18.4348	18.5601	0.00416639	0.129426	-0.125259	0.129426	0.660108	0.999606	0.699463	0.714587	not sig		NO
P61028	ENSMUSG00000036943	235442	Rab8b	RAB8B, member RAS oncogene family	50.72	4	4	8.8214	11.3578	12.3128	13.0204	12.3541	11.6746	11.3804	12.9662	13.1122	10.8307	12.3497	12.4863	1.51903	1.65561	-0.136581	1.65561	0.27007	0.35654	0.304082	0.990073	not sig		NO
P61079	ENSMUSG00000078578	66105	Ube2d3	ubiquitin-conjugating enzyme E2D 3	46.94	2	6	21.1577	20.9425	21.0545	21.3575	20.4437	21.0368	21.2155	20.9333	21.2074	21.0516	20.946	21.1187	-0.105577	0.0671773	-0.172754	0.172754	0.771854	0.898013	0.956924	0.756115	not sig		NO
P61082	ENSMUSG00000005575	22192	Ube2m	ubiquitin-conjugating enzyme E2M	49.18	12	12	16.7812	16.4497	16.0008	16.2348	15.3334	16.5168	16.6092	16.1351	16.6961	16.4106	16.0284	16.4801	-0.382204	0.0695496	-0.451754	0.451754	0.473245	0.58999	0.981094	0.48998	not sig		NO
P61087	ENSMUSG00000029203	53323	Ube2k	ubiquitin-conjugating enzyme E2K	81	22	22	20.2336	20.5347	20.244	19.8174	19.6408	20.1645	20.3675	20.2833	20.6754	20.3374	19.8742	20.4421	-0.463209	0.104653	-0.567862	0.567862	0.0402234	0.0898633	0.831672	0.0431985	not sig		NO
P61089	ENSMUSG00000074781	93765	Ube2n	ubiquitin-conjugating enzyme E2N	63.82	11	12	16.4446	16.1114	16.5572	14.6324	14.8802	15.8278	16.6359	16.6042	16.0019	16.3711	15.1135	16.414	-1.25764	0.0429379	-1.30057	1.30057	0.017851	0.0295285	0.992147	0.0256656	Fresh&MG132 vs.Aged	Cluster 3	YES
P61161	ENSMUSG00000020152	66713	Actr2	ARP2 actin-related protein 2	53.81	21	21	12.6902	15.1468	11.9145	12.9638	13.3592	12.877	16.9085	14.048	11.3474	13.2505	13.0667	14.1013	-0.183807	0.850832	-1.03464	1.03464	0.781062	0.992169	0.848754	0.787142	not sig		NO
P61164	ENSMUSG00000025228	54130	Actr1a	ARP1 actin-related protein 1A, centractin alpha	71.81	11	23	18.1952	18.7144	18.2808	18.3993	17.0302	18.0019	18.3504	18.7158	18.8324	18.3968	17.8105	18.6329	-0.58634	0.236071	-0.822411	0.822411	0.159307	0.331851	0.811071	0.15236	not sig		NO
P61166	ENSMUSG00000036372	69038	Tmem258	transmembrane protein 258	10.13	2	2	9.67855	11.5451	11.0591	11.2665	10.2454	13.3171	12.1871	14.2372	14.4491	10.7609	11.6097	13.6245	0.848718	2.86356	-2.01484	2.86356	0.0808884	0.711295	0.0761022	0.212865	not sig		NO
P61202	ENSMUSG00000027206	12848	Cops2	COP9 signalosome subunit 2	62.98	34	34	18.1346	18.1475	18.1397	18.011	17.869	18.1344	18.0705	17.8312	18.1497	18.1406	18.0048	18.0172	-0.135863	-0.123472	-0.0123904	0.135863	0.384895	0.418754	0.478881	0.991616	not sig		NO
P61211	ENSMUSG00000060904	104303	Arl1	ADP-ribosylation factor-like 1	65.19	13	13	14.8986	14.7709	14.3982	14.9799	14.0896	15.3314	15.3928	14.9215	14.821	14.6893	14.8003	15.0451	0.111046	0.355863	-0.244817	0.355863	0.617493	0.948248	0.603786	0.779073	not sig		NO
P61222	ENSMUSG00000058355	24015	Abce1	ATP-binding cassette, sub-family E (OABP), member 1	56.26	35	35	13.34	10.5164	13.2562	11.2134	8.93193	14.0871	12.769	11.8354	11.3264	12.3709	11.4108	11.9769	-0.960065	-0.393941	-0.566125	0.960065	0.813164	0.798749	0.961687	0.923013	not sig		NO
P61255	ENSMUSG00000060938	19941	Rpl26	ribosomal protein L26	62.76	17	17	16.9833	16.9225	16.9285	16.9162	17.4709	17.2331	16.8404	16.9352	17.1031	16.9447	17.2067	16.9596	0.261971	0.0148348	0.247136	0.261971	0.212842	0.250479	0.994349	0.283601	not sig		NO
P61358	ENSMUSG00000063316	19942	Rpl27	ribosomal protein L27	55.15	10	10	17.2211	17.0862	17.2468	17.6095	17.6663	18.3091	17.4557	16.8064	17.8043	17.1847	17.8616	17.3555	0.676905	0.170778	0.506126	0.676905	0.146705	0.1442	0.844184	0.291572	not sig		NO
P61406	ENSMUSG00000038290	103677	Smg6	Smg-6 homolog, nonsense mediated mRNA decay factor (C. elegans)	14.74	17	17	16.1024	16.3866	16.3645	16.3698	16.3933	16.4803	16.6081	16.4037	16.2851	16.2845	16.4145	16.4323	0.130003	0.147798	-0.0177943	0.147798	0.402292	0.508316	0.428136	0.985872	not sig		NO
P61514	ENSMUSG00000046330	19981	Rpl37a	ribosomal protein L37a	75	9	9	17.1334	17.2674	17.2714	16.5698	16.963	17.0099	17.1967	17.6036	17.2485	17.224	16.8476	17.3496	-0.376467	0.125567	-0.502033	0.502033	0.0454621	0.120643	0.722249	0.0447259	not sig		NO
P61620	ENSMUSG00000030082	53421	Sec61a1	Sec61 alpha 1 subunit (S. cerevisiae)	20.8	5	12	17.0365	16.4477	16.2418	16.8699	16.8127	16.4603	17.4265	16.8043	17.4153	16.5753	16.7143	17.2154	0.138984	0.640034	-0.50105	0.640034	0.128342	0.873461	0.130424	0.245692	not sig		NO
P61626					50.68	3	6	12.965	13.6517	11.6997	8.86062	17.2344	12.8187	12.4197	6.90637	12.4374	12.7721	12.9712	10.5878	0.199097	-2.18429	2.38338	2.38338	0.604287	0.99658	0.679857	0.635093	not sig		NO
P61759	ENSMUSG00000031197	22327	Vbp1	von Hippel-Lindau binding protein 1	70.92	23	24	16.5235	16.1987	16.2322	8.69496	15.709	15.349	16.7529	16.3628	16.6789	16.3181	13.251	16.5982	-3.06714	0.280078	-3.34722	3.34722	0.218635	0.299955	0.987687	0.249785	not sig		NO
P61804	ENSMUSG00000022174	13135	Dad1	defender against cell death 1	35.4	4	4	15.1675	12.2604	14.4121	15.8209	13.9241	15.646	15.424	15.3744	15.779	13.9467	15.1303	15.5258	1.18366	1.57914	-0.395478	1.57914	0.247952	0.418206	0.244532	0.894749	not sig		NO
P61924	ENSMUSG00000060992	56447	Copz1	coatomer protein complex, subunit zeta 1	44.07	7	7	15.1798	14.7418	14.9566	15.2318	15.5115	15.3078	15.1977	15.0675	15.5169	14.9594	15.3504	15.2607	0.390981	0.301278	0.0897036	0.390981	0.119777	0.120291	0.239544	0.85318	not sig		NO
P61965	ENSMUSG00000026917	140858	Wdr5	WD repeat domain 5	74.25	19	19	18.5637	18.1939	18.4245	18.9312	18.436	18.3615	18.3054	18.3667	18.2754	18.394	18.5762	18.3158	0.18219	-0.0781799	0.26037	0.26037	0.362226	0.570148	0.894136	0.349323	not sig		NO
P61971	ENSMUSG00000071497	68051	Nutf2-ps1	nuclear transport factor 2, pseudogene 1	74.8	6	6	14.9727	15.4206	15.0511	13.9683	13.8576	12.0158	15.7036	14.741	15.7924	15.1481	13.2806	15.4123	-1.86757	0.264193	-2.13177	2.13177	0.022696	0.0462335	0.899181	0.027191	Fresh&MG132 vs.Aged	Cluster 3	YES
P61979	ENSMUSG00000021546	15387	Hnrnpk	heterogeneous nuclear ribonucleoprotein K	69.98	27	27	15.3654	14.5377	14.3823	15.4383	15.4252	16.4362	15.743	16.1075	15.5391	14.7618	15.7666	15.7965	1.00475	1.0347	-0.0299547	1.0347	0.064818	0.0957754	0.0869591	0.99682	not sig		NO
P61982	ENSMUSG00000051391	22628	Ywhag	tyrosine 3-monooxygenase/tryptophan 5-monooxygenase activation protein, gamma polypeptide	94.33	16	21	22.9743	22.8909	22.8492	22.745	22.5619	22.7248	22.9578	23.0957	23.1956	22.9048	22.6772	23.083	-0.227537	0.178275	-0.405812	0.405812	0.00645303	0.0643945	0.141465	0.00528571	not sig		NO
P62069	ENSMUSG00000054814	69727	Usp46	ubiquitin specific peptidase 46	48.91	11	16	14.5561	13.4712	15.9478	15.2653	10.4501	8.10343	15.8013	12.9739	14.3984	14.6584	11.2729	14.3912	-3.38543	-0.267187	-3.11825	3.38543	0.230924	0.263997	0.989575	0.312027	not sig		NO
P62071	ENSMUSG00000055723	66922	Rras2	related RAS viral (r-ras) oncogene 2	65.2	12	14	16.4593	15.8855	16.1769	16.4835	15.7781	15.4114	16.5096	15.7955	16.3374	16.1739	15.891	16.2142	-0.282906	0.0402561	-0.323162	0.323162	0.60927	0.697609	0.99228	0.630272	not sig		NO
P62073	ENSMUSG00000027076	30059	Timm10	translocase of inner mitochondrial membrane 10	44.44	8	8	13.0745	8.06504	13.1833	16.3245	13.997	9.66356	10.5642	12.49	13.3084	11.4409	13.3284	12.1209	1.88742	0.679908	1.20751	1.88742	0.702672	0.685927	0.949559	0.851954	not sig		NO
P62075	ENSMUSG00000020219	30055	Timm13	translocase of inner mitochondrial membrane 13	78.95	8	8	15.5007	15.4916	15.6812	15.2645	15.6183	15.4242	14.5047	15.86	16.2703	15.5578	15.4357	15.545	-0.122181	-0.0128383	-0.109343	0.122181	0.956081	0.959814	0.999544	0.96764	not sig		NO
P62082	ENSMUSG00000061477	20115	Rps7	ribosomal protein S7	73.2	18	18	16.986	17.0723	16.9312	16.2056	16.7857	16.5946	16.9466	16.9373	16.5122	16.9965	16.5286	16.7987	-0.467875	-0.197763	-0.270111	0.467875	0.112029	0.0983892	0.565264	0.372285	not sig		NO
P62192	ENSMUSG00000021178	19179	Psmc1	protease (prosome, macropain) 26S subunit, ATPase 1	72.05	39	39	15.6519	15.7273	16.0448	16.2266	15.4004	14.1027	16.2722	16.0858	16.2883	15.808	15.2432	16.2154	-0.564771	0.407394	-0.972165	0.972165	0.246597	0.552349	0.72339	0.224126	not sig		NO
P62196	ENSMUSG00000020708	19184	Psmc5	protease (prosome, macropain) 26S subunit, ATPase 5	75.12	31	33	16.249	16.2701	16.056	15.6783	15.4647	16.0405	16.0361	16.4155	16.4585	16.1917	15.7278	16.3033	-0.463866	0.111677	-0.575543	0.575543	0.0441131	0.0997363	0.822084	0.0466643	not sig		NO
P62242	ENSMUSG00000047675	100040298	Rps8	ribosomal protein S8	60.1	16	16	17.0788	16.9995	16.5714	16.4799	16.4644	16.7259	16.8424	17.101	16.9234	16.8832	16.5568	16.9556	-0.326454	0.0723585	-0.398813	0.398813	0.0948248	0.179916	0.893838	0.100673	not sig		NO
P62245	ENSMUSG00000008683	267019	Rps15a	ribosomal protein S15A	76.15	12	12	19.724	19.1321	19.6932	19.6124	19.0869	19.1906	19.3872	19.4938	19.1265	19.5165	19.2966	19.3358	-0.219834	-0.180628	-0.0392058	0.219834	0.602529	0.611958	0.711487	0.983183	not sig		NO
P62254	ENSMUSG00000020794	67128	Ube2g1	ubiquitin-conjugating enzyme E2G 1	67.65	16	16	16.8073	17.5658	16.9057	16.1015	16.8068	17.1816	17.5802	16.6789	17.2002	17.0929	16.6967	17.1531	-0.39627	0.0601641	-0.456434	0.456434	0.484668	0.590812	0.986826	0.506835	not sig		NO
P62257	ENSMUSG00000039159	22214	Ube2h	ubiquitin-conjugating enzyme E2H	35.52	7	7	15.3439	15.1329	14.8148	15.5688	15.9427	16.0309	15.3573	15.1915	15.8613	15.0972	15.8475	15.4701	0.750239	0.37284	0.3774	0.750239	0.0525449	0.0443929	0.326237	0.318867	not sig		NO
P62259	ENSMUSG00000020849	22627	Ywhae	tyrosine 3-monooxygenase/tryptophan 5-monooxygenase activation protein, epsilon polypeptide	77.65	26	26	19.7798	19.6556	19.3557	19.3654	19.0708	19.7233	19.7835	19.8138	19.9759	19.5971	19.3865	19.8578	-0.210549	0.260719	-0.471268	0.471268	0.122579	0.548641	0.416243	0.107306	not sig		NO
P62264	ENSMUSG00000024608	20044	Rps14	ribosomal protein S14	71.52	13	13	17.0763	16.5565	16.5473	16.3652	16.4209	16.1736	17.1733	16.3141	16.4199	16.7267	16.3199	16.6357	-0.406837	-0.0909678	-0.315869	0.406837	0.351474	0.35261	0.939952	0.511032	not sig		NO
P62267	ENSMUSG00000049517	66475	Rps23	ribosomal protein S23	54.55	10	10	17.6558	17.3552	17.3122	17.1628	16.872	17.2374	17.0807	17.6365	17.1826	17.4411	17.0908	17.2999	-0.350289	-0.141118	-0.209171	0.350289	0.252162	0.23045	0.745476	0.543073	not sig		NO
P62270	ENSMUSG00000008668	20084	Rps18	ribosomal protein S18	63.16	17	17	17.8736	17.576	17.4659	17.4312	17.5719	17.2225	17.8964	17.5698	17.308	17.6385	17.4085	17.5914	-0.229971	-0.047083	-0.182888	0.229971	0.484982	0.489788	0.966871	0.624285	not sig		NO
P62274	ENSMUSG00000034892	20090	Rps29	ribosomal protein S29	48.21	4	4	14.6411	12.6448	16.2635	15.5378	15.3326	12.0567	16.3728	13.1597	14.5074	14.5165	14.309	14.68	-0.207414	0.163521	-0.370935	0.370935	0.968621	0.989082	0.993195	0.965637	not sig		NO
P62281	ENSMUSG00000003429	27207	Rps11	ribosomal protein S11	70.89	19	19	18.8215	18.4535	18.5539	18.4654	18.5539	18.4167	18.5834	18.6998	18.6079	18.6096	18.4786	18.6304	-0.130992	0.020712	-0.151704	0.151704	0.325769	0.439031	0.976608	0.346956	not sig		NO
P62301	ENSMUSG00000090862	68052	Rps13	ribosomal protein S13	63.58	17	17	19.7584	19.4444	19.1656	18.7113	9.66893	19.4421	19.1629	19.6836	19.5296	19.4561	15.9408	19.4587	-3.51533	0.00260172	-3.51793	3.51793	0.352923	0.414043	0.999999	0.413576	not sig		NO
P62305	ENSMUSG00000090553	20643	Snrpe	small nuclear ribonucleoprotein E	42.39	4	4	13.0363	13.3954	11.7379	11.7452	12.8799	12.0728	14.1229	12.9049	11.7196	12.7232	12.2326	12.9158	-0.490559	0.19261	-0.683169	0.683169	0.664012	0.798037	0.964701	0.655233	not sig		NO
P62307	ENSMUSG00000020018	69878	Snrpf	small nuclear ribonucleoprotein polypeptide F	58.14	7	7	11.6277	13.7455	11.886	13.0085	12.6756	11.4527	13.114	13.2865	12.1482	12.4197	12.3789	12.8496	-0.0407937	0.429837	-0.470631	0.470631	0.78159	0.998269	0.830009	0.800926	not sig		NO
P62313	ENSMUSG00000031683	78651	Lsm6	LSM6 homolog, U6 small nuclear RNA and mRNA degradation associated	92.5	9	9	18.4606	18.4855	18.3402	17.566	17.9954	18.1741	18.2869	18.2931	18.6112	18.4288	17.9118	18.3971	-0.516917	-0.0316787	-0.485239	0.516917	0.0444308	0.0578351	0.982189	0.0725185	not sig		NO
P62322	ENSMUSG00000091625	66373	Lsm5	LSM5 homolog, U6 small nuclear RNA and mRNA degradation associated	49.45	3	3	17.4892	17.7144	17.439	16.8439	17.3108	17.1945	17.4447	17.1467	17.652	17.5475	17.1164	17.4145	-0.431119	-0.133062	-0.298057	0.431119	0.123615	0.115863	0.749769	0.294097	not sig		NO
P62331	ENSMUSG00000044147	11845	Arf6	ADP-ribosylation factor 6	69.14	8	9	12.1946	13.0158	12.8391	13.1193	11.0848	12.3759	13.7467	14.645	11.7557	12.6832	12.1934	13.3825	-0.489804	0.699344	-1.18915	1.18915	0.442673	0.845006	0.716327	0.416223	not sig		NO
P62334	ENSMUSG00000021832	67089	Psmc6	proteasome (prosome, macropain) 26S subunit, ATPase, 6	73.01	30	30	16.3642	16.5034	16.5288	16.9048	16.6041	15.923	16.2557	16.1557	16.7613	16.4655	16.4773	16.3909	0.0118155	-0.0745445	0.08636	0.08636	0.948012	0.999055	0.963296	0.951155	not sig		NO
P62488	ENSMUSG00000071662	67710	Polr2g	polymerase (RNA) II (DNA directed) polypeptide G	82.56	12	12	17.5896	17.8748	17.3267	17.3476	16.7724	17.4356	17.4467	17.9313	18.3816	17.597	17.1852	17.9199	-0.411854	0.32283	-0.734684	0.734684	0.132692	0.425046	0.574386	0.116724	not sig		NO
P62500	ENSMUSG00000022010	21807	Tsc22d1	TSC22 domain family, member 1	23.68	12	15	17.1243	16.3977	17.0933	15.5777	16.0118	14.6465	16.249	16.4809	16.1236	16.8718	15.412	16.2845	-1.45978	-0.587293	-0.872491	1.45978	0.0265546	0.022646	0.354714	0.143878	Fresh vs.Aged	Cluster 3	YES
P62627	ENSMUSG00000047459	67068	Dynlrb1	dynein light chain roadblock-type 1	83.33	7	7	15.8582	15.6949	16.049	15.0353	13.3083	15.3167	15.9719	15.5409	16.1259	15.8674	14.5535	15.8796	-1.3139	0.0122245	-1.32613	1.32613	0.0786191	0.11034	0.999716	0.107192	not sig		NO
P62700	ENSMUSG00000039770	383295	Ypel5	yippee like 5	64.46	7	7	9.57708	10.1342	10.4042	12.602	12.4036	9.66353	9.89402	13.7012	15.1106	10.0385	11.5564	12.9019	1.51788	2.86342	-1.34554	2.86342	0.241345	0.597713	0.217176	0.662476	not sig		NO
P62702	ENSMUSG00000031320	20102	Rps4x	ribosomal protein S4, X-linked	75.29	27	27	19.8568	20.0873	19.5367	19.401	19.315	19.429	19.517	19.5431	19.5762	19.8269	19.3817	19.5454	-0.445264	-0.281494	-0.16377	0.445264	0.0417715	0.0367186	0.169976	0.484213	not sig		NO
P62715	ENSMUSG00000009630	19053	Ppp2cb	protein phosphatase 2 (formerly 2A), catalytic subunit, beta isoform	78.32	3	24	16.1349	15.9663	15.413	15.4572	13.8942	15.9679	15.7112	16.1357	16.2387	15.838	15.1064	16.0285	-0.731617	0.190498	-0.922115	0.922115	0.289229	0.437047	0.937869	0.293921	not sig		NO
P62717	ENSMUSG00000045128	76808	Rpl18a	ribosomal protein L18A	53.98	12	12	17.2358	17.4876	17.4587	17.1911	17.2383	10.1588	17.3732	17.476	17.1132	17.394	14.8628	17.3208	-2.53124	-0.073233	-2.45801	2.53124	0.385506	0.43767	0.999201	0.456155	not sig		NO
P62748	ENSMUSG00000071379	53602	Hpcal1	hippocalcin-like 1	74.61	9	17	13.9993	11.2927	9.89233	14.6432	7.82766	12.0263	15.097	13.6303	14.9096	11.7281	11.4991	14.5456	-0.229036	2.81754	-3.04658	3.04658	0.288422	0.992301	0.373366	0.325117	not sig		NO
P62751	ENSMUSG00000058546	108168140	Rpl23a	ribosomal protein L23A	52.56	16	16	16.9143	17.0071	16.8316	16.5956	16.5548	16.6274	16.3931	16.7803	16.8456	16.9177	16.5926	16.673	-0.325053	-0.244645	-0.0804082	0.325053	0.0879484	0.0867897	0.198473	0.799239	not sig		NO
P62754	ENSMUSG00000028495	20104	Rps6	ribosomal protein S6	46.59	18	18	16.0222	15.9763	15.9973	16.0389	12.7012	15.573	15.9392	16.5042	16.4824	15.9986	14.7711	16.3086	-1.22755	0.309988	-1.53754	1.53754	0.249473	0.390382	0.932496	0.255011	not sig		NO
P62774	ENSMUSG00000029840	14489	Mtpn	myotrophin	88.14	12	12	16.7426	16.1192	15.7105	15.4263	16.6756	16.4629	16.2553	16.9462	16.8033	16.1908	16.1883	16.6683	-0.00250595	0.477499	-0.480005	0.480005	0.488545	0.999982	0.549007	0.545886	not sig		NO
P62806	ENSMUSG00000067455	319159	H4c11	H4 clustered histone 11	62.14	14	14	16.7308	16.8737	16.4999	17.1556	16.4976	16.9818	17.7629	17.5648	17.4508	16.7015	16.8783	17.5928	0.176865	0.891348	-0.714483	0.891348	0.00916099	0.664351	0.00978619	0.026269	not sig		NO
P62814	ENSMUSG00000006273	11966	Atp6v1b2	ATPase, H+ transporting, lysosomal V1 subunit B2	75.93	23	32	19.4759	19.3283	19.2304	19.007	18.9647	19.2076	19.4376	19.4268	19.855	19.3449	19.0598	19.5731	-0.28509	0.228265	-0.513355	0.513355	0.0315771	0.193702	0.316359	0.0265411	not sig		NO
P62821	ENSMUSG00000020149	19324	Rab1a	RAB1A, member RAS oncogene family	90.24	12	20	19.9088	19.8785	19.9221	19.8502	19.5115	19.9823	20.0589	19.999	20.0486	19.9031	19.7813	20.0355	-0.121806	0.132397	-0.254203	0.254203	0.171033	0.575401	0.52587	0.151157	not sig		NO
P62827	ENSMUSG00000029430	19384	Ran	RAN, member RAS oncogene family	65.28	15	22	19.2279	18.9667	19.2748	19.1045	19.2473	19.0451	19.3031	19.2729	19.3799	19.1564	19.1323	19.3186	-0.024119	0.162189	-0.186308	0.186308	0.188526	0.965937	0.28317	0.207451	not sig		NO
P62830	ENSMUSG00000071415	65019	Rpl23	ribosomal protein L23	73.57	13	13	19.1513	19.1767	19.1752	18.7606	19.0325	18.7609	18.9378	19.179	18.7679	19.1677	18.8513	18.9616	-0.316381	-0.206137	-0.110243	0.316381	0.101124	0.0917971	0.285849	0.659865	not sig		NO
P62843	ENSMUSG00000063457	20054	Rps15	ribosomal protein S15	60	9	9	17.4122	16.9477	16.8792	16.9852	16.6641	17.1946	16.9077	17.1982	17.0947	17.0797	16.948	17.0669	-0.131713	-0.0128366	-0.118877	0.131713	0.773638	0.79186	0.997696	0.825733	not sig		NO
P62849	ENSMUSG00000025290	20088	Rps24	ribosomal protein S24	36.09	7	7	16.694	16.348	15.5743	15.0851	15.8177	15.6295	16.0668	16.0149	15.6978	16.2054	15.5108	15.9265	-0.694676	-0.278916	-0.41576	0.694676	0.198499	0.179552	0.702082	0.479524	not sig		NO
P62852	ENSMUSG00000009927	75617	Rps25	ribosomal protein S25	52	9	9	18.4854	18.6222	18.5591	18.6057	18.0809	17.6988	18.4243	18.6764	18.1952	18.5556	18.1285	18.432	-0.4271	-0.123611	-0.303489	0.4271	0.275524	0.265496	0.871836	0.475445	not sig		NO
P62855	ENSMUSG00000025362	27370	Rps26	ribosomal protein S26	37.39	4	4	17.4391	17.9549	17.806	17.7828	17.0129	17.045	17.9159	18.0643	18.1184	17.7333	17.2802	18.0329	-0.453079	0.299555	-0.752633	0.752633	0.0576511	0.234094	0.484966	0.0501319	not sig		NO
P62858	ENSMUSG00000067288	54127	Rps28	ribosomal protein S28	56.52	5	5	14.2642	14.6731	15.1039	13.1449	11.9793	12.7336	14.6367	15.3638	14.0008	14.6804	12.6193	14.6671	-2.06109	-0.0132649	-2.04783	2.06109	0.00687237	0.0109272	0.99956	0.0112603	Fresh&MG132 vs.Aged	Cluster 3	YES
P62862	ENSMUSG00000038274	14109	Fau	Finkel-Biskis-Reilly murine sarcoma virus (FBR-MuSV) ubiquitously expressed (fox derived)	14.29	5	5	13.162	13.2751	15.3009	14.697	13.2692	13.7078	15.236	12.723	12.7306	13.9127	13.8913	13.5632	-0.0213149	-0.349476	0.328161	0.349476	0.919941	0.999724	0.929323	0.937325	not sig		NO
P62869	ENSMUSG00000055839	67673	Elob	elongin B	93.22	18	18	19.284	19.4219	18.6222	17.6094	18.3881	18.4102	19.1865	19.1577	19.4044	19.1094	18.1359	19.2495	-0.973471	0.140175	-1.11365	1.11365	0.0197596	0.0410738	0.889739	0.0236782	Aged vs.MG132	Cluster 3	YES
P62874	ENSMUSG00000029064	14688	Gnb1	guanine nucleotide binding protein (G protein), beta 1	71.47	12	19	18.0057	17.5225	17.7739	17.8448	12.5162	17.6581	18.3736	17.6858	18.2022	17.7674	16.0064	18.0872	-1.76102	0.319815	-2.08083	2.08083	0.361588	0.483654	0.973295	0.37873	not sig		NO
P62878	ENSMUSG00000022400	56438	Rbx1	ring-box 1	69.44	6	6	18.8355	18.2455	18.8613	19.1213	19.001	19.1479	18.1269	17.919	18.5386	18.6474	19.0901	18.1948	0.442675	-0.452562	0.895237	0.895237	0.0205807	0.200055	0.189247	0.0169877	not sig		NO
P62889	ENSMUSG00000058600	19946	Rpl30	ribosomal protein L30	59.13	8	8	18.4668	18.6577	18.4514	17.806	18.1256	18.1327	18.1572	18.3434	18.283	18.5253	18.0214	18.2612	-0.503884	-0.264115	-0.23977	0.503884	0.0122238	0.0100079	0.124255	0.163711	not sig		NO
P62897	ENSMUSG00000058927	13063	Gm10053	predicted gene 10053	67.62	6	14	15.2651	16.3245	15.5256	16.2344	16.1755	15.5803	16.3271	15.6592	15.6731	15.7051	15.9967	15.8864	0.291657	0.18138	0.110277	0.291657	0.727425	0.710245	0.871867	0.94986	not sig		NO
P62900	ENSMUSG00000073702	114641	Rpl31	ribosomal protein L31	53.6	9	9	17.8559	17.5438	17.4478	17.1265	17.3417	17.0816	17.4854	17.6029	17.2988	17.6158	17.1833	17.4623	-0.432591	-0.153509	-0.279082	0.432591	0.054798	0.0488675	0.550816	0.195037	not sig		NO
P62908	ENSMUSG00000030744	27050	Rps3	ribosomal protein S3	86.83	27	27	18.6589	18.7015	18.918	18.3247	17.9923	18.227	18.5823	18.5699	18.4768	18.7594	18.1813	18.543	-0.578109	-0.21643	-0.361679	0.578109	0.00477258	0.00405442	0.188858	0.0346372	not sig		NO
P62911	ENSMUSG00000057841	19951	Rpl32	ribosomal protein L32	54.07	8	10	16.2334	14.7414	16.282	15.1743	16.0856	15.1993	16.0607	16.0287	15.8534	15.7523	15.4864	15.9809	-0.265882	0.228634	-0.494517	0.494517	0.61611	0.849927	0.885943	0.589903	not sig		NO
P62915	ENSMUSG00000028271	229906	Gtf2b	general transcription factor IIB	63.61	18	18	15.3528	15.0023	15.0025	14.3017	11.6508	12.2443	14.3768	14.5384	14.4839	15.1192	12.7323	14.4664	-2.38692	-0.65282	-1.7341	2.38692	0.0277702	0.0265455	0.612786	0.0884968	Fresh vs.Aged	Cluster 3	YES
P62918	ENSMUSG00000003970	26961	Rpl8	ribosomal protein L8	66.93	18	18	18.5541	18.6009	18.4908	17.9637	18.0163	18.1575	18.2637	18.2568	18.1326	18.5486	18.0458	18.2177	-0.502792	-0.33091	-0.171881	0.502792	0.000645628	0.000559622	0.00505003	0.0814101	not sig		NO
P62962	ENSMUSG00000018293	18643	Pfn1	profilin 1	92.14	16	16	19.2634	19.0552	18.8019	18.7309	18.5773	18.9529	19.3783	19.2664	19.4488	19.0401	18.7537	19.3645	-0.28645	0.324357	-0.610806	0.610806	0.0172199	0.206615	0.149088	0.0142027	not sig		NO
P62983	ENSMUSG00000020460	78294	Rps27a	ribosomal protein S27A	74.36	2	24	19.9492	19.5861	19.818	19.0131	19.225	19.3324	20.0456	20.3632	20.6656	19.7844	19.1902	20.3581	-0.594246	0.573743	-1.16799	1.16799	0.00232789	0.0431695	0.0493923	0.00186235	Aged vs.MG132	Cluster 2	YES
P62996	ENSMUSG00000022858	20462	Tra2b	transformer 2 beta	38.89	10	11	15.6119	14.6088	14.7539	15.4982	16.3701	16.3439	15.6269	15.7731	15.0203	14.9915	16.0707	15.4734	1.0792	0.481901	0.597301	1.0792	0.0873282	0.075506	0.48387	0.349184	not sig		NO
P63001	ENSMUSG00000001847	19353	Rac1	Rac family small GTPase 1	69.27	3	11	18.197	17.7344	18.1606	18.0173	17.5021	18.4179	18.3531	18.3516	18.1351	18.0306	17.9791	18.2799	-0.0515264	0.249286	-0.300812	0.300812	0.493647	0.977829	0.616105	0.506001	not sig		NO
P63005	ENSMUSG00000020745	18472	Pafah1b1	platelet-activating factor acetylhydrolase, isoform 1b, subunit 1	85.37	38	39	17.8405	18.0561	13.4829	16.71	11.5717	18.2844	18.3478	17.7503	18.1192	16.4598	15.522	18.0724	-0.937774	1.61263	-2.5504	2.5504	0.49783	0.89386	0.726102	0.4756	not sig		NO
P63011	ENSMUSG00000031840	19339	Rab3a	RAB3A, member RAS oncogene family	59.55	6	7	13.6141	13.4786	12.1068	10.8697	12.8552	13.2881	12.5222	14.6979	16.0499	13.0665	12.3377	14.4233	-0.728808	1.35682	-2.08563	2.08563	0.240433	0.795161	0.482918	0.22376	not sig		NO
P63017	ENSMUSG00000015656	15481	Hspa8	heat shock protein 8	88.39	54	75	23.3576	23.0873	22.9342	22.6976	22.3388	22.6038	23.2709	23.2492	23.2391	23.1263	22.5467	23.2531	-0.579595	0.126719	-0.706314	0.706314	0.00407547	0.0117589	0.634317	0.00453479	not sig		NO
P63024	ENSMUSG00000028955	22319	Vamp3	vesicle-associated membrane protein 3	55.34	4	7	16.5279	15.5735	16.3704	16.421	15.115	16.1424	16.2974	15.7752	16.2569	16.1573	15.8928	16.1098	-0.26448	-0.0474482	-0.217032	0.26448	0.8099	0.815069	0.993214	0.870004	not sig		NO
P63028	ENSMUSG00000060126	22070	Tpt1	tumor protein, translationally-controlled 1	90.7	14	14	18.161	18.4224	17.8942	17.3914	18.0987	18.1946	18.0766	18.1311	18.1536	18.1592	17.8949	18.1204	-0.264293	-0.0387816	-0.225512	0.264293	0.535174	0.552826	0.985985	0.642092	not sig		NO
P63030	ENSMUSG00000023861	55951	Mpc1	mitochondrial pyruvate carrier 1	15.6	3	3	15.9454	15.6679	16.1719	16.4926	15.9065	15.7968	15.7862	15.6621	16.1733	15.9284	16.0653	15.8739	0.136911	-0.0545185	0.19143	0.19143	0.73873	0.84829	0.973637	0.73092	not sig		NO
P63037	ENSMUSG00000028410	15502	Dnaja1	DnaJ heat shock protein family (Hsp40) member A1	67.76	32	32	16.7209	16.4302	16.2169	15.0834	15.4559	15.1536	16.3786	16.5507	16.2238	16.456	15.231	16.3844	-1.22505	-0.0716502	-1.1534	1.22505	0.00059142	0.000881174	0.908096	0.0012191	Fresh&MG132 vs.Aged	Cluster 3	YES
P63038	ENSMUSG00000025980	15510	Hspd1	heat shock protein 1 (chaperonin)	84.47	63	63	21.3348	21.0807	21.1989	21.2522	20.9127	21.1461	20.9561	21.1482	21.1939	21.2048	21.1036	21.0994	-0.101156	-0.105424	0.00426844	0.105424	0.621855	0.682724	0.6621	0.999274	not sig		NO
P63073	ENSMUSG00000028156	13684	Eif4e	eukaryotic translation initiation factor 4E	43.78	11	11	15.1825	14.9622	14.7718	11.0508	13.5926	14.4982	14.8324	15.8314	15.366	14.9722	13.0472	15.3433	-1.92499	0.371071	-2.29606	2.29606	0.0814185	0.152194	0.908126	0.0889157	not sig		NO
P63085	ENSMUSG00000063358	26413	Mapk1	mitogen-activated protein kinase 1	74.58	22	28	16.7777	16.3385	16.9949	11.4997	16.9023	16.5774	16.9669	17.1579	17.2646	16.7037	14.9931	17.1298	-1.71058	0.42612	-2.1367	2.1367	0.355288	0.501098	0.953163	0.361613	not sig		NO
P63087	ENSMUSG00000004455	434233	Ppp1cc	protein phosphatase 1 catalytic subunit gamma	75.23	6	7	15.3377	15.4753	15.7971	14.8982	14.3774	14.8908	15.8801	15.7515	16.0826	15.5367	14.7221	15.9047	-0.814561	0.368047	-1.18261	1.18261	0.00250122	0.0140382	0.224495	0.00225978	Aged vs.MG132	Cluster 2	YES
P63101	ENSMUSG00000022285	22631	Ywhaz	tyrosine 3-monooxygenase/tryptophan 5-monooxygenase activation protein, zeta polypeptide	84.08	22	29	22.2821	22.2307	22.1164	22.0248	21.9749	22.2244	22.4977	22.4701	22.4939	22.2098	22.0747	22.4872	-0.13508	0.277479	-0.412558	0.412558	0.00392189	0.242373	0.0226138	0.00348303	not sig		NO
P63158	ENSMUSG00000066551	15289	Hmgb1	high mobility group box 1	70.23	16	16	16.1473	12.9873	13.0122	16.404	16.4566	15.8755	12.4184	12.9962	13.2954	14.0489	16.2454	12.9033	2.19645	-1.14563	3.34207	3.34207	0.025428	0.108219	0.455081	0.0226094	Aged vs.MG132	Cluster 1	YES
P63168	ENSMUSG00000009013	56455	Dynll1	dynein light chain LC8-type 1	65.17	6	6	18.3423	17.9281	10.1551	12.4139	12.7908	12.3202	17.2207	18.2465	18.3975	15.4752	12.5083	17.9549	-2.96687	2.47977	-5.44664	5.44664	0.120238	0.421663	0.533172	0.104994	not sig		NO
P63242	ENSMUSG00000078812	276770	Eif5a	eukaryotic translation initiation factor 5A	88.31	10	19	19.9004	19.4995	19.9081	19.6048	19.7585	19.5896	20.2449	19.9138	19.9638	19.7693	19.651	20.0408	-0.118367	0.271501	-0.389868	0.389868	0.0867822	0.708973	0.228172	0.0812125	not sig		NO
P63260	ENSMUSG00000062825	11465	Actg1	actin, gamma, cytoplasmic 1	83.2	2	40	22.7208	22.6939	22.631	22.6108	22.5332	22.729	22.8453	22.6896	23.0696	22.6819	22.6243	22.8682	-0.0575894	0.186236	-0.243826	0.243826	0.123501	0.847517	0.2487	0.123196	not sig		NO
P63276	ENSMUSG00000061787	20068	Rps17	ribosomal protein S17	60	11	11	16.283	16.4257	16.1239	15.7024	16.6671	16.1072	16.0525	16.4366	16.0974	16.2776	16.1589	16.1955	-0.118648	-0.0820659	-0.0365823	0.118648	0.897434	0.892628	0.946586	0.98907	not sig		NO
P63321	ENSMUSG00000008859	56044	Rala	v-ral simian leukemia viral oncogene A (ras related)	59.71	7	14	11.4036	13.5349	12.4906	14.4213	13.3776	13.739	13.7377	15.6331	14.7899	12.4764	13.846	14.7202	1.3696	2.24388	-0.874286	2.24388	0.0534185	0.216588	0.0465708	0.486145	not sig		NO
P63323	ENSMUSG00000061983	20042	Rps12	ribosomal protein S12	75	10	10	17.7611	17.0091	17.6005	16.9999	16.909	16.7101	17.2814	17.1648	17.7027	17.4569	16.873	17.383	-0.583914	-0.0739253	-0.509989	0.583914	0.0976855	0.110985	0.94942	0.16444	not sig		NO
P63325	ENSMUSG00000052146	67097	Rps10	ribosomal protein S10	73.94	15	15	13.9618	10.5598	14.3685	14.2879	7.38353	13.1178	14.7301	13.2296	13.5184	12.9634	11.5964	13.8261	-1.36697	0.862669	-2.22964	2.22964	0.574098	0.787883	0.907289	0.551105	not sig		NO
P67778	ENSMUSG00000038845	18673	Phb	prohibitin	85.29	24	24	18.329	18.2792	17.719	16.8916	16.7536	17.7159	18.3514	18.1274	18.3821	18.109	17.1203	18.287	-0.98871	0.177902	-1.16661	1.16661	0.0165062	0.0378625	0.82879	0.0189422	Aged vs.MG132	Cluster 2	YES
P67871	ENSMUSG00000024387	13001	Csnk2b	casein kinase 2, beta polypeptide	61.86	10	10	14.1638	13.364	13.4847	12.7639	10.5339	11.9248	13.3487	12.9453	11.0629	13.6708	11.7409	12.4523	-1.9299	-1.2185	-0.711401	1.9299	0.130595	0.11799	0.352666	0.671524	not sig		NO
P67984	ENSMUSG00000028936	19934	Rpl22	ribosomal protein L22	47.66	6	7	17.677	11.0282	17.1611	16.5154	13.3858	13.2784	16.8558	17.1738	16.5048	15.2887	14.3932	16.8448	-0.895524	1.55605	-2.45158	2.45158	0.489544	0.892605	0.718663	0.467516	not sig		NO
P68037	ENSMUSG00000038965	22195	Ube2l3	ubiquitin-conjugating enzyme E2L 3	77.27	13	14	17.9276	13.7371	14.0736	11.3628	16.8254	11.6883	16.5757	12.593	16.8922	15.2461	13.2922	15.3536	-1.95395	0.107519	-2.06146	2.06146	0.583712	0.651847	0.998606	0.623364	not sig		NO
P68040	ENSMUSG00000020372	14694	Rack1	receptor for activated C kinase 1	86.12	27	27	19.7423	19.7345	19.4381	19.2774	19.7288	19.6038	19.2727	19.7904	19.678	19.6383	19.5366	19.5804	-0.101646	-0.0579079	-0.0437385	0.101646	0.865846	0.854414	0.949327	0.970658	not sig		NO
P68134	ENSMUSG00000031972	11459	Acta1	actin, alpha 1, skeletal muscle	75.07	1	11	18.8664	18.5973	18.8126	19.2411	18.7917	19.4083	19.2564	18.9782	19.1053	18.7588	19.147	19.1133	0.388225	0.354531	0.0336942	0.388225	0.128484	0.151516	0.192863	0.980337	not sig		NO
P68254	ENSMUSG00000076432	22630	Ywhaq	tyrosine 3-monooxygenase/tryptophan 5-monooxygenase activation protein theta	80.41	17	18	19.843	19.751	19.6597	19.5361	19.2461	19.4426	19.8076	19.9248	19.7656	19.7512	19.4083	19.8327	-0.342963	0.0814337	-0.424397	0.424397	0.00753673	0.021541	0.661864	0.00815524	not sig		NO
P68368	ENSMUSG00000026202	22145	Tuba4a	tubulin, alpha 4A	79.02	8	12	18.6756	18.3551	18.4512	18.714	18.1095	18.2622	18.3721	18.238	18.6561	18.494	18.3619	18.4221	-0.132047	-0.0719061	-0.0601413	0.132047	0.801617	0.785027	0.928774	0.949438	not sig		NO
P68372	ENSMUSG00000036752	227613	Tubb4b	tubulin, beta 4B class IVB	85.62	1	9	20.513	20.1261	20.5615	20.3163	20.266	20.2477	20.4706	20.3066	20.4201	20.4002	20.2767	20.3991	-0.123515	-0.00105355	-0.122461	0.123515	0.535018	0.589144	0.999958	0.594016	not sig		NO
P68373	ENSMUSG00000043091	22146	Tuba1c	tubulin, alpha 1C	86.19	4	45	22.8145	22.508	22.5525	22.6693	22.0663	22.3344	22.6895	22.7028	22.7397	22.625	22.3567	22.7107	-0.26835	0.0856523	-0.354003	0.354003	0.156087	0.298413	0.861894	0.154823	not sig		NO
P68510	ENSMUSG00000018965	22629	Ywhah	tyrosine 3-monooxygenase/tryptophan 5-monooxygenase activation protein, eta polypeptide	73.98	18	18	17.3402	16.9446	16.7796	17.0128	16.5187	16.8068	17.1642	17.3264	17.467	17.0215	16.7795	17.3192	-0.242024	0.297712	-0.539736	0.539736	0.0812673	0.467838	0.338051	0.0700627	not sig		NO
P68871					57.14	5	5	16.7714	16.162	13.9651	13.4522	17.3855	12.5738	12.0472	12.9591	12.9228	15.6328	14.4705	12.643	-1.16234	-2.9898	1.82746	2.9898	0.184601	0.704617	0.167262	0.449524	not sig		NO
P69905					36.62	2	2	16.9544	16.0002	9.67824	10.5594	16.6706	12.8168	11.1152	12.382	10.0608	14.2109	13.3489	11.186	-0.86202	-3.02497	2.16295	3.02497	0.482967	0.933647	0.472152	0.665267	not sig		NO
P70122	ENSMUSG00000025337	66711	Sbds	SBDS ribosome maturation factor	74.8	23	23	12.8456	15.8514	13.47	10.402	16.5343	13.4958	14.3472	12.2553	16.2177	14.0557	13.4773	14.2734	-0.578338	0.217697	-0.796035	0.796035	0.909719	0.949423	0.992617	0.907051	not sig		NO
P70166	ENSMUSG00000025586	12877	Cpeb1	cytoplasmic polyadenylation element binding protein 1	72.19	36	36	14.869	14.0546	13.8658	13.2855	13.7309	11.7839	13.9938	13.2103	14.5125	14.2631	12.9334	13.9055	-1.3297	-0.357585	-0.972111	1.3297	0.168773	0.163769	0.839116	0.332575	not sig		NO
P70168	ENSMUSG00000001440	16211	Kpnb1	karyopherin (importin) beta 1	56.16	45	45	18.7573	18.7692	18.5317	18.5814	17.9572	18.2147	18.7685	18.7191	18.9614	18.6861	18.2511	18.8163	-0.434996	0.130252	-0.565248	0.565248	0.0377497	0.0978426	0.739977	0.038075	not sig		NO
P70280	ENSMUSG00000051412	20955	Vamp7	vesicle-associated membrane protein 7	70.45	18	18	17.6543	17.5042	16.9887	17.1331	17.7135	17.4586	17.8173	17.5972	17.9116	17.3824	17.4351	17.7754	0.0526892	0.392989	-0.3403	0.392989	0.250194	0.970963	0.270456	0.356717	not sig		NO
P70296	ENSMUSG00000032959	23980	Pebp1	phosphatidylethanolamine binding protein 1	95.72	20	21	22.8451	22.8509	22.6521	21.8696	22.5311	22.7657	22.7086	22.8486	22.9478	22.7827	22.3888	22.835	-0.393865	0.0523186	-0.446183	0.446183	0.191843	0.282051	0.972591	0.213566	not sig		NO
P70303	ENSMUSG00000031360	55936	Ctps2	cytidine 5'-triphosphate synthase 2	61.09	32	32	14.9483	13.6393	13.0732	13.1321	12.4132	11.2119	12.6796	14.1758	10.2277	13.8869	12.2524	12.3611	-1.63452	-1.52586	-0.108652	1.63452	0.342593	0.383143	0.426475	0.995001	not sig		NO
P70336	ENSMUSG00000020580	19878	Rock2	Rho-associated coiled-coil containing protein kinase 2	52.88	68	75	12.267	10.9503	8.34783	11.8549	12.0702	10.3778	12.0712	11.617	13.1331	10.5217	11.4343	12.2738	0.912597	1.75207	-0.839471	1.75207	0.346245	0.69938	0.317943	0.736887	not sig		NO
P70349	ENSMUSG00000020267	15254	Hint1	histidine triad nucleotide binding protein 1	84.92	13	13	16.6878	16.3712	16.4715	16.5918	16.3897	17.0986	17.598	17.293	17.3979	16.5102	16.6934	17.4296	0.183192	0.919448	-0.736255	0.919448	0.00865442	0.655986	0.00923646	0.0250533	not sig		NO
P70398	ENSMUSG00000031010	22284	Usp9x	ubiquitin specific peptidase 9, X chromosome	56	109	144	19.0551	19.0149	18.8202	18.448	18.0023	19.0452	19.1953	19.118	19.1126	18.9634	18.4985	19.142	-0.46489	0.178601	-0.64349	0.64349	0.102785	0.239957	0.771521	0.0985875	not sig		NO
P70399	ENSMUSG00000043909	27223	Trp53bp1	transformation related protein 53 binding protein 1	15.24	21	21	13.2247	13.5938	12.5381	14.7929	14.6671	14.0846	10.7623	13.1584	14.2392	13.1189	14.5149	12.72	1.39601	-0.398893	1.7949	1.7949	0.189498	0.330677	0.897849	0.19106	not sig		NO
P70404	ENSMUSG00000002010	15929	Idh3g	isocitrate dehydrogenase 3 (NAD+), gamma	52.16	18	18	18.4136	18.093	17.8762	17.7704	18.5649	18.48	18.3906	18.0379	18.1748	18.1276	18.2718	18.2011	0.14419	0.0735317	0.0706585	0.14419	0.856812	0.843834	0.955884	0.959171	not sig		NO
P70696	ENSMUSG00000050799	319177	H2bc1	H2B clustered histone 1	46.46	3	3	11.6649	13.684	10.423	13.2972	12.057	12.1321	14.8302	13.1519	10.5625	11.924	12.4954	12.8482	0.571488	0.924242	-0.352754	0.924242	0.786145	0.903138	0.771588	0.961522	not sig		NO
P70698	ENSMUSG00000028633	51797	Ctps	cytidine 5'-triphosphate synthase	72.08	42	44	17.3014	17.7143	17.7018	17.3607	17.4982	17.5592	17.3953	17.8351	17.8351	17.5725	17.4727	17.6885	-0.0998183	0.115988	-0.215807	0.215807	0.489014	0.831711	0.781803	0.460072	not sig		NO
P80313	ENSMUSG00000030007	12468	Cct7	chaperonin containing Tcp1, subunit 7 (eta)	83.27	44	44	18.9506	18.6008	18.7233	18.3296	18.3871	18.8102	18.913	18.8637	18.9463	18.7582	18.509	18.9077	-0.249274	0.149448	-0.398722	0.398722	0.0949223	0.295824	0.607881	0.0846822	not sig		NO
P80314	ENSMUSG00000034024	12461	Cct2	chaperonin containing Tcp1, subunit 2 (beta)	89.35	51	51	19.7393	19.6485	19.3878	19.2955	18.7774	19.4839	19.8159	19.6876	19.6166	19.5919	19.1856	19.7067	-0.40628	0.11485	-0.52113	0.52113	0.0856727	0.181896	0.836152	0.0870518	not sig		NO
P80315	ENSMUSG00000007739	12464	Cct4	chaperonin containing Tcp1, subunit 4 (delta)	80.33	43	43	20.0215	19.8375	20.016	19.8021	19.8276	20.1645	20.0589	20.0823	20.1016	19.9583	19.9314	20.0809	-0.0269113	0.122609	-0.14952	0.14952	0.393952	0.966446	0.528495	0.404742	not sig		NO
P80316	ENSMUSG00000022234	12465	Cct5	chaperonin containing Tcp1, subunit 5 (epsilon)	79.67	44	46	19.1601	18.9934	18.9994	18.7488	18.6488	19.2	19.0096	19.1812	19.1499	19.051	18.8659	19.1136	-0.185105	0.062592	-0.247697	0.247697	0.308075	0.485003	0.91175	0.303748	not sig		NO
P80317	ENSMUSG00000029447	12466	Cct6a	chaperonin containing Tcp1, subunit 6a (zeta)	78.15	33	40	18.9123	18.6557	18.6001	18.5827	18.6269	18.6884	18.9719	18.8518	18.9398	18.7227	18.6327	18.9212	-0.0899893	0.198473	-0.288463	0.288463	0.0410827	0.587414	0.137066	0.037799	not sig		NO
P80318	ENSMUSG00000001416	12462	Cct3	chaperonin containing Tcp1, subunit 3 (gamma)	73.21	47	48	19.8468	19.5268	19.4415	19.3586	19.4102	19.8198	19.813	19.7724	19.6211	19.605	19.5295	19.7355	-0.0754707	0.130467	-0.205937	0.205937	0.485982	0.890765	0.71684	0.463802	not sig		NO
P83741	ENSMUSG00000045962	232341	Wnk1	WNK lysine deficient protein kinase 1	28.86	46	48	14.6942	14.9483	14.0443	14.2936	12.9366	13.9954	11.4281	10.6299	15.0323	14.5623	13.7419	12.3634	-0.820418	-2.19883	1.37841	2.19883	0.246535	0.773724	0.227377	0.510082	not sig		NO
P83870	ENSMUSG00000061360	68479	Phf5a	PHD finger protein 5A	78.18	10	10	11.4051	13.0631	13.4125	15.8751	11.4728	13.7195	13.0368	15.9096	13.2152	12.6269	13.6891	14.0539	1.06222	1.42696	-0.364735	1.42696	0.590404	0.734143	0.585073	0.962533	not sig		NO
P83882	ENSMUSG00000049751	66483	Rpl36al	ribosomal protein L36A-like	48.11	11	11	18.3959	18.1798	18.1022	17.7581	17.7477	17.7191	18.284	18.4726	18.1175	18.226	17.7416	18.2913	-0.484311	0.0653722	-0.549683	0.549683	0.00485228	0.0111207	0.830063	0.00607448	not sig		NO
P83917	ENSMUSG00000018666	12412	Cbx1	chromobox 1	55.68	9	10	11.2122	12.1182	10.747	11.9232	13.4071	12.6741	10.962	14.3829	13.3557	11.3591	12.6681	12.9002	1.30901	1.54107	-0.232057	1.54107	0.294549	0.413005	0.311828	0.96825	not sig		NO
P83940	ENSMUSG00000079658	67923	Eloc	elongin C	71.43	9	9	19.6029	19.6312	19.8521	19.3097	19.4609	19.4103	19.5615	19.6088	19.6424	19.6954	19.3936	19.6042	-0.301811	-0.0911766	-0.210634	0.301811	0.0190475	0.0175815	0.49794	0.073339	not sig		NO
P84084	ENSMUSG00000020440	11844	Arf5	ADP-ribosylation factor 5	83.89	9	17	20.0071	19.8994	20.016	19.3908	19.3514	19.698	19.8689	20.3066	20.098	19.9742	19.4801	20.0912	-0.494099	0.116994	-0.611093	0.611093	0.0104016	0.0286522	0.696357	0.0112309	not sig		NO
P84091	ENSMUSG00000022841	11773	Ap2m1	adaptor-related protein complex 2, mu 1 subunit	58.39	26	26	16.468	15.2489	16.0452	15.4692	16.7402	14.9469	16.2205	16.438	16.012	15.9207	15.7188	16.2235	-0.201935	0.302776	-0.504712	0.504712	0.655241	0.924938	0.841494	0.63355	not sig		NO
P84099	ENSMUSG00000017404	19921	Rpl19	ribosomal protein L19	44.39	15	15	18.4907	18.5723	18.2044	17.7432	18.3547	18.2634	18.0167	18.4271	18.3298	18.4225	18.1204	18.2579	-0.302028	-0.164593	-0.137436	0.302028	0.400173	0.371583	0.718667	0.791189	not sig		NO
P84104	ENSMUSG00000071172	20383	Srsf3	serine and arginine-rich splicing factor 3	46.34	11	12	15.7568	15.4298	13.1306	15.5875	15.7386	15.7336	16.3004	16.0929	15.8406	14.7724	15.6866	16.078	0.914123	1.30553	-0.391407	1.30553	0.227294	0.428424	0.216845	0.839549	not sig		NO
P97310	ENSMUSG00000002870	17216	Mcm2	minichromosome maintenance complex component 2	64.16	47	47	13.2655	16.2051	13.3149	14.1695	13.053	12.6446	14.65	12.9554	16.6654	14.2618	13.289	14.7569	-0.972801	0.495092	-1.46789	1.46789	0.521599	0.724984	0.916897	0.503189	not sig		NO
P97311	ENSMUSG00000026355	17219	Mcm6	minichromosome maintenance complex component 6	64.19	52	52	15.409	15.8462	15.0283	15.4519	15.0928	15.4398	15.3081	15.3738	15.9936	15.4278	15.3282	15.5585	-0.0996824	0.130653	-0.230336	0.230336	0.723962	0.933157	0.888824	0.70347	not sig		NO
P97315	ENSMUSG00000026421	13007	Csrp1	cysteine and glycine-rich protein 1	68.91	13	13	13.7376	12.0433	12.0354	12.9499	13.4181	9.97032	12.1003	12.8464	12.9743	12.6055	12.1128	12.6403	-0.492708	0.0348469	-0.527555	0.527555	0.849722	0.88171	0.999357	0.86599	not sig		NO
P97329	ENSMUSG00000003779	19348	Kif20a	kinesin family member 20A	54.9	41	41	15.214	15.0196	14.8798	15.9129	15.861	16.5414	15.9904	16.0458	15.1507	15.0378	16.1051	15.729	1.06727	0.69119	0.37608	1.06727	0.0343116	0.0304001	0.139738	0.481898	Fresh vs.Aged	Cluster 1	YES
P97350	ENSMUSG00000026413	18772	Pkp1	plakophilin 1	22.12	14	14	11.5337	9.73348	12.235	13.1658	12.9939	11.3573	14.2765	11.9782	10.5307	11.1674	12.5057	12.2618	1.33829	1.09442	0.243878	1.33829	0.518621	0.528215	0.642861	0.976685	not sig		NO
P97351	ENSMUSG00000028081	20091	Rps3a1	ribosomal protein S3A1	73.48	30	30	18.3363	18.4556	18.2908	17.9372	17.781	17.9179	18.3869	18.4445	18.3647	18.3609	17.8787	18.3987	-0.482208	0.037779	-0.519987	0.519987	0.000219547	0.000485252	0.809848	0.000319148	not sig		NO
P97355	ENSMUSG00000071708	20603	Sms	spermine synthase	74.32	28	28	18.1552	18.0714	17.7833	17.5639	17.6076	13.6721	17.4826	11.9006	17.7852	18.0033	16.2812	15.7228	-1.72205	-2.28047	0.558415	2.28047	0.496474	0.654446	0.492956	0.953525	not sig		NO
P97370	ENSMUSG00000032412	11933	Atp1b3	ATPase, Na+/K+ transporting, beta 3 polypeptide	51.8	17	17	16.7953	16.6904	17.0074	16.9442	11.8181	16.5201	16.4262	16.5771	16.9748	16.831	15.0941	16.6594	-1.73691	-0.17167	-1.56524	1.73691	0.420184	0.451843	0.991137	0.516527	not sig		NO
P97379	ENSMUSG00000029405	23881	G3bp2	GTPase activating protein (SH3 domain) binding protein 2	61.62	24	27	18.3524	18.288	18.1698	18.0932	18.188	18.1131	18.395	18.4987	18.2036	18.2701	18.1314	18.3658	-0.138614	0.095719	-0.234333	0.234333	0.0885226	0.313323	0.543091	0.0775411	not sig		NO
P97432	ENSMUSG00000017119	17966	Nbr1	NBR1, autophagy cargo receptor	33.81	23	23	14.6938	12.5266	12.8352	14.9089	12.5161	14.9924	12.5443	14.5748	14.761	13.3519	14.1391	13.96	0.787258	0.608136	0.179122	0.787258	0.741097	0.740699	0.832937	0.983812	not sig		NO
P97440	ENSMUSG00000004642	20492	Slbp	stem-loop binding protein	43.64	16	16	17.7322	17.7394	17.3508	18.1087	18.3666	18.2672	17.3244	17.4002	17.5015	17.6075	18.2475	17.4087	0.640047	-0.198785	0.838832	0.838832	0.00148508	0.00597375	0.336133	0.00149686	not sig		NO
P97450	ENSMUSG00000022890	11957	Atp5j	ATP synthase, H+ transporting, mitochondrial F0 complex, subunit F	63.89	11	11	13.1125	12.8245	12.8794	12.713	11.0915	13.4678	13.3644	13.6352	13.9082	12.9388	12.4241	13.6359	-0.514705	0.697119	-1.21182	1.21182	0.201357	0.676481	0.505961	0.180993	not sig		NO
P97461	ENSMUSG00000012848	20103	Rps5	ribosomal protein S5	51.96	15	15	18.3226	17.7995	17.8704	17.8002	17.5352	16.9396	17.7548	18.0291	18.0035	17.9975	17.425	17.9291	-0.572513	-0.0683994	-0.504114	0.572513	0.127855	0.144868	0.962017	0.202988	not sig		NO
P97473	ENSMUSG00000023051	21357	Tarbp2	TARBP2, RISC loading complex RNA binding subunit	53.42	17	17	13.4091	12.3538	12.9077	13.4333	10.8829	13.0285	12.7709	13.4658	12.4034	12.8902	12.4482	12.88	-0.441978	-0.0101902	-0.431788	0.441978	0.798282	0.825705	0.999895	0.832721	not sig		NO
P97477	ENSMUSG00000027496	20878	Aurka	aurora kinase A	70.89	25	27	15.6926	15.7085	15.5663	15.5544	15.8287	15.5449	15.8291	15.662	15.4894	15.6558	15.6427	15.6602	-0.0131296	0.00436549	-0.0174951	0.0174951	0.987845	0.99301	0.999224	0.987634	not sig		NO
P97801	ENSMUSG00000021645	20595	Smn1	survival motor neuron 1	38.89	7	7	14.3414	15.1577	12.8842	14.9211	15.2854	15.8785	14.6196	15.6376	15.2367	14.1278	15.3616	15.1646	1.23387	1.03685	0.197019	1.23387	0.195462	0.208453	0.305146	0.948991	not sig		NO
P97807	ENSMUSG00000026526	14194	Fh1	fumarate hydratase 1	70.81	33	33	19.8236	20.1639	19.7967	19.6664	19.5234	19.8506	19.7799	20.0133	20.0196	19.9281	19.6801	19.9376	-0.247935	0.00953268	-0.257468	0.257468	0.192788	0.254396	0.997426	0.233751	not sig		NO
P97817	ENSMUSG00000030878	12585	Cdr2	cerebellar degeneration-related 2	45.27	17	18	15.9789	15.3408	15.7225	15.3905	15.9732	15.4118	15.5772	15.8396	15.6205	15.6807	15.5918	15.6791	-0.0888974	-0.00161451	-0.0872829	0.0888974	0.906014	0.920087	0.999972	0.922812	not sig		NO
P97820	ENSMUSG00000026074	26921	Map4k4	mitogen-activated protein kinase kinase kinase kinase 4	33.58	21	23	17.5766	16.9724	17.5741	18.5212	18.3851	18.7752	17.5436	17.6068	12.9402	17.3744	18.5605	16.0302	1.18613	-1.34418	2.53031	2.53031	0.219952	0.643039	0.573611	0.196988	not sig		NO
P97823	ENSMUSG00000025903	18777	Lypla1	lysophospholipase 1	71.3	11	11	17.0763	16.8869	16.3357	15.9878	16.2413	16.734	17.2083	16.8984	17.3552	16.7663	16.321	17.154	-0.445282	0.387664	-0.832946	0.832946	0.0636358	0.314056	0.399811	0.054239	not sig		NO
P97825	ENSMUSG00000020737	15374	Jpt1	Jupiter microtubule associated homolog 1	79.22	7	7	16.8881	16.574	16.2867	15.6772	16.2911	15.3458	16.2851	16.5084	16.923	16.5829	15.7714	16.5721	-0.811593	-0.0108017	-0.800791	0.811593	0.0618698	0.0854475	0.99932	0.0893417	not sig		NO
P97930	ENSMUSG00000026281	21915	Dtymk	deoxythymidylate kinase	69.34	16	16	17.6973	17.6154	11.4705	12.6057	17.2779	17.3426	17.335	17.5878	17.8468	15.5944	15.742	17.5899	0.147689	1.99551	-1.84782	1.99551	0.603071	0.997326	0.636245	0.675818	not sig		NO
P98191	ENSMUSG00000029330	74596	Cds1	CDP-diacylglycerol synthase 1	32.97	17	18	16.7711	16.7875	16.4246	15.6457	14.6008	15.6805	16.4945	16.4083	16.5663	16.6611	15.309	16.4897	-1.35207	-0.171349	-1.18072	1.35207	0.00888456	0.0108241	0.846482	0.0199578	Fresh&MG132 vs.Aged	Cluster 3	YES
P98203	ENSMUSG00000118669	11877	AC084822	armadillo repeat deleted in velocardiofacial syndrome	43.24	30	30	14.1215	12.3068	11.5146	13.5578	11.584	13.1423	14.1182	12.5239	12.9544	12.6476	12.7614	13.1988	0.113744	0.551234	-0.43749	0.551234	0.812659	0.991011	0.814624	0.877381	not sig		NO
P99024	ENSMUSG00000001525	22154	Tubb5	tubulin, beta 5 class I	85.81	5	5	17.8102	17.3654	17.7507	17.7842	16.9443	17.3661	17.7668	17.7524	17.7958	17.6421	17.3648	17.7717	-0.277244	0.129573	-0.406817	0.406817	0.268032	0.488848	0.842029	0.254098	not sig		NO
P99027	ENSMUSG00000025508	67186	Rplp2	ribosomal protein, large P2	95.65	12	12	12.3544	13.2106	12.3238	10.2767	13.0468	11.273	13.5933	13.0795	13.3679	12.6296	11.5322	13.3469	-1.09743	0.717305	-1.81474	1.81474	0.108739	0.339636	0.6002	0.0964213	not sig		NO
P99028	ENSMUSG00000063882	66576	Uqcrh	ubiquinol-cytochrome c reductase hinge protein	67.42	6	6	16.8239	16.7739	16.5139	16.4965	16.1253	16.8898	16.5015	16.8467	16.6993	16.7039	16.5039	16.6825	-0.200028	-0.0213932	-0.178635	0.200028	0.612519	0.63744	0.994452	0.69451	not sig		NO
P99029	ENSMUSG00000024953	54683	Prdx5	peroxiredoxin 5	57.62	13	13	17.6676	17.6226	17.6931	17.0916	17.646	16.9126	17.8218	17.5405	18.0582	17.6611	17.2168	17.8068	-0.444346	0.145703	-0.590048	0.590048	0.0800483	0.184723	0.790106	0.0790297	not sig		NO
Q00612	ENSMUSG00000031400	14381	G6pdx	glucose-6-phosphate dehydrogenase X-linked	82.91	46	60	22.4293	22.2158	22.4672	22.3137	22.1085	22.2563	22.635	22.4256	22.5561	22.3708	22.2262	22.5389	-0.14461	0.168136	-0.312746	0.312746	0.045402	0.347475	0.258165	0.0383396	not sig		NO
Q00623	ENSMUSG00000032083	11806	Apoa1	apolipoprotein A-I	60.98	25	25	14.5741	15.4639	15.0274	15.4294	11.8108	11.9379	11.3592	11.7283	14.5806	15.0218	13.0594	12.5561	-1.96241	-2.46572	0.503313	2.46572	0.212078	0.348161	0.216875	0.920933	not sig		NO
Q01320	ENSMUSG00000020914	21973	Top2a	topoisomerase (DNA) II alpha	34.16	36	48	13.8143	13.0818	12.0478	14.418	13.0308	11.1473	12.8043	12.9728	12.6617	12.9813	12.8654	12.813	-0.115945	-0.16835	0.0524046	0.16835	0.981192	0.99055	0.980216	0.99806	not sig		NO
Q01405	ENSMUSG00000020986	20334	Sec23a	SEC23 homolog A, COPII coat complex component	63.79	36	41	17.9272	17.6731	17.7045	17.5771	17.0604	17.7176	17.6285	17.6347	17.9687	17.7683	17.4517	17.744	-0.3166	-0.0242769	-0.292323	0.3166	0.281056	0.317072	0.991778	0.366085	not sig		NO
Q01853	ENSMUSG00000028452	269523	Vcp	valosin containing protein	79.65	75	77	21.1577	21.1514	21.0095	20.9425	21.0861	21.0763	21.0186	21.3124	21.3177	21.1062	21.035	21.2162	-0.0712231	0.110043	-0.181267	0.181267	0.250983	0.755409	0.532673	0.230032	not sig		NO
Q02053	ENSMUSG00000001924	22201	Uba1	ubiquitin-like modifier activating enzyme 1	74.2	55	69	19.8377	19.5807	19.7124	19.4613	19.4002	19.524	19.8586	19.6854	19.8431	19.7103	19.4618	19.7957	-0.248464	0.0854221	-0.333886	0.333886	0.0149915	0.0500938	0.573277	0.0146406	not sig		NO
Q02248	ENSMUSG00000006932	12387	Ctnnb1	catenin (cadherin associated protein), beta 1	60.82	31	38	21.9669	12.0358	18.3893	19.4755	22.005	19.0758	20.2332	19.1062	18.9844	17.464	20.1854	19.4413	2.72142	1.97727	0.744152	2.72142	0.56484	0.556328	0.723175	0.952988	not sig		NO
Q02257	ENSMUSG00000001552	16480	Jup	junction plakoglobin	60.67	32	32	14.0781	15.3734	11.7448	12.8242	16.0733	10.3089	16.0977	12.9253	11.6121	13.7321	13.0688	13.545	-0.663355	-0.187088	-0.476268	0.663355	0.940714	0.938632	0.994925	0.967715	not sig		NO
Q02566	ENSMUSG00000040752	17888	Myh6	myosin, heavy polypeptide 6, cardiac muscle, alpha	31.17	11	45	18.5928	16.5408	15.3939	16.0743	10.7881	15.0357	15.5359	15.9104	15.5069	16.8425	13.966	15.651	-2.87645	-1.19143	-1.68502	2.87645	0.246164	0.223994	0.728414	0.547245	not sig		NO
Q02819	ENSMUSG00000030824	18220	Nucb1	nucleobindin 1	66.88	39	39	15.4015	15.0631	15.5012	15.1798	11.548	15.5445	15.2661	15.8536	15.3998	15.322	14.0908	15.5065	-1.23119	0.184567	-1.41576	1.41576	0.403476	0.513884	0.983386	0.426672	not sig		NO
Q03265	ENSMUSG00000025428	11946	Atp5a1	ATP synthase, H+ transporting, mitochondrial F1 complex, alpha subunit 1	70.89	45	45	20.6487	20.5251	20.3612	20.5297	20.2257	20.348	20.5481	20.3408	20.8147	20.5116	20.3678	20.5679	-0.143847	0.0562399	-0.200086	0.200086	0.437319	0.624888	0.925931	0.427173	not sig		NO
Q03958	ENSMUSG00000024309	14976	Pfdn6	prefoldin subunit 6	62.99	15	15	16.4012	17.2543	16.7014	16.1447	16.3514	13.1578	16.2625	16.9904	16.6008	16.7857	15.2179	16.6179	-1.5677	-0.167717	-1.39999	1.5677	0.229793	0.255796	0.980401	0.321891	not sig		NO
Q04447	ENSMUSG00000001270	12709	Ckb	creatine kinase, brain	87.66	25	27	19.9763	19.7717	19.3931	18.9212	19.3127	19.4989	19.7401	19.639	19.9835	19.7137	19.2443	19.7875	-0.469439	0.0737954	-0.543235	0.543235	0.086014	0.150653	0.937151	0.0970087	not sig		NO
Q04997	ENSMUSG00000032968	16322	Inha	inhibin alpha	48.91	11	11	15.5092	14.8207	14.2156	14.3926	7.18914	15.3103	14.9766	15.7374	15.3658	14.8485	12.2974	15.3599	-2.55114	0.511434	-3.06257	3.06257	0.36687	0.495494	0.968774	0.380757	not sig		NO
Q05512	ENSMUSG00000024969	13728	Mark2	MAP/microtubule affinity regulating kinase 2	63.27	40	51	20.5231	20.8528	21.2984	21.956	19.9688	21.1211	21.7461	20.9258	20.7044	20.8915	21.0153	21.1254	0.123824	0.233946	-0.110122	0.233946	0.919484	0.974191	0.911847	0.979512	not sig		NO
Q05816	ENSMUSG00000027533	16592	Fabp5	fatty acid binding protein 5, epidermal	84.44	18	18	18.5344	18.2135	18.1123	17.775	17.1083	18.2057	18.3542	18.2319	18.9324	18.2867	17.6963	18.5062	-0.590399	0.219485	-0.809884	0.809884	0.113594	0.253516	0.792715	0.109682	not sig		NO
Q05920			Pc		65.62	63	63	18.5364	18.5949	18.2767	18.2276	18.3169	18.6963	18.5847	18.1644	18.243	18.4693	18.4136	18.3307	-0.0557452	-0.138633	0.0828875	0.138633	0.743496	0.947118	0.725521	0.887993	not sig		NO
Q05D44	ENSMUSG00000026083	226982	Eif5b	eukaryotic translation initiation factor 5B	44.82	61	61	12.7128	13.361	13.3924	11.7572	9.71861	11.6098	9.22386	13.6948	13.5007	13.1554	11.0285	12.1398	-2.12692	-1.01566	-1.11125	2.12692	0.339235	0.311135	0.73347	0.692555	not sig		NO
Q06185	ENSMUSG00000050856	11958	Atp5k	ATP synthase, H+ transporting, mitochondrial F1F0 complex, subunit E	77.46	8	8	15.5681	15.2643	15.2919	15.5445	15.0754	15.4685	15.422	13.8397	15.5542	15.3748	15.3628	14.9386	-0.0119934	-0.436146	0.424153	0.436146	0.601235	0.999644	0.646121	0.660553	not sig		NO
Q06890	ENSMUSG00000022037	12759	Clu	clusterin	44.2	26	26	17.5346	17.6453	16.8408	16.9573	15.7617	17.173	17.1319	17.327	17.4285	17.3402	16.6307	17.2958	-0.709541	-0.0444426	-0.665098	0.709541	0.244513	0.282656	0.99383	0.321069	not sig		NO
Q07076	ENSMUSG00000021814	11750	Anxa7	annexin A7	51.62	31	32	21.098	20.8373	20.9081	20.9957	20.7935	20.7737	21.0523	21.0343	21.2208	20.9478	20.8543	21.1025	-0.0934877	0.154687	-0.248174	0.248174	0.111953	0.633274	0.328545	0.100253	not sig		NO
Q07105	ENSMUSG00000018238	14566	Gdf9	growth differentiation factor 9	50.11	21	21	19.6182	19.3777	19.3297	18.4931	18.2847	17.9482	18.4799	18.7853	18.2478	19.4419	18.242	18.5043	-1.19987	-0.937537	-0.262333	1.19987	0.00200242	0.00208222	0.00721906	0.425679	Fresh vs.Aged	Cluster 3	YES
Q08189	ENSMUSG00000027401	21818	Tgm3	transglutaminase 3, E polypeptide	4.33	2	2	12.7048	10.6927	13.2048	13.309	12.9064	11.9903	10.8417	13.2985	11.137	12.2008	12.7352	11.7591	0.534426	-0.441699	0.976124	0.976124	0.611556	0.842846	0.888815	0.585514	not sig		NO
Q08297	ENSMUSG00000027323	19361	Rad51	RAD51 recombinase	58.7	17	18	13.6202	12.6517	11.1742	12.9549	13.8818	11.0276	12.1466	11.9167	12.673	12.482	12.6214	12.2454	0.139406	-0.236593	0.375999	0.375999	0.918839	0.987379	0.96422	0.912873	not sig		NO
Q08943	ENSMUSG00000027067	20833	Ssrp1	structure specific recognition protein 1	45.9	32	32	15.8208	16.0354	17.0046	15.7213	12.877	16.3005	16.0431	15.3473	16.1842	16.2869	14.9662	15.8582	-1.32067	-0.428743	-0.89193	1.32067	0.411716	0.394795	0.893103	0.630917	not sig		NO
Q0VBL3	ENSMUSG00000048109	229700	Rbm15	RNA binding motif protein 15	29.94	24	25	18.0209	17.3272	16.8327	17.5985	11.7949	16.3043	12.7096	15.4034	17.0574	17.3936	15.2326	15.0568	-2.16104	-2.33677	0.17573	2.33677	0.405078	0.492412	0.443483	0.994718	not sig		NO
Q11011	ENSMUSG00000001441	19155	Npepps	aminopeptidase puromycin sensitive	61.63	51	51	15.7916	17.2996	11.3165	17.2135	17.8401	13.0019	17.0271	18.0644	17.5826	14.8026	16.0185	17.558	1.21592	2.75546	-1.53954	2.75546	0.416548	0.810876	0.388406	0.719519	not sig		NO
Q11136	ENSMUSG00000063931	18624	Pepd	peptidase D	49.7	19	19	13.3002	13.885	11.04	11.5759	11.6683	12.0679	12.1472	12.727	13.2288	12.7417	11.7707	12.701	-0.97105	-0.0407352	-0.930315	0.97105	0.410447	0.458596	0.99843	0.485393	not sig		NO
Q149F3	ENSMUSG00000071723	14853	Gspt2	G1 to S phase transition 2	73.1	21	21	16.8158	16.9849	16.6502	17.2781	13.9924	16.5947	17.1823	17.2016	17.8822	16.8169	15.9551	17.422	-0.861872	0.605096	-1.46697	1.46697	0.290044	0.590511	0.762243	0.266215	not sig		NO
Q2KN98	ENSMUSG00000033444	74392	Specc1l	sperm antigen with calponin homology and coiled-coil domains 1-like	58.94	58	58	14.6888	14.9151	14.8642	12.0512	10.9164	15.1735	14.3757	14.5775	14.6543	14.8227	12.7137	14.5359	-2.10905	-0.286877	-1.82218	2.10905	0.170904	0.187606	0.959427	0.264407	not sig		NO
Q2TBE6	ENSMUSG00000025178	84095	Pi4k2a	phosphatidylinositol 4-kinase type 2 alpha	85.39	38	38	9.13252	12.8456	11.5	13.6289	10.3147	9.66587	14.6434	11.8935	12.8924	11.1594	11.2032	13.1431	0.0438096	1.98375	-1.93994	1.98375	0.376054	0.999523	0.430289	0.44437	not sig		NO
Q2TPA8	ENSMUSG00000028383	72479	Hsdl2	hydroxysteroid dehydrogenase like 2	72.04	34	34	16.846	15.7821	15.4526	16.5774	15.78	16.3931	15.9694	15.9306	16.5384	16.0269	16.2502	16.1461	0.223257	0.119241	0.104017	0.223257	0.874689	0.863319	0.958213	0.967985	not sig		NO
Q3B7Z2	ENSMUSG00000024687	76303	Osbp	oxysterol binding protein	47.2	35	37	14.8395	15.221	15.6398	15.1197	13.3906	15.3581	15.3635	15.7499	15.2498	15.2334	14.6228	15.4544	-0.610664	0.220941	-0.831605	0.831605	0.362238	0.547255	0.917275	0.355162	not sig		NO
Q3KNM2	ENSMUSG00000023307	69104	Marchf5	membrane associated ring-CH-type finger 5	58.99	15	15	18.8461	18.8629	18.9886	18.7524	18.5219	18.8862	18.9547	18.9809	19.3465	18.8992	18.7202	19.0941	-0.17903	0.194873	-0.373902	0.373902	0.0949169	0.454987	0.401529	0.0818612	not sig		NO
Q3TC72	ENSMUSG00000027371	68126	Fahd2a	fumarylacetoacetate hydrolase domain containing 2A	67.09	16	16	16.973	16.5479	16.5484	16.8118	15.7205	17.3589	17.4681	17.4264	17.7037	16.6897	16.6304	17.5327	-0.0593537	0.842994	-0.902347	0.902347	0.128465	0.988855	0.186485	0.155579	not sig		NO
Q3TCH7	ENSMUSG00000031446	99375	Cul4a	cullin 4A	65.88	44	44	14.7087	14.9148	14.6767	14.7803	14.1157	14.5809	14.6323	14.4987	14.9206	14.7667	14.4923	14.6839	-0.274414	-0.0828466	-0.191568	0.274414	0.423946	0.410382	0.910857	0.626397	not sig		NO
Q3TDQ1	ENSMUSG00000032437	68292	Stt3b	STT3, subunit of the oligosaccharyltransferase complex, homolog B (S. cerevisiae)	28.07	23	24	17.7516	18.278	17.4991	16.3963	17.7019	17.5584	17.6009	18.2129	17.9148	17.8429	17.2189	17.9096	-0.624036	0.0666488	-0.690685	0.690685	0.258488	0.349562	0.985717	0.288346	not sig		NO
Q3TFD2	ENSMUSG00000021608	210992	Lpcat1	lysophosphatidylcholine acyltransferase 1	43.07	21	21	15.3451	13.7948	15.3124	15.0773	11.5184	10.0528	14.8521	14.719	16.2197	14.8174	12.2161	15.2636	-2.60129	0.446162	-3.04745	3.04745	0.125571	0.209983	0.941795	0.1379	not sig		NO
Q3TGF2	ENSMUSG00000026655	66540	Fam107b	family with sequence similarity 107, member B	67.18	14	14	14.9439	15.4281	11.5676	12.6915	11.2696	13.7044	14.7778	14.1893	14.0458	13.9799	12.5552	14.3377	-1.42468	0.357788	-1.78247	1.78247	0.335257	0.481722	0.94946	0.341282	not sig		NO
Q3THE2	ENSMUSG00000034868	67938	Myl12b	myosin, light chain 12B, regulatory	62.79	5	11	9.32256	11.3752	13.6075	13.3701	10.4094	12.8564	14.4674	12.3359	13.7863	11.4351	12.212	13.5298	0.77689	2.09476	-1.31787	2.09476	0.359595	0.839091	0.337542	0.619501	not sig		NO
Q3THK7	ENSMUSG00000027823	229363	Gmps	guanine monophosphate synthetase	82.54	61	61	18.1819	18.1402	18.2057	17.4212	17.8599	18.2123	18.0088	18.1912	18.3345	18.1759	17.8311	18.1782	-0.34481	0.00223226	-0.347042	0.347042	0.223663	0.279638	0.999933	0.275913	not sig		NO
Q3THS6	ENSMUSG00000053907	232087	Mat2a	methionine adenosyltransferase II, alpha	65.32	22	26	15.786	13.1129	15.3087	15.1011	7.91763	16.5794	16.4124	16.2451	15.401	14.7359	13.1994	16.0195	-1.5365	1.28362	-2.82011	2.82011	0.510356	0.789539	0.846269	0.481896	not sig		NO
Q3TJZ6	ENSMUSG00000002017	72722	Fam98a	family with sequence similarity 98, member A	51.84	15	20	13.386	11.3317	11.4908	13.4515	9.26188	13.0166	11.5371	10.9996	11.3737	12.0695	11.91	11.3035	-0.159531	-0.766023	0.606492	0.766023	0.808873	0.99062	0.810655	0.875168	not sig		NO
Q3TSG4	ENSMUSG00000042650	268420	Alkbh5	alkB homolog 5, RNA demethylase	52.15	22	23	17.3216	13.4524	10.9358	10.725	9.2718	17.5435	17.3386	17.1159	11.5672	13.9033	12.5134	15.3406	-1.38985	1.4373	-2.82716	2.82716	0.661174	0.890586	0.883597	0.636212	not sig		NO
Q3TUH1	ENSMUSG00000030316	68971	Tamm41	TAM41 mitochondrial translocator assembly and maintenance homolog	59.64	20	20	10.7487	11.5538	10.5715	13.547	11.5814	9.3898	13.667	15.1717	14.7093	10.958	11.5061	14.516	0.548063	3.558	-3.00993	3.558	0.0329232	0.869287	0.0371573	0.0696493	Fresh vs.MG132	Cluster 2	YES
Q3TVC7	ENSMUSG00000023572	17151	Ccndbp1	cyclin D-type binding-protein 1	56.18	16	16	11.7197	12.3053	12.1472	13.6533	11.1546	13.5045	14.3764	13.2799	12.1012	12.0574	12.7708	13.2525	0.713403	1.1951	-0.481695	1.1951	0.431196	0.701612	0.405454	0.846277	not sig		NO
Q3TWW8	ENSMUSG00000016921	67996	Srsf6	serine and arginine-rich splicing factor 6	33.33	11	15	11.1609	12.7041	10.3998	13.4468	10.2345	13.1094	10.9056	14.4674	14.1544	11.4216	12.2635	13.1758	0.841927	1.75419	-0.912268	1.75419	0.482007	0.816649	0.45259	0.789456	not sig		NO
Q3TXS7	ENSMUSG00000026229	70247	Psmd1	proteasome (prosome, macropain) 26S subunit, non-ATPase, 1	65.16	52	52	14.9628	14.4914	15.5495	15.6325	15.4361	15.2617	14.8878	15.0371	15.3561	15.0012	15.4434	15.0937	0.442209	0.0924363	0.349772	0.442209	0.336304	0.340529	0.94522	0.48746	not sig		NO
Q3U0P5	ENSMUSG00000033068	12497	Entpd6	ectonucleoside triphosphate diphosphohydrolase 6	50.11	21	21	14.0507	13.9694	13.5625	13.7381	13.0331	14.2311	13.5043	13.3238	14.1547	13.8609	13.6674	13.6609	-0.193423	-0.199923	0.00649988	0.199923	0.83432	0.864559	0.856226	0.999831	not sig		NO
Q3U186	ENSMUSG00000028292	109093	Rars2	arginyl-tRNA synthetase 2, mitochondrial	62.98	34	34	13.2669	10.5507	12.718	13.0232	14.0234	13.6821	13.6203	10.9393	14.0094	12.1785	13.5762	12.8563	1.39772	0.677802	0.719916	1.39772	0.469619	0.440057	0.806769	0.785746	not sig		NO
Q3U1C4	ENSMUSG00000035139	75420	Secisbp2	SECIS binding protein 2	17.48	11	11	18.9938	18.7779	18.898	18.8788	18.3367	19.0207	18.7388	19.1	19.026	18.8899	18.7454	18.955	-0.144473	0.065058	-0.209531	0.209531	0.588421	0.758321	0.943406	0.574461	not sig		NO
Q3U1J4	ENSMUSG00000024740	13194	Ddb1	damage specific DNA binding protein 1	72.54	91	91	20.0912	20.2832	19.7006	19.2182	19.7443	19.6245	20.2907	19.9213	20.4201	20.025	19.529	20.2107	-0.495989	0.185749	-0.681739	0.681739	0.0561245	0.151946	0.705681	0.0538776	not sig		NO
Q3U5C8	ENSMUSG00000029032	230972	Arhgef16	Rho guanine nucleotide exchange factor (GEF) 16	68.02	41	41	11.7767	14.4635	13.5922	11.7373	13.9242	11.3919	13.5203	13.6357	14.0719	13.2775	12.3512	13.7426	-0.926311	0.465143	-1.39145	1.39145	0.371517	0.602621	0.872658	0.353607	not sig		NO
Q3U7R1	ENSMUSG00000025366	23943	Esyt1	extended synaptotagmin-like protein 1	62.91	65	65	20.3174	20.0474	20.0671	20.2953	19.3858	19.921	19.7517	20.0551	19.5465	20.144	19.8674	19.7844	-0.276627	-0.359532	0.0829052	0.359532	0.399338	0.561015	0.398896	0.944737	not sig		NO
Q3U7U3	ENSMUSG00000001786	69754	Fbxo7	F-box protein 7	26.58	13	13	15.914	16.4808	15.6156	14.8673	15.9374	16.3002	14.9242	15.751	15.6737	16.0035	15.7016	15.4496	-0.301813	-0.55382	0.252007	0.55382	0.523101	0.79681	0.494826	0.851969	not sig		NO
Q3U9G9	ENSMUSG00000004880	98386	Lbr	lamin B receptor	34.5	24	25	17.0449	17.18	16.8455	16.9514	17.0493	17.5953	17.1396	17.055	17.3034	17.0235	17.1987	17.166	0.175193	0.142499	0.0326938	0.175193	0.643797	0.650964	0.747546	0.984067	not sig		NO
Q3UA06	ENSMUSG00000021569	69716	Trip13	thyroid hormone receptor interactor 13	40.28	16	16	12.8994	15.8332	15.6491	15.539	15.0731	15.3152	15.491	15.548	15.689	14.7939	15.3091	15.576	0.515226	0.782107	-0.266881	0.782107	0.621995	0.79537	0.604753	0.938742	not sig		NO
Q3UBX0	ENSMUSG00000034659	68539	Tmem109	transmembrane protein 109	4.12	2	2	11.1189	13.9815	12.4786	12.9718	14.016	14.7945	14.3584	14.2453	15.2157	12.5263	13.9274	14.6065	1.40107	2.08014	-0.679066	2.08014	0.113501	0.290561	0.104845	0.711466	not sig		NO
Q3UCV8	ENSMUSG00000046034	432940	Otulin	OTU deubiquitinase with linear linkage specificity	50.57	22	22	11.5918	13.2601	10.729	12.4399	11.917	12.9996	10.878	13.1615	10.8077	11.8603	12.4522	11.6157	0.591861	-0.244568	0.836429	0.836429	0.660474	0.799742	0.961376	0.650187	not sig		NO
Q3UDE2	ENSMUSG00000016757	223723	Ttll12	tubulin tyrosine ligase-like family, member 12	80.44	48	48	15.8786	16.1046	14.8005	12.994	12.5113	15.955	15.9391	16.1974	15.6366	15.5946	13.8201	15.9244	-1.77447	0.329792	-2.10426	2.10426	0.13468	0.226439	0.936114	0.145826	not sig		NO
Q3UDK1	ENSMUSG00000042726	231712	Trafd1	TRAF type zinc finger domain containing 1	66.03	31	31	14.9093	14.6762	15.1968	16.2614	15.8511	16.0064	15.6847	15.4604	13.1543	14.9274	16.0396	14.7664	1.11219	-0.160996	1.27319	1.27319	0.205105	0.301621	0.969611	0.225459	not sig		NO
Q3UE37	ENSMUSG00000014349	268470	Ube2z	ubiquitin-conjugating enzyme E2Z	43.54	18	18	16.9378	16.9521	16.9177	16.701	16.1698	16.7511	16.8066	16.9389	16.9007	16.9359	16.5406	16.8821	-0.395238	-0.053793	-0.341445	0.395238	0.0857335	0.0966703	0.936792	0.150324	not sig		NO
Q3UEB3	ENSMUSG00000002524	67959	Puf60	poly-U binding splicing factor 60	62.77	31	31	16.6621	16.5185	16.1778	15.5359	15.7904	15.5907	16.0954	16.6625	16.4916	16.4528	15.639	16.4165	-0.813783	-0.0363228	-0.77746	0.813783	0.00873731	0.01263	0.980359	0.0155409	not sig		NO
Q3UGC7	ENSMUSG00000027236	78655	Eif3j1	eukaryotic translation initiation factor 3, subunit J1	66.28	2	24	16.1074	16.5937	16.3838	16.2558	16.3062	16.4757	16.526	16.6391	16.6084	16.3616	16.3459	16.5912	-0.0157126	0.229544	-0.245257	0.245257	0.189114	0.992004	0.25896	0.222961	not sig		NO
Q3UH66	ENSMUSG00000037989	75607	Wnk2	WNK lysine deficient protein kinase 2	39.6	61	75	14.7369	14.6827	14.4701	14.3591	6.77914	14.4111	14.1674	14.6172	14.6065	14.6299	11.8498	14.4637	-2.7801	-0.166169	-2.61394	2.7801	0.383338	0.426242	0.996472	0.465041	not sig		NO
Q3UHK3	ENSMUSG00000036523	268527	Greb1	gene regulated by estrogen in breast cancer protein	2.15	1	1	19.3471	12.5475	13.4583	20.0782	18.4498	19.6894	19.5819	19.3636	18.9988	15.1176	19.4058	19.3148	4.28816	4.19712	0.0910385	4.28816	0.088083	0.116802	0.124634	0.998577	not sig		NO
Q3UHQ6	ENSMUSG00000022946	70028	Dop1b	DOP1 leucine zipper like protein B	45.49	89	92	14.1246	13.6699	14.0762	13.0614	13.4989	13.6765	14.543	13.4654	13.9591	13.9569	13.4123	13.9892	-0.544592	0.0323008	-0.576893	0.576893	0.205338	0.27487	0.994314	0.242551	not sig		NO
Q3UHX2	ENSMUSG00000029623	231887	Pdap1	PDGFA associated protein 1	44.2	10	10	11.7661	11.1593	12.7915	12.4897	13.2058	13.3565	8.85107	13.0033	13.2497	11.9056	13.0173	11.7014	1.11172	-0.204252	1.31598	1.31598	0.557732	0.665011	0.985366	0.57299	not sig		NO
Q3UJB9	ENSMUSG00000036270	234699	Edc4	enhancer of mRNA decapping 4	64.44	71	71	17.7368	17.9764	17.8894	17.622	17.6796	18.0234	17.8012	18.0455	17.9934	17.8675	17.775	17.9467	-0.0925023	0.0791798	-0.171682	0.171682	0.473919	0.771812	0.82531	0.444914	not sig		NO
Q3UJD6	ENSMUSG00000006676	71472	Usp19	ubiquitin specific peptidase 19	58.82	62	62	16.5648	16.6121	16.4421	15.8539	16.5932	16.3511	16.3297	16.7786	16.5391	16.5397	16.2661	16.5491	-0.2736	0.00944753	-0.283047	0.283047	0.37457	0.446743	0.998895	0.425337	not sig		NO
Q3UJU9	ENSMUSG00000070730	67809	Rmdn3	regulator of microtubule dynamics 3	53.83	26	26	16.0352	17.2084	16.8476	16.8715	16.8987	16.5911	16.769	16.7989	17.1493	16.697	16.7871	16.9057	0.0900759	0.208705	-0.118629	0.208705	0.803617	0.955109	0.787807	0.923847	not sig		NO
Q3UKC1	ENSMUSG00000004535	52440	Tax1bp1	Tax1 (human T cell leukemia virus type I) binding protein 1	70.15	55	55	9.53132	13.2864	11.988	12.9462	6.30471	12.2951	10.9634	11.84	11.4937	11.6019	10.5154	11.4324	-1.08654	-0.169523	-0.917015	1.08654	0.84086	0.847748	0.995875	0.888161	not sig		NO
Q3UKJ7	ENSMUSG00000028409	74255	Smu1	smu-1 suppressor of mec-8 and unc-52 homolog (C. elegans)	41.72	18	18	11.3633	12.9301	14.0127	13.0748	15.2127	13.4174	15.3913	12.674	12.3064	12.7687	13.9017	13.4572	1.13295	0.688528	0.444423	1.13295	0.632786	0.610913	0.825461	0.921776	not sig		NO
Q3ULA2	ENSMUSG00000025217	12234	Btrc	beta-transducin repeat containing protein	57.02	19	32	12.7101	12.6868	13.0177	13.4435	8.69951	10.6051	14.8121	13.5004	11.8249	12.8048	10.916	13.3791	-1.88881	0.574299	-2.46311	2.46311	0.233161	0.390204	0.904077	0.232803	not sig		NO
Q3ULF4	ENSMUSG00000000738	234847	Spg7	SPG7, paraplegin matrix AAA peptidase subunit	48.91	35	37	11.6124	18.2019	18.4796	18.3961	18.1571	18.368	18.2711	18.1413	18.1667	16.098	18.3071	18.193	2.2091	2.09504	0.114055	2.2091	0.44818	0.492979	0.525518	0.99787	not sig		NO
Q3UM45	ENSMUSG00000026275	66385	Ppp1r7	protein phosphatase 1, regulatory subunit 7	70.08	31	31	15.2685	15.7849	16.0643	14.2874	15.3287	15.464	16.5977	16.4667	16.092	15.7059	15.0267	16.3855	-0.679182	0.679574	-1.35876	1.35876	0.0322351	0.250217	0.249897	0.0268768	Aged vs.MG132	Cluster 2	YES
Q3UMF0	ENSMUSG00000034903	319876	Cobll1	Cobl-like 1	71.64	71	71	16.4338	16.7698	16.4069	16.67	10.4717	16.7359	14.6488	16.4115	16.9215	16.5368	14.6259	15.9939	-1.91094	-0.542867	-1.36807	1.91094	0.575933	0.565773	0.950931	0.736594	not sig		NO
Q3UN04	ENSMUSG00000029592	102637926	Usp30	ubiquitin specific peptidase 30	56.67	20	20	14.731	13.998	14.8082	14.1731	14.5906	14.1245	14.8729	14.9103	14.9612	14.5124	14.2961	14.9148	-0.216313	0.402397	-0.61871	0.61871	0.107169	0.667328	0.297504	0.0973508	not sig		NO
Q3UPL0	ENSMUSG00000035325	69162	Sec31a	Sec31 homolog A (S. cerevisiae)	48.37	62	63	16.4768	16.4969	16.0477	16.6004	15.9083	16.38	16.5513	16.5695	16.6464	16.3405	16.2962	16.589	-0.0442403	0.248562	-0.292803	0.292803	0.37285	0.975125	0.493574	0.390682	not sig		NO
Q3UQV5	ENSMUSG00000030031	243574	Kbtbd8	kelch repeat and BTB (POZ) domain containing 8	83.47	46	46	18.219	18.0654	17.9143	18.5132	18.0171	18.5233	18.3611	17.9694	18.3522	18.0662	18.3512	18.2276	0.284939	0.161347	0.123592	0.284939	0.372203	0.344976	0.680507	0.792988	not sig		NO
Q3URF8	ENSMUSG00000044952	622320	Kctd21	potassium channel tetramerisation domain containing 21	14.62	2	2	17.1115	17.087	16.6373	11.8922	12.7287	16.9204	17.0404	16.8403	16.9612	16.9453	13.8471	16.9473	-3.09818	0.00201087	-3.10019	3.10019	0.0812816	0.112205	0.999999	0.11198	not sig		NO
Q3US41	ENSMUSG00000040728	207920	Esrp1	epithelial splicing regulatory protein 1	47.35	29	31	12.1112	13.2022	11.778	11.8415	13.94	9.84193	12.664	16.0887	15.5024	12.3638	11.8745	14.7517	-0.489321	2.38788	-2.8772	2.8772	0.15127	0.930205	0.254318	0.160887	not sig		NO
Q3USZ8	ENSMUSG00000045414	68861	Dipk2a	divergent protein kinase domain 2A	51.86	18	18	10.9328	14.8591	16.6552	16.1162	7.43913	13.3598	16.4184	15.4105	16.2809	14.149	12.305	16.0366	-1.84402	1.88757	-3.73159	3.73159	0.392158	0.754467	0.744866	0.362839	not sig		NO
Q3UTA9	ENSMUSG00000074895	218268	Eif4e1b	eukaryotic translation initiation factor 4E family member 1B	64.75	21	21	18.1782	18.1002	17.8751	17.4157	17.449	17.9403	18.1962	18.1059	18.087	18.0512	17.6017	18.1297	-0.449513	0.0785113	-0.528024	0.528024	0.0326949	0.068222	0.877549	0.0372216	not sig		NO
Q3UV70	ENSMUSG00000049225	381511	Pdp1	pyruvate dehyrogenase phosphatase catalytic subunit 1	63.57	27	27	15.5527	11.5644	11.8549	13.6017	11.7673	15.2351	15.7258	16.198	12.5352	12.9907	13.5347	14.8197	0.544042	1.82903	-1.28499	1.82903	0.548103	0.940878	0.5356	0.722678	not sig		NO
Q3UWY1	ENSMUSG00000050810	100012	Oog3	oogenesin 3	42.4	21	21	15.8921	13.6153	10.9767	16.2447	13.513	12.0771	11.7398	15.3868	12.1743	13.4947	13.9449	13.1003	0.450222	-0.394428	0.84465	0.84465	0.896861	0.966114	0.973853	0.887303	not sig		NO
Q3UWZ0	ENSMUSG00000071089	333307	Trim75	tripartite motif-containing 75	70.45	31	31	16.6048	13.7105	12.8693	17.2378	17.1163	17.1849	16.8325	16.914	16.6512	14.3948	17.1797	16.7992	2.78483	2.40441	0.380417	2.78483	0.0469752	0.0539787	0.0903914	0.912538	not sig		NO
Q3UX83	ENSMUSG00000075023	381411	Accsl	1-aminocyclopropane-1-carboxylate synthase (non-functional)-like	58.28	29	30	14.5581	10.8017	13.5259	15.7397	15.4604	14.8039	16.1837	13.9433	10.3124	12.9619	15.3347	13.4798	2.37279	0.517923	1.85487	2.37279	0.392778	0.39494	0.949681	0.547885	not sig		NO
Q3UZ39	ENSMUSG00000026305	16978	Lrrfip1	leucine rich repeat (in FLII) interacting protein 1	55.14	27	28	13.8801	12.4041	13.1606	13.1089	14.7115	14.52	13.2433	13.259	13.0811	13.1483	14.1135	13.1945	0.965203	0.0461983	0.919005	0.965203	0.213398	0.253369	0.996	0.281254	not sig		NO
Q3V0K9	ENSMUSG00000049493	102502	Pls1	plastin 1 (I-isoform)	67.62	41	45	18.9041	18.4665	18.8063	18.3881	18.2284	18.6304	18.5429	18.3681	18.4457	18.7256	18.4156	18.4522	-0.309988	-0.273391	-0.0365968	0.309988	0.158197	0.177709	0.24133	0.967938	not sig		NO
Q3V132	ENSMUSG00000069041	73333	Slc25a31	solute carrier family 25 (mitochondrial carrier; adenine nucleotide translocator), member 31	65.94	29	29	18.7963	19.0111	19.1197	19.3191	18.0456	18.4304	19.4546	18.9843	19.0839	18.9757	18.5984	19.1743	-0.37736	0.19854	-0.575901	0.575901	0.297211	0.540014	0.831984	0.279324	not sig		NO
Q3V1H1	ENSMUSG00000037725	80986	Ckap2	cytoskeleton associated protein 2	46.69	30	30	10.7977	12.9004	12.2177	12.5499	12.6398	12.9591	13.0608	15.5423	13.3392	11.9719	12.7163	13.9808	0.744318	2.00881	-1.26449	2.00881	0.122021	0.65723	0.109906	0.340321	not sig		NO
Q3V1L4	ENSMUSG00000025041	76952	Nt5c2	5'-nucleotidase, cytosolic II	60.54	33	33	17.3378	17.2662	16.5025	18.7565	11.6321	17.3098	17.3576	17.2932	16.8997	17.0355	15.8995	17.1835	-1.13602	0.148048	-1.28406	1.28406	0.746386	0.807785	0.996248	0.763337	not sig		NO
Q3V3R1	ENSMUSG00000040675	270685	Mthfd1l	methylenetetrahydrofolate dehydrogenase (NADP+ dependent) 1-like	61.51	55	55	18.3064	17.9055	17.4902	17.7743	17.7984	13.6234	18.7996	12.1308	19.1924	17.9007	16.3987	16.7076	-1.50198	-1.1931	-0.308888	1.50198	0.778574	0.780957	0.85349	0.989167	not sig		NO
Q4KL78	ENSMUSG00000041722	433278	Khdc1c	KH domain containing 1C	53.61	2	10	19.4073	19.4944	19.2917	19.419	19.7585	18.6544	19.6259	19.4059	19.9191	19.3978	19.2773	19.6503	-0.120512	0.25245	-0.372962	0.372962	0.483482	0.914396	0.68811	0.466735	not sig		NO
Q4VAA2	ENSMUSG00000032803	321022	Cdv3	carnitine deficiency-associated gene expressed in ventricle 3	67.97	20	20	18.8474	18.9444	19.0019	18.8225	18.5776	18.4662	18.845	18.6966	18.9887	18.9312	18.6221	18.8434	-0.309141	-0.0878034	-0.221337	0.309141	0.087175	0.0830017	0.741223	0.21701	not sig		NO
Q505F5	ENSMUSG00000029028	72946	Lrrc47	leucine rich repeat containing 47	71.43	41	41	16.6017	16.3413	16.2969	16.1461	15.0552	15.5611	16.1602	16.222	16.9558	16.4133	15.5874	16.446	-0.825862	0.0327308	-0.858593	0.858593	0.0757906	0.112024	0.994916	0.0990969	not sig		NO
Q505K2	ENSMUSG00000051000	229488	Fam160a1	family with sequence similarity 160, member A1	38.85	35	36	17.2726	17.1014	17.0557	13.1141	9.51099	12.5651	10.7721	12.7808	12.2088	17.1432	11.7301	11.9206	-5.41313	-5.22265	-0.190481	5.41313	0.00313413	0.004783	0.00571084	0.981679	Fresh vs.Aged&MG132	Cluster 3	YES
Q569L8	ENSMUSG00000064128	219103	Cenpj	centromere protein J	49.85	59	59	16.4039	13.577	13.0093	12.6502	10.2147	10.1614	14.7056	16.0762	16.3611	14.33	11.0088	15.7143	-3.32129	1.38423	-4.70552	4.70552	0.0172397	0.0655633	0.50169	0.0160466	Aged vs.MG132	Cluster 2	YES
Q571I9	ENSMUSG00000007833	69748	Aldh16a1	aldehyde dehydrogenase 16 family, member A1	32.92	22	22	12.1456	11.549	11.6308	11.2993	10.1153	13.362	12.8401	13.1999	10.8147	11.7751	11.5922	12.2849	-0.182894	0.509775	-0.692669	0.692669	0.77921	0.981614	0.868355	0.774531	not sig		NO
Q5DTU0	ENSMUSG00000025083	226250	Afap1l2	actin filament associated protein 1-like 2	42.18	27	27	12.6768	12.6797	12.9853	14.898	15.2991	15.1332	12.0722	11.4944	14.1013	12.7806	15.1101	12.556	2.32947	-0.224642	2.55411	2.55411	0.0146962	0.0282715	0.938361	0.0190742	Fresh&MG132 vs.Aged	Cluster 1	YES
Q5EG47	ENSMUSG00000050697	105787	Prkaa1	protein kinase, AMP-activated, alpha 1 catalytic subunit	65.47	26	30	13.7212	12.5191	12.873	12.399	7.86653	9.46048	13.044	13.182	12.7405	13.0378	9.90866	12.9888	-3.12909	-0.0489179	-3.08017	3.12909	0.0516214	0.0719865	0.998963	0.0760315	not sig		NO
Q5FWK3	ENSMUSG00000027247	228359	Arhgap1	Rho GTPase activating protein 1	59	24	24	11.9671	13.7743	13.2391	11.8032	13.0849	14.2441	12.0082	12.6697	12.8493	12.9935	13.0441	12.5091	0.0505571	-0.48443	0.534987	0.534987	0.745841	0.997516	0.802581	0.766376	not sig		NO
Q5HZI1	ENSMUSG00000045636	102103	Mtus1	mitochondrial tumor suppressor 1	45.62	53	53	13.2264	13.0394	12.8051	13.418	12.6111	12.8469	12.4797	12.326	13.2677	13.0236	12.9587	12.6911	-0.0649787	-0.332485	0.267506	0.332485	0.582459	0.97813	0.588582	0.701976	not sig		NO
Q5PR73	ENSMUSG00000047842	68203	Diras2	DIRAS family, GTP-binding RAS-like 2	62.31	10	11	10.0262	13.4044	9.0136	16.2284	11.4311	12.6789	16.4913	17.1288	17.0642	10.8147	13.4461	16.8947	2.6314	6.08002	-3.44862	6.08002	0.0253612	0.301655	0.0213016	0.160027	Fresh vs.MG132	Cluster 1	YES
Q5S006	ENSMUSG00000036273	66725	Lrrk2	leucine-rich repeat kinase 2	1.11	2	2	17.403	17.1406	17.5322	17.0741	17.3049	17.3023	17.4145	17.7497	17.6237	17.3586	17.2271	17.596	-0.131493	0.237377	-0.36887	0.36887	0.0915627	0.63108	0.27444	0.0824938	not sig		NO
Q5SF07	ENSMUSG00000033581	319765	Igf2bp2	insulin-like growth factor 2 mRNA binding protein 2	54.73	33	36	19.5996	19.4997	19.5062	19.3687	18.6466	18.8065	19.6906	19.7104	19.5366	19.5352	18.9406	19.6459	-0.594587	0.11068	-0.705267	0.705267	0.0187123	0.0428939	0.828127	0.0212603	not sig		NO
Q5SSH7	ENSMUSG00000055670	195018	Zzef1	zinc finger, ZZ-type with EF hand domain 1	36.42	85	85	17.1697	17.0426	17.1798	17.7776	17.8688	17.7862	17.4779	17.6826	9.80823	17.1307	17.8109	14.9896	0.680173	-2.14112	2.82129	2.82129	0.432142	0.945159	0.596916	0.429475	not sig		NO
Q5SWT3	ENSMUSG00000018740	71998	Slc25a35	solute carrier family 25, member 35	58.33	15	15	17.0646	16.8834	16.6361	16.8707	16.5603	16.7067	16.7907	16.9425	16.885	16.8614	16.7126	16.8727	-0.1488	0.0113527	-0.160152	0.160152	0.440487	0.525136	0.995817	0.479835	not sig		NO
Q5SXI5	ENSMUSG00000020472	268417	Zkscan17	zinc finger with KRAB and SCAN domains 17	9.23	4	4	18.4808	18.4708	17.9677	18.6631	17.892	18.7923	17.9701	18.5134	18.6494	18.3064	18.4491	18.3776	0.142662	0.0711846	0.0714779	0.142662	0.90521	0.896221	0.972712	0.972491	not sig		NO
Q5SYH2	ENSMUSG00000051232	195040	Tmem199	transmembrane protein 199	48.08	13	13	15.8484	15.5868	15.2958	15.9167	15.6513	16.1981	15.3725	15.7428	16.4734	15.577	15.922	15.8629	0.345022	0.285884	0.0591382	0.345022	0.551215	0.562885	0.666056	0.981573	not sig		NO
Q5U425	ENSMUSG00000118332	67238	Fam220a	family with sequence similarity 220, member A	25	2	2	19.0501	19.8545	19.1748	19.5607	11.7984	19.8361	19.83	19.1335	20.2208	19.3598	17.0651	19.7281	-2.29473	0.368311	-2.66304	2.66304	0.462502	0.573236	0.984375	0.483277	not sig		NO
Q5U430	ENSMUSG00000044308	68795	Ubr3	ubiquitin protein ligase E3 component n-recognin 3	44.84	68	68	12.281	11.3085	13.1425	13.5512	12.1054	9.24892	13.3147	11.358	12.2421	12.244	11.6351	12.3049	-0.608851	0.0609133	-0.669765	0.669765	0.833955	0.872653	0.998605	0.848703	not sig		NO
Q5U458	ENSMUSG00000039768	230935	Dnajc11	DnaJ heat shock protein family (Hsp40) member C11	45.44	25	25	10.5367	12.2426	11.3255	14.1895	12.5179	13.244	12.7264	12.8595	14.8281	11.3683	13.3171	13.4713	1.94882	2.10301	-0.154184	2.10301	0.0668838	0.106965	0.083492	0.979351	not sig		NO
Q5XJY4	ENSMUSG00000033918	381038	Parl	presenilin associated, rhomboid-like	28.12	12	12	19.2483	19.1381	19.1481	18.9879	18.7234	19.0073	19.1793	19.2742	19.3716	19.1781	18.9062	19.275	-0.271917	0.0969023	-0.368819	0.368819	0.017157	0.0575641	0.574105	0.0166031	not sig		NO
Q5XJY5	ENSMUSG00000032096	213827	Arcn1	archain 1	66.34	42	42	19.3543	19.1339	19.1073	19.3306	18.9184	19.1774	19.1284	19.3953	19.6127	19.1985	19.1421	19.3788	-0.0563663	0.180313	-0.236679	0.236679	0.380462	0.937432	0.547674	0.378542	not sig		NO
Q5XPI3	ENSMUSG00000041528	84585	Rnf123	ring finger protein 123	33.11	36	36	17.6945	18.4621	17.5726	17.5969	18.1102	17.4353	18.1488	17.3358	17.5581	17.9097	17.7141	17.6809	-0.195581	-0.22882	0.0332397	0.22882	0.780788	0.841376	0.791426	0.994878	not sig		NO
Q60520	ENSMUSG00000042557	20466	Sin3a	transcriptional regulator, SIN3A (yeast)	47.65	60	63	17.8511	17.8484	12.9747	18.1644	18.2879	18.9717	17.3258	17.9381	18.2377	16.2247	18.4747	17.8339	2.24996	1.60915	0.640806	2.24996	0.305927	0.296142	0.504257	0.88706	not sig		NO
Q60597	ENSMUSG00000020456	18293	Ogdh	oxoglutarate (alpha-ketoglutarate) dehydrogenase (lipoamide)	65.2	86	86	19.1138	18.9783	19.0384	19.143	18.7466	19.044	18.4242	18.6349	19.4124	19.0435	18.9779	18.8238	-0.0655817	-0.219654	0.154072	0.219654	0.711932	0.967194	0.701896	0.835675	not sig		NO
Q60598	ENSMUSG00000031078	13043	Cttn	cortactin	44.87	28	28	20.5231	20.5443	13.5568	13.3368	9.37146	12.9108	12.3479	20.4598	11.3008	18.2081	11.873	14.7028	-6.33509	-3.50526	-2.82982	6.33509	0.220413	0.198035	0.550925	0.668975	not sig		NO
Q60605	ENSMUSG00000090841	17904	Myl6	myosin, light polypeptide 6, alkali, smooth muscle and non-muscle	70.86	9	12	19.4269	18.7949	19.3137	19.0675	19.0367	19.1111	19.4662	19.2263	19.1459	19.1785	19.0718	19.2794	-0.106762	0.10092	-0.207682	0.207682	0.541691	0.825549	0.842074	0.512995	not sig		NO
Q60631	ENSMUSG00000059923	14784	Grb2	growth factor receptor bound protein 2	78.34	18	18	18.2272	17.1004	18.0894	18.9911	16.8996	13.2587	17.1011	17.8948	10.661	17.8056	16.3831	15.219	-1.42252	-2.58665	1.16414	2.58665	0.571196	0.820547	0.544084	0.87465	not sig		NO
Q60649	ENSMUSG00000001829	20480	Clpb	ClpB caseinolytic peptidase B	56.13	43	43	16.8481	16.3158	16.7551	16.9865	15.636	15.9898	16.8208	16.6431	16.4855	16.6397	16.2041	16.6498	-0.43556	0.0101466	-0.445706	0.445706	0.430765	0.498751	0.999574	0.484471	not sig		NO
Q60668	ENSMUSG00000000568	11991	Hnrnpd	heterogeneous nuclear ribonucleoprotein D	41.69	16	18	13.1711	13.6996	10.3288	11.0359	13.8091	13.5501	15.8881	12.7865	11.9728	12.3999	12.7984	13.5491	0.398523	1.14926	-0.750738	1.14926	0.744843	0.961246	0.730898	0.871183	not sig		NO
Q60676	ENSMUSG00000003099	19060	Ppp5c	protein phosphatase 5, catalytic subunit	68.94	38	38	16.9296	16.8112	16.9284	16.4345	16.4795	17.0487	16.6941	16.7416	16.9405	16.8897	16.6542	16.7921	-0.23548	-0.0976542	-0.137826	0.23548	0.452853	0.426197	0.847481	0.725517	not sig		NO
Q60692	ENSMUSG00000018286	19175	Psmb6	proteasome (prosome, macropain) subunit, beta type 6	70.17	12	12	15.6355	15.506	11.5628	10.3912	14.4565	11.2269	14.8252	13.9325	14.5182	14.2348	12.0248	14.4253	-2.20993	0.190519	-2.40045	2.40045	0.281972	0.368123	0.991201	0.317285	not sig		NO
Q60698	ENSMUSG00000029050	20481	Ski	ski sarcoma viral oncogene homolog (avian)	24.14	15	15	17.7773	17.8411	17.5931	17.5913	16.8603	17.7271	17.9536	17.9816	17.9176	17.7372	17.3929	17.9509	-0.344283	0.213743	-0.558026	0.558026	0.122772	0.35271	0.639908	0.109912	not sig		NO
Q60710	ENSMUSG00000027639	56045	Samhd1	SAM domain and HD domain, 1	60.33	40	40	15.4511	12.2491	14.5615	15.3237	15.2903	15.2684	12.4513	15.0549	14.95	14.0872	15.2941	14.1521	1.20692	0.0648816	1.14203	1.20692	0.474747	0.518348	0.997874	0.551642	not sig		NO
Q60737	ENSMUSG00000074698	12995	Csnk2a1	casein kinase 2, alpha 1 polypeptide	61.64	20	22	15.4359	14.815	15.1362	15.4413	15.2883	15.5632	15.1478	15.3476	15.2675	15.1291	15.4309	15.2543	0.301865	0.125209	0.176656	0.301865	0.268627	0.245454	0.744877	0.571366	not sig		NO
Q60770	ENSMUSG00000027882	20912	Stxbp3	syntaxin binding protein 3	41.22	20	20	12.5207	11.9093	13.5101	11.3353	6.87454	16.6958	16.2971	12.7437	17.3466	12.6467	11.6352	15.4625	-1.01149	2.81577	-3.82725	3.82725	0.376451	0.921594	0.559833	0.369543	not sig		NO
Q60809	ENSMUSG00000031601	18983	Cnot7	CCR4-NOT transcription complex, subunit 7	55.44	16	17	13.0643	5.02877	10.8186	15.0034	9.23525	10.7486	10.4958	10.332	13.0348	9.63723	11.6624	11.2875	2.02517	1.65029	0.374877	2.02517	0.707035	0.71348	0.795744	0.987837	not sig		NO
Q60841	ENSMUSG00000042453	19699	Reln	reelin	3.61	6	6	19.2752	19.4414	20.1043	19.6798	19.3111	19.6494	19.522	19.7881	19.4586	19.6069	19.5468	19.5896	-0.0601755	-0.0173528	-0.0428227	0.0601755	0.968097	0.966839	0.997185	0.983019	not sig		NO
Q60864	ENSMUSG00000024966	20867	Stip1	stress-induced phosphoprotein 1	81.03	74	76	19.9129	19.7074	19.7231	19.8409	19.4845	19.7668	19.7314	19.8003	20.0281	19.7811	19.6974	19.8533	-0.083706	0.0721476	-0.155854	0.155854	0.510109	0.794336	0.841336	0.481381	not sig		NO
Q60930	ENSMUSG00000021771	22334	Vdac2	voltage-dependent anion channel 2	71.19	19	19	18.0432	18.3321	18.094	18.0614	18.0279	18.0335	18.391	18.2021	18.3756	18.1564	18.0409	18.3229	-0.115516	0.166501	-0.282017	0.282017	0.0498781	0.441745	0.223064	0.0429718	not sig		NO
Q60931	ENSMUSG00000008892	22335	Vdac3	voltage-dependent anion channel 3	65.72	17	18	18.7646	18.5112	18.4905	18.3577	18.1917	18.598	18.7504	18.8823	19.0486	18.5888	18.3825	18.8938	-0.2063	0.304985	-0.511284	0.511284	0.0285461	0.363532	0.151828	0.0243631	not sig		NO
Q60949	ENSMUSG00000029174	57915	Tbc1d1	TBC1 domain family, member 1	51.39	62	63	12.7485	13.4569	14.4909	15.5028	10.9228	12.3588	15.3001	13.0947	13.1445	13.5654	12.9281	13.8465	-0.637322	0.281016	-0.918338	0.918338	0.783521	0.881818	0.975426	0.774654	not sig		NO
Q60972	ENSMUSG00000057236	19646	Rbbp4	retinoblastoma binding protein 4, chromatin remodeling factor	63.06	12	12	15.1673	14.1161	14.6064	13.0259	13.2377	12.3975	14.3967	14.8887	14.1517	14.6299	12.887	14.479	-1.74291	-0.150906	-1.592	1.74291	0.00570225	0.00762028	0.912652	0.0116848	Fresh&MG132 vs.Aged	Cluster 3	YES
Q60973	ENSMUSG00000031353	245688	Rbbp7	retinoblastoma binding protein 7, chromatin remodeling factor	73.41	17	25	18.3767	18.0089	17.9069	18.7304	18.7487	19.0169	18.6964	19.0849	18.6634	18.0975	18.832	18.8149	0.73448	0.71741	0.0170707	0.73448	0.00950704	0.0143568	0.0159611	0.994916	not sig		NO
Q60996	ENSMUSG00000017843	26931	Ppp2r5c	protein phosphatase 2, regulatory subunit B', gamma	33.78	14	15	17.968	18.5266	11.6066	16.3724	17.2589	17.4196	18.2359	18.0973	18.7003	16.0337	17.017	18.3445	0.983239	2.31078	-1.32754	2.31078	0.493413	0.857514	0.466235	0.760012	not sig		NO
Q61029	ENSMUSG00000019961	21917	Tmpo	thymopoietin	61.28	13	13	12.6019	8.53245	15.5669	16.3935	16.5877	15.4975	12.1547	15.6098	10.1798	12.2338	16.1596	12.6481	3.92584	0.414314	3.51152	3.92584	0.208886	0.234192	0.979378	0.297318	not sig		NO
Q61035	ENSMUSG00000001380	15115	Hars	histidyl-tRNA synthetase	59.72	12	37	16.3143	16.1654	15.3432	16.2592	14.671	15.4833	15.7986	16.1866	16.3171	15.941	15.4712	16.1008	-0.469825	0.15977	-0.629595	0.629595	0.426128	0.598839	0.937902	0.420993	not sig		NO
Q61081	ENSMUSG00000019471	12539	Cdc37	cell division cycle 37	52.77	30	30	16.3773	17.0473	16.7451	16.4168	16.5656	16.7845	16.5001	16.8517	16.1592	16.7232	16.589	16.5036	-0.134273	-0.219614	0.0853414	0.219614	0.678752	0.849529	0.658778	0.935216	not sig		NO
Q61102	ENSMUSG00000031333	11306	Abcb7	ATP-binding cassette, sub-family B (MDR/TAP), member 7	45.88	30	30	13.2045	13.29	13.1341	17.5851	13.8454	12.5988	10.0157	17.7498	11.8591	13.2095	14.6764	13.2082	1.4669	-0.00133956	1.46824	1.46824	0.764997	0.800287	1	0.799973	not sig		NO
Q61129	ENSMUSG00000058952	12630	Cfi	complement component factor i	6.63	3	3	19.5436	19.5485	19.9765	19.8517	18.6239	19.6577	19.5534	19.9794	19.7575	19.6895	19.3778	19.7634	-0.311771	0.0739203	-0.385692	0.385692	0.535307	0.661308	0.975439	0.542656	not sig		NO
Q61133	ENSMUSG00000033318	14872	Gstt2	glutathione S-transferase, theta 2	68.85	15	16	16.8882	15.3087	16.3038	16.2359	16.269	16.875	17.3724	16.6547	16.9871	16.1669	16.46	17.0048	0.293077	0.837857	-0.54478	0.837857	0.241786	0.795654	0.225028	0.484754	not sig		NO
Q61142	ENSMUSG00000021395	20729	Spin1	spindlin 1	84.73	25	29	21.4977	21.0133	21.0354	21.6382	21.246	21.6656	21.7705	21.8327	21.6948	21.1821	21.5166	21.766	0.334492	0.58387	-0.249379	0.58387	0.0405081	0.209819	0.034461	0.380277	not sig		NO
Q61152	ENSMUSG00000026126	19253	Ptpn18	protein tyrosine phosphatase, non-receptor type 18	72.41	34	34	14.6141	14.554	14.3384	10.3598	14.299	13.1392	13.9174	14.6679	13.0566	14.5022	12.5993	13.8806	-1.90284	-0.62155	-1.28129	1.90284	0.247734	0.233345	0.823373	0.472686	not sig		NO
Q61166	ENSMUSG00000027479	13589	Mapre1	microtubule-associated protein, RP/EB family, member 1	88.06	22	25	17.8323	17.2526	16.9307	17.8695	17.824	17.8159	17.514	17.7938	17.8865	17.3385	17.8365	17.7314	0.497908	0.392889	0.105019	0.497908	0.161576	0.164808	0.288247	0.89705	not sig		NO
Q61171	ENSMUSG00000005161	21672	Prdx2	peroxiredoxin 2	80.3	22	23	22.7361	22.6788	22.6851	22.5893	22.4103	22.7207	22.4904	22.617	22.9233	22.7	22.5734	22.6769	-0.126575	-0.023117	-0.103458	0.126575	0.605265	0.613765	0.982487	0.715358	not sig		NO
Q61180	ENSMUSG00000030340	20276	Scnn1a	sodium channel, nonvoltage-gated 1 alpha	2.29	1	1	21.2336	20.6278	20.631	20.922	20.8004	20.9112	21.1611	20.9333	20.9737	20.8308	20.8779	21.0227	0.0470592	0.191886	-0.144827	0.191886	0.560556	0.962029	0.556991	0.706422	not sig		NO
Q61205	ENSMUSG00000005447	18476	Pafah1b3	platelet-activating factor acetylhydrolase, isoform 1b, subunit 3	91.81	15	15	19.6957	19.1874	19.7572	19.7822	18.7531	18.8513	19.8897	19.6741	19.906	19.5468	19.1289	19.8233	-0.417916	0.276509	-0.694424	0.694424	0.160827	0.425808	0.667254	0.144417	not sig		NO
Q61206	ENSMUSG00000003131	18475	Pafah1b2	platelet-activating factor acetylhydrolase, isoform 1b, subunit 2	58.95	9	9	16.7985	16.4875	17.448	16.8881	17.5258	16.1796	17.8822	16.6855	16.5896	16.9113	16.8645	17.0524	-0.0468251	0.141106	-0.187931	0.187931	0.932193	0.995527	0.960345	0.931097	not sig		NO
Q61233	ENSMUSG00000021998	18826	Lcp1	lymphocyte cytosolic protein 1	72.57	42	49	18.0885	18.2682	17.845	17.7674	17.7228	16.9384	18.5059	17.7996	18.1685	18.0672	17.4762	18.158	-0.591043	0.0907769	-0.681819	0.681819	0.114098	0.189415	0.949031	0.127767	not sig		NO
Q61249	ENSMUSG00000031221	18518	Igbp1	immunoglobulin (CD79A) binding protein 1	81.18	27	29	17.7618	17.9357	17.895	17.6829	17.7632	17.8315	18.0321	17.9948	18.2632	17.8641	17.7592	18.0967	-0.10496	0.232573	-0.337534	0.337534	0.0221188	0.499926	0.0854831	0.0202458	not sig		NO
Q61316	ENSMUSG00000020361	15525	Hspa4	heat shock protein 4	84.3	83	84	19.4866	19.2796	19.3461	19.1359	18.774	19.4914	19.4168	19.5605	19.4561	19.3708	19.1338	19.4778	-0.237007	0.107018	-0.344024	0.344024	0.22683	0.436354	0.827623	0.214957	not sig		NO
Q61334	ENSMUSG00000020650	12033	Bcap29	B cell receptor associated protein 29	35	12	12	11.8098	11.5971	12.7189	15.1554	13.6093	14.2038	9.80418	11.6137	12.3422	12.0419	14.3228	11.2534	2.28088	-0.788566	3.06944	3.06944	0.0174707	0.0571287	0.590345	0.0170379	Aged vs.MG132	Cluster 1	YES
Q61335	ENSMUSG00000002015	27061	Bcap31	B cell receptor associated protein 31	49.39	18	18	16.5798	15.7136	14.5835	15.9042	14.6644	16.1032	16.0357	16.1918	16.0966	15.6256	15.5573	16.108	-0.0683794	0.482378	-0.550757	0.550757	0.628737	0.992856	0.71392	0.64917	not sig		NO
Q61387	ENSMUSG00000024248	20463	Cox7a2l	cytochrome c oxidase subunit 7A2 like	62.16	5	5	13.1028	13.1108	13.3177	7.06374	11.1921	10.8377	11.7	11.3192	15.0156	13.1771	9.69784	12.6782	-3.47929	-0.498881	-2.98041	3.47929	0.103248	0.114579	0.937001	0.177963	not sig		NO
Q61496	ENSMUSG00000021758	13206	Ddx4	DEAD box helicase 4	68.95	49	51	16.2156	15.3048	15.224	15.641	16.408	15.6204	16.0431	15.8778	15.7428	15.5815	15.8898	15.8879	0.308364	0.30646	0.00190392	0.308364	0.609856	0.659532	0.662692	0.999983	not sig		NO
Q61543	ENSMUSG00000003316	20340	Glg1	golgi apparatus protein 1	57.02	62	62	13.1401	12.5878	12.8835	13.4366	12.9071	12.9344	12.4722	11.6269	14.0445	12.8705	13.0927	12.7145	0.222208	-0.155929	0.378137	0.378137	0.828188	0.930135	0.964748	0.81466	not sig		NO
Q61545	ENSMUSG00000009079	14030	Ewsr1	Ewing sarcoma breakpoint region 1	16.03	7	7	12.9366	12.3733	12.8262	13.4848	13.2828	12.3138	11.9371	13.0958	13.1236	12.712	13.0271	12.7188	0.315101	0.0068494	0.308252	0.315101	0.744307	0.777956	0.999876	0.786061	not sig		NO
Q61584	ENSMUSG00000027680	14359	Fxr1	fragile X mental retardation gene 1, autosomal homolog	69.57	51	54	16.7272	16.7433	17.0647	16.1375	16.2209	15.992	16.6332	16.879	16.8992	16.8451	16.1168	16.8038	-0.728267	-0.0412709	-0.686996	0.728267	0.00194462	0.00285106	0.943243	0.00383839	not sig		NO
Q61595	ENSMUSG00000021843	16709	Ktn1	kinectin 1	64.96	99	100	17.6487	17.0543	17.3475	16.9579	17.0715	17.1945	17.5597	17.4676	17.4845	17.3502	17.0746	17.5039	-0.275541	0.153771	-0.429312	0.429312	0.0765279	0.245864	0.599007	0.0685792	not sig		NO
Q61598	ENSMUSG00000021218	14569	Gdi2	guanosine diphosphate (GDP) dissociation inhibitor 2	92.13	52	60	20.7641	20.4039	20.5967	20.4932	20.3435	20.6217	20.6306	20.7159	20.8583	20.5882	20.4861	20.7349	-0.102099	0.146661	-0.24876	0.24876	0.196372	0.689072	0.485518	0.177033	not sig		NO
Q61655	ENSMUSG00000015023	13680	Ddx19a	DEAD box helicase 19a	86.19	41	43	20.0637	19.9783	19.8388	19.6062	19.3068	19.6725	20.0322	20.2356	20.1242	19.9603	19.5285	20.1307	-0.431752	0.170398	-0.602149	0.602149	0.00534186	0.0234781	0.371911	0.00501952	not sig		NO
Q61656	ENSMUSG00000020719	13207	Ddx5	DEAD box helicase 5	61.56	32	41	12.4518	13.4865	11.0394	14.8069	14.7995	14.3043	13.7588	14.6971	12.6543	12.3259	14.6369	13.7034	2.31099	1.37752	0.93347	2.31099	0.0612169	0.0531618	0.247979	0.48551	not sig		NO
Q61696	ENSMUSG00000091971	193740	Hspa1a	heat shock protein 1A	63.65	1	30	13.2839	12.1741	14.4705	14.3657	12.4852	12.4454	11.2562	12.5642	13.1794	13.3095	13.0988	12.3333	-0.210713	-0.976209	0.765496	0.976209	0.541349	0.969075	0.543539	0.677307	not sig		NO
Q61699	ENSMUSG00000029657	15505	Hsph1	heat shock 105kDa/110kDa protein 1	76.69	74	77	19.3226	18.6881	18.4872	18.6139	18.726	18.6841	19.0006	19.0372	18.7535	18.8326	18.6747	18.9304	-0.157963	0.0978024	-0.255766	0.255766	0.537249	0.761856	0.898269	0.51399	not sig		NO
Q61749	ENSMUSG00000029145	13667	Eif2b4	eukaryotic translation initiation factor 2B, subunit 4 delta	57.06	28	28	13.2544	13.1216	12.8647	11.1155	9.25183	12.8049	11.9666	12.9105	11.9166	13.0802	11.0574	12.2646	-2.0228	-0.815641	-1.20716	2.0228	0.149335	0.133465	0.646724	0.413851	not sig		NO
Q61781	ENSMUSG00000045545	16664	Krt14	keratin 14	45.45	7	28	17.5041	17.1887	15.2021	15.8637	18.1488	16.8444	17.6214	16.093	14.7436	16.6316	16.9523	16.1527	0.320648	-0.478953	0.799601	0.799601	0.754928	0.950151	0.893257	0.737604	not sig		NO
Q61789	ENSMUSG00000024421	16774	Lama3	laminin, alpha 3	1.86	4	4	18.5861	18.1765	18.1002	17.8108	17.8769	18.0724	18.3744	18.1877	18.4806	18.2876	17.9201	18.3476	-0.367557	0.0599617	-0.427519	0.427519	0.0657381	0.121388	0.922307	0.0743608	not sig		NO
Q61881	ENSMUSG00000029730	17220	Mcm7	minichromosome maintenance complex component 7	63.7	43	43	10.4244	13.2895	13.2791	14.3119	13.3151	9.89664	14.2924	11.985	12.4759	12.331	12.5079	12.9178	0.176902	0.586775	-0.409873	0.586775	0.919386	0.991928	0.915803	0.957675	not sig		NO
Q61937	ENSMUSG00000057113	18148	Npm1	nucleophosmin 1	57.19	19	19	14.851	15.3897	10.1956	13.2637	11.0499	15.4643	16.108	12.755	13.0556	13.4788	13.2593	13.9729	-0.219461	0.494092	-0.713553	0.713553	0.930423	0.99278	0.964116	0.927091	not sig		NO
Q61990	ENSMUSG00000056851	18521	Pcbp2	poly(rC) binding protein 2	86.19	15	17	18.4601	17.7561	17.635	17.605	17.3828	17.6676	18.0928	18.2316	18.2902	17.9504	17.5518	18.2048	-0.398622	0.254393	-0.653016	0.653016	0.0718044	0.260694	0.536267	0.0630711	not sig		NO
Q62005	ENSMUSG00000024734	22786	Zp1	zona pellucida glycoprotein 1	67.9	36	36	19.5135	19.1084	18.4842	18.4805	18.3234	19.2053	19.2698	19.2503	19.3648	19.0354	18.6697	19.295	-0.365644	0.25964	-0.625284	0.625284	0.244419	0.546338	0.725878	0.222268	not sig		NO
Q62010	ENSMUSG00000074340	12659	Ovgp1	oviductal glycoprotein 1	29.82	24	24	18.0913	19.2175	19.7918	16.8761	17.2315	18.2214	19.4829	19.1924	18.4163	19.0335	17.443	19.0305	-1.59051	-0.00299815	-1.58751	1.59051	0.0542682	0.077191	0.999986	0.0776923	not sig		NO
Q62093	ENSMUSG00000034120	20382	Srsf2	serine and arginine-rich splicing factor 2	34.39	10	10	15.1282	15.0241	14.8118	14.9498	12.9743	14.1155	15.1767	15.6448	15.7423	14.988	14.0132	15.5213	-0.97482	0.533267	-1.50809	1.50809	0.0573103	0.200167	0.560214	0.0511992	not sig		NO
Q62167	ENSMUSG00000000787	13205	Ddx3x	DEAD box helicase 3, X-linked	73.56	10	50	19.2227	19.1161	19.1352	19.3213	19.5653	19.6471	19.3121	19.4085	19.2137	19.158	19.5112	19.3114	0.353219	0.153456	0.199764	0.353219	0.0285892	0.0240592	0.316356	0.174062	not sig		NO
Q62176	ENSMUSG00000027510	56190	Rbm38	RNA binding motif protein 38	49.37	5	14	12.4669	13.2873	14.298	11.2108	13.1673	13.4831	14.3692	15.5024	14.8832	13.3507	12.6204	14.9183	-0.730325	1.56756	-2.29789	2.29789	0.0607333	0.633522	0.185334	0.0558644	not sig		NO
Q62193	ENSMUSG00000028884	19891	Rpa2	replication protein A2	57.41	10	10	15.663	15.9465	14.4596	15.9265	13.6079	15.936	15.4412	15.4354	16.4247	15.3564	15.1568	15.7671	-0.199576	0.410691	-0.610267	0.610267	0.739683	0.964879	0.862015	0.727358	not sig		NO
Q62255	ENSMUSG00000024565	20689	Sall3	spalt like transcription factor 3	3.79	2	3	21.2881	13.0035	21.1345	20.8444	19.9688	20.3587	21.7044	21.5405	21.3547	18.4754	20.3906	21.5332	1.91526	3.05782	-1.14256	3.05782	0.439049	0.686669	0.416001	0.869893	not sig		NO
Q62266	ENSMUSG00000050359	20753	Sprr1a	small proline-rich protein 1A	16.67	1	1	18.9276	18.0675	14.4948	14.2895	19.1163	13.7	18.7186	16.9262	14.3839	17.1633	15.7019	16.6762	-1.46134	-0.487027	-0.974318	1.46134	0.778676	0.767224	0.969817	0.88624	not sig		NO
Q62267	ENSMUSG00000048455	20754	Sprr1b	small proline-rich protein 1B	5.23	1	1	12.4881	12.7774	6.90688	13.3807	13.1651	12.7681	16.7373	15.4688	11.5589	10.7241	13.1046	14.5883	2.3805	3.8642	-1.4837	3.8642	0.234389	0.506064	0.214842	0.753009	not sig		NO
Q62276	ENSMUSG00000015776	20933	Med22	mediator complex subunit 22	58	8	8	9.37585	13.0285	8.47877	13.0466	13.9152	14.3799	14.5107	12.8739	14.9225	10.2944	13.7805	14.1024	3.48616	3.808	-0.321841	3.808	0.0456415	0.0780773	0.0570574	0.966246	not sig		NO
Q62318	ENSMUSG00000005566	21849	Trim28	tripartite motif-containing 28	80.46	43	43	16.5136	16.6371	15.6832	16.7109	16.5774	16.965	16.4461	16.7179	16.4432	16.278	16.7511	16.5357	0.473136	0.257751	0.215385	0.473136	0.292859	0.2668	0.632868	0.721203	not sig		NO
Q62348	ENSMUSG00000026374	22099	Tsn	translin	60.53	18	18	12.2116	12.8098	11.2338	13.3422	12.3916	9.84681	14.3961	10.5434	14.1964	12.0851	11.8602	13.0453	-0.224895	0.960166	-1.18506	1.18506	0.678305	0.985557	0.775369	0.684392	not sig		NO
Q62351	ENSMUSG00000022797	22042	Tfrc	transferrin receptor	57.01	37	37	11.6842	13.2018	15.612	12.2564	8.70297	13.687	15.3347	15.6547	13.053	13.4993	11.5488	14.6808	-1.95054	1.18148	-3.13202	3.13202	0.244439	0.51137	0.767799	0.225011	not sig		NO
Q62384	ENSMUSG00000032078	22687	Zpr1	ZPR1 zinc finger	68.41	25	25	11.0935	12.5807	14.1107	13.08	15.2972	14.1646	11.6739	13.561	15.0883	12.595	14.1806	13.4411	1.58565	0.846127	0.739523	1.58565	0.461864	0.432654	0.768046	0.815698	not sig		NO
Q62393	ENSMUSG00000027506	21985	Tpd52	tumor protein D52	95.09	22	22	18.6548	18.5639	18.6067	18.2487	18.2278	18.3497	18.5872	18.3746	18.618	18.6085	18.2754	18.5266	-0.333059	-0.0818271	-0.251232	0.333059	0.00913525	0.00905417	0.535839	0.0315696	not sig		NO
Q62417	ENSMUSG00000025006	20411	Sorbs1	sorbin and SH3 domain containing 1	39.07	39	40	13.4543	13.2166	12.1037	12.6719	13.3662	11.2116	12.0312	13.025	13.1578	12.9249	12.4166	12.738	-0.508327	-0.186878	-0.321449	0.508327	0.763617	0.748845	0.960015	0.887705	not sig		NO
Q62418	ENSMUSG00000020476	13169	Dbnl	drebrin-like	56.65	22	22	13.4339	13.3202	15.957	11.7882	12.9781	14.6282	15.3905	15.241	15.9818	14.2371	13.1315	15.5378	-1.10554	1.3007	-2.40623	2.40623	0.127475	0.539243	0.438606	0.111491	not sig		NO
Q62422	ENSMUSG00000024725	20409	Ostf1	osteoclast stimulating factor 1	58.14	15	15	12.142	11.8975	14.5801	15.1302	13.7271	14.5367	14.7753	12.0755	11.1477	12.8732	14.4647	12.6661	1.59149	-0.207057	1.79855	1.79855	0.31804	0.421235	0.983168	0.344662	not sig		NO
Q62425	ENSMUSG00000029632	17992	Ndufa4	Ndufa4, mitochondrial complex associated	56.1	7	7	20.712	20.0063	20.2877	20.5653	20.0169	20.3372	20.657	20.3743	20.4994	20.3353	20.3065	20.5102	-0.0288906	0.174879	-0.20377	0.20377	0.633839	0.990738	0.72401	0.650297	not sig		NO
Q62426	ENSMUSG00000005054	13014	Cstb	cystatin B	87.76	7	7	16.4365	16.4508	16.9095	12.2675	16.2695	16.3442	13.043	13.7253	15.5293	16.5989	14.9604	14.0992	-1.63849	-2.49969	0.861205	2.49969	0.21266	0.445982	0.197557	0.781765	not sig		NO
Q62448	ENSMUSG00000005610	13690	Eif4g2	eukaryotic translation initiation factor 4, gamma 2	58.28	49	49	15.3713	13.1849	15.5206	15.4264	12.0596	12.5518	15.9181	15.9655	15.8403	14.6923	13.3459	15.908	-1.34632	1.21573	-2.56205	2.56205	0.128544	0.457751	0.521015	0.112234	not sig		NO
Q62465	ENSMUSG00000034993	26949	Vat1	vesicle amine transport 1	54.43	25	25	17.4892	17.1749	17.5677	17.5918	17.0856	17.1026	17.7895	17.2372	16.951	17.4106	17.26	17.3259	-0.15064	-0.0847251	-0.0659148	0.15064	0.850089	0.837317	0.94427	0.965758	not sig		NO
Q63932	ENSMUSG00000035027	26396	Map2k2	mitogen-activated protein kinase kinase 2	65.34	22	22	11.8515	14.3751	12.2421	13.4056	11.8273	12.5505	12.9503	12.6211	12.794	12.8229	12.5945	12.7885	-0.228422	-0.0344235	-0.193998	0.228422	0.947259	0.949902	0.998823	0.963519	not sig		NO
Q63ZW7	ENSMUSG00000061859	12695	Patj	PATJ, crumbs cell polarity complex component	32.66	42	43	11.8617	9.52685	12.9942	15.2831	13.367	9.09417	15.2427	14.1516	14.9903	11.4609	12.5814	14.7949	1.12052	3.33394	-2.21343	3.33394	0.226683	0.800747	0.211913	0.455914	not sig		NO
Q64010	ENSMUSG00000017776	12928	Crk	v-crk avian sarcoma virus CT10 oncogene homolog	76.32	23	23	16.9282	15.9243	16.4058	16.4772	13.6046	16.8283	15.8906	12.1794	17.8516	16.4194	15.6367	15.3072	-0.78272	-1.11222	0.329498	1.11222	0.785427	0.880446	0.777543	0.977289	not sig		NO
Q64105	ENSMUSG00000033735	20751	Spr	sepiapterin reductase	70.11	15	16	17.0642	16.1241	14.3375	13.2755	16.2537	16.4046	14.1764	15.0066	17.046	15.8419	15.3113	15.4097	-0.530679	-0.43227	-0.0984093	0.530679	0.906806	0.909108	0.938405	0.996676	not sig		NO
Q64282	ENSMUSG00000034459	15957	Ifit1	interferon-induced protein with tetratricopeptide repeats 1	10.8	6	6	16.8313	17.3995	11.1925	17.4644	12.0151	11.3191	12.7637	17.5253	17.5352	15.1411	13.5996	15.9414	-1.54157	0.80026	-2.34183	2.34183	0.6775	0.830148	0.949949	0.661685	not sig		NO
Q64310	ENSMUSG00000014867	20932	Surf4	surfeit gene 4	33.83	8	8	16.2355	16.508	16.387	16.7534	16.6599	15.3741	16.4392	16.5278	16.2705	16.3769	16.2625	16.4125	-0.114367	0.0356563	-0.150023	0.150023	0.917111	0.950207	0.995008	0.916365	not sig		NO
Q64331	ENSMUSG00000033577	17920	Myo6	myosin VI	67.35	89	89	18.2884	17.6875	17.7398	17.8275	18.1115	17.7636	17.9443	17.984	18.2008	17.9052	17.9009	18.0431	-0.00429342	0.137856	-0.142149	0.142149	0.712773	0.999721	0.760387	0.747948	not sig		NO
Q64337	ENSMUSG00000015837	18412	Sqstm1	sequestosome 1	55.43	12	12	13.8999	12.3332	12.8981	13.2469	14.5934	14.2512	14.9611	9.85381	8.25667	13.0438	14.0305	11.0239	0.986723	-2.01988	3.0066	3.0066	0.281124	0.839358	0.510351	0.265634	not sig		NO
Q64362	ENSMUSG00000031667	14339	Aktip	AKT interacting protein	52.4	14	14	12.96	11.3366	11.4981	13.0096	11.1181	12.8968	10.6237	13.5296	13.6544	11.9316	12.3415	12.6026	0.409916	0.670987	-0.261071	0.670987	0.815091	0.919034	0.801756	0.966046	not sig		NO
Q64374	ENSMUSG00000023070	19733	Rgn	regucalcin	80.27	24	24	16.8769	15.4019	15.702	13.914	15.5566	14.2997	16.752	15.9689	16.7659	15.9936	14.5901	16.4956	-1.4035	0.50196	-1.90546	1.90546	0.0417069	0.117656	0.685954	0.0403926	Aged vs.MG132	Cluster 3	YES
Q64378	ENSMUSG00000024222	14229	Fkbp5	FK506 binding protein 5	59.87	33	33	15.2999	15.1884	15.2968	14.2661	9.94185	10.7894	13.0253	15.8816	11.9507	15.2617	11.6658	13.6192	-3.59591	-1.64254	-1.95337	3.59591	0.118453	0.103345	0.528166	0.420244	not sig		NO
Q64433	ENSMUSG00000073676	15528	Hspe1	heat shock protein 1 (chaperonin 10)	87.25	12	12	20.1961	20.0202	20.0671	20.2631	19.3738	19.923	20.268	20.0551	20.3848	20.0945	19.8533	20.236	-0.241162	0.141496	-0.382658	0.382658	0.313109	0.575941	0.817176	0.292122	not sig		NO
Q64514	ENSMUSG00000041763	22019	Tpp2	tripeptidyl peptidase II	73.61	84	84	16.6718	16.5845	16.495	16.1296	16.051	16.4483	16.3626	16.689	16.67	16.5838	16.2096	16.5739	-0.374154	-0.00990661	-0.364247	0.374154	0.0574086	0.0780054	0.997163	0.085424	not sig		NO
Q64516	ENSMUSG00000025059	14933	Gk	glycerol kinase	66.01	23	34	17.4467	17.3554	17.0334	16.8696	16.6902	17.0936	17.2765	17.2102	17.297	17.2785	16.8845	17.2612	-0.39407	-0.0172893	-0.37678	0.39407	0.0535865	0.0710571	0.991808	0.0829077	not sig		NO
Q64520	ENSMUSG00000020444	14923	Guk1	guanylate kinase 1	83.84	18	18	12.406	13.1324	10.4959	12.5956	8.89152	9.97024	11.9149	12.8359	12.2823	12.0114	10.4858	12.3443	-1.52564	0.332912	-1.85855	1.85855	0.286449	0.418891	0.953273	0.29702	not sig		NO
Q64674	ENSMUSG00000006442	20810	Srm	spermidine synthase	95.7	28	28	17.657	17.8956	18.3162	17.4336	17.4699	17.3111	17.9942	17.6687	17.9861	17.9562	17.4049	17.883	-0.551366	-0.0732142	-0.478152	0.551366	0.047526	0.0549131	0.917803	0.090454	not sig		NO
Q64737	ENSMUSG00000022962	14450	Gart	phosphoribosylglycinamide formyltransferase	53.17	42	42	12.8684	13.0537	10.3638	12.7618	14.283	11.5206	14.7804	16.5131	13.0677	12.0953	12.8551	14.7871	0.759836	2.69177	-1.93194	2.69177	0.16884	0.82363	0.162177	0.341674	not sig		NO
Q64GA5	ENSMUSG00000033847	232889	Pla2g4c	phospholipase A2, group IVC (cytosolic, calcium-independent)	79.73	61	62	21.978	21.6896	21.8905	21.4026	21.5619	21.6526	22.0916	21.9482	21.8626	21.8527	21.539	21.9674	-0.313703	0.114754	-0.428456	0.428456	0.0171445	0.0586899	0.56192	0.0164815	not sig		NO
Q65Z40	ENSMUSG00000041408	218914	Wapl	WAPL cohesin release factor	45.42	43	43	11.3835	12.6673	16.8184	17.4495	16.8263	17.2993	17.395	17.057	13.2875	13.6231	17.1917	15.9132	3.56864	2.29008	1.27856	3.56864	0.192046	0.176604	0.431745	0.749397	not sig		NO
Q66JT0	ENSMUSG00000037159	381759	Wee2	WEE1 homolog 2 (S. pombe)	51.89	29	34	13.9089	13.9939	13.7325	15.3129	15.3464	15.5535	12.4542	14.2913	14.1481	13.8784	15.4043	13.6312	1.52587	-0.247241	1.77311	1.77311	0.0220842	0.0471395	0.871727	0.0257689	Fresh&MG132 vs.Aged	Cluster 1	YES
Q66X03	ENSMUSG00000054102	233001	Nlrp9a	NLR family, pyrin domain containing 9A	55.74	38	42	17.8948	17.8159	17.2932	17.4475	17.256	17.4395	17.6172	17.6058	17.7281	17.668	17.381	17.6504	-0.286962	-0.0175915	-0.26937	0.286962	0.230919	0.268595	0.993794	0.30553	not sig		NO
Q66X05	ENSMUSG00000032999	97895	Nlrp4f	NLR family, pyrin domain containing 4F	69.03	74	78	21.6942	21.6982	21.4837	21.6341	21.0109	21.4418	21.7745	21.4441	21.8102	21.6254	21.3622	21.6763	-0.263122	0.050932	-0.314054	0.314054	0.273411	0.395953	0.960263	0.287644	not sig		NO
Q66X19	ENSMUSG00000045693	446099	Nlrp4e	NLR family, pyrin domain containing 4E	67.48	50	64	18.1293	17.6145	17.7949	18.1154	17.7639	18.1905	17.8682	18.0202	18.5841	17.8462	18.0233	18.1575	0.177036	0.311251	-0.134216	0.311251	0.478302	0.754067	0.450671	0.847423	not sig		NO
Q66X22	ENSMUSG00000060508	243874	Nlrp9b	NLR family, pyrin domain containing 9B	67.4	59	74	21.1314	20.6097	20.929	20.956	20.256	20.7081	21.0186	20.9183	21.1802	20.89	20.6401	21.039	-0.249976	0.148999	-0.398975	0.398975	0.256683	0.521525	0.780212	0.237103	not sig		NO
Q68FD5	ENSMUSG00000047126	67300	Cltc	clathrin, heavy polypeptide (Hc)	68	132	132	20.9024	20.5538	20.4408	20.7777	20.399	20.6038	20.9632	20.8407	21.0358	20.6323	20.5935	20.9465	-0.0388582	0.314199	-0.353057	0.353057	0.110183	0.964682	0.176305	0.127213	not sig		NO
Q69ZB8	ENSMUSG00000038866	227449	Zcchc2	zinc finger, CCHC domain containing 2	7.63	7	7	20.1577	16.8128	16.9028	18.5772	11.0733	19.7784	10.5164	11.8937	19.5403	17.9578	16.4763	13.9835	-1.48148	-3.97432	2.49284	3.97432	0.518959	0.897686	0.496403	0.743924	not sig		NO
Q69ZR2	ENSMUSG00000035247	207304	Hectd1	HECT domain E3 ubiquitin protein ligase 1	57.79	135	135	17.8338	17.9234	17.6182	17.8696	17.5993	17.3736	17.5352	17.8638	17.9766	17.7918	17.6142	17.7919	-0.177606	5.23079e-05	-0.177659	0.177659	0.541045	0.597314	1	0.597148	not sig		NO
Q6A0A2	ENSMUSG00000033499	217980	Larp4b	La ribonucleoprotein domain family, member 4B	43.59	29	29	11.5102	11.2737	14.5483	13.5174	13.2487	12.1973	13.8846	15.5512	12.6843	12.4441	12.9878	14.04	0.543713	1.59595	-1.05224	1.59595	0.420246	0.885286	0.401111	0.648969	not sig		NO
Q6A4J8	ENSMUSG00000022710	252870	Usp7	ubiquitin specific peptidase 7	76.07	85	85	16.3499	16.4702	16.5834	16.669	16.0427	16.6362	16.2992	16.5298	16.3727	16.4678	16.4493	16.4006	-0.0185503	-0.0672637	0.0487134	0.0672637	0.931704	0.994395	0.929558	0.962193	not sig		NO
Q6B966	ENSMUSG00000016626	76858	Nlrp14	NLR family, pyrin domain containing 14	80.56	107	107	23.6625	23.396	23.4504	23.5631	22.8225	23.1507	23.5434	23.4042	23.5952	23.503	23.1788	23.5143	-0.324183	0.0113101	-0.335493	0.335493	0.222258	0.286509	0.998105	0.266746	not sig		NO
Q6DFZ1	ENSMUSG00000025224	107338	Gbf1	golgi-specific brefeldin A-resistance factor 1	44.12	60	60	13.0845	12.7831	13.256	14.1628	12.2047	10.0946	6.13599	13.9471	12.4666	13.0412	12.154	10.8499	-0.887144	-2.19128	1.30414	2.19128	0.623999	0.914115	0.600911	0.826378	not sig		NO
Q6DIC0	ENSMUSG00000024921	67155	Smarca2	SWI/SNF related, matrix associated, actin dependent regulator of chromatin, subfamily a, member 2	16.74	13	13	14.1557	13.3103	13.4736	12.0879	13.8771	13.3695	15.1496	13.7624	15.0436	13.6465	13.1115	14.6519	-0.535038	1.00534	-1.54038	1.54038	0.105892	0.668932	0.293464	0.0963016	not sig		NO
Q6GQT9	ENSMUSG00000030835	211548	Nomo1	nodal modulator 1	62.93	55	55	18.9204	18.5441	18.4776	17.7631	13.7532	18.6888	18.6354	18.8431	18.5183	18.6474	16.735	18.6656	-1.91234	0.0182358	-1.93058	1.93058	0.279216	0.340425	0.999882	0.334605	not sig		NO
Q6HA09	ENSMUSG00000050468	215095	Astl	astacin-like metalloendopeptidase (M12 family)	75.86	23	23	20.712	18.8427	20.0418	20.1026	19.3858	20.2126	20.0186	20.3632	20.4201	19.8655	19.9003	20.2673	0.0348455	0.401834	-0.366988	0.401834	0.693453	0.997375	0.718737	0.75731	not sig		NO
Q6IFX2	ENSMUSG00000053654	68239	Krt42	keratin 42	41.59	11	15	14.9657	12.4995	12.2036	13.576	16.2017	13.1356	15.7324	13.6635	13.1054	13.2229	14.3044	14.1671	1.08154	0.944201	0.137335	1.08154	0.658628	0.677363	0.739714	0.993311	not sig		NO
Q6IRU5	ENSMUSG00000047547	74325	Cltb	clathrin, light polypeptide (Lcb)	28.82	10	11	18.9505	19.0476	18.7298	18.7285	18.4194	18.2961	18.7647	19.0962	19.2288	18.9093	18.4813	19.0299	-0.427983	0.120597	-0.54858	0.54858	0.0422587	0.103779	0.771883	0.0431899	not sig		NO
Q6NXJ0	ENSMUSG00000031563	52357	Wwc2	WW, C2 and coiled-coil domain containing 2	59.48	57	58	13.2044	13.7649	13.1839	13.5675	12.6293	11.6156	14.9293	12.9901	14.3245	13.3844	12.6042	14.0813	-0.780251	0.696866	-1.47712	1.47712	0.171294	0.517783	0.584835	0.151501	not sig		NO
Q6NZB0	ENSMUSG00000054405	68598	Dnajc8	DnaJ heat shock protein family (Hsp40) member C8	57.71	12	12	9.75681	13.0933	8.65315	14.5836	11.2974	14.456	11.7184	14.1372	13.6655	10.5011	13.4457	13.1737	2.94458	2.67261	0.271969	2.94458	0.183457	0.210205	0.262359	0.98265	not sig		NO
Q6NZC7	ENSMUSG00000055319	207352	Sec23ip	Sec23 interacting protein	33.57	35	35	14.2169	13.3294	12.2847	13.0902	12.8691	10.6764	13.2747	14.1779	14.0392	13.277	12.2119	13.8306	-1.06508	0.553629	-1.61871	1.61871	0.208004	0.43816	0.781286	0.193341	not sig		NO
Q6NZJ6	ENSMUSG00000045983	208643	Eif4g1	eukaryotic translation initiation factor 4, gamma 1	52.94	80	87	18.4289	18.4305	18.2883	18.3527	18.3781	18.4354	18.3439	18.364	18.3281	18.3826	18.3887	18.3453	0.00614484	-0.0372566	0.0434014	0.0434014	0.595585	0.989402	0.691999	0.613136	not sig		NO
Q6NZL6	ENSMUSG00000059323	72749	Tonsl	tonsoku-like, DNA repair protein	19.96	23	23	18.1805	18.751	10.3328	18.0185	12.8481	17.6296	18.5905	18.9115	18.6123	15.7548	16.1654	18.7048	0.410665	2.95001	-2.53935	2.95001	0.510131	0.986387	0.530046	0.61688	not sig		NO
Q6P1F6	ENSMUSG00000022052	71978	Ppp2r2a	protein phosphatase 2, regulatory subunit B, alpha	51.68	10	17	19.3724	19.747	19.9081	19.6937	19.4029	19.8538	19.6132	19.5999	19.6395	19.6759	19.6501	19.6176	-0.0257409	-0.0582938	0.0325529	0.0582938	0.942407	0.987287	0.937041	0.979773	not sig		NO
Q6P1G0	ENSMUSG00000000976	217026	Heatr6	HEAT repeat containing 6	35.64	33	33	13.396	12.4498	15.3641	12.9074	13.3859	14.5212	14.4561	10.3754	14.6373	13.7366	13.6049	13.1563	-0.131772	-0.580364	0.448592	0.580364	0.910093	0.995068	0.909878	0.944789	not sig		NO
Q6P1G2	ENSMUSG00000029475	30841	Kdm2b	lysine (K)-specific demethylase 2B	54.62	81	84	19.2857	19.6772	19.566	19.0606	18.8009	18.9713	19.7479	19.7034	19.8907	19.5096	18.9443	19.7807	-0.565333	0.271029	-0.836362	0.836362	0.00133947	0.00870319	0.147788	0.00118846	not sig		NO
Q6P1H6	ENSMUSG00000029501	71782	Ankle2	ankyrin repeat and LEM domain containing 2	48.76	47	47	13.4954	13.8606	10.2638	8.88448	12.3754	13.6064	13.0252	12.5445	13.8172	12.5399	11.6221	13.129	-0.91779	0.589083	-1.50687	1.50687	0.628479	0.822373	0.921125	0.606577	not sig		NO
Q6P4T2	ENSMUSG00000003660	320632	Snrnp200	small nuclear ribonucleoprotein 200 (U5)	52.95	101	102	13.1049	13.7359	12.8653	13.254	13.0641	12.1782	11.8209	15.185	13.3357	13.2354	12.8321	13.4472	-0.403277	0.211814	-0.615091	0.615091	0.778801	0.889305	0.967695	0.766458	not sig		NO
Q6P542	ENSMUSG00000038762	224742	Abcf1	ATP-binding cassette, sub-family F (GCN20), member 1	43.85	34	35	14.5445	12.3166	15.0882	13.2438	13.5188	12.0275	12.2464	14.5229	14.4077	13.9831	12.93	13.7257	-1.05307	-0.257428	-0.795639	1.05307	0.572887	0.569486	0.963801	0.715682	not sig		NO
Q6P5E4	ENSMUSG00000037470	320011	Uggt1	UDP-glucose glycoprotein glucosyltransferase 1	57.19	80	80	16.2308	15.9736	11.6255	13.442	9.65929	12.6963	16.0689	15.6032	16.1437	14.61	11.9325	15.9386	-2.67745	1.32864	-4.00609	4.00609	0.0996587	0.270523	0.683998	0.0914714	not sig		NO
Q6P5F9	ENSMUSG00000020290	103573	Xpo1	exportin 1	48.74	51	51	16.6924	17.058	13.2664	12.9919	16.9768	13.5809	8.72264	16.8804	12.3721	15.6723	14.5165	12.6584	-1.15574	-3.01387	1.85813	3.01387	0.488323	0.881459	0.464418	0.729345	not sig		NO
Q6P8I4	ENSMUSG00000071533	76302	Pcnp	PEST proteolytic signal containing nuclear protein	47.19	9	9	16.4196	16.2716	15.2942	15.2897	16.0101	16.0657	16.072	16.553	16.0195	15.9951	15.7885	16.2148	-0.206653	0.219684	-0.426336	0.426336	0.563761	0.852881	0.835928	0.535563	not sig		NO
Q6P902	ENSMUSG00000050612	213272	Txndc2	thioredoxin domain containing 2 (spermatozoa)	34.76	13	13	15.1103	15.5122	14.7446	13.7431	11.0192	14.7606	14.469	14.2498	15.2736	15.1224	13.1743	14.6641	-1.94808	-0.458253	-1.48983	1.94808	0.188337	0.187837	0.885106	0.336896	not sig		NO
Q6P9R2	ENSMUSG00000036737	108737	Oxsr1	oxidative-stress responsive 1	48.77	23	28	16.4237	16.5014	16.2976	15.3515	14.9215	15.5014	17.9105	15.8893	16.04	16.4076	15.2581	16.6133	-1.14944	0.205706	-1.35514	1.35514	0.098039	0.173501	0.927101	0.107842	not sig		NO
Q6PA06	ENSMUSG00000059811	56298	Atl2	atlastin GTPase 2	54.72	26	26	14.9484	15.3201	14.8539	15.7983	14.9665	16.0698	15.3718	15.712	15.1656	15.0408	15.6116	15.4165	0.570734	0.375628	0.195106	0.570734	0.273704	0.256777	0.513314	0.822516	not sig		NO
Q6PAJ1	ENSMUSG00000009681	110279	Bcr	BCR activator of RhoGEF and GTPase	7.24	5	5	16.7493	17.6221	16.7345	17.0416	15.7042	16.4442	16.7613	17.5282	17.7624	17.0353	16.3967	17.3506	-0.638642	0.315343	-0.953984	0.953984	0.195771	0.413368	0.785717	0.182769	not sig		NO
Q6PAM1	ENSMUSG00000053841	109658	Txlna	taxilin alpha	60.65	32	33	12.7994	12.7338	13.0886	14.0241	12.7032	12.7131	13.4628	8.14887	12.75	12.874	13.1468	11.4539	0.272831	-1.42006	1.69289	1.69289	0.479676	0.979609	0.599045	0.494584	not sig		NO
Q6PB51	ENSMUSG00000020482	104479	Ccdc117	coiled-coil domain containing 117	73.29	19	19	16.0599	16.1305	16.2071	17.1466	16.8008	17.1798	16.0133	16.5189	16.4316	16.1325	17.0424	16.3213	0.909896	0.188761	0.721136	0.909896	0.00340755	0.00360647	0.524791	0.0111888	not sig		NO
Q6PB66	ENSMUSG00000024120	72416	Lrpprc	leucine-rich PPR-motif containing	60.56	83	83	12.1978	13.2869	12.5885	16.5096	15.675	13.9336	12.9693	12.6643	11.5819	12.6911	15.3727	12.4052	2.68165	-0.285909	2.96756	2.96756	0.0141293	0.0279024	0.924907	0.0180614	Fresh&MG132 vs.Aged	Cluster 1	YES
Q6PCP5	ENSMUSG00000026150	75734	Mff	mitochondrial fission factor	52.92	10	10	13.2186	13.002	13.1267	10.8095	12.9992	13.4608	11.7977	13.1172	11.7184	13.1158	12.4232	12.2111	-0.69259	-0.904646	0.212056	0.904646	0.506133	0.657121	0.504662	0.958842	not sig		NO
Q6PD19	ENSMUSG00000039901	71617	Armh3	armadillo-like helical domain containing 3	18.58	13	13	12.0619	13.2647	11.6184	15.0392	10.661	13.1412	15.8471	10.9872	14.7637	12.315	12.9472	13.866	0.632167	1.551	-0.918835	1.551	0.655176	0.922096	0.632974	0.844704	not sig		NO
Q6PD29	ENSMUSG00000043059	101023	Zfp513	zinc finger protein 513	52.31	22	22	12.2061	13.5887	12.2473	16.0076	13.4603	11.6031	8.72538	15.6595	12.8881	12.6807	13.6903	12.4243	1.00961	-0.256399	1.26601	1.26601	0.802784	0.86974	0.990837	0.805299	not sig		NO
Q6PDI5	ENSMUSG00000050812	230249	Ecpas	Ecm29 proteasome adaptor and scaffold	68.26	121	121	19.5867	19.3515	19.2371	19.32	18.6389	19.2882	19.3146	19.4125	19.6035	19.3918	19.0823	19.4436	-0.309414	0.0517999	-0.361214	0.361214	0.258866	0.370733	0.967622	0.27716	not sig		NO
Q6PDM2	ENSMUSG00000018379	110809	Srsf1	serine and arginine-rich splicing factor 1	51.61	15	16	15.9669	10.1302	15.7238	13.4326	13.1382	13.2695	11.203	15.5897	10.9026	13.9403	13.2801	12.5651	-0.660251	-1.37521	0.714963	1.37521	0.794509	0.941662	0.777049	0.932059	not sig		NO
Q6PDQ2	ENSMUSG00000063870	107932	Chd4	chromodomain helicase DNA binding protein 4	47.99	54	71	12.0903	13.3376	11.1058	13.9334	13.0961	13.0272	10.273	13.2103	9.16649	12.1779	13.3522	10.8832	1.17434	-1.29465	2.46899	2.46899	0.17758	0.587883	0.530434	0.157267	not sig		NO
Q6PDX6	ENSMUSG00000028677	66743	Rnf220	ring finger protein 220	26.5	15	15	16.8247	13.1128	11.4772	10.9734	12.2726	16.8584	12.2237	16.5315	15.9159	13.8049	13.3681	14.8904	-0.436813	1.08544	-1.52225	1.52225	0.789581	0.97925	0.880622	0.782716	not sig		NO
Q6PEB6	ENSMUSG00000025979	19070	Mob4	MOB family member 4, phocein	70.67	12	12	15.0446	12.0497	12.4253	12.8595	12.9274	14.3126	15.2263	15.3188	15.1175	13.1732	13.3665	15.2208	0.193298	2.04763	-1.85434	2.04763	0.101125	0.972792	0.119708	0.159351	not sig		NO
Q6PEE3	ENSMUSG00000022292	382985	Rrm2b	ribonucleotide reductase M2 B (TP53 inducible)	54.7	15	15	14.9022	15.4627	14.9832	14.427	15.1583	15.4424	15.1426	14.7082	15.5651	15.1161	15.0092	15.1386	-0.106808	0.0225907	-0.129399	0.129399	0.925708	0.950251	0.997701	0.92812	not sig		NO
Q6PF93	ENSMUSG00000033628	225326	Pik3c3	phosphatidylinositol 3-kinase catalytic subunit type 3	56.26	48	48	15.0026	15.0572	14.3192	10.9547	11.1928	14.0448	14.0089	13.9559	14.7034	14.793	12.0641	14.2227	-2.72891	-0.570271	-2.15864	2.72891	0.0416948	0.0432399	0.790719	0.0993966	Fresh vs.Aged	Cluster 3	YES
Q6PFD9	ENSMUSG00000063550	269966	Nup98	nucleoporin 98	44.05	68	69	16.6035	16.3396	16.5531	16.0573	15.5357	15.6951	16.1582	16.8176	16.9121	16.4987	15.7627	16.6293	-0.736046	0.130551	-0.866597	0.866597	0.0229069	0.0502943	0.853513	0.0262013	not sig		NO
Q6PFX8	ENSMUSG00000048899	194237	Rimkla	ribosomal modification protein rimK-like family member A	46.84	14	14	11.4642	12.4033	11.3709	11.5422	12.7951	13.0693	11.4983	13.2213	9.49094	11.7461	12.4689	11.4035	0.722722	-0.342623	1.06535	1.06535	0.581162	0.758725	0.937657	0.565573	not sig		NO
Q6PFX9	ENSMUSG00000031529	21951	Tnks	tankyrase, TRF1-interacting ankyrin-related ADP-ribose polymerase	13.33	13	14	19.4724	18.8301	18.6705	18.9391	12.2746	18.9529	19.2705	19.2387	19.3951	18.991	16.7222	19.3014	-2.26883	0.310376	-2.57921	2.57921	0.367619	0.474124	0.984259	0.39341	not sig		NO
Q6PGB6	ENSMUSG00000022698	72117	Naa50	N(alpha)-acetyltransferase 50, NatE catalytic subunit	74.56	23	23	17.5969	17.2293	17.2943	17.1955	17.4278	17.7575	17.4783	17.5395	17.6206	17.3735	17.4603	17.5461	0.0867546	0.172601	-0.0858465	0.172601	0.606846	0.862783	0.57979	0.865374	not sig		NO
Q6PGC1	ENSMUSG00000042426	218629	Dhx29	DEAH (Asp-Glu-Ala-His) box polypeptide 29	32.53	36	37	11.0683	13.522	13.3451	14.1009	12.2285	14.9382	14.2257	10.435	11.9541	12.6451	13.7559	12.2049	1.11074	-0.440224	1.55096	1.55096	0.50265	0.68043	0.938057	0.492077	not sig		NO
Q6PGH2	ENSMUSG00000024165	52009	Jpt2	Jupiter microtubule associated homolog 2	81.05	12	12	17.984	18.2622	17.9289	17.2493	17.2185	16.9492	18.1771	18.0929	18.0637	18.0584	17.139	18.1113	-0.919403	0.0528862	-0.97229	0.97229	0.00027837	0.000576226	0.896979	0.00042316	not sig		NO
Q6PGN3	ENSMUSG00000028078	70762	Dclk2	doublecortin-like kinase 2	61.51	38	40	13.3801	13.2676	11.7152	14.8253	14.7553	14.9406	13.5983	14.4581	11.364	12.7876	14.8404	13.1401	2.05276	0.352499	1.70026	2.05276	0.115192	0.123159	0.915178	0.205802	not sig		NO
Q6PHN9	ENSMUSG00000029518	77407	Rab35	RAB35, member RAS oncogene family	53.73	9	9	13.3207	13.634	14.7386	14.5114	13.9855	14.517	14.7445	15.1408	15.4144	13.8978	14.338	15.0999	0.440191	1.20211	-0.761922	1.20211	0.0673876	0.564607	0.0599021	0.232215	not sig		NO
Q6PHQ8	ENSMUSG00000021555	78689	Naa35	N(alpha)-acetyltransferase 35, NatC auxiliary subunit	55.03	37	37	15.3945	12.2382	12.039	10.0781	11.7876	15.6673	15.3431	15.7305	16.1031	13.2239	12.511	15.7256	-0.712906	2.50165	-3.21456	3.21456	0.196844	0.90108	0.339606	0.19849	not sig		NO
Q6QD59	ENSMUSG00000024191	224630	Bnip1	BCL2/adenovirus E1B interacting protein 1	65.35	13	13	14.9262	14.6418	11.633	13.5827	12.2167	13.687	12.5912	15.7255	16.3837	13.7337	13.1621	14.9002	-0.571543	1.1665	-1.73804	1.73804	0.465526	0.906413	0.677631	0.447925	not sig		NO
Q6QI06	ENSMUSG00000050310	78757	Rictor	RPTOR independent companion of MTOR, complex 2	49.59	77	77	13.1478	10.9134	12.525	13.3953	13.0915	12.9625	13.7742	12.9571	11.1932	12.1954	13.1498	12.6415	0.954358	0.44608	0.508279	0.954358	0.551627	0.523486	0.857158	0.819895	not sig		NO
Q6RT24	ENSMUSG00000045328	229841	Cenpe	centromere protein E	61.8	156	159	14.0798	14.2661	14.9449	15.7958	14.8496	15.2791	15.1968	14.3201	14.7509	14.4302	15.3082	14.7559	0.877911	0.325671	0.552241	0.877911	0.135472	0.122388	0.674394	0.362473	not sig		NO
Q6ZPF4	ENSMUSG00000023008	22379	Fmnl3	formin-like 3	45.91	37	48	12.7085	12.2556	8.83633	11.6988	12.7866	10.0297	12.9954	16.3134	12.8371	11.2668	11.505	14.0486	0.238226	2.78182	-2.5436	2.78182	0.205353	0.986406	0.235185	0.28548	not sig		NO
Q6ZPJ3	ENSMUSG00000020802	217342	Ube2o	ubiquitin-conjugating enzyme E2O	49.84	54	54	17.1864	17.3044	17.0768	16.3921	16.3214	17.1554	16.9465	17.0188	16.9311	17.1892	16.623	16.9655	-0.566212	-0.223717	-0.342496	0.566212	0.113532	0.10082	0.608177	0.348018	not sig		NO
Q6ZPT1	ENSMUSG00000070923	242521	Klhl9	kelch-like 9	46.52	15	26	16.1202	16.269	16.1205	15.8884	16.3032	16.332	15.9172	16.6182	16.4747	16.1699	16.1745	16.3367	0.00461788	0.166802	-0.162184	0.166802	0.690577	0.999743	0.728317	0.740397	not sig		NO
Q6ZQ08	ENSMUSG00000036550	234594	Cnot1	CCR4-NOT transcription complex, subunit 1	54.06	118	118	16.1136	16.4161	16.0727	15.9132	14.9065	15.605	16.2022	16.6212	16.7542	16.2008	15.4749	16.5258	-0.725874	0.325036	-1.05091	1.05091	0.0288542	0.104162	0.541649	0.0265204	Aged vs.MG132	Cluster 2	YES
Q6ZQ38	ENSMUSG00000020114	71902	Cand1	cullin associated and neddylation disassociated 1	59.59	85	88	19.0043	19.0822	18.8959	18.8659	18.6155	18.9968	19.1518	19.0718	19.2478	18.9942	18.826	19.1571	-0.168116	0.162965	-0.33108	0.33108	0.0624228	0.341666	0.360914	0.0530233	not sig		NO
Q6ZWN5	ENSMUSG00000006333	76846	Rps9	ribosomal protein S9	66.49	22	22	18.2811	18.8408	18.5659	18.4171	18.9939	18.3525	18.6255	18.4717	18.6009	18.5626	18.5878	18.566	0.025225	0.0034404	0.0217846	0.025225	0.992018	0.992515	0.99986	0.994411	not sig		NO
Q6ZWQ7	ENSMUSG00000054408	76687	Spcs3	signal peptidase complex subunit 3 homolog (S. cerevisiae)	29.44	7	7	9.56286	14.6015	14.1535	12.6195	10.9198	14.5952	13.0495	14.9923	13.0568	12.7726	12.7115	13.6995	-0.0611557	0.926896	-0.988051	0.988051	0.807046	0.999253	0.846343	0.82791	not sig		NO
Q6ZWU9	ENSMUSG00000090733	57294	Rps27	ribosomal protein S27	41.67	3	6	18.8778	18.3361	18.7549	18.4861	18.627	18.2333	18.6336	18.576	18.4682	18.6563	18.4488	18.5593	-0.207478	-0.0969854	-0.110492	0.207478	0.507612	0.478722	0.83734	0.795811	not sig		NO
Q6ZWV3	ENSMUSG00000008682	110954	Rpl10	ribosomal protein L10	55.14	2	14	18.6588	18.6076	18.458	17.6687	18.3053	17.967	18.3256	18.835	18.3097	18.5748	17.9803	18.4901	-0.594488	-0.0846995	-0.509789	0.594488	0.0611067	0.0690592	0.916701	0.114712	not sig		NO
Q6ZWV7	ENSMUSG00000062997	66489	Rpl35	ribosomal protein L35	42.28	8	8	16.3246	15.9543	16.188	15.4953	15.8965	15.6916	16.3552	16.179	15.8188	16.1556	15.6945	16.1177	-0.461138	-0.0379613	-0.423177	0.461138	0.0811353	0.0988618	0.976553	0.128884	not sig		NO
Q6ZWX6	ENSMUSG00000021116	13665	Eif2s1	eukaryotic translation initiation factor 2, subunit 1 alpha	79.37	40	40	17.0241	17.249	16.9337	16.7772	15.8911	17.0926	16.8364	17.3135	17.3122	17.0689	16.587	17.154	-0.481966	0.0850691	-0.567035	0.567035	0.257211	0.372071	0.964247	0.273928	not sig		NO
Q6ZWY8	ENSMUSG00000091955	19240	Gm9844	predicted pseudogene 9844	84.09	9	10	21.4665	21.1388	21.5659	20.9013	21.4784	21.2819	21.3296	21.1417	21.7139	21.3904	21.2205	21.3951	-0.169885	0.00466614	-0.174551	0.174551	0.685352	0.735578	0.999756	0.723766	not sig		NO
Q76MZ3	ENSMUSG00000007564	51792	Ppp2r1a	protein phosphatase 2, regulatory subunit A, alpha	61.63	29	38	18.8617	18.7477	18.6162	18.1813	18.0612	18.6112	18.7489	18.637	18.7793	18.7418	18.2846	18.7217	-0.457282	-0.0201194	-0.437163	0.457282	0.0401576	0.0541711	0.990435	0.063852	not sig		NO
Q78IK4	ENSMUSG00000025525	68117	Apool	apolipoprotein O-like	78.11	20	20	16.2564	15.1351	16.5419	16.0664	14.849	14.9478	16.0068	16.0379	15.7087	15.9778	15.2877	15.9178	-0.690091	-0.0600202	-0.63007	0.690091	0.349077	0.383862	0.991482	0.441204	not sig		NO
Q78IS1	ENSMUSG00000032353	66111	Tmed3	transmembrane p24 trafficking protein 3	54.3	9	9	14.2523	15.9748	15.8197	11.6948	13.2902	16.0476	13.4667	14.0033	14.3485	15.3489	13.6775	13.9395	-1.67138	-1.40944	-0.261939	1.67138	0.358919	0.375298	0.48247	0.971953	not sig		NO
Q78JW9	ENSMUSG00000030870	28018	Ubfd1	ubiquitin family domain containing 1	41.3	17	17	16.2315	16.3562	16.0129	15.9418	14.7748	16.2518	16.3985	16.6073	16.5193	16.2002	15.6561	16.5084	-0.544069	0.30817	-0.852238	0.852238	0.154778	0.383494	0.709766	0.141094	not sig		NO
Q78PY7	ENSMUSG00000001424	56463	Snd1	staphylococcal nuclease and tudor domain containing 1	69.23	59	59	11.9417	15.1412	13.9623	13.9351	9.57728	13.3998	14.2645	14.1593	10.5123	13.6818	12.3041	12.9787	-1.37769	-0.703043	-0.674648	1.37769	0.729307	0.707741	0.910253	0.916952	not sig		NO
Q78ZA7	ENSMUSG00000059119	17955	Nap1l4	nucleosome assembly protein 1-like 4	72.27	24	26	18.2378	18.0134	18.0028	17.9032	17.7706	18.0064	18.0645	18.3124	18.5247	18.0847	17.8934	18.3005	-0.191242	0.215866	-0.407108	0.407108	0.0663301	0.401121	0.325868	0.0565701	not sig		NO
Q791T5	ENSMUSG00000024012	56462	Mtch1	mitochondrial carrier 1	46.53	18	18	16.4494	16.7768	16.6223	16.0841	16.0822	16.148	16.8481	17.0648	17.4001	16.6162	16.1048	17.1043	-0.511417	0.48815	-0.999567	0.999567	0.00188339	0.0359951	0.0432528	0.00150412	not sig		NO
Q7M6Y3	ENSMUSG00000039361	233489	Picalm	phosphatidylinositol binding clathrin assembly protein	33.33	18	20	14.8244	14.9961	14.649	13.2606	14.8943	14.8356	14.8671	15.4776	15.333	14.8232	14.3302	15.2259	-0.493018	0.402723	-0.895741	0.895741	0.239868	0.575277	0.683686	0.216338	not sig		NO
Q7M753	ENSMUSG00000037514	74450	Pank2	pantothenate kinase 2	67.76	25	33	16.7973	16.7709	16.5768	16.3914	16.5146	16.8164	17.0068	16.8672	17.0073	16.715	16.5741	16.9604	-0.140846	0.245456	-0.386302	0.386302	0.0527968	0.527504	0.196746	0.0467302	not sig		NO
Q7TMB8	ENSMUSG00000030447	20430	Cyfip1	cytoplasmic FMR1 interacting protein 1	43.02	35	51	13.3218	12.0714	11.6937	13.0956	14.7983	13.4097	11.9986	12.7486	13.1372	12.3623	13.7678	12.6281	1.40556	0.265826	1.13973	1.40556	0.148434	0.154863	0.912391	0.259545	not sig		NO
Q7TMF3	ENSMUSG00000020022	66414	Ndufa12	NADH:ubiquinone oxidoreductase subunit A12	88.28	15	15	15.7452	13.7543	15.1922	16.7155	14.8618	14.4859	16.2645	14.9611	15.7092	14.8973	15.3544	15.6449	0.457146	0.747686	-0.29054	0.747686	0.663504	0.841128	0.642962	0.931346	not sig		NO
Q7TMM9	ENSMUSG00000058672	22151	Tubb2a	tubulin, beta 2A class IIA	86.52	3	44	23.4796	23.0807	23.216	23.2979	22.8191	23.0334	23.3406	23.377	23.3623	23.2588	23.0502	23.36	-0.2086	0.101199	-0.309798	0.309798	0.184626	0.395765	0.78195	0.172478	not sig		NO
Q7TMQ7	ENSMUSG00000058486	101240	Wdr91	WD repeat domain 91	34.49	21	21	16.0776	15.1842	12.9847	16.2251	15.2939	14.7653	16.6908	16.315	16.3128	14.7488	15.4281	16.4396	0.679303	1.69073	-1.01143	1.69073	0.205574	0.708306	0.186213	0.48858	not sig		NO
Q7TMY7	ENSMUSG00000040029	320727	Ipo8	importin 8	38.12	37	38	12.7606	14.8834	15.2038	15.7993	11.877	10.2849	15.5762	13.7058	13.6978	14.2826	12.6537	14.3266	-1.62888	0.0440019	-1.67288	1.67288	0.514276	0.579891	0.999563	0.564385	not sig		NO
Q7TMY8	ENSMUSG00000025261	59026	Huwe1	HECT, UBA and WWE domain containing 1	49.67	183	184	15.202	15.6022	15.458	14.9819	15.8163	15.6177	15.4598	15.2655	15.0035	15.4208	15.472	15.2429	0.0512154	-0.177834	0.229049	0.229049	0.652515	0.977395	0.767665	0.652849	not sig		NO
Q7TN89	ENSMUSG00000031160	353283	Eras	ES cell-expressed Ras	7.93	2	2	20.2087	20.6896	20.1405	19.3057	19.8805	20.2361	20.7001	20.4069	20.4432	20.3463	19.8074	20.5168	-0.53885	0.170476	-0.709326	0.709326	0.0906931	0.199546	0.812747	0.0901538	not sig		NO
Q7TNG8	ENSMUSG00000031958	52815	Ldhd	lactate dehydrogenase D	60.74	25	25	15.5424	16.0951	15.9199	15.9693	15.7022	15.9489	15.703	16.5394	15.9491	15.8524	15.8735	16.0639	0.0210195	0.211414	-0.190394	0.211414	0.671501	0.996186	0.695405	0.74231	not sig		NO
Q7TNS2	ENSMUSG00000050608	433771	Micos10	mitochondrial contact site and cristae organizing system subunit 10	63.16	4	4	17.7843	17.7136	17.6964	17.6893	17.5972	17.9867	17.6188	17.6488	17.9828	17.7314	17.7577	17.7501	0.0262866	0.0186747	0.00761192	0.0262866	0.980753	0.979973	0.989824	0.9983	not sig		NO
Q7TPE5	ENSMUSG00000033106	66432	Slc7a6os	solute carrier family 7, member 6 opposite strand	50	13	13	16.566	16.4952	16.5565	16.531	16.6027	16.6	16.7283	16.3913	16.4564	16.5393	16.5779	16.5254	0.0386473	-0.0139037	0.052551	0.052551	0.831549	0.90142	0.98645	0.827719	not sig		NO
Q7TPM6	ENSMUSG00000011589	240121	Fsd1	fibronectin type 3 and SPRY domain-containing protein	58.27	24	24	16.8932	16.9507	16.9069	16.2069	16.8882	17.1008	17.0639	17.218	16.9173	16.9169	16.732	17.0664	-0.184953	0.149473	-0.334425	0.334425	0.407771	0.717685	0.801816	0.379436	not sig		NO
Q7TPR4	ENSMUSG00000015143	109711	Actn1	actinin, alpha 1	73.43	41	47	16.1502	15.9379	15.822	15.3355	15.2798	16.1566	14.7681	15.2822	16.1589	15.97	15.5906	15.4031	-0.3794	-0.566987	0.187587	0.566987	0.427051	0.647939	0.4092	0.893876	not sig		NO
Q7TPS5	ENSMUSG00000030279	74741	C2cd5	C2 calcium-dependent domain containing 5	51.28	37	37	15.7774	15.3681	15.5338	15.1428	16.1947	15.9597	14.7299	15.531	15.6437	15.5598	15.7657	15.3016	0.205974	-0.258195	0.464169	0.464169	0.485332	0.84232	0.766983	0.457095	not sig		NO
Q7TPW1	ENSMUSG00000039103	68810	Nexn	nexilin	67.22	61	63	17.1761	17.447	17.3058	17.3942	16.9551	17.6595	17.3729	17.2913	17.6535	17.3097	17.3363	17.4392	0.0266022	0.129571	-0.102969	0.129571	0.799087	0.990362	0.801309	0.867766	not sig		NO
Q7TPZ8	ENSMUSG00000054446	109697	Cpa1	carboxypeptidase A1, pancreatic	58	21	21	17.6408	17.5102	17.7462	18.1703	16.9704	17.5365	17.4008	17.3628	16.6332	17.6324	17.5591	17.1323	-0.0733142	-0.500134	0.42682	0.500134	0.372509	0.976621	0.391479	0.491079	not sig		NO
Q7TQ95	ENSMUSG00000009207	69605	Lnpk	lunapark, ER junction formation factor	56	21	21	16.4842	12.5789	15.7991	15.3741	11.5093	16.9357	16.9549	16.3664	16.9984	14.954	14.6064	16.7732	-0.347663	1.81917	-2.16684	2.16684	0.424157	0.975968	0.547571	0.439613	not sig		NO
Q7TQH0	ENSMUSG00000032637	233871	Atxn2l	ataxin 2-like	54.24	46	47	15.7364	16.2375	10.8785	16.2397	13.7368	16.1691	16.2406	16.6028	16.6004	14.2841	15.3819	16.4813	1.09775	2.19714	-1.09939	2.19714	0.421122	0.768261	0.391508	0.767682	not sig		NO
Q7TQI3	ENSMUSG00000024767	107260	Otub1	OTU domain, ubiquitin aldehyde binding 1	66.79	21	21	18.4418	18.3621	18.5124	17.9574	18.0117	18.281	18.6543	18.5408	18.7236	18.4388	18.0834	18.6396	-0.35537	0.200809	-0.556178	0.556178	0.00384452	0.026863	0.186702	0.00329834	not sig		NO
Q7TQK5	ENSMUSG00000026339	70829	Ccdc93	coiled-coil domain containing 93	32.43	20	20	18.9251	11.5447	13.1675	13.3527	12.1786	18.9419	18.9368	13.0808	19.0197	14.5458	14.8244	17.0124	0.278629	2.46666	-2.18804	2.46666	0.678693	0.995164	0.699461	0.75214	not sig		NO
Q7TSI3	ENSMUSG00000052296	243819	Ppp6r1	protein phosphatase 6, regulatory subunit 1	48.01	26	27	16.3938	16.3759	16.2154	16.3055	12.1934	16.5115	16.1086	16.2966	16.4163	16.3284	15.0035	16.2738	-1.32492	-0.0545674	-1.27036	1.32492	0.473959	0.521215	0.998763	0.546582	not sig		NO
Q7TSS2	ENSMUSG00000042572	70093	Ube2q1	ubiquitin-conjugating enzyme E2Q family member 1	43.36	11	13	12.6297	11.3398	12.148	13.5658	12.0691	12.9801	15.4879	11.2714	12.774	12.0392	12.8717	13.1778	0.832502	1.1386	-0.306095	1.1386	0.597457	0.74535	0.589939	0.959344	not sig		NO
Q80SU3	ENSMUSG00000063935	317755	Zar1	zygote arrest 1	78.67	34	34	19.6963	19.317	19.1677	17.4877	17.4374	18.2796	19.2756	18.9375	19.3259	19.3937	17.7349	19.1797	-1.65875	-0.213996	-1.44476	1.65875	0.00185309	0.00230282	0.730061	0.0046566	Fresh&MG132 vs.Aged	Cluster 3	YES
Q80SW1	ENSMUSG00000027893	229709	Ahcyl1	S-adenosylhomocysteine hydrolase-like 1	65.66	23	40	15.8	15.5609	15.1804	15.7487	12.66	13.6083	15.5409	15.0577	15.84	15.5138	14.0057	15.4795	-1.50811	-0.0342788	-1.47384	1.50811	0.169567	0.211566	0.998943	0.223484	not sig		NO
Q80TE0	ENSMUSG00000034032	68925	Rpap1	RNA polymerase II associated protein 1	17.46	18	18	17.0289	15.4309	14.8535	9.02621	17.0753	12.0333	16.9826	15.4151	13.9873	15.7711	12.7116	15.4617	-3.05953	-0.309424	-2.75011	3.05953	0.3461	0.37691	0.98825	0.444064	not sig		NO
Q80UJ7	ENSMUSG00000036104	226407	Rab3gap1	RAB3 GTPase activating protein subunit 1	58	64	64	19.133	19.187	19.0776	18.9571	19.1849	18.8159	18.885	19.1679	19.4845	19.1326	18.986	19.1792	-0.146593	0.0466172	-0.19321	0.19321	0.52579	0.676744	0.958922	0.522956	not sig		NO
Q80UU9	ENSMUSG00000049940	70804	Pgrmc2	progesterone receptor membrane component 2	56.68	12	12	17.6882	17.3776	18.012	17.7293	18.0327	18.3899	17.4648	16.6308	17.836	17.6926	18.0506	17.3105	0.35803	-0.382093	0.740124	0.740124	0.205184	0.610222	0.573261	0.182893	not sig		NO
Q80UY1	ENSMUSG00000024726	67383	Carnmt1	carnosine N-methyltransferase 1	33.5	15	15	16.6635	16.0375	15.8451	15.7261	13.7949	16.1365	15.9844	16.565	16.3818	16.182	15.2192	16.3104	-0.962851	0.12836	-1.09121	1.09121	0.25276	0.3522	0.978051	0.277072	not sig		NO
Q80UY2	ENSMUSG00000055239	74287	Kcmf1	potassium channel modulatory factor 1	51.18	13	13	16.096	16.2993	15.589	15.6815	15.2947	15.7308	15.6783	16.2462	16.0897	15.9948	15.569	16.0047	-0.425786	0.00992765	-0.435714	0.435714	0.214547	0.274494	0.999117	0.261373	not sig		NO
Q80V31	ENSMUSG00000039523	230967	Cep104	centrosomal protein 104	2.38	1	1	17.7304	15.4379	16.862	17.7832	15.1269	16.2431	17.7664	16.3594	16.7755	16.6768	16.3844	16.9671	-0.292374	0.290328	-0.582702	0.582702	0.816431	0.943958	0.94471	0.8004	not sig		NO
Q80V86	ENSMUSG00000040738	72656	Ints8	integrator complex subunit 8	6.03	4	4	16.1204	17.5772	16.5264	15.3456	17.0463	16.6008	15.7229	16.8537	16.1644	16.7413	16.3309	16.247	-0.410418	-0.494343	0.0839248	0.494343	0.700696	0.786322	0.709917	0.989596	not sig		NO
Q80VC9	ENSMUSG00000044433	69697	Camsap3	calmodulin regulated spectrin-associated protein family, member 3	63.42	54	56	16.109	16.1033	16.1028	16.462	11.1131	14.2931	15.4092	15.4692	16.3683	16.1051	13.9561	15.7489	-2.14899	-0.35619	-1.7928	2.14899	0.279893	0.293404	0.959326	0.404828	not sig		NO
Q80VL1	ENSMUSG00000041912	72634	Tdrkh	tudor and KH domain containing protein	59.11	27	28	15.7615	15.9738	15.6448	11.4408	14.5096	14.8134	15.2565	13.4445	15.1748	15.7933	13.5879	14.6253	-2.20544	-1.16807	-1.03737	2.20544	0.170995	0.151246	0.515792	0.586199	not sig		NO
Q80VP2	ENSMUSG00000021007	104871	Spata7	spermatogenesis associated 7	3.78	3	3	19.2549	19.2197	18.9369	19.2405	19.1181	19.3691	18.7587	18.5054	16.374	19.1371	19.2426	17.8793	0.105443	-1.2578	1.36325	1.36325	0.12891	0.984506	0.190483	0.153803	not sig		NO
Q80W00	ENSMUSG00000039220	52040	Ppp1r10	protein phosphatase 1, regulatory subunit 10	28.6	25	25	17.9485	18.098	17.7785	17.0908	16.7041	17.7034	17.7679	18.038	18.4263	17.9417	17.1661	18.0774	-0.775552	0.135726	-0.911278	0.911278	0.0425591	0.0856759	0.891202	0.0481198	not sig		NO
Q80W47	ENSMUSG00000029578	74781	Wipi2	WD repeat domain, phosphoinositide interacting 2	67.87	17	17	14.5628	11.0519	14.7334	13.9168	13.4267	12.0257	15.4014	15.7333	15.6198	13.4494	13.1231	15.5848	-0.326298	2.13547	-2.46177	2.46177	0.123124	0.95187	0.20143	0.137554	not sig		NO
Q80W85	ENSMUSG00000047911	328440	Npm2	nucleophosmin/nucleoplasmin 2	60.87	19	19	19.8466	19.3748	19.6572	18.2923	17.9045	18.2532	20.3993	20.1352	20.1525	19.6262	18.15	20.229	-1.47623	0.60277	-2.079	2.079	4.21654e-05	0.000275356	0.0253733	3.8857e-05	Fresh&MG132 vs.Aged	Cluster 2	YES
Q80WG5	ENSMUSG00000007476	241296	Lrrc8a	leucine rich repeat containing 8A VRAC subunit A	14.2	8	8	18.3092	10.9757	11.6858	17.5266	13.9179	12.0728	15.7673	13.1111	12.3349	13.6569	14.5058	13.7378	0.848889	0.0808817	0.768007	0.848889	0.930979	0.937277	0.999406	0.948259	not sig		NO
Q80WQ2	ENSMUSG00000010936	234729	Vac14	Vac14 homolog (S. cerevisiae)	63.81	45	45	17.1223	17.2279	17.1317	16.6312	16.6131	17.0615	16.9243	17.1601	16.9491	17.1606	16.7686	17.0112	-0.39204	-0.149466	-0.242574	0.39204	0.0734451	0.0648406	0.553766	0.257426	not sig		NO
Q80X82	ENSMUSG00000023118	68188	Sympk	symplekin	37.97	41	41	15.2719	14.3707	12.4801	13.2131	13.3877	11.0243	14.5451	12.1873	14.2515	14.0409	12.5417	13.6613	-1.49922	-0.379603	-1.11962	1.49922	0.418837	0.413831	0.936809	0.591987	not sig		NO
Q80X90	ENSMUSG00000025278	286940	Flnb	filamin, beta	74.94	166	179	19.0809	18.6337	18.4645	18.7533	18.8929	18.5374	18.8314	19.1504	19.1533	18.7264	18.7279	19.045	0.00147814	0.318649	-0.317171	0.318649	0.24294	0.999968	0.297357	0.30011	not sig		NO
Q80X95	ENSMUSG00000070934	68441	Rraga	Ras-related GTP binding A	50.16	8	19	8.78711	14.6232	11.3733	13.2194	12.8661	15.1253	14.7753	14.4454	14.9459	11.5946	13.7369	14.7222	2.14237	3.12764	-0.98527	3.12764	0.183415	0.385068	0.172534	0.795048	not sig		NO
Q80XQ2	ENSMUSG00000023923	72238	Tbc1d5	TBC1 domain family, member 5	7.36	3	3	18.6332	12.8535	13.0772	13.2764	19.7726	9.97079	12.9193	12.7588	13.1042	14.8546	14.3399	12.9275	-0.51471	-1.92718	1.41247	1.92718	0.785377	0.981773	0.780469	0.873057	not sig		NO
Q80XR2	ENSMUSG00000032570	235574	Atp2c1	ATPase, Ca++-sequestering	49.67	41	44	18.1472	18.6318	18.5177	17.9912	17.1706	18.2537	18.0453	18.2049	18.4197	18.4322	17.8052	18.2233	-0.627069	-0.20893	-0.418139	0.627069	0.192993	0.179838	0.780516	0.411923	not sig		NO
Q80Y14	ENSMUSG00000021102	73046	Glrx5	glutaredoxin 5	46.05	6	6	17.7553	18.1743	17.963	18.0475	17.7322	18.0086	17.2084	17.7597	18.2569	17.9642	17.9294	17.7417	-0.0347712	-0.222525	0.187754	0.222525	0.705437	0.991443	0.716932	0.786057	not sig		NO
Q80Y81	ENSMUSG00000020549	68626	Elac2	elaC ribonuclease Z 2	67.99	44	44	9.82935	14.2348	14.3284	13.1941	12.7156	13.9712	14.2121	14.1926	13.1534	12.7975	13.2936	13.8527	0.496076	1.05515	-0.559079	1.05515	0.724696	0.921645	0.703119	0.9019	not sig		NO
Q80YA3	ENSMUSG00000037697	114874	Ddhd1	DDHD domain containing 1	36.01	22	22	11.8704	13.7011	11.5782	13.1294	10.7824	13.6429	10.5324	13.9354	6.67252	12.3832	12.5182	10.3801	0.135022	-2.00311	2.13814	2.13814	0.505669	0.997321	0.583956	0.54573	not sig		NO
Q80YD1	ENSMUSG00000020079	338359	Supv3l1	suppressor of var1, 3-like 1 (S. cerevisiae)	38.38	32	32	11.4814	10.6693	13.074	12.7393	6.18021	9.17818	8.86084	13.0676	12.8907	11.7416	9.36589	11.6064	-2.37569	-0.135192	-2.2405	2.37569	0.457569	0.500655	0.997477	0.536397	not sig		NO
Q80YQ2	ENSMUSG00000019984	70208	Med23	mediator complex subunit 23	17.78	23	23	9.85549	13.7734	23.0386	22.8498	22.5699	23.1367	22.7705	12.549	22.3577	15.5558	22.8522	19.2257	7.29635	3.66992	3.62643	7.29635	0.294558	0.267681	0.674902	0.680787	not sig		NO
Q80YT7	ENSMUSG00000038170	83679	Pde4dip	phosphodiesterase 4D interacting protein (myomegalin)	10.61	16	18	19.826	19.9371	12.8594	17.3037	13.5387	15.4372	16.4723	12.2896	12.4246	17.5408	15.4265	13.7289	-2.11428	-3.81198	1.69769	3.81198	0.344236	0.668012	0.317006	0.766125	not sig		NO
Q80YW5	ENSMUSG00000028392	192120	Bspry	B-box and SPRY domain containing	52.64	23	23	11.8145	10.8131	12.8305	10.7023	12.1452	13.6263	17.0129	16.5506	17.2099	11.8194	12.1579	16.9245	0.338563	5.1051	-4.76654	5.1051	0.00164142	0.917867	0.00235922	0.00335793	Fresh&Aged vs.MG132	Cluster 2	YES
Q80ZX8	ENSMUSG00000037617	26942	Spag1	sperm associated antigen 1	62.26	50	50	14.8549	15.1646	15.0647	15.3957	14.34	13.0594	14.7702	14.9703	14.7396	15.028	14.2651	14.8267	-0.762971	-0.201357	-0.561614	0.762971	0.422395	0.41536	0.931919	0.601517	not sig		NO
Q810A3	ENSMUSG00000071660	70387	Ttc9c	tetratricopeptide repeat domain 9C	39.77	12	12	17.7439	17.1028	17.6842	17.8256	17.1873	17.2946	17.6461	17.8572	17.5831	17.5103	17.4359	17.6955	-0.0744574	0.185153	-0.25961	0.25961	0.573013	0.94946	0.73576	0.562395	not sig		NO
Q811J3	ENSMUSG00000032293	64602	Ireb2	iron responsive element binding protein 2	54.52	37	37	12.9211	15.0861	8.46948	12.9033	9.2617	15.0259	11.2022	15.3531	14.8982	12.1589	12.3969	13.8178	0.238075	1.65896	-1.42089	1.65896	0.758914	0.99441	0.770697	0.824229	not sig		NO
Q811U4	ENSMUSG00000027668	67414	Mfn1	mitofusin 1	64.78	45	47	15.3012	15.5984	15.018	15.3178	15.6128	15.8737	14.3611	14.8705	15.9916	15.3059	15.6014	15.0744	0.295569	-0.231435	0.527004	0.527004	0.519281	0.784732	0.859849	0.491641	not sig		NO
Q8BFQ4	ENSMUSG00000020257	77305	Wdr82	WD repeat domain containing 82	77.96	24	24	19.2597	19.3223	18.7829	18.7819	18.6027	19.0632	19.337	19.0198	19.5912	19.1216	18.8159	19.316	-0.305703	0.194335	-0.500037	0.500037	0.156571	0.410573	0.675183	0.140991	not sig		NO
Q8BFR5	ENSMUSG00000073838	233870	Tufm	Tu translation elongation factor, mitochondrial	73.67	33	33	17.7688	17.4641	17.644	17.4583	17.2989	17.8942	17.606	17.7947	17.9549	17.6256	17.5505	17.7852	-0.0751619	0.159567	-0.234729	0.234729	0.466454	0.911538	0.672983	0.450076	not sig		NO
Q8BFX3	ENSMUSG00000026608	226823	Kctd3	potassium channel tetramerisation domain containing 3	52.64	32	35	15.1839	14.7525	14.688	14.7358	11.8793	11.9048	13.434	14.9607	15.655	14.8748	12.84	14.6832	-2.03484	-0.191551	-1.84329	2.03484	0.138457	0.161085	0.977909	0.207907	not sig		NO
Q8BFY9	ENSMUSG00000009470	238799	Tnpo1	transportin 1	48.33	30	40	17.2596	17.1325	16.9586	17.4598	17.5153	17.6743	17.3088	17.1334	17.5997	17.1169	17.5498	17.3473	0.432857	0.23038	0.202477	0.432857	0.0602022	0.0512045	0.307469	0.386949	not sig		NO
Q8BFZ3	ENSMUSG00000055194	238880	Actbl2	actin, beta-like 2	56.65	9	9	16.1377	14.5513	14.418	15.064	13.9341	15.2114	16.0504	15.7981	16.2883	15.0357	14.7365	16.0456	-0.299189	1.00991	-1.3091	1.3091	0.131915	0.862507	0.256846	0.132532	not sig		NO
Q8BG05	ENSMUSG00000059005	229279	Hnrnpa3	heterogeneous nuclear ribonucleoprotein A3	59.1	32	32	20.0912	20.1003	19.82	19.3103	19.993	19.8134	20.2565	20.3066	20.0709	20.0038	19.7056	20.2113	-0.298236	0.20751	-0.505745	0.505745	0.0981774	0.334224	0.559065	0.0862198	not sig		NO
Q8BG21	ENSMUSG00000015488	381356	Cacfd1	calcium channel flower domain containing 1	14.62	4	4	12.0756	11.0046	12.8017	13.3223	13.4934	13.6829	14.2176	8.66254	14.4249	11.9607	13.4995	12.435	1.53885	0.474356	1.0645	1.53885	0.638133	0.625308	0.953132	0.791296	not sig		NO
Q8BG32	ENSMUSG00000017428	69077	Psmd11	proteasome (prosome, macropain) 26S subunit, non-ATPase, 11	65.88	33	33	13.0752	16.4325	10.711	15.8741	10.1379	16.6689	16.6646	16.8352	17.0681	13.4062	14.2269	16.856	0.820729	3.44978	-2.62905	3.44978	0.318798	0.924509	0.317177	0.486748	not sig		NO
Q8BG51	ENSMUSG00000017686	59040	Rhot1	ras homolog family member T1	59.9	34	36	19.1121	19.1364	19.4285	19.255	18.3335	18.662	19.0066	18.8908	19.4706	19.2257	18.7502	19.1227	-0.4755	-0.103005	-0.372495	0.4755	0.270142	0.272785	0.927097	0.422145	not sig		NO
Q8BG87	ENSMUSG00000034832	194388	Tet3	tet methylcytosine dioxygenase 3	52.86	71	71	14.3558	14.7663	15.0108	16.2604	15.8179	15.6774	16.271	16.0721	15.1535	14.711	15.9186	15.8322	1.2076	1.12122	0.0863801	1.2076	0.024517	0.0322289	0.0433064	0.967519	Fresh vs.Aged&MG132	Cluster 1	YES
Q8BGA2	ENSMUSG00000045312	218454	Lhfpl2	lipoma HMGIC fusion partner-like 2	25.23	5	5	14.629	14.2025	15.4769	13.1534	14.1737	11.3753	14.9246	14.3801	8.91777	14.7695	12.9008	12.7408	-1.86865	-2.02866	0.160012	2.02866	0.472954	0.559	0.509489	0.995296	not sig		NO
Q8BGD9	ENSMUSG00000058655	75705	Eif4b	eukaryotic translation initiation factor 4B	41.73	32	32	17.4092	17.7827	17.8044	17.5629	17.1349	17.6887	17.6111	17.6674	17.8427	17.6654	17.4622	17.7071	-0.203267	0.0416631	-0.24493	0.24493	0.408624	0.537549	0.971504	0.421759	not sig		NO
Q8BGF6	ENSMUSG00000035151	244548	Elmod2	ELMO/CED-12 domain containing 2	44.03	22	22	15.9795	16.0648	15.829	15.3147	14.4912	13.7004	16.1195	16.1381	15.8785	15.9578	14.5021	16.0453	-1.45567	0.0875846	-1.54326	1.54326	0.0127356	0.0228211	0.972797	0.0176926	Fresh&MG132 vs.Aged	Cluster 3	YES
Q8BGF7	ENSMUSG00000005682	103135	Pan2	PAN2 poly(A) specific ribonuclease subunit	43.42	44	44	17.8302	17.6487	13.229	17.3252	17.5374	17.4854	17.4836	17.4477	17.2681	16.2359	17.4494	17.3998	1.21341	1.16385	0.0495622	1.21341	0.567875	0.611334	0.634044	0.999106	not sig		NO
Q8BGH2	ENSMUSG00000022437	68653	Samm50	SAMM50 sorting and assembly machinery component	67.8	29	29	17.3902	17.0449	16.7484	17.1095	16.5227	17.3572	17.264	16.9312	17.6576	17.0612	16.9965	17.2843	-0.0646796	0.223122	-0.287802	0.287802	0.635379	0.975641	0.755216	0.635551	not sig		NO
Q8BGH7	ENSMUSG00000052298	72729	Cdc42se2	CDC42 small effector 2	88.1	3	3	15.1582	15.5823	15.5436	15.1634	16.1478	15.9325	14.7799	12.1191	15.5486	15.428	15.7479	14.1492	0.319842	-1.27884	1.59868	1.59868	0.242874	0.932016	0.381997	0.248674	not sig		NO
Q8BGQ7	ENSMUSG00000031960	234734	Aars	alanyl-tRNA synthetase	60.02	49	49	16.098	16.9599	17.1172	16.2518	16.0906	16.6144	16.246	16.4546	16.9055	16.725	16.3189	16.5354	-0.406096	-0.189688	-0.216408	0.406096	0.506508	0.477614	0.837043	0.79496	not sig		NO
Q8BGS2	ENSMUSG00000047721	66162	Bola2	bolA-like 2 (E. coli)	88.37	9	9	13.7864	12.2168	11.099	12.6149	13.0371	9.07852	13.7959	12.039	13.8231	12.3674	11.5768	13.2193	-0.79053	0.851944	-1.64247	1.64247	0.492152	0.8209	0.796128	0.462798	not sig		NO
Q8BH15	ENSMUSG00000056167	78893	Cnot10	CCR4-NOT transcription complex, subunit 10	67.34	41	41	14.9226	15.2152	14.9602	14.9464	13.1712	13.1382	15.1322	11.0372	15.4648	15.0327	13.7519	13.8781	-1.28073	-1.15459	-0.126139	1.28073	0.566892	0.595553	0.651859	0.994519	not sig		NO
Q8BH24	ENSMUSG00000068040	99237	Tm9sf4	transmembrane 9 superfamily member 4	28.15	19	19	16.7482	16.296	16.6701	16.7681	16.597	16.4756	16.3643	16.816	17.0449	16.5715	16.6136	16.7417	0.0420998	0.170265	-0.128166	0.170265	0.715639	0.978332	0.712371	0.821208	not sig		NO
Q8BH51	ENSMUSG00000023020	66379	Cox14	cytochrome c oxidase assembly protein 14	14.04	1	1	15.9447	16.658	10.033	13.4653	13.0471	12.5645	16.4814	16.2717	16.8616	14.2119	13.0256	16.5382	-1.18628	2.32631	-3.51258	3.51258	0.200478	0.780764	0.425188	0.186555	not sig		NO
Q8BH55	ENSMUSG00000048550	208967	Thnsl1	threonine synthase-like 1 (bacterial)	56.22	37	37	17.8778	17.8851	17.177	17.7077	17.9409	17.9575	17.841	18.0637	18.0943	17.6466	17.8687	17.9997	0.222069	0.353036	-0.130967	0.353036	0.315936	0.579634	0.294759	0.817569	not sig		NO
Q8BH57	ENSMUSG00000032512	67561	Wdr48	WD repeat domain 48	63.46	38	38	11.7757	12.5136	11.4007	12.5706	13.392	10.7994	12.8258	13.138	12.9919	11.8966	12.254	12.9852	0.357336	1.08856	-0.731225	1.08856	0.335098	0.863263	0.318493	0.564542	not sig		NO
Q8BH66	ENSMUSG00000021066	73991	Atl1	atlastin GTPase 1	60.75	38	39	17.417	17.4637	17.3325	17.3671	17.2646	17.4009	17.7741	17.8538	17.5607	17.4044	17.3442	17.7295	-0.0602207	0.325111	-0.385332	0.385332	0.00811237	0.767089	0.0202496	0.00935414	not sig		NO
Q8BH69	ENSMUSG00000026662	109079	Sephs1	selenophosphate synthetase 1	48.72	12	12	15.9344	16.1619	13.3394	12.1454	13.7362	13.2339	15.7846	12.7361	13.2744	15.1452	13.0385	13.9317	-2.10675	-1.21353	-0.893223	2.10675	0.252753	0.229729	0.563623	0.722905	not sig		NO
Q8BH79	ENSMUSG00000037949	102566	Ano10	anoctamin 10	36.12	28	30	15.9089	15.337	15.0718	15.4256	15.1447	15.9492	14.6081	14.9024	16.4081	15.4392	15.5065	15.3062	0.0672658	-0.133008	0.200274	0.200274	0.930489	0.991296	0.966539	0.926261	not sig		NO
Q8BH95	ENSMUSG00000025465	93747	Echs1	enoyl Coenzyme A hydratase, short chain, 1, mitochondrial	61.38	19	19	16.7457	16.4286	16.2303	17.1553	16.4855	16.5852	16.7545	16.7708	17.415	16.4682	16.742	16.9801	0.273778	0.511942	-0.238164	0.511942	0.254065	0.605799	0.229366	0.679121	not sig		NO
Q8BHC4	ENSMUSG00000020935	68087	Dcakd	dephospho-CoA kinase domain containing	70.13	26	26	19.5221	19.3022	19.3617	19.1525	19.358	19.4094	19.7363	19.5315	19.7005	19.3953	19.3066	19.6561	-0.0886666	0.260792	-0.349459	0.349459	0.0282866	0.658246	0.0837124	0.0277045	not sig		NO
Q8BHF7	ENSMUSG00000017715	74451	Pgs1	phosphatidylglycerophosphate synthase 1	54.25	31	31	18.8994	18.8491	19.0212	19.2495	18.4077	18.3455	19.3171	18.6672	18.9238	18.9232	18.6676	18.9694	-0.255672	0.0461056	-0.301778	0.301778	0.55851	0.664712	0.985881	0.574315	not sig		NO
Q8BHG1	ENSMUSG00000053510	230598	Nrd1	nardilysin, N-arginine dibasic convertase, NRD convertase 1	52.02	59	59	15.8234	15.4973	14.9627	13.8732	14.2651	14.1886	15.614	15.5885	15.1426	15.4278	14.109	15.4484	-1.31885	0.0205611	-1.33941	1.33941	0.00311697	0.00538898	0.996538	0.00499155	Fresh&MG132 vs.Aged	Cluster 3	YES
Q8BHL8	ENSMUSG00000032869	228769	Psmf1	proteasome (prosome, macropain) inhibitor subunit 1	52.4	14	14	18.304	18.114	18.5296	17.4919	16.9288	18.0636	18.5466	17.856	18.8633	18.3158	17.4948	18.4219	-0.821078	0.106099	-0.927177	0.927177	0.0907645	0.150945	0.956994	0.105131	not sig		NO
Q8BHN1	ENSMUSG00000038344	353170	Txlng	taxilin gamma	50.76	23	23	15.0307	14.8622	14.8626	13.4332	14.2796	13.7253	14.4452	14.1291	14.4004	14.9185	13.8127	14.3249	-1.1058	-0.593607	-0.512191	1.1058	0.0074912	0.00610178	0.0829243	0.13205	Fresh vs.Aged	Cluster 3	YES
Q8BHN3	ENSMUSG00000071650	14376	Ganab	alpha glucosidase 2 alpha neutral subunit	62.39	59	59	17.278	17.4828	17.325	17.7134	17.232	17.5406	17.4246	17.3518	17.5269	17.3619	17.4953	17.4344	0.1334	0.0724657	0.0609338	0.1334	0.62444	0.598691	0.851324	0.891614	not sig		NO
Q8BIJ7	ENSMUSG00000020375	216724	Rufy1	RUN and FYVE domain containing 1	73.03	55	57	19.5023	19.439	19.3939	19.322	19.0884	19.3257	19.5777	19.5623	19.7248	19.4451	19.2453	19.6216	-0.199707	0.176547	-0.376254	0.376254	0.0102354	0.106432	0.153335	0.00836508	not sig		NO
Q8BIL5	ENSMUSG00000028572	77963	Hook1	hook microtubule tethering protein 1	62.77	55	56	14.9028	15.2186	14.7916	14.6515	15.4204	14.5299	14.1583	14.2943	14.4321	14.971	14.8673	14.2949	-0.103764	-0.676155	0.572391	0.676155	0.0799185	0.91629	0.0882584	0.147193	not sig		NO
Q8BIQ5	ENSMUSG00000031256	108062	Cstf2	cleavage stimulation factor, 3' pre-RNA subunit 2	48.62	14	21	14.776	14.3612	13.779	14.3877	12.7683	12.8753	14.6825	14.3931	14.8114	14.3054	13.3438	14.629	-0.961647	0.323604	-1.28525	1.28525	0.0938792	0.210672	0.799486	0.0922317	not sig		NO
Q8BIW1	ENSMUSG00000015711	229589	Prune1	prune exopolyphosphatase	74.01	29	29	15.9068	16.0664	16.1428	16.2232	14.8872	14.4497	16.2494	15.4363	16.3749	16.0387	15.1867	16.0202	-0.852001	-0.0184885	-0.833513	0.852001	0.230898	0.279428	0.999248	0.292226	not sig		NO
Q8BJ05	ENSMUSG00000021012	75553	Zc3h14	zinc finger CCCH type containing 14	42.31	22	22	13.282	12.4303	12.8617	14.5765	12.043	12.9639	12.5949	14.8394	14.4453	12.858	13.1945	13.9599	0.336472	1.10188	-0.76541	1.10188	0.462334	0.918645	0.448179	0.660558	not sig		NO
Q8BJ64	ENSMUSG00000015970	218865	Chdh	choline dehydrogenase	76.34	39	39	18.2217	17.531	17.9849	18.0462	17.1601	17.7704	17.9497	17.715	18.0832	17.9125	17.6589	17.916	-0.253671	0.00342235	-0.257094	0.257094	0.609527	0.664258	0.99992	0.657417	not sig		NO
Q8BJ71	ENSMUSG00000032939	71805	Nup93	nucleoporin 93	71.92	55	55	17.6971	17.7461	17.8019	16.9699	17.6082	17.5994	17.519	17.8476	17.732	17.7484	17.3925	17.6995	-0.355857	-0.0488386	-0.307018	0.355857	0.21141	0.229648	0.964879	0.313779	not sig		NO
Q8BJF9	ENSMUSG00000004843	68942	Chmp2b	charged multivesicular body protein 2B	33.8	11	12	14.4228	12.8048	14.9234	13.5583	13.8112	12.6563	12.5925	12.85	14.1129	14.0504	13.3419	13.1851	-0.708425	-0.865258	0.156833	0.865258	0.474053	0.603292	0.484228	0.973445	not sig		NO
Q8BJL0	ENSMUSG00000039354	54380	Smarcal1	SWI/SNF related matrix associated, actin dependent regulator of chromatin, subfamily a-like 1	36.48	27	27	12.6752	11.8727	13.3166	12.998	13.9658	13.3986	12.1701	11.8779	12.6768	12.6215	13.4541	12.2416	0.832618	-0.379893	1.21251	1.21251	0.0878145	0.236311	0.694804	0.0815378	not sig		NO
Q8BJL1	ENSMUSG00000047648	71865	Fbxo30	F-box protein 30	53.08	37	37	15.5337	15.3916	14.9992	14.4194	14.6427	14.5565	15.38	15.7176	15.8132	15.3082	14.5395	15.637	-0.768621	0.328813	-1.09743	1.09743	0.00215433	0.0115507	0.23094	0.00197474	Aged vs.MG132	Cluster 2	YES
Q8BJU0	ENSMUSG00000004937	52551	Sgta	small glutamine-rich tetratricopeptide repeat (TPR)-containing, alpha	42.86	17	17	15.6969	16.0021	15.8314	15.5788	13.859	15.1196	15.5209	15.7927	16.3807	15.8435	14.8525	15.8981	-0.991018	0.0546444	-1.04566	1.04566	0.119621	0.171649	0.992697	0.14821	not sig		NO
Q8BJW6	ENSMUSG00000027810	229317	Eif2a	eukaryotic translation initiation factor 2A	73.32	31	31	14.2484	13.5682	12.5977	13.023	13.8204	13.6118	14.8622	13.1621	13.5005	13.4714	13.485	13.8416	0.0136127	0.370183	-0.35657	0.370183	0.79562	0.999725	0.821287	0.83268	not sig		NO
Q8BJY1	ENSMUSG00000026869	66998	Psmd5	proteasome (prosome, macropain) 26S subunit, non-ATPase, 5	60.52	24	24	18.45	18.6707	18.486	17.9837	17.8511	18.3186	18.5336	18.1805	18.604	18.5356	18.0511	18.4394	-0.484459	-0.0961908	-0.388268	0.484459	0.0570719	0.0598023	0.835173	0.124683	not sig		NO
Q8BK08	ENSMUSG00000043284	216821	Tmem11	transmembrane protein 11	38.42	8	8	13.1965	15.9669	12.4026	16.3911	11.2338	10.4915	15.503	16.6676	16.5153	13.8553	12.7054	16.2286	-1.14987	2.37331	-3.52318	3.52318	0.210665	0.801	0.428731	0.197535	not sig		NO
Q8BK63	ENSMUSG00000024576	93687	Csnk1a1	casein kinase 1, alpha 1	52.23	18	19	16.8515	16.7482	16.2088	15.9	16.9477	11.2063	16.2915	16.8014	16.639	16.6028	14.6847	16.5773	-1.91816	-0.0255313	-1.89262	1.91816	0.379865	0.436832	0.99983	0.445277	not sig		NO
Q8BK64	ENSMUSG00000021037	217737	Ahsa1	AHA1, activator of heat shock protein ATPase 1	82.54	33	33	18.8613	18.9878	18.8742	18.8193	18.4249	18.6963	18.6835	18.7814	19.0076	18.9078	18.6468	18.8242	-0.260941	-0.0836031	-0.177337	0.260941	0.193957	0.182099	0.796336	0.402974	not sig		NO
Q8BK67	ENSMUSG00000040945	108911	Rcc2	regulator of chromosome condensation 2	65.96	28	28	17.3984	13.4682	17.0921	17.1071	17.8544	12.6507	17.2294	17.8427	12.2975	15.9862	15.8707	15.7899	-0.115492	-0.196371	0.080879	0.196371	0.996014	0.998493	0.995651	0.999261	not sig		NO
Q8BKC5	ENSMUSG00000030662	70572	Ipo5	importin 5	70.1	59	61	17.2072	16.6408	16.9417	16.7478	16.8917	17.088	17.138	17.3618	17.3253	16.9299	16.9092	17.275	-0.0207644	0.345084	-0.365848	0.365848	0.120854	0.991415	0.174405	0.148736	not sig		NO
Q8BKI2	ENSMUSG00000047888	213988	Tnrc6b	trinucleotide repeat containing 6b	9.89	10	10	17.3371	17.5325	16.9091	16.9911	17.2562	17.1512	17.8701	17.5063	17.7293	17.2596	17.1328	17.7019	-0.126706	0.442392	-0.569098	0.569098	0.0481355	0.779453	0.116226	0.0489752	not sig		NO
Q8BKZ9	ENSMUSG00000010914	27402	Pdhx	pyruvate dehydrogenase complex, component X	52.3	18	18	17.4815	17.3565	17.1932	17.2017	17.442	17.4328	17.1675	17.4323	17.3809	17.3437	17.3589	17.3269	0.0151267	-0.0168044	0.0319311	0.0319311	0.962169	0.990466	0.988251	0.95844	not sig		NO
Q8BL66	ENSMUSG00000036499	216238	Eea1	early endosome antigen 1	76.75	138	139	17.3251	17.0587	17.3234	17.0547	17.2602	17.2572	17.2844	17.2806	17.4174	17.2358	17.1907	17.3274	-0.0450692	0.0916777	-0.136747	0.136747	0.420131	0.892526	0.641341	0.40248	not sig		NO
Q8BLF1	ENSMUSG00000027698	320024	Nceh1	neutral cholesterol ester hydrolase 1	48.04	22	22	16.933	15.9497	16.6597	16.9486	16.9007	16.2491	17.0588	16.1009	16.8064	16.5142	16.6995	16.6553	0.185299	0.141183	0.0441159	0.185299	0.881871	0.880829	0.928361	0.992685	not sig		NO
Q8BM15	ENSMUSG00000039269	69542	2300002M23Rik	RIKEN cDNA 2300002M23 gene	34.96	7	7	17.7075	10.6941	16.8898	16.3709	15.2825	16.9293	17.0016	17.3253	16.9482	15.0971	16.1942	17.0917	1.09707	1.99456	-0.897494	1.99456	0.587816	0.829333	0.561149	0.881122	not sig		NO
Q8BMA6	ENSMUSG00000020780	217337	Srp68	signal recognition particle 68	61.44	36	36	12.917	12.7799	13.1143	9.27205	12.9552	13.3647	12.6663	9.7238	13.7282	12.937	11.864	12.0394	-1.07306	-0.89764	-0.175424	1.07306	0.73994	0.749205	0.814639	0.991932	not sig		NO
Q8BMF4	ENSMUSG00000000168	235339	Dlat	dihydrolipoamide S-acetyltransferase (E2 component of pyruvate dehydrogenase complex)	51.09	29	29	19.64	19.8743	18.8747	18.6973	18.753	19.248	19.5893	19.4989	19.9632	19.463	18.8994	19.6838	-0.563558	0.22079	-0.784348	0.784348	0.10027	0.238138	0.762599	0.0958157	not sig		NO
Q8BMG7	ENSMUSG00000039318	98732	Rab3gap2	RAB3 GTPase activating protein subunit 2	56	74	75	18.7092	18.7358	18.7134	18.9613	18.3418	17.9084	18.23	18.3851	18.7444	18.7195	18.4038	18.4532	-0.315636	-0.266305	-0.049331	0.315636	0.51547	0.531141	0.628781	0.982942	not sig		NO
Q8BMI0	ENSMUSG00000042211	107035	Fbxo38	F-box protein 38	42.46	43	43	16.7017	10.321	13.2683	12.1306	12.7934	13.1465	11.626	12.5944	12.0066	13.4303	12.6902	12.0757	-0.740136	-1.35463	0.614495	1.35463	0.694951	0.883111	0.672251	0.917366	not sig		NO
Q8BMI3	ENSMUSG00000020740	260302	Gga3	golgi associated, gamma adaptin ear containing, ARF binding protein 3	44.43	26	27	12.402	14.6289	13.216	12.7244	13.7508	13.3077	12.7042	13.0826	14.5409	13.4156	13.261	13.4426	-0.154685	0.0269632	-0.181648	0.181648	0.965863	0.976399	0.999272	0.96765	not sig		NO
Q8BMJ2	ENSMUSG00000024493	107045	Lars	leucyl-tRNA synthetase	63.41	74	75	16.046	16.5487	15.5187	15.9635	15.5839	16.4224	16.217	16.07	16.4628	16.0378	15.9899	16.2499	-0.0478485	0.212129	-0.259977	0.259977	0.71288	0.988283	0.799841	0.719399	not sig		NO
Q8BMJ3	ENSMUSG00000067194	66235	Eif1ax	eukaryotic translation initiation factor 1A, X-linked	48.61	3	8	14.8551	13.9519	14.3061	14.4401	14.4498	14.5119	13.9823	14.5338	15.3358	14.371	14.4673	14.6173	0.0962401	0.246273	-0.150033	0.246273	0.819087	0.966567	0.805907	0.921307	not sig		NO
Q8BML9	ENSMUSG00000032604	97541	Qars	glutaminyl-tRNA synthetase	76.65	65	65	18.2243	18.2429	18.0532	17.3205	17.3809	17.5196	18.5627	18.4501	18.4003	18.1734	17.407	18.471	-0.766478	0.297571	-1.06405	1.06405	2.78998e-05	0.00017276	0.0221087	2.59821e-05	Aged vs.MG132	Cluster 2	YES
Q8BMP6	ENSMUSG00000026499	170760	Acbd3	acyl-Coenzyme A binding domain containing 3	58.86	30	30	16.2639	16.4406	16.1113	16.0472	15.9471	16.2488	16.5215	16.4198	16.7088	16.2719	16.081	16.55	-0.190949	0.278065	-0.469014	0.469014	0.0276007	0.352674	0.150812	0.0234951	not sig		NO
Q8BMS1	ENSMUSG00000025745	97212	Hadha	hydroxyacyl-CoA dehydrogenase trifunctional multienzyme complex subunit alpha	66.71	44	44	17.2002	16.7733	16.7026	16.3398	15.0532	17.1367	17.0697	17.0867	17.0594	16.892	16.1766	17.0719	-0.715458	0.179898	-0.895356	0.895356	0.257745	0.399313	0.934837	0.263469	not sig		NO
Q8BNA6	ENSMUSG00000074505	270120	Fat3	FAT atypical cadherin 3	1.23	3	3	19.6735	19.8539	19.3321	19.8	19.4386	19.6582	12.5582	19.729	19.6004	19.6198	19.6323	17.2959	0.0124088	-2.32397	2.33637	2.33637	0.434291	0.999977	0.49657	0.493273	not sig		NO
Q8BP27	ENSMUSG00000025066	67788	Sfr1	SWI5 dependent recombination repair 1	53.61	18	18	16.5269	16.8411	16.4108	15.6744	16.0987	16.3772	16.2908	16.6589	16.5143	16.5929	16.0501	16.488	-0.542822	-0.104941	-0.437881	0.542822	0.0953662	0.0998257	0.88007	0.185583	not sig		NO
Q8BP47	ENSMUSG00000024587	70223	Nars	asparaginyl-tRNA synthetase	52.95	36	37	17.0094	17.1434	16.7001	16.7267	16.6661	16.6176	16.6665	16.8731	17.5108	16.9509	16.6701	17.0168	-0.280799	0.0658589	-0.346658	0.346658	0.35722	0.497883	0.957907	0.365676	not sig		NO
Q8BP67	ENSMUSG00000098274	68193	Rpl24	ribosomal protein L24	42.04	9	9	15.8206	16.1507	16.148	16.3102	14.4215	15.9245	16.413	16.1631	16.1934	16.0398	15.5521	16.2565	-0.4877	0.21674	-0.704441	0.704441	0.3874	0.598222	0.896832	0.373132	not sig		NO
Q8BP92	ENSMUSG00000032320	26611	Rcn2	reticulocalbin 2	61.88	19	19	15.9301	16.5931	15.6695	15.7805	16.8527	16.3764	16.2462	16.3158	16.3412	16.0642	16.3365	16.3011	0.272305	0.236832	0.0354727	0.272305	0.698625	0.715136	0.773297	0.993995	not sig		NO
Q8BPM2	ENSMUSG00000034761	399510	Map4k5	mitogen-activated protein kinase kinase kinase kinase 5	43.8	34	35	8.72083	13.4412	12.355	13.3267	12.5389	14.3209	12.7587	11.1787	12.831	11.5057	13.3955	12.2561	1.88983	0.750465	1.13937	1.88983	0.407244	0.382132	0.840075	0.679034	not sig		NO
Q8BQ47	ENSMUSG00000036968	66455	Cnpy4	canopy FGF signaling regulator 4	52.24	16	16	17.2192	10.3781	9.8409	16.7542	13.668	12.6939	17.226	10.3088	17.5694	12.4794	14.372	15.0348	1.8926	2.55535	-0.662745	2.55535	0.67832	0.799434	0.672989	0.972008	not sig		NO
Q8BR63	ENSMUSG00000095595	73385	Fam177a	family with sequence similarity 177, member A	29.95	5	5	12.5811	11.8898	12.0189	11.4382	13.1254	13.1401	12.9612	12.6756	12.9727	12.1633	12.5679	12.8698	0.404643	0.706545	-0.301902	0.706545	0.418937	0.71058	0.391545	0.822751	not sig		NO
Q8BR70	ENSMUSG00000047694	77929	Yipf6	Yip1 domain family, member 6	27.97	5	5	14.8642	14.9248	14.5361	15.2401	10.424	14.1595	15.4072	15.2974	14.881	14.775	13.2745	15.1952	-1.50052	0.420159	-1.92068	1.92068	0.314779	0.471063	0.935622	0.316979	not sig		NO
Q8BRF7	ENSMUSG00000020952	76983	Scfd1	Sec1 family domain containing 1	67.76	40	40	18.8107	19.1934	18.9892	18.906	18.6058	18.9116	18.9765	19.1034	19.4584	18.9978	18.8078	19.1794	-0.189969	0.181662	-0.371631	0.371631	0.171764	0.538017	0.564579	0.151746	not sig		NO
Q8BSF4	ENSMUSG00000023452	320951	Pisd	phosphatidylserine decarboxylase	62.07	22	22	16.7813	16.6059	16.4287	16.1755	16.6387	12.6949	16.7945	16.7469	17.1015	16.6053	15.1697	16.881	-1.43558	0.275673	-1.71125	1.71125	0.275354	0.397529	0.961065	0.289865	not sig		NO
Q8BT60	ENSMUSG00000028228	70568	Cpne3	copine III	54.22	27	29	14.5918	11.6644	9.17486	12.8887	12.1056	9.05769	13.9292	12.0352	12.3823	11.8104	11.3507	12.7822	-0.459682	0.971877	-1.43156	1.43156	0.695694	0.959103	0.83345	0.682636	not sig		NO
Q8BTI8	ENSMUSG00000039218	75956	Srrm2	serine/arginine repetitive matrix 2	28.08	56	56	16.1963	15.661	15.9727	15.8669	15.9186	12.4901	15.7966	16.116	16.0657	15.9433	14.7585	15.9928	-1.18478	0.0494561	-1.23423	1.23423	0.38915	0.463662	0.99847	0.437935	not sig		NO
Q8BTS4	ENSMUSG00000034826	269113	Nup54	nucleoporin 54	46.08	21	21	11.6516	12.7434	10.0055	9.62482	13.5023	10.7989	12.3948	11.7341	12.3156	11.4668	11.3087	12.1482	-0.158174	0.681357	-0.839531	0.839531	0.751759	0.989698	0.829935	0.756906	not sig		NO
Q8BTV1	ENSMUSG00000118664	80286	AC168314	tumor suppressor candidate 3	34.87	13	14	15.5323	15.6915	14.2788	15.281	12.7292	15.1649	14.9302	14.6619	15.6073	15.1675	14.3917	15.0665	-0.775829	-0.101061	-0.674767	0.775829	0.603628	0.623516	0.99135	0.694782	not sig		NO
Q8BTZ7	ENSMUSG00000070284	331026	Gmppb	GDP-mannose pyrophosphorylase B	53.61	14	14	13.5429	13.3449	12.368	12.2862	11.9161	10.2462	11.9527	12.8324	12.7714	13.0852	11.4829	12.5188	-1.60239	-0.566446	-1.03595	1.60239	0.109625	0.0994003	0.665021	0.304901	not sig		NO
Q8BU14	ENSMUSG00000027706	69276	Sec62	SEC62 homolog (S. cerevisiae)	24.87	12	12	16.465	15.5588	15.8823	16.3244	15.9214	16.1524	16.0807	16.3989	16.0611	15.9687	16.1327	16.1802	0.16405	0.211551	-0.0475004	0.211551	0.695894	0.799888	0.695984	0.980796	not sig		NO
Q8BU30	ENSMUSG00000037851	105148	Iars	isoleucine-tRNA synthetase	59.59	83	83	16.7052	16.6056	16.4406	16.3157	16.1888	16.2042	16.7559	16.6728	16.8654	16.5838	16.2362	16.7647	-0.347564	0.180935	-0.528499	0.528499	0.00213593	0.0146244	0.160371	0.0018599	not sig		NO
Q8BU40	ENSMUSG00000040601	243880	Nlrp4a	NLR family, pyrin domain containing 4A	54.89	49	55	17.8768	17.5788	18.4325	18.2123	17.5911	18.0148	18.2207	18.0029	18.3012	17.9627	17.9394	18.175	-0.0233308	0.212229	-0.23556	0.23556	0.637649	0.995688	0.713538	0.663291	not sig		NO
Q8BU85	ENSMUSG00000051236	320183	Msrb3	methionine sulfoxide reductase B3	43.87	7	7	12.177	7.63338	9.96717	12.7146	13.0128	10.4892	10.9651	16.586	15.6237	9.92584	12.0722	14.3916	2.14636	4.46573	-2.31937	4.46573	0.139228	0.529673	0.121905	0.482008	not sig		NO
Q8BVE3	ENSMUSG00000033793	108664	Atp6v1h	ATPase, H+ transporting, lysosomal V1 subunit H	59.42	25	25	15.8984	15.9875	15.8484	15.6411	15.8474	16.0701	16.1075	15.9123	16.3918	15.9115	15.8529	16.1372	-0.0585851	0.225743	-0.284328	0.284328	0.235327	0.925874	0.376682	0.239919	not sig		NO
Q8BVG8	ENSMUSG00000035285	269854	Nat14	N-acetyltransferase 14	31.07	7	7	15.7299	16.1127	16.078	15.9795	15.7233	16.3208	15.7074	15.3522	16.268	15.9736	16.0078	15.7759	0.0342691	-0.197672	0.231941	0.231941	0.683596	0.991671	0.766306	0.697331	not sig		NO
Q8BVI4	ENSMUSG00000015806	110391	Qdpr	quinoid dihydropteridine reductase	67.63	16	16	17.3937	17.4331	17.2918	16.8539	17.5158	17.669	17.1125	17.2607	18.0469	17.3729	17.3462	17.4734	-0.0266627	0.10047	-0.127133	0.127133	0.914368	0.996048	0.945802	0.915106	not sig		NO
Q8BVQ5	ENSMUSG00000030718	72590	Ppme1	protein phosphatase methylesterase 1	56.48	22	22	16.7821	18.9281	14.9572	15.52	10.7603	16.4938	15.8351	14.7807	17.0722	16.8891	14.258	15.896	-2.63113	-0.993132	-1.638	2.63113	0.396841	0.37364	0.850347	0.656041	not sig		NO
Q8BWF0	ENSMUSG00000035936	214579	Aldh5a1	aldhehyde dehydrogenase family 5, subfamily A1	50.86	26	26	13.2285	12.9282	12.6328	9.01296	13.216	12.8245	12.2583	12.4483	12.6409	12.9299	11.6845	12.4492	-1.24538	-0.480689	-0.76469	1.24538	0.558193	0.53496	0.902932	0.777402	not sig		NO
Q8BWJ3	ENSMUSG00000031295	110094	Phka2	phosphorylase kinase alpha 2	5.43	5	7	12.4378	15.2407	14.0829	9.94515	14.7154	11.6141	14.3564	15.2288	15.0971	13.9204	12.0915	14.8941	-1.82891	0.973659	-2.80257	2.80257	0.1856	0.414041	0.757327	0.171421	not sig		NO
Q8BWR2	ENSMUSG00000028669	66193	Pithd1	PITH (C-terminal proteasome-interacting domain of thioredoxin-like) domain containing 1	78.67	17	18	16.2953	16.6665	15.7924	15.5241	15.9444	16.0426	16.1414	16.2416	16.3328	16.2514	15.837	16.2386	-0.414385	-0.0128053	-0.401579	0.414385	0.243982	0.290882	0.998535	0.309501	not sig		NO
Q8BWR8	ENSMUSG00000030494	52428	Rhpn2	rhophilin, Rho GTPase binding protein 2	76.38	48	48	18.5779	18.7128	18.6613	18.7512	18.2355	18.4648	18.7563	18.7488	18.8858	18.6507	18.4838	18.797	-0.166867	0.146279	-0.313146	0.313146	0.134399	0.458648	0.539818	0.117668	not sig		NO
Q8BWY3	ENSMUSG00000024360	225363	Etf1	eukaryotic translation termination factor 1	65.22	29	29	17.6702	17.9526	17.5621	17.3819	17.9425	17.5994	17.3712	17.7222	17.8649	17.7283	17.6413	17.6528	-0.0869759	-0.0755065	-0.0114694	0.0869759	0.898842	0.90514	0.927347	0.998239	not sig		NO
Q8BWY9	ENSMUSG00000033031	224171	Cip2a	cell proliferation regulating inhibitor of protein phosphatase 2A	53.36	54	54	11.1845	13.6583	14.2483	7.46681	13.8701	13.1949	12.7571	13.6826	13.9621	13.0303	11.5106	13.4672	-1.51973	0.436886	-1.95662	1.95662	0.571195	0.704826	0.96991	0.571795	not sig		NO
Q8BWZ3	ENSMUSG00000042719	231713	Naa25	N(alpha)-acetyltransferase 25, NatB auxiliary subunit	36.52	30	30	15.2198	14.5248	15.1212	15.3206	15.1789	14.8785	15.3539	14.9443	15.2178	14.9553	15.126	15.172	0.170702	0.216727	-0.0460246	0.216727	0.631104	0.747191	0.633538	0.978049	not sig		NO
Q8BX09	ENSMUSG00000026439	213464	Rbbp5	retinoblastoma binding protein 5, histone lysine methyltransferase complex subunit	35.69	20	20	12.6755	13.1916	19.1958	18.2866	18.4574	12.8524	18.9975	19.251	12.139	15.021	16.5322	16.7958	1.51118	1.77485	-0.263669	1.77485	0.817401	0.869588	0.826093	0.995655	not sig		NO
Q8BX10	ENSMUSG00000029500	72542	Pgam5	phosphoglycerate mutase family member 5	69.79	21	22	16.2812	15.7052	16.0978	16.5294	15.7502	16.0306	16.4057	16.639	16.5179	16.0281	16.1034	16.5208	0.0753158	0.492785	-0.417469	0.492785	0.164265	0.946985	0.177435	0.263341	not sig		NO
Q8BX22	ENSMUSG00000027547	99377	Sall4	spalt like transcription factor 4	66.54	48	49	10.8004	11.9096	12.8345	11.9224	12.3892	12.0091	13.0337	12.0777	13.1194	11.8482	12.1069	12.7436	0.258716	0.895384	-0.636668	0.895384	0.331822	0.892599	0.321046	0.533188	not sig		NO
Q8BY71	ENSMUSG00000027018	107435	Hat1	histone aminotransferase 1	62.98	19	19	15.8803	15.3951	15.9445	15.3727	12.384	13.9227	16.413	16.1545	15.9746	15.74	13.8932	16.1807	-1.8468	0.44071	-2.28751	2.28751	0.0426368	0.0965893	0.821735	0.0452103	Aged vs.MG132	Cluster 2	YES
Q8BY87	ENSMUSG00000059263	74996	Usp47	ubiquitin specific peptidase 47	57.49	68	68	12.6799	14.7466	14.9572	14.6576	11.5149	10.0322	14.4778	15.0973	11.9612	14.1279	12.0682	13.8454	-2.05968	-0.282456	-1.77723	2.05968	0.38298	0.404403	0.980313	0.49697	not sig		NO
Q8BYA0	ENSMUSG00000039230	108903	Tbcd	tubulin-specific chaperone d	52.76	63	64	15.9508	15.9397	15.6533	15.0449	14.2957	14.9606	15.8019	16.0353	16.2452	15.8479	14.7671	16.0274	-1.08087	0.179505	-1.26038	1.26038	0.00337314	0.0085903	0.73487	0.00404461	Fresh&MG132 vs.Aged	Cluster 2	YES
Q8BYK4	ENSMUSG00000021123	77974	Rdh12	retinol dehydrogenase 12	58.23	16	16	13.3789	11.8017	14.1934	12.5868	12.7685	12.0646	14.6771	14.7615	15.4133	13.1247	12.4733	14.9506	-0.651414	1.82592	-2.47734	2.47734	0.0183922	0.582658	0.0610034	0.0177951	Aged vs.MG132	Cluster 2	YES
Q8BYK8	ENSMUSG00000042851	78751	Zc3h6	zinc finger CCCH type containing 6	26.85	22	22	12.9574	13.3022	13.2323	14.1529	14.2036	13.7704	16.5111	15.7055	14.1216	13.164	14.0423	15.4461	0.878346	2.28211	-1.40376	2.28211	0.0226148	0.360304	0.0194346	0.119176	Fresh vs.MG132	Cluster 1	YES
Q8BZ20	ENSMUSG00000038507	243771	Parp12	poly (ADP-ribose) polymerase family, member 12	72.15	43	43	14.8007	15.1083	15.1831	17.2218	17.3262	17.2702	15.6003	16.5088	16.1621	15.0307	17.2727	16.0904	2.24199	1.05968	1.18232	2.24199	0.000250748	0.000198145	0.010168	0.00601312	Fresh vs.Aged vs.MG132	Cluster 1	YES
Q8BZA9	ENSMUSG00000038028	319801	Tigar	Trp53 induced glycolysis regulatory phosphatase	63.94	13	13	13.827	13.7298	13.1694	12.1581	14.0198	13.9429	11.2759	11.7401	14.8326	13.5754	13.3736	12.6162	-0.201753	-0.95919	0.757437	0.95919	0.650269	0.97997	0.652956	0.761099	not sig		NO
Q8BZM1	ENSMUSG00000029276	170823	Glmn	glomulin, FKBP associated protein	58.89	30	30	16.5911	16.6722	16.5004	16.5187	15.9538	15.8796	16.6501	16.4904	16.6843	16.5879	16.1174	16.6083	-0.470517	0.0203777	-0.490895	0.490895	0.0537742	0.0827943	0.992692	0.0715718	not sig		NO
Q8BZW8	ENSMUSG00000025078	66866	Nhlrc2	NHL repeat containing 2	53.79	28	28	13.1285	13.0297	12.8469	10.4022	13.639	12.549	11.778	11.0998	11.8818	13.0017	12.1968	11.5865	-0.80493	-1.41514	0.610214	1.41514	0.2854	0.603238	0.260644	0.740043	not sig		NO
Q8C0D4	ENSMUSG00000041225	75415	Arhgap12	Rho GTPase activating protein 12	64.8	44	45	16.1762	16.1998	15.6697	15.3198	12.0463	15.4485	15.518	16.1865	16.0039	16.0153	14.2715	15.9028	-1.74373	-0.112458	-1.63127	1.74373	0.193954	0.228105	0.992053	0.264715	not sig		NO
Q8C0D5	ENSMUSG00000038563	101592	Efl1	elongation factor like GTPase 1	57.68	52	52	13.2663	13.8033	13.4916	13.1325	12.7136	13.5767	12.8664	12.4313	14.5664	13.5204	13.1409	13.288	-0.379475	-0.232385	-0.14709	0.379475	0.812461	0.799046	0.917444	0.965772	not sig		NO
Q8C0J2	ENSMUSG00000026289	77040	Atg16l1	autophagy related 16-like 1 (S. cerevisiae)	74.79	49	50	17.7813	17.7631	17.6801	17.7832	17.3838	17.824	17.5119	17.5521	18.2394	17.7415	17.6637	17.7678	-0.0778337	0.0262636	-0.104097	0.104097	0.89325	0.93723	0.992573	0.891403	not sig		NO
Q8C0L6	ENSMUSG00000025464	212503	Paox	polyamine oxidase (exo-N4-amino)	52.78	30	31	20.1961	19.781	19.5429	19.625	19.435	19.9401	19.5554	19.4396	20.4317	19.84	19.6667	19.8089	-0.173346	-0.0310946	-0.142252	0.173346	0.852386	0.856509	0.994899	0.90014	not sig		NO
Q8C0Q9	ENSMUSG00000041992	217944	Rapgef5	Rap guanine nucleotide exchange factor (GEF) 5	24.82	15	16	13.2187	12.2124	13.5534	13.5469	13.4301	13.2632	12.1165	12.4792	12.4875	12.9948	13.4134	12.3611	0.41856	-0.633782	1.05234	1.05234	0.0621532	0.49817	0.245047	0.054159	not sig		NO
Q8C0Y0	ENSMUSG00000021209	74521	Ppp4r4	protein phosphatase 4, regulatory subunit 4	0.8	1	1	12.3656	13.6561	12.5579	12.9761	13.5139	17.3107	16.4656	12.4456	16.5541	12.8598	14.6003	15.1551	1.74041	2.29527	-0.554857	2.29527	0.387445	0.556386	0.384785	0.936832	not sig		NO
Q8C172	ENSMUSG00000027035	241447	Cers6	ceramide synthase 6	33.33	10	11	13.2619	7.84998	10.7035	13.9422	13.9042	11.9539	9.36347	13.4851	13.9146	10.6051	13.2668	12.2544	2.66162	1.64925	1.01237	2.66162	0.395357	0.371883	0.657	0.847515	not sig		NO
Q8C1A5	ENSMUSG00000004929	50492	Thop1	thimet oligopeptidase 1	67.54	53	53	17.9403	17.5977	17.206	16.1731	17.2929	17.3722	17.823	17.6413	18.0053	17.5814	16.9461	17.8232	-0.635302	0.241843	-0.877145	0.877145	0.125627	0.275151	0.7978	0.120906	not sig		NO
Q8C1B2	ENSMUSG00000034640	99929	Tiparp	TCDD-inducible poly(ADP-ribose) polymerase	31.35	19	19	15.9969	16.7216	11.4181	16.8528	13.7112	16.6251	16.7472	16.6677	12.2721	14.7122	15.7297	15.229	1.0175	0.516789	0.50071	1.0175	0.880363	0.869277	0.96388	0.966042	not sig		NO
Q8C1B7	ENSMUSG00000058013	52398	Septin11	septin 11	64.27	15	29	15.5316	14.771	14.8105	14.5287	13.217	14.1831	14.1377	14.7659	15.0682	15.0377	13.9763	14.6573	-1.06147	-0.380462	-0.681008	1.06147	0.125712	0.11408	0.679969	0.336025	not sig		NO
Q8C3R1	ENSMUSG00000000148	231841	Brat1	BRCA1-associated ATM activator 1	19.95	14	14	18.5094	18.9748	17.9411	18.5501	18.7365	18.8474	17.5605	18.3541	18.4648	18.4751	18.7113	18.1265	0.236229	-0.348646	0.584875	0.584875	0.304453	0.780017	0.596652	0.280752	not sig		NO
Q8C3Y4	ENSMUSG00000029414	208628	Kntc1	kinetochore associated 1	40.78	83	84	13.7601	13.6539	13.5546	10.8617	12.0132	13.0803	12.4653	13.6393	10.4751	13.6562	11.9851	12.1932	-1.67111	-1.46294	-0.208163	1.67111	0.22072	0.242172	0.318995	0.972241	not sig		NO
Q8C436	ENSMUSG00000049882	207965	Vcpkmt	valosin containing protein lysine (K) methyltransferase	33.77	6	6	14.4211	12.5367	14.7054	14.1412	12.8593	13.9394	14.1533	12.0945	14.7511	13.8878	13.6466	13.6663	-0.241103	-0.221474	-0.019629	0.241103	0.958783	0.963057	0.968705	0.999749	not sig		NO
Q8C5H8	ENSMUSG00000022253	68646	Nadk2	NAD kinase 2, mitochondrial	64.38	30	30	16.2759	15.814	15.8657	15.9665	16.3676	15.2905	15.9186	16.3716	16.1374	15.9852	15.8749	16.1426	-0.110352	0.157341	-0.267693	0.267693	0.68961	0.930093	0.864604	0.668509	not sig		NO
Q8C5L3	ENSMUSG00000020166	72068	Cnot2	CCR4-NOT transcription complex, subunit 2	76.3	24	24	14.5778	13.6984	13.4975	13.3747	13.7827	14.0163	14.0195	14.846	14.6933	13.9246	13.7246	14.5196	-0.200018	0.594999	-0.795017	0.795017	0.167054	0.857538	0.319146	0.164363	not sig		NO
Q8C5N5	ENSMUSG00000002635	68079	Pdcd2l	programmed cell death 2-like	51.65	14	14	16.3748	16.8907	16.4549	15.1174	15.8593	15.8074	16.0345	16.5422	16.1454	16.5735	15.5947	16.2407	-0.978758	-0.332733	-0.646025	0.978758	0.0272571	0.0243183	0.47099	0.1126	not sig		NO
Q8C6J9	ENSMUSG00000034087	210045	Nlrp4b	NLR family, pyrin domain containing 4B	57.82	47	50	18.132	18.5473	18.4737	18.4415	17.8068	18.6324	18.5101	18.4958	18.7366	18.3843	18.2936	18.5809	-0.0907506	0.196522	-0.287272	0.287272	0.506496	0.923765	0.7015	0.490905	not sig		NO
Q8C6M1	ENSMUSG00000026854	74270	Usp20	ubiquitin specific peptidase 20	13.86	9	9	18.5835	18.2558	18.0002	18.2268	17.5127	18.1349	18.0314	18.3088	18.3763	18.2798	17.9582	18.2388	-0.321654	-0.041025	-0.280629	0.321654	0.414911	0.438821	0.984685	0.523659	not sig		NO
Q8C6P8	ENSMUSG00000036036	22715	Zfp57	zinc finger protein 57	61.28	31	31	19.1395	19.1423	19.299	20.0022	19.9063	19.7473	19.3866	19.5178	19.6674	19.1936	19.8853	19.5239	0.691702	0.33035	0.361351	0.691702	0.00135267	0.00107869	0.0369632	0.0255746	not sig		NO
Q8C790	ENSMUSG00000047115	231946	Fam221a	family with sequence similarity 221, member A	82.06	21	21	13.4129	11.8594	12.8972	13.2649	12.5065	13.5955	13.7296	13.9853	13.5536	12.7232	13.1223	13.7562	0.399147	1.033	-0.633849	1.033	0.164087	0.686575	0.148153	0.419265	not sig		NO
Q8C7E7	ENSMUSG00000047963	52331	Stbd1	starch binding domain 1	61.83	19	19	15.2396	14.1047	14.7547	16.2395	14.4217	11.4096	15.2541	14.5815	15.633	14.6997	14.0236	15.1562	-0.676063	0.456507	-1.13257	1.13257	0.660063	0.845387	0.925164	0.638344	not sig		NO
Q8C7R4	ENSMUSG00000035898	231380	Uba6	ubiquitin-like modifier activating enzyme 6	82.81	80	80	17.7736	17.4378	17.5149	16.9881	17.3341	17.6233	17.6	17.5727	17.6311	17.5754	17.3152	17.6013	-0.260266	0.0258451	-0.286111	0.286111	0.260828	0.349616	0.987639	0.292386	not sig		NO
Q8C8U0	ENSMUSG00000016487	67533	Ppfibp1	PTPRF interacting protein, binding protein 1 (liprin beta 1)	37.67	27	27	15.4315	13.9048	12.6039	14.4376	14.9094	11.5467	13.7931	15.0485	15.3542	13.9801	13.6312	14.732	-0.348846	0.751869	-1.10071	1.10071	0.643708	0.951349	0.798687	0.629876	not sig		NO
Q8CAA7	ENSMUSG00000030729	70974	Pgm2l1	phosphoglucomutase 2-like 1	58.29	43	43	15.4052	15.5435	15.6711	14.5393	14.9783	14.6614	15.517	15.8923	15.0878	15.5399	14.7263	15.499	-0.813625	-0.0409339	-0.772691	0.813625	0.019298	0.0267021	0.982223	0.0330458	not sig		NO
Q8CAQ8	ENSMUSG00000052337	76614	Immt	inner membrane protein, mitochondrial	80.71	75	75	19.9948	20.1514	20.016	20.0782	19.7585	20.0233	19.9632	20.161	20.2341	20.0541	19.9534	20.1194	-0.100744	0.0653374	-0.166081	0.166081	0.385118	0.658595	0.832776	0.360551	not sig		NO
Q8CBG9	ENSMUSG00000013878	77733	Rnf170	ring finger protein 170	45.8	10	10	14.1766	13.4156	14.7824	9.51159	14.7265	12.5106	13.0739	11.1892	13.8373	14.1249	12.2496	12.7001	-1.87527	-1.42471	-0.450561	1.87527	0.441528	0.439003	0.604796	0.947081	not sig		NO
Q8CBW3	ENSMUSG00000058835	11308	Abi1	abl interactor 1	39.92	15	19	13.6119	12.8952	14.0741	13.4337	13.4989	14.4731	9.04184	12.4417	13.9162	13.5271	13.8019	11.7999	0.274849	-1.72713	2.00198	2.00198	0.290991	0.97348	0.402815	0.31145	not sig		NO
Q8CC86	ENSMUSG00000022574	223646	Naprt	nicotinate phosphoribosyltransferase	57.62	25	25	16.8016	16.9599	13.4731	13.1562	13.3294	13.3435	12.5047	16.8463	17.3286	15.7449	13.2764	15.5599	-2.4685	-0.185016	-2.28348	2.4685	0.285845	0.322512	0.992282	0.37053	not sig		NO
Q8CCJ3	ENSMUSG00000040359	67490	Ufl1	UFM1 specific ligase 1	47.29	34	35	12.1454	13.7062	13.9798	8.05004	13.1323	12.3802	12.8921	10.2274	12.1353	13.2771	11.1875	11.7516	-2.08962	-1.52552	-0.564095	2.08962	0.417977	0.409852	0.601241	0.92773	not sig		NO
Q8CCS6	ENSMUSG00000022194	54196	Pabpn1	poly(A) binding protein, nuclear 1	71.52	15	17	14.5011	12.138	13.5262	13.2888	13.5809	14.4288	11.1444	14.6248	9.14129	13.3885	13.7662	11.6368	0.377694	-1.75163	2.12932	2.12932	0.357227	0.963509	0.491232	0.368608	not sig		NO
Q8CD10	ENSMUSG00000021973	68514	Micu2	mitochondrial calcium uptake 2	52.31	19	19	17.9598	17.7931	17.7898	17.3551	17.1911	17.8515	16.7343	16.9027	17.7523	17.8476	17.4659	17.1298	-0.381678	-0.717802	0.336123	0.717802	0.143609	0.474319	0.126068	0.552015	not sig		NO
Q8CDN6	ENSMUSG00000024583	53382	Txnl1	thioredoxin-like 1	80.62	23	23	18.6556	19.09	18.8387	18.4461	18.9624	18.6753	18.626	18.9575	19.0437	18.8614	18.6946	18.8757	-0.166817	0.0143221	-0.181139	0.181139	0.598648	0.673491	0.996886	0.630804	not sig		NO
Q8CES0	ENSMUSG00000036282	70646	Naa30	N(alpha)-acetyltransferase 30, NatC catalytic subunit	50	15	15	15.9464	15.2872	16.0527	15.6421	16.6155	16.2102	16.0408	15.3847	16.1986	15.7621	16.1559	15.8747	0.393869	0.112623	0.281246	0.393869	0.569162	0.558646	0.949131	0.732497	not sig		NO
Q8CFE2	ENSMUSG00000038005	72612	Hpf1	histone PARylation factor 1	65.32	25	25	15.3396	15.4427	13.4941	14.2028	13.9364	14.6498	15.9387	15.4782	14.9483	14.7588	14.263	15.4551	-0.495804	0.696243	-1.19205	1.19205	0.210208	0.695584	0.507948	0.189773	not sig		NO
Q8CFI2	ENSMUSG00000020307	216150	Cdc34	cell division cycle 34	33.62	13	13	11.0776	11.2003	10.4989	10.8386	12.0665	12.2556	12.629	12.74	13.1424	10.9256	11.7202	12.8371	0.794614	1.9115	-1.11688	1.9115	0.0114593	0.224751	0.00956514	0.085402	Fresh vs.MG132	Cluster 1	YES
Q8CFV9	ENSMUSG00000024712	54391	Rfk	riboflavin kinase	46.45	8	8	12.3892	13.2928	15.5568	12.8536	8.56802	11.0413	15.4302	13.0726	12.7094	13.7463	10.821	13.7374	-2.9253	-0.00889193	-2.91641	2.9253	0.145651	0.189043	0.999979	0.190512	not sig		NO
Q8CG47	ENSMUSG00000034349	70099	Smc4	structural maintenance of chromosomes 4	51.87	72	72	15.81	15.8534	15.9553	15.5187	15.5022	15.3025	15.692	16.1686	15.6558	15.8729	15.4411	15.8388	-0.431756	-0.0340907	-0.397665	0.431756	0.0510619	0.064075	0.972248	0.0852271	not sig		NO
Q8CG48	ENSMUSG00000028312	14211	Smc2	structural maintenance of chromosomes 2	54.66	67	67	11.8221	12.5142	12.3502	11.9909	13.4521	12.3544	15.4411	13.0645	13.1593	12.2288	12.5991	13.8883	0.370283	1.65948	-1.28919	1.65948	0.14503	0.876387	0.146382	0.27244	not sig		NO
Q8CG76	ENSMUSG00000028743	110198	Akr7a5	aldo-keto reductase family 7, member A5 (aflatoxin aldehyde reductase)	64.31	19	19	18.0909	17.821	17.7837	17.4006	17.9256	17.6905	18.0908	18.0661	18.11	17.8985	17.6722	18.0889	-0.22627	0.190435	-0.416704	0.416704	0.0784556	0.341029	0.44911	0.0674303	not sig		NO
Q8CGC4	ENSMUSG00000039108	241846	Lsm14b	LSM family member 14B	82.08	32	35	19.0825	18.8629	18.7287	18.8827	17.962	18.2364	19.2254	18.8536	19.1398	18.8914	18.3604	19.0729	-0.531033	0.18155	-0.712583	0.712583	0.0720994	0.174349	0.766216	0.0705856	not sig		NO
Q8CGC7	ENSMUSG00000026615	107508	Eprs	glutamyl-prolyl-tRNA synthetase	71.23	116	117	18.9648	18.9904	18.9291	18.8215	18.6162	18.6849	18.9996	18.9068	19.1697	18.9614	18.7075	19.0254	-0.253898	0.063933	-0.317831	0.317831	0.017389	0.0464572	0.723646	0.0183915	not sig		NO
Q8CGK3	ENSMUSG00000041168	74142	Lonp1	lon peptidase 1, mitochondrial	64.59	64	65	19.8754	19.4999	19.5673	19.6351	19.538	19.4418	19.5049	19.9515	19.725	19.6475	19.5383	19.7271	-0.109242	0.079598	-0.18884	0.18884	0.486377	0.752834	0.857132	0.459395	not sig		NO
Q8CGY8	ENSMUSG00000034160	108155	Ogt	O-linked N-acetylglucosamine (GlcNAc) transferase (UDP-N-acetylglucosamine:polypeptide-N-acetylglucosaminyl transferase)	64.24	52	52	13.9788	13.7815	13.8328	14.7534	14.6633	14.7666	14.3046	13.1044	12.6699	13.8644	14.7278	13.3596	0.863414	-0.504765	1.36818	1.36818	0.0383352	0.160984	0.468603	0.0336166	Aged vs.MG132	Cluster 1	YES
Q8CH02	ENSMUSG00000011306	70616	Sugp1	SURP and G patch domain containing 1	10.42	4	4	20.0775	10.8853	13.2623	12.3898	12.2043	20.2592	20.2332	20.8565	20.6558	14.7417	14.9511	20.5818	0.209388	5.84013	-5.63074	5.84013	0.18715	0.997532	0.227842	0.247586	not sig		NO
Q8CHC4	ENSMUSG00000022973	104015	Synj1	synaptojanin 1	57.05	70	71	12.0228	18.0186	18.4257	12.8563	18.0748	18.1338	10.6768	12.7113	18.5863	16.1557	16.355	13.9915	0.19928	-2.16422	2.3635	2.3635	0.688458	0.997472	0.752478	0.714533	not sig		NO
Q8CHG3	ENSMUSG00000038039	70297	Gcc2	GRIP and coiled-coil domain containing 2	69.11	109	109	16.1414	15.576	15.7585	15.4984	8.35022	15.352	15.2376	15.2501	15.6582	15.8253	13.0669	15.3819	-2.75843	-0.44339	-2.31504	2.75843	0.371478	0.386905	0.971576	0.496928	not sig		NO
Q8CHP8	ENSMUSG00000043445	67078	Pgp	phosphoglycolate phosphatase	62.31	21	21	16.2509	16.2831	16.3638	15.6804	16.2891	16.616	16.4192	16.5098	16.868	16.2993	16.1952	16.599	-0.104079	0.299737	-0.403816	0.403816	0.319723	0.911421	0.50022	0.314393	not sig		NO
Q8CHT0	ENSMUSG00000028737	212647	Aldh4a1	aldehyde dehydrogenase 4 family, member A1	68.86	30	30	19.1297	19.4154	19.3306	19.5708	18.2935	18.6198	18.3209	18.4496	19.4886	19.2919	18.828	18.753	-0.46385	-0.538884	0.0750342	0.538884	0.462425	0.573573	0.482962	0.984149	not sig		NO
Q8CHW4	ENSMUSG00000003235	224045	Eif2b5	eukaryotic translation initiation factor 2B, subunit 5 epsilon	41.98	22	22	11.658	11.2315	12.5705	11.7597	10.8649	10.6635	14.7411	15.2341	10.8164	11.82	11.096	13.5972	-0.723989	1.7772	-2.50119	2.50119	0.188145	0.827986	0.37232	0.180076	not sig		NO
Q8CIB5	ENSMUSG00000037712	218952	Fermt2	fermitin family member 2	69.26	39	40	16.8703	16.7473	16.6021	16.2964	16.0242	16.6351	16.8495	16.5596	16.6193	16.7399	16.3185	16.6761	-0.421363	-0.0637735	-0.35759	0.421363	0.101308	0.111386	0.928923	0.178051	not sig		NO
Q8CIE6	ENSMUSG00000026553	12847	Copa	coatomer protein complex subunit alpha	76.39	96	96	18.0022	18.11	17.711	17.9393	17.6758	17.7009	17.889	17.8204	17.9959	17.941	17.772	17.9018	-0.169075	-0.0392534	-0.129822	0.169075	0.426831	0.425987	0.948457	0.587134	not sig		NO
Q8CJ27	ENSMUSG00000033952	12316	Aspm	abnormal spindle microtubule assembly	6.95	26	26	19.0357	19.1614	19.0925	18.9371	18.3934	18.5505	19.0916	18.9224	19.0675	19.0965	18.627	19.0272	-0.469539	-0.0693483	-0.40019	0.469539	0.032732	0.0373224	0.879195	0.0681043	not sig		NO
Q8JZK9	ENSMUSG00000093930	208715	Hmgcs1	3-hydroxy-3-methylglutaryl-Coenzyme A synthase 1	52.69	24	25	12.4468	11.7135	11.919	12.9754	9.49048	12.3437	14.5944	12.7583	15.2942	12.0264	11.6032	14.2156	-0.423236	2.18919	-2.61242	2.61242	0.106202	0.920739	0.189069	0.115097	not sig		NO
Q8JZN7	ENSMUSG00000025733	214952	Rhot2	ras homolog family member T2	54.35	29	29	16.4008	16.4669	16.5155	15.1092	16.7649	16.3475	16.2732	12.7882	16.1348	16.4611	16.0739	15.0654	-0.387195	-1.39566	1.00847	1.39566	0.419606	0.92395	0.410144	0.607257	not sig		NO
Q8JZQ2	ENSMUSG00000024527	69597	Afg3l2	AFG3-like AAA ATPase 2	64.96	63	70	18.1455	18.0445	17.9863	18.2284	17.8422	17.8712	17.9642	18.0149	18.1138	18.0588	17.9806	18.031	-0.0781897	-0.0278024	-0.0503873	0.0781897	0.792739	0.7802	0.967952	0.89974	not sig		NO
Q8JZU2	ENSMUSG00000003528	13358	Slc25a1	solute carrier family 25 (mitochondrial carrier, citrate transporter), member 1	56.59	16	16	18.2747	18.3776	18.3041	18.3484	18.2018	18.778	18.5542	18.5337	19.3311	18.3188	18.4427	18.8063	0.12396	0.487555	-0.363595	0.487555	0.225063	0.882731	0.221261	0.394028	not sig		NO
Q8K0C9	ENSMUSG00000038372	218138	Gmds	GDP-mannose 4, 6-dehydratase	74.46	32	32	19.7566	20.0338	19.894	19.0528	19.3957	20.0233	20.0851	19.9369	20.1525	19.8948	19.4906	20.0582	-0.404215	0.163325	-0.567541	0.567541	0.137825	0.301433	0.792656	0.131484	not sig		NO
Q8K0D5	ENSMUSG00000027774	28030	Gfm1	G elongation factor, mitochondrial 1	57.26	43	43	16.0394	16.0853	15.1001	15.809	15.8956	16.2595	15.5924	16.0563	15.5461	15.7416	15.988	15.7316	0.246416	-0.0100108	0.256427	0.256427	0.67154	0.726374	0.999443	0.708441	not sig		NO
Q8K0E8	ENSMUSG00000033831	110135	Fgb	fibrinogen beta chain	63.2	21	22	15.7127	13.3908	10.6928	11.5013	9.35436	10.7349	12.4507	12.7942	11.6421	13.2654	10.5302	12.2956	-2.73526	-0.969799	-1.76546	2.73526	0.191334	0.176247	0.753355	0.427611	not sig		NO
Q8K0H7	ENSMUSG00000026435	212980	Slc45a3	solute carrier family 45, member 3	20.07	12	12	18.8928	19.2936	18.9012	18.7914	17.9288	18.3233	18.9806	19.0278	19.2823	19.0292	18.3478	19.0969	-0.681396	0.0676783	-0.749074	0.749074	0.0392992	0.0692563	0.958367	0.0489732	not sig		NO
Q8K0P3	ENSMUSG00000034105	74347	Meak7	MTOR associated protein , eak-7 homolog	34.95	11	12	16.4244	15.6487	15.1435	13.5233	13.5357	11.9784	14.2058	16.423	15.6844	15.7389	13.0125	15.4378	-2.72642	-0.301142	-2.42527	2.72642	0.0199227	0.024545	0.914954	0.0396413	Fresh&MG132 vs.Aged	Cluster 3	YES
Q8K0Q5	ENSMUSG00000039031	73910	Arhgap18	Rho GTPase activating protein 18	7.54	3	3	20.3745	20.0741	20.3197	20.2078	20.0748	20.2007	19.9153	20.0823	19.9606	20.2561	20.1611	19.9861	-0.0949607	-0.269992	0.175031	0.269992	0.0674866	0.589688	0.0605729	0.221891	not sig		NO
Q8K0S2	ENSMUSG00000044726	239368	Erich5	glutamate rich 5	54.42	16	16	14.8878	14.4647	14.9976	13.3585	13.1512	13.4528	14.987	14.6983	15.1834	14.7834	13.3208	14.9562	-1.46254	0.17284	-1.63538	1.63538	0.000248765	0.000617177	0.654602	0.000332651	Fresh&MG132 vs.Aged	Cluster 3	YES
Q8K157	ENSMUSG00000035473	319625	Galm	galactose mutarotase	61.99	13	13	16.3901	15.8807	15.8174	15.9384	15.407	15.9348	16.6872	16.5752	16.871	16.0294	15.7601	16.7112	-0.269305	0.681756	-0.951062	0.951062	0.0120457	0.478155	0.0467317	0.011344	not sig		NO
Q8K1E0	ENSMUSG00000010110	56389	Stx5a	syntaxin 5A	68.73	20	20	15.7063	14.9421	15.0615	15.7671	15.2962	15.0328	14.7895	15.7413	15.0142	15.2366	15.3654	15.1816	0.128718	-0.055009	0.183727	0.183727	0.868612	0.929459	0.986592	0.863167	not sig		NO
Q8K1M6	ENSMUSG00000022789	74006	Dnm1l	dynamin 1-like	83.02	72	72	18.1792	18.5506	18.2407	18.2155	18.1348	18.0261	18.0781	18.218	18.5932	18.3235	18.1254	18.2965	-0.198026	-0.0270077	-0.171018	0.198026	0.466637	0.48786	0.985021	0.576219	not sig		NO
Q8K1N4	ENSMUSG00000051934	72572	Spats2	spermatogenesis associated, serine-rich 2	62.39	33	34	13.571	12.5453	14.0485	13.4336	14.5563	13.2548	13.9037	13.9188	12.9335	13.3883	13.7482	13.5853	0.359967	0.197028	0.162939	0.359967	0.817882	0.802464	0.93455	0.9546	not sig		NO
Q8K209	ENSMUSG00000031785	14766	Adgrg1	adhesion G protein-coupled receptor G1	16.16	10	10	14.6366	14.7514	10.9279	12.2043	8.86806	11.3914	14.367	11.8197	15.1868	13.4386	10.8212	13.7912	-2.61737	0.35259	-2.96996	2.96996	0.193624	0.284773	0.972083	0.215122	not sig		NO
Q8K215	ENSMUSG00000046573	380840	Lyrm4	LYR motif containing 4	67.03	9	9	12.8686	8.18974	12.6772	13.3421	10.2228	12.1204	9.7813	12.8521	12.4507	11.2452	11.8951	11.6947	0.649944	0.449508	0.200436	0.649944	0.922943	0.919246	0.960233	0.991919	not sig		NO
Q8K245	ENSMUSG00000035354	78610	Uvrag	UV radiation resistance associated gene	43.84	32	32	11.7447	14.8738	13.3312	15.1168	12.3006	14.8752	12.3325	12.7938	15.3284	13.3166	14.0975	13.4849	0.78096	0.168317	0.612643	0.78096	0.821602	0.822491	0.99067	0.885325	not sig		NO
Q8K268	ENSMUSG00000003234	27406	Abcf3	ATP-binding cassette, sub-family F (GCN20), member 3	58.25	41	41	15.443	15.3942	15.6098	14.4536	12.3107	14.1122	15.563	15.0222	14.731	15.4823	13.6255	15.1054	-1.85683	-0.376906	-1.47992	1.85683	0.0407681	0.0426361	0.799645	0.0958809	Fresh vs.Aged	Cluster 3	YES
Q8K296	ENSMUSG00000034354	74302	Mtmr3	myotubularin related protein 3	43.14	33	36	11.2449	13.6733	12.4619	13.4547	10.5786	13.1899	11.7883	14.3513	12.7465	12.4601	12.4078	12.962	-0.0523059	0.501962	-0.554267	0.554267	0.865123	0.998806	0.897572	0.877016	not sig		NO
Q8K2B3	ENSMUSG00000021577	66945	Sdha	succinate dehydrogenase complex, subunit A, flavoprotein (Fp)	71.23	40	40	16.1868	15.8189	15.6507	16.1298	16.1525	15.6289	16.3353	16.2295	16.4118	15.8855	15.9704	16.3255	0.0849341	0.440059	-0.355124	0.440059	0.133794	0.902369	0.139298	0.241438	not sig		NO
Q8K2C6	ENSMUSG00000054021	68346	Sirt5	sirtuin 5	58.71	21	21	16.107	15.9507	16.132	16.1245	15.6529	16.611	16.3841	15.9851	16.4585	16.0632	16.1295	16.2759	0.0662772	0.212709	-0.146432	0.212709	0.71769	0.964994	0.7063	0.843704	not sig		NO
Q8K2C7	ENSMUSG00000040462	216440	Os9	amplified in osteosarcoma	69.94	47	47	16.8419	17.0277	16.9001	16.7571	16.584	17.1238	16.5954	16.349	17.1065	16.9232	16.8216	16.6837	-0.101602	-0.239577	0.137975	0.239577	0.600767	0.898257	0.575733	0.822915	not sig		NO
Q8K2C9	ENSMUSG00000033629	57874	Hacd3	3-hydroxyacyl-CoA dehydratase 3	32.87	13	13	14.0337	14.4603	11.6211	13.5021	8.68499	13.031	14.635	14.3203	14.3787	13.3717	11.7394	14.4447	-1.63233	1.07295	-2.70527	2.70527	0.248447	0.533288	0.749521	0.227332	not sig		NO
Q8K2F8	ENSMUSG00000066568	67070	Lsm14a	LSM14A mRNA processing body assembly factor	57.36	22	22	14.7729	13.7294	10.9132	15.067	13.3067	14.169	14.0636	12.2443	14.8442	13.1385	14.1809	13.7173	1.04243	0.578861	0.463574	1.04243	0.702123	0.68007	0.883022	0.922752	not sig		NO
Q8K2Q7	ENSMUSG00000046836	71678	Brox	BRO1 domain and CAAX motif containing	43.55	17	17	12.0113	13.3388	10.47	13.43	13.1139	16.6757	15.3882	15.9027	15.9542	11.94	14.4065	15.7484	2.4665	3.80832	-1.34182	3.80832	0.0431361	0.164085	0.0383674	0.517522	Fresh vs.MG132	Cluster 1	YES
Q8K2V1	ENSMUSG00000061950	70351	Ppp4r1	protein phosphatase 4, regulatory subunit 1	61.09	45	45	15.417	15.3769	15.0408	14.8821	14.7795	14.6187	15.7261	16.0209	15.5231	15.2782	14.7601	15.7567	-0.518122	0.478509	-0.996631	0.996631	0.00283833	0.0460841	0.0619808	0.00227768	not sig		NO
Q8K349	ENSMUSG00000047867	231931	Gimap6	GTPase, IMAP family member 6	2.62	1	1	21.839	22.3227	21.1758	21.5565	21.251	21.4816	20.9632	21.5792	21.9254	21.7792	21.4297	21.4893	-0.349472	-0.289917	-0.0595555	0.349472	0.614211	0.625101	0.718008	0.985342	not sig		NO
Q8K368	ENSMUSG00000039187	208836	Fanci	Fanconi anemia, complementation group I	36.09	43	44	11.9166	11.5419	13.0717	14.6777	9.29673	14.4248	14.8289	14.9931	14.6528	12.1767	12.7998	14.825	0.623037	2.64825	-2.02521	2.64825	0.252624	0.908609	0.251808	0.413885	not sig		NO
Q8K3A0	ENSMUSG00000043510	100900	Hscb	HscB iron-sulfur cluster co-chaperone	67.95	16	16	15.905	11.7879	15.0519	16.2384	15.4044	15.7816	16.074	9.63538	16.4982	14.2483	15.8081	14.0692	1.55987	-0.179066	1.73894	1.73894	0.676	0.747078	0.99597	0.698938	not sig		NO
Q8K3A9	ENSMUSG00000029726	231803	Mepce	methylphosphate capping enzyme	27.48	11	11	11.9513	10.6321	13.075	14.0896	14.7534	15.0321	12.777	14.5326	14.0512	11.8862	14.625	13.7869	2.73889	1.90079	0.838102	2.73889	0.0274559	0.0253093	0.0990287	0.541409	Fresh vs.Aged	Cluster 1	YES
Q8K3J1	ENSMUSG00000059734	225887	Ndufs8	NADH:ubiquinone oxidoreductase core subunit S8	50.47	11	11	14.9378	13.5404	10.516	11.9349	11.8834	13.8553	10.3884	10.1646	15.268	12.9981	12.5579	11.9404	-0.440208	-1.05772	0.617508	1.05772	0.845215	0.967978	0.8327	0.938286	not sig		NO
Q8K3V4	ENSMUSG00000040935	242726	Padi6	peptidyl arginine deiminase, type VI	94.43	85	85	25.347	25.1824	25.3117	25.4605	24.9511	25.1274	25.1863	25.3281	25.3193	25.2804	25.1796	25.2779	-0.100736	-0.00248698	-0.0982485	0.100736	0.706715	0.74358	0.99981	0.753892	not sig		NO
Q8K3Y3	ENSMUSG00000050966	83557	Lin28a	lin-28 homolog A (C. elegans)	79.43	14	15	13.083	12.9762	11.3669	13.095	11.8324	10.8496	11.7385	14.826	11.4286	12.4753	11.9257	12.6644	-0.549692	0.189054	-0.738746	0.738746	0.799939	0.879677	0.984657	0.796444	not sig		NO
Q8K411	ENSMUSG00000021193	69617	Pitrm1	pitrilysin metallepetidase 1	73.46	67	67	16.9142	17.0324	17.0778	16.7476	16.6216	17.2419	17.227	17.4757	17.554	17.0081	16.8703	17.4189	-0.137793	0.410774	-0.548567	0.548567	0.0508404	0.733069	0.132075	0.049955	not sig		NO
Q8K4B0	ENSMUSG00000021144	116870	Mta1	metastasis associated 1	48.95	24	30	14.5561	13.5568	13.9197	13.5806	11.7857	12.5702	11.5949	12.8493	13.1015	14.0108	12.6455	12.5153	-1.36534	-1.49558	0.130247	1.49558	0.0939919	0.147684	0.112831	0.975881	not sig		NO
Q8K4J6	ENSMUSG00000042292	223701	Mrtfa	myocardin related transcription factor A	5.91	3	3	13.0232	19.0799	13.3178	19.5832	19.9809	19.5259	19.6774	13.1974	11.3149	15.1403	19.6967	14.7299	4.55638	-0.410426	4.9668	4.9668	0.191069	0.267765	0.986626	0.220624	not sig		NO
Q8K4R9	ENSMUSG00000037544	218977	Dlgap5	DLG associated protein 5	58.29	45	45	15.6397	16.521	15.2442	14.7681	11.6464	13.2835	15.8735	16.1383	16.062	15.8016	13.2327	16.0246	-2.56896	0.222968	-2.79193	2.79193	0.0232389	0.0420907	0.958431	0.0301416	Fresh&MG132 vs.Aged	Cluster 2	YES
Q8K4Z3	ENSMUSG00000028070	246703	Naxe	NAD(P)HX epimerase	46.45	15	15	18.3106	18.8577	18.3952	17.4806	18.0258	18.2518	18.427	18.34	18.7765	18.5211	17.9194	18.5145	-0.601771	-0.00667925	-0.595091	0.601771	0.0933098	0.124995	0.999628	0.129212	not sig		NO
Q8K5B8	ENSMUSG00000050328	15421	Hoxc12	homeobox C12	10.36	1	1	21.9594	21.6939	22.6437	21.9255	21.5332	22.2534	22.4531	22.3095	22.749	22.099	21.904	22.5039	-0.194985	0.404867	-0.599852	0.599852	0.215422	0.805603	0.433514	0.202268	not sig		NO
Q8N7N5	ENSMUSG00000026554	98193	Dcaf8	DDB1 and CUL4 associated factor 8	68.19	37	37	17.855	17.7856	17.7319	17.5555	17.086	17.3397	17.9177	18.0128	17.8517	17.7909	17.3271	17.9274	-0.463771	0.136522	-0.600293	0.600293	0.00591891	0.0200086	0.531778	0.00604116	not sig		NO
Q8N9S3	ENSMUSG00000020288	268390	Ahsa2	AHA1, activator of heat shock protein ATPase 2	65.86	22	22	15.221	15.185	12.5028	12.7966	13.9768	7.96081	15.882	15.2931	15.1034	14.303	11.5781	15.4262	-2.72488	1.12322	-3.8481	3.8481	0.141104	0.309093	0.790115	0.134227	not sig		NO
Q8QZT1	ENSMUSG00000032047	110446	Acat1	acetyl-Coenzyme A acetyltransferase 1	79.01	34	34	19.3539	19.0048	19.2276	18.9716	18.5836	19.1639	18.8422	19.1988	19.2206	19.1954	18.9064	19.0872	-0.289083	-0.108228	-0.180855	0.289083	0.371679	0.349083	0.841736	0.632692	not sig		NO
Q8QZT4	ENSMUSG00000044279	224912	Crb3	crumbs family member 3	23.01	3	3	11.4729	12.1862	13.4547	10.22	12.7854	13.5871	12.9769	13.0128	15.566	12.3713	12.1975	13.8519	-0.173768	1.48065	-1.65442	1.65442	0.369718	0.988213	0.469552	0.399666	not sig		NO
Q8QZW3	ENSMUSG00000034871	230579	Fam151a	family with sequence simliarity 151, member A	33.55	20	20	18.166	17.8911	17.8291	17.7997	17.3078	17.8477	17.6575	17.4029	17.9137	17.9621	17.6517	17.6581	-0.310324	-0.304006	-0.00631749	0.310324	0.29302	0.345791	0.358521	0.99947	not sig		NO
Q8QZY1	ENSMUSG00000033047	223691	Eif3l	eukaryotic translation initiation factor 3, subunit L	57.8	31	31	16.6754	17.1376	16.3774	16.0156	16.3687	16.5962	17.034	17.3782	16.8294	16.7301	16.3268	17.0806	-0.403258	0.35047	-0.753728	0.753728	0.0741604	0.33986	0.427664	0.0635255	not sig		NO
Q8QZY3	ENSMUSG00000046323	73708	Dppa3	developmental pluripotency-associated 3	76.67	21	21	19.6858	19.5872	19.489	19.4276	19.2245	19.305	19.3018	19.3231	19.1373	19.5873	19.319	19.2541	-0.268265	-0.333252	0.0649874	0.333252	0.0148023	0.0395577	0.0158341	0.722459	not sig		NO
Q8QZY6	ENSMUSG00000037824	52588	Tspan14	tetraspanin 14	30	9	9	12.6054	12.2389	12.7799	13.4974	13.6151	12.1998	12.4809	11.9693	12.2964	12.5414	13.1041	12.2489	0.562693	-0.292512	0.855206	0.855206	0.188025	0.412728	0.765934	0.174227	not sig		NO
Q8QZZ8	ENSMUSG00000030559	72433	Rab38	RAB38, member RAS oncogene family	82.94	11	14	14.3327	16.0205	16.2972	16.4316	8.25422	12.8193	15.5128	9.74336	15.3451	15.5501	12.5017	13.5338	-3.04844	-2.01635	-1.03208	3.04844	0.510486	0.491811	0.717641	0.913349	not sig		NO
Q8R001	ENSMUSG00000024277	212307	Mapre2	microtubule-associated protein, RP/EB family, member 2	72.7	23	24	15.5045	15.7421	14.923	15.5489	15.455	15.5947	14.9917	15.3186	15.7518	15.3899	15.5329	15.354	0.143006	-0.0358576	0.178864	0.178864	0.789671	0.860101	0.990339	0.792596	not sig		NO
Q8R010	ENSMUSG00000029610	231872	Aimp2	aminoacyl tRNA synthetase complex-interacting multifunctional protein 2	55.62	13	13	14.0116	14.2595	11.2852	9.38668	13.0105	13.7126	13.5733	14.3283	14.3692	13.1854	12.0366	14.0903	-1.14885	0.904829	-2.05368	2.05368	0.378655	0.691118	0.790881	0.350972	not sig		NO
Q8R015	ENSMUSG00000038982	17828	Bloc1s5	biogenesis of lysosomal organelles complex-1, subunit 5, muted	75.68	12	12	17.0333	16.7031	16.753	16.4872	16.6588	17.131	16.685	16.8745	17.1001	16.8298	16.759	16.8865	-0.070818	0.0567153	-0.127533	0.127533	0.825888	0.936009	0.958307	0.811209	not sig		NO
Q8R050	ENSMUSG00000062203	14852	Gspt1	G1 to S phase transition 1	56.45	20	45	18.7748	18.4105	18.6439	18.401	18.52	18.4514	18.6141	18.5447	18.4528	18.6097	18.4574	18.5372	-0.152307	-0.0725506	-0.0797566	0.152307	0.36905	0.340312	0.754595	0.713896	not sig		NO
Q8R080	ENSMUSG00000022385	29870	Gtse1	G two S phase expressed protein 1	48.58	37	37	13.0725	13.3611	14.7052	12.4428	12.6782	13.218	11.8903	13.5513	13.2654	13.7129	12.7797	12.9023	-0.933232	-0.810577	-0.122655	0.933232	0.32647	0.348969	0.437374	0.978436	not sig		NO
Q8R081	ENSMUSG00000015165	15388	Hnrnpl	heterogeneous nuclear ribonucleoprotein L	55.97	23	23	15.1373	14.4905	12.1686	14.7486	12.4062	15.2331	15.5266	15.9075	14.6584	13.9321	14.1293	15.3642	0.197166	1.43202	-1.23486	1.43202	0.404539	0.981443	0.425821	0.518225	not sig		NO
Q8R0G9	ENSMUSG00000039509	234865	Nup133	nucleoporin 133	59.57	55	55	11.8015	14.353	10.9381	12.7885	12.5889	15.19	12.9066	12.1304	13.205	12.3642	13.5225	12.7473	1.15824	0.383121	0.775123	1.15824	0.596412	0.579892	0.937239	0.773637	not sig		NO
Q8R123	ENSMUSG00000042642	319945	Flad1	flavin adenine dinucleotide synthetase 1	64.23	27	27	12.1242	12.6845	13.0678	11.7925	13.6381	13.6204	16.0566	15.6941	16.0773	12.6255	13.017	15.9427	0.391461	3.31716	-2.9257	3.31716	0.00190964	0.77081	0.00243009	0.00460598	Fresh&Aged vs.MG132	Cluster 2	YES
Q8R127	ENSMUSG00000038936	109232	Sccpdh	saccharopine dehydrogenase (putative)	55.48	16	16	16.9272	11.0135	12.2899	15.8004	13.3895	13.714	12.9879	12.1467	12.1409	13.4102	14.3013	12.4252	0.891123	-0.985021	1.87614	1.87614	0.541186	0.848223	0.818809	0.512655	not sig		NO
Q8R146	ENSMUSG00000032590	235606	Apeh	acylpeptide hydrolase	74.18	42	42	20.7726	20.6188	20.4884	20.4652	20.3715	20.4618	20.5575	20.8407	20.9817	20.6266	20.4328	20.7933	-0.193783	0.166666	-0.360448	0.360448	0.0723201	0.332558	0.426734	0.061926	not sig		NO
Q8R191	ENSMUSG00000007021	20974	Syngr3	synaptogyrin 3	22.71	5	5	16.6302	16.2018	16.7614	16.7395	16.2592	16.2999	16.9273	17.0005	16.7001	16.5311	16.4329	16.876	-0.0982601	0.344847	-0.443107	0.443107	0.146482	0.878668	0.273698	0.148031	not sig		NO
Q8R1B4	ENSMUSG00000030738	56347	Eif3c	eukaryotic translation initiation factor 3, subunit C	39.41	34	35	16.2704	16.1039	15.2216	15.4753	13.3813	15.47	15.6749	16.3527	16.1911	15.8653	14.7755	16.0729	-1.08979	0.207596	-1.29739	1.29739	0.181412	0.288093	0.945811	0.193882	not sig		NO
Q8R1F6	ENSMUSG00000034586	217310	Hid1	HID1 domain containing	37.18	30	30	14.6301	14.3753	14.2269	14.4934	13.1704	13.6699	15.3665	14.0168	13.17	14.4108	13.7779	14.1844	-0.632875	-0.226343	-0.406532	0.632875	0.6088	0.589441	0.929429	0.794705	not sig		NO
Q8R1I1	ENSMUSG00000059534	66152	Uqcr10	ubiquinol-cytochrome c reductase, complex III subunit X	50	3	3	16.7321	13.7047	17.5675	17.3638	12.2223	15.9853	17.5907	11.3132	16.6848	16.0014	15.1905	15.1962	-0.810953	-0.805182	-0.00577033	0.810953	0.91853	0.931536	0.932462	0.999996	not sig		NO
Q8R1M0	ENSMUSG00000030060	232210	Hmces	5-hydroxymethylcytosine (hmC) binding, ES cell specific	63.74	23	23	14.1306	13.7057	13.8476	13.7903	11.1612	12.4984	13.6259	13.4932	14.6379	13.8946	12.4833	13.919	-1.41134	0.0243824	-1.43572	1.43572	0.137942	0.184873	0.99932	0.176827	not sig		NO
Q8R1N4	ENSMUSG00000053838	209586	Nudcd3	NudC domain containing 3	75.76	27	27	17.4378	17.7754	17.2211	17.3083	16.4669	17.1876	17.3288	17.6139	17.7143	17.4781	16.9876	17.5523	-0.49048	0.0742416	-0.564721	0.564721	0.153153	0.240233	0.959093	0.169751	not sig		NO
Q8R1X6	ENSMUSG00000036580	229285	Spg20	spastic paraplegia 20, spartin (Troyer syndrome) homolog (human)	45.6	28	28	16.6008	12.3941	17.1521	17.1089	12.0531	15.8287	17.5853	15.3983	16.3747	15.3823	14.9969	16.4528	-0.385431	1.07044	-1.45587	1.45587	0.721984	0.975641	0.831087	0.716388	not sig		NO
Q8R2E9	ENSMUSG00000057069	67475	Ero1b	endoplasmic reticulum oxidoreductase 1 beta	52.03	27	28	15.1534	15.5689	14.6074	15.1113	14.2991	14.8926	14.8404	14.95	11.7053	15.1099	14.7677	13.8319	-0.342257	-1.27802	0.935767	1.27802	0.410823	0.927359	0.403112	0.593548	not sig		NO
Q8R2Q8	ENSMUSG00000046718	69550	Bst2	bone marrow stromal cell antigen 2	27.91	6	6	15.4886	15.7504	15.8904	14.9999	15.6769	15.3159	15.2862	14.3449	15.1703	15.7098	15.3309	14.9338	-0.378904	-0.77597	0.397066	0.77597	0.111795	0.474761	0.0969559	0.445374	not sig		NO
Q8R317	ENSMUSG00000005312	56085	Ubqln1	ubiquilin 1	48.45	15	19	17.0739	12.2727	16.7712	16.9086	16.7993	16.5045	16.534	16.8242	17.3281	15.3726	16.7374	16.8954	1.36483	1.52285	-0.158013	1.52285	0.473613	0.569181	0.503314	0.991715	not sig		NO
Q8R344	ENSMUSG00000019659	72654	Ccdc12	coiled-coil domain containing 12	55.42	11	11	13.0075	13.0121	12.1993	11.3123	13.9106	17.8878	17.7613	13.2456	18.4472	12.7396	14.3702	16.4847	1.63058	3.74505	-2.11447	3.74505	0.267657	0.722362	0.243404	0.589868	not sig		NO
Q8R366	ENSMUSG00000038034	140559	Igsf8	immunoglobulin superfamily, member 8	42.06	19	19	15.7516	15.4302	15.7883	15.8849	16.2398	15.7846	16.0624	15.9065	14.8459	15.6567	15.9698	15.6049	0.313064	-0.0517702	0.364834	0.364834	0.55231	0.655085	0.987656	0.570788	not sig		NO
Q8R3P2	ENSMUSG00000004947	74198	Dtx2	deltex 2, E3 ubiquitin ligase	60.26	22	22	18.7475	18.2207	18.3657	18.4924	18.6405	18.914	18.6827	18.6174	18.737	18.4446	18.6823	18.679	0.237679	0.234396	0.00328286	0.237679	0.326931	0.38293	0.391666	0.999783	not sig		NO
Q8R3S6	ENSMUSG00000036435	69940	Exoc1	exocyst complex component 1	61.74	45	45	19.5616	19.6335	18.9881	19.3051	7.02321	18.9145	19.3619	19.6834	19.5093	19.3944	15.0809	19.5182	-4.31347	0.123768	-4.43724	4.43724	0.370871	0.441134	0.999223	0.423289	not sig		NO
Q8R3V5	ENSMUSG00000026860	227700	Sh3glb2	SH3-domain GRB2-like endophilin B2	55.75	21	22	15.9985	16.1248	15.8503	15.7008	15.5273	15.7874	16.0736	16.0043	16.0028	15.9912	15.6718	16.0269	-0.319382	0.0357226	-0.355104	0.355104	0.0154579	0.0306506	0.921231	0.0195457	not sig		NO
Q8R404	ENSMUSG00000049760	224904	Micos13	mitochondrial contact site and cristae organizing system subunit 13	86.55	9	9	17.1152	16.7092	16.918	17.2148	17.3109	16.1023	16.9345	17.1025	16.8211	16.9141	16.876	16.9527	-0.0381292	0.0385688	-0.0766981	0.0766981	0.974613	0.992995	0.992834	0.97206	not sig		NO
Q8R418	ENSMUSG00000041415	192119	Dicer1	dicer 1, ribonuclease type III	44.89	84	85	12.7677	13.4582	15.329	16.1399	10.3902	12.7605	16.2202	15.899	16.0496	13.8516	13.0969	16.0563	-0.754732	2.20464	-2.95937	2.95937	0.203477	0.872625	0.368319	0.199819	not sig		NO
Q8R4N0	ENSMUSG00000025545	69634	Clybl	citrate lyase beta like	56.21	19	19	12.9244	12.4647	12.6036	16.5597	11.5524	16.0311	15.8622	15.9093	15.9914	12.6642	14.7144	15.921	2.05015	3.25673	-1.20658	3.25673	0.113379	0.325615	0.101902	0.64481	not sig		NO
Q8R550	ENSMUSG00000040990	58194	Sh3kbp1	SH3-domain kinase binding protein 1	52.47	37	37	12.4202	12.7206	11.6819	13.2922	12.4583	7.274	12.1407	12.8109	13.2139	12.2742	11.0082	12.7218	-1.26609	0.447566	-1.71365	1.71365	0.562534	0.715505	0.956959	0.556108	not sig		NO
Q8R5F3	ENSMUSG00000040771	106821	Oard1	O-acyl-ADP-ribose deacylase 1	60.53	13	13	12.6115	13.7593	9.28311	11.7042	12.4747	13.4078	11.2741	13.1232	13.0752	11.8846	12.5289	12.4908	0.644249	0.606197	0.0380518	0.644249	0.853767	0.870409	0.884076	0.999504	not sig		NO
Q8R5H1	ENSMUSG00000020124	14479	Usp15	ubiquitin specific peptidase 15	69.93	67	69	17.5398	17.5495	17.2133	16.7993	16.6489	16.8506	17.2884	17.2779	17.377	17.4342	16.7662	17.3144	-0.667981	-0.119793	-0.548187	0.667981	0.00161472	0.00180954	0.532203	0.00497867	not sig		NO
Q8VBT9	ENSMUSG00000025142	68938	Aspscr1	alveolar soft part sarcoma chromosome region, candidate 1 (human)	70.91	37	37	17.4907	17.5237	17.1674	16.9659	17.0063	16.7586	17.5074	17.6331	17.4465	17.3939	16.9103	17.529	-0.483687	0.135087	-0.618774	0.618774	0.00499397	0.0165499	0.537554	0.00517781	not sig		NO
Q8VBV7	ENSMUSG00000034432	108679	Cops8	COP9 signalosome subunit 8	57.89	10	10	17.7905	17.6881	17.3862	17.0101	16.9685	17.1734	17.5855	17.7449	18.0285	17.6216	17.0506	17.7863	-0.57093	0.16473	-0.73566	0.73566	0.00707679	0.0230981	0.563542	0.00725914	not sig		NO
Q8VBX6	ENSMUSG00000028402	17475	Mpdz	multiple PDZ domain crumbs cell polarity complex component	25.94	36	36	21.8062	21.7068	22.3764	21.8873	21.3945	22.1367	22.3514	22.366	21.9578	21.9631	21.8062	22.2251	-0.15698	0.261924	-0.418904	0.418904	0.355946	0.834207	0.619317	0.33356	not sig		NO
Q8VBZ3	ENSMUSG00000002981	56457	Clptm1	cleft lip and palate associated transmembrane protein 1	42.47	25	25	15.5742	15.1104	15.4778	15.2903	15.1109	15.0412	15.878	15.5821	15.9481	15.3875	15.1475	15.8027	-0.239989	0.415281	-0.65527	0.65527	0.0170123	0.352665	0.0890577	0.0147545	not sig		NO
Q8VC52	ENSMUSG00000032387	71973	Rbpms2	RNA binding protein with multiple splicing 2	50.97	6	10	17.9072	18.1829	18.0181	17.0571	17.7984	17.9907	17.6471	17.5403	17.6209	18.0361	17.6154	17.6028	-0.420665	-0.433315	0.0126495	0.433315	0.208119	0.269298	0.252611	0.998506	not sig		NO
Q8VC85	ENSMUSG00000037296	67207	Lsm1	LSM1 homolog, mRNA degradation associated	71.43	10	10	18.2824	18.4899	18.3396	17.8751	18.3472	18.4976	18.3982	18.5618	18.5422	18.3707	18.24	18.5007	-0.130707	0.130062	-0.260769	0.260769	0.358117	0.725483	0.727657	0.329369	not sig		NO
Q8VCB1	ENSMUSG00000028614	72787	Ndc1	NDC1 transmembrane nucleoporin	45.32	27	27	16.4473	16.4665	16.5777	16.4348	12.877	17.0769	16.1248	16.3222	15.7937	16.4972	15.4629	16.0803	-1.03423	-0.416885	-0.617347	1.03423	0.646702	0.624497	0.921413	0.838138	not sig		NO
Q8VCD6	ENSMUSG00000038555	225362	Reep2	receptor accessory protein 2	42.91	14	15	15.0896	13.4981	14.7616	14.0981	8.98635	13.0936	14.2073	14.2085	14.1715	14.4498	12.0593	14.1958	-2.39046	-0.254027	-2.13643	2.39046	0.225412	0.251384	0.980354	0.316616	not sig		NO
Q8VCF0	ENSMUSG00000037523	228607	Mavs	mitochondrial antiviral signaling protein	33.2	11	11	13.7164	13.5874	13.4709	12.3057	14.0261	14.283	11.8266	12.532	14.4516	13.5915	13.5383	12.9367	-0.0532895	-0.654827	0.601538	0.654827	0.690254	0.997668	0.716818	0.75323	not sig		NO
Q8VCH5	ENSMUSG00000070953	227746	Rabepk	Rab9 effector protein with kelch motifs	29.74	7	7	17.1941	17.2633	17.1147	16.7399	16.7982	17.5229	17.0727	16.9817	17.021	17.1907	17.0203	17.0251	-0.17041	-0.165574	-0.0048366	0.17041	0.670182	0.709559	0.722572	0.999707	not sig		NO
Q8VCH7	ENSMUSG00000025921	98711	Rdh10	retinol dehydrogenase 10 (all-trans)	66.86	17	17	14.3056	13.4698	12.637	14.1788	9.23393	9.66331	14.0774	13.9601	14.5032	13.4708	11.0254	14.1802	-2.44545	0.709435	-3.15488	3.15488	0.126455	0.246977	0.863298	0.127535	not sig		NO
Q8VCH8	ENSMUSG00000026353	67812	Ubxn4	UBX domain protein 4	51.78	19	19	12.9735	11.5284	9.52158	12.6279	12.7108	12.0187	13.7422	13.1882	11.7398	11.3411	12.4525	12.8901	1.11133	1.54894	-0.437603	1.54894	0.325583	0.522595	0.315924	0.895353	not sig		NO
Q8VCM8	ENSMUSG00000020238	103425	Ncln	nicalin	38.37	24	25	15.4443	15.4387	15.3164	15.4938	15.0283	11.9336	14.7487	15.7307	12.8924	15.3998	14.1519	14.4573	-1.24788	-0.942537	-0.305341	1.24788	0.553671	0.550202	0.70074	0.961344	not sig		NO
Q8VCN9	ENSMUSG00000036430	72726	Tbcc	tubulin-specific chaperone C	76.54	29	29	15.8441	16.2179	16.3259	15.623	15.081	16.4368	16.2028	15.603	16.382	16.1293	15.7136	16.0626	-0.415719	-0.0666899	-0.34903	0.415719	0.557765	0.571826	0.984316	0.667127	not sig		NO
Q8VCX5	ENSMUSG00000020111	216001	Micu1	mitochondrial calcium uptake 1	55.35	33	33	16.6341	17.118	17.3979	16.7497	17.1172	16.9279	16.2749	16.8834	17.01	17.05	16.9316	16.7228	-0.118384	-0.327229	0.208845	0.327229	0.519451	0.903721	0.498076	0.737732	not sig		NO
Q8VD63	ENSMUSG00000039485	72480	Tspyl4	TSPY-like 4	49.01	14	14	11.8317	13.0399	13.2934	10.8043	10.1494	13.19	12.0866	13.2013	12.002	12.7217	11.3812	12.43	-1.34045	-0.291692	-1.04875	1.34045	0.355255	0.357636	0.943884	0.511291	not sig		NO
Q8VD65	ENSMUSG00000032571	75669	Pik3r4	phosphoinositide-3-kinase regulatory subunit 4	59.72	69	69	15.9036	16.0602	16.3118	15.6054	15.5334	15.3324	15.8476	15.898	16.1086	16.0919	15.4904	15.9514	-0.601475	-0.14048	-0.460995	0.601475	0.0100091	0.0101004	0.579394	0.0325169	not sig		NO
Q8VDD5	ENSMUSG00000022443	17886	Myh9	myosin, heavy polypeptide 9, non-muscle	72.24	173	207	18.5939	18.2768	18.2892	18.2884	18.1415	18.4569	18.5137	18.5492	18.4939	18.3866	18.2956	18.5189	-0.0910551	0.132285	-0.22334	0.22334	0.22148	0.715391	0.513299	0.200907	not sig		NO
Q8VDD9	ENSMUSG00000032253	83946	Phip	pleckstrin homology domain interacting protein	7.47	9	10	20.5727	20.7068	20.5436	20.3976	20.1842	20.2244	20.302	20.5108	20.4883	20.6077	20.2687	20.4337	-0.338959	-0.174005	-0.164954	0.338959	0.0220446	0.0182303	0.189524	0.216226	not sig		NO
Q8VDF2	ENSMUSG00000001228	18140	Uhrf1	ubiquitin-like, containing PHD and RING finger domains, 1	86.96	91	93	22.9981	22.8643	22.9948	22.971	22.3922	22.8743	22.9201	22.9482	23.032	22.9524	22.7458	22.9667	-0.206542	0.0143653	-0.220907	0.220907	0.338378	0.421606	0.995156	0.379274	not sig		NO
Q8VDJ3	ENSMUSG00000034088	110611	Hdlbp	high density lipoprotein (HDL) binding protein	60.96	73	73	16.9386	16.6513	16.6674	15.9213	15.6467	16.0402	16.1898	16.8753	17.0168	16.7524	15.8694	16.694	-0.883052	-0.0584893	-0.824562	0.883052	0.0184038	0.0247273	0.968349	0.0328709	not sig		NO
Q8VDL4	ENSMUSG00000025236	72141	Adpgk	ADP-dependent glucokinase	46.57	18	18	15.6947	14.8248	15.5585	15.5681	15.2378	15.6591	15.5401	15.1544	16.2033	15.3593	15.4883	15.6326	0.128987	0.273287	-0.1443	0.273287	0.747146	0.928519	0.726806	0.911625	not sig		NO
Q8VDM4	ENSMUSG00000006998	21762	Psmd2	proteasome (prosome, macropain) 26S subunit, non-ATPase, 2	64.1	55	55	16.3769	16.3367	16.2219	16.0114	16.1498	16.3753	16.1357	16.1676	16.4467	16.3118	16.1788	16.25	-0.132995	-0.0618293	-0.0711653	0.132995	0.591505	0.564446	0.875088	0.839048	not sig		NO
Q8VDN2	ENSMUSG00000033161	11928	Atp1a1	ATPase, Na+/K+ transporting, alpha 1 polypeptide	53.86	38	58	19.2824	18.9363	19.1943	19.2641	19.0337	19.2299	19.2993	19.4316	19.1957	19.1377	19.1759	19.3089	0.0382011	0.171192	-0.13299	0.171192	0.370679	0.943636	0.371863	0.529538	not sig		NO
Q8VDQ1	ENSMUSG00000072946	77219	Ptgr2	prostaglandin reductase 2	46.72	13	13	15.7671	15.7312	13.3036	13.2299	11.6646	15.9379	15.5686	15.8154	16.0921	14.9339	13.6108	15.8253	-1.32313	0.891408	-2.21454	2.21454	0.267022	0.55843	0.75663	0.244722	not sig		NO
Q8VE62	ENSMUSG00000025451	218693	Paip1	polyadenylate binding protein-interacting protein 1	52	19	19	18.4099	18.4075	18.1647	18.1535	17.885	18.3761	18.6239	18.6069	18.6982	18.3274	18.1382	18.643	-0.18917	0.315638	-0.504807	0.504807	0.0263606	0.400586	0.127023	0.0228696	not sig		NO
Q8VE88	ENSMUSG00000020523	67726	Fam114a2	family with sequence similarity 114, member A2	44.47	20	20	12.351	14.8867	11.9236	12.1644	12.2851	11.3587	10.85	10.9823	12.7033	13.0537	11.936	11.5119	-1.11771	-1.54187	0.424163	1.54187	0.302609	0.49415	0.294446	0.893513	not sig		NO
Q8VE97	ENSMUSG00000028911	57317	Srsf4	serine and arginine-rich splicing factor 4	20.25	7	7	13.9174	13.4449	12.7061	13.6639	13.5926	13.9549	14.3987	13.529	14.6975	13.3561	13.7371	14.2084	0.380995	0.852222	-0.471227	0.852222	0.202574	0.650747	0.181244	0.530442	not sig		NO
Q8VE99	ENSMUSG00000042111	69668	Ccdc115	coiled-coil domain containing 115	74.44	15	15	17.3281	16.8518	17.1724	17.1109	16.714	16.7868	17.0446	17.1402	17.3978	17.1174	16.8706	17.1942	-0.246836	0.0767622	-0.323598	0.323598	0.232602	0.392061	0.900506	0.231546	not sig		NO
Q8VEE0	ENSMUSG00000026005	66646	Rpe	ribulose-5-phosphate-3-epimerase	50.44	6	6	17.4548	17.4132	17.7735	16.7173	17.7136	17.9182	17.3138	17.4728	17.5767	17.5472	17.4497	17.4544	-0.0974758	-0.0927781	-0.00469763	0.0974758	0.944197	0.951401	0.955835	0.999883	not sig		NO
Q8VEE4	ENSMUSG00000000751	68275	Rpa1	replication protein A1	62.12	40	40	16.2842	16.7839	16.1356	16.2423	16.8654	16.524	16.3853	16.5521	16.7758	16.4012	16.5439	16.5711	0.142701	0.16986	-0.027159	0.16986	0.752397	0.823192	0.761858	0.992747	not sig		NO
Q8VEH8	ENSMUSG00000020311	66753	Erlec1	endoplasmic reticulum lectin 1	80.95	28	28	17.362	16.7803	15.8876	11.9161	16.9684	13.2658	17.0048	16.8366	16.9582	16.6766	14.0501	16.9332	-2.6265	0.256567	-2.88307	2.88307	0.119197	0.181607	0.978259	0.140802	not sig		NO
Q8VEJ9	ENSMUSG00000031913	116733	Vps4a	vacuolar protein sorting 4A	60.18	21	32	15.9581	13.6632	11.0162	11.9795	13.8308	13.1231	14.6916	16.7972	12.7802	13.5458	12.9778	14.7563	-0.567977	1.21052	-1.77849	1.77849	0.544634	0.93081	0.731698	0.528875	not sig		NO
Q8VEK3	ENSMUSG00000039630	51810	Hnrnpu	heterogeneous nuclear ribonucleoprotein U	50.12	38	38	12.98	12.5536	13.4946	13.2802	10.8214	14.3984	13.8436	13.7669	13.6661	13.0094	12.8333	13.7589	-0.176059	0.749487	-0.925546	0.925546	0.575083	0.978816	0.6938	0.582366	not sig		NO
Q8VEL0	ENSMUSG00000023074	70380	Mospd1	motile sperm domain containing 1	35.68	10	10	15.8338	15.7583	15.5998	15.814	15.4724	15.7049	15.9078	15.8926	15.6007	15.7306	15.6638	15.8004	-0.066875	0.0697212	-0.136596	0.136596	0.597251	0.865075	0.85453	0.569928	not sig		NO
Q8VEL2	ENSMUSG00000030269	97287	Mtmr14	myotubularin related protein 14	76.23	49	50	20.3405	20.2601	20.3197	19.9357	19.6586	19.7224	20.2907	20.1863	20.097	20.3068	19.7723	20.1913	-0.534509	-0.115422	-0.419087	0.534509	0.0017054	0.00178288	0.414833	0.0061483	not sig		NO
Q8VEM8	ENSMUSG00000061904	18674	Slc25a3	solute carrier family 25 (mitochondrial carrier, phosphate carrier), member 3	48.46	19	19	19.3741	19.1623	19.3392	19.4684	19.0698	19.0998	19.3299	19.2409	19.315	19.2919	19.2127	19.2953	-0.07918	0.00340696	-0.082587	0.082587	0.747911	0.793006	0.999553	0.777666	not sig		NO
Q8VH31	ENSMUSG00000035191	192658	Rfpl4	ret finger protein-like 4	55.4	22	22	17.1024	16.5232	17.3134	17.7141	18.3635	18.2257	18.2703	17.6638	16.7812	16.9797	18.1011	17.5718	1.12144	0.592131	0.529309	1.12144	0.105379	0.0913097	0.413977	0.484463	not sig		NO
Q8VHQ3	ENSMUSG00000037754	228852	Ppp1r16b	protein phosphatase 1, regulatory subunit 16B	1.23	1	1	16.7931	17.2419	17.2588	17.5226	17.6078	17.0186	17.0178	17.5155	17.9604	17.0979	17.383	17.4979	0.285031	0.399951	-0.11492	0.399951	0.431604	0.623806	0.420401	0.921188	not sig		NO
Q8VI95	ENSMUSG00000032623	100535	Oas1d	2'-5' oligoadenylate synthetase 1D	61.5	17	28	20.3745	20.2717	20.1874	19.9892	19.7161	19.9823	20.4607	20.1737	20.5212	20.2779	19.8958	20.3852	-0.382017	0.107342	-0.489359	0.489359	0.0163432	0.0469615	0.673341	0.016816	not sig		NO
Q8VIJ6	ENSMUSG00000028820	71514	Sfpq	splicing factor proline/glutamine rich (polypyrimidine tract binding protein associated)	42.63	32	32	13.8719	11.0212	12.153	11.3915	11.7069	10.503	12.4878	12.504	12.6608	12.3487	11.2004	12.5509	-1.14826	0.202187	-1.35045	1.35045	0.223746	0.333928	0.959874	0.239672	not sig		NO
Q8VIK3	ENSMUSG00000042279	171506	H1f8	H1.8 linker histone	51.97	20	20	17.6832	17.5867	17.427	17.2385	17.0482	18.0407	18.027	17.7164	18.4495	17.5656	17.4425	18.0643	-0.123145	0.498699	-0.621844	0.621844	0.184343	0.917341	0.310728	0.189937	not sig		NO
Q91V09	ENSMUSG00000031166	73447	Wdr13	WD repeat domain 13	63.71	26	26	13.2642	8.57655	14.6916	13.1141	9.39819	11.8651	14.8665	15.3922	11.4018	12.1774	11.4592	13.8869	-0.718285	1.70942	-2.42771	2.42771	0.509464	0.93394	0.692453	0.496948	not sig		NO
Q91V12	ENSMUSG00000028937	70025	Acot7	acyl-CoA thioesterase 7	58.27	25	25	14.9985	14.0725	14.5324	14.3734	15.0215	14.5969	14.2105	14.5302	14.944	14.5344	14.6639	14.5616	0.12948	0.0271247	0.102356	0.12948	0.913691	0.914448	0.996025	0.945341	not sig		NO
Q91V41	ENSMUSG00000026878	68365	Rab14	RAB14, member RAS oncogene family	93.49	23	26	21.6253	21.4197	21.2984	21.4839	21.0345	21.5298	21.4953	21.5503	21.7743	21.4478	21.3494	21.6066	-0.0984066	0.158812	-0.257219	0.257219	0.358762	0.829028	0.627963	0.335566	not sig		NO
Q91V92	ENSMUSG00000020917	104112	Acly	ATP citrate lyase	57.75	55	55	13.7407	11.4551	8.19497	12.2982	13.1795	13.487	13.3591	12.6794	14.2327	11.1302	12.9882	13.4237	1.85798	2.2935	-0.435519	2.2935	0.291379	0.429995	0.29962	0.948133	not sig		NO
Q91VC3	ENSMUSG00000025580	192170	Eif4a3	eukaryotic translation initiation factor 4A3	61.31	24	24	19.1333	18.5752	18.7891	19.0604	18.436	18.4839	19.3109	19.2233	19.1503	18.8326	18.6601	19.2282	-0.172443	0.395629	-0.568071	0.568071	0.0898887	0.713886	0.233781	0.0841647	not sig		NO
Q91VD9	ENSMUSG00000025968	227197	Ndufs1	NADH:ubiquinone oxidoreductase core subunit S1	70.98	45	45	16.0533	15.2485	15.4808	15.8484	15.5346	15.6526	15.5151	15.4961	15.9515	15.5942	15.6785	15.6542	0.0843345	0.0600305	0.024304	0.0843345	0.938197	0.935828	0.966771	0.994449	not sig		NO
Q91VE0	ENSMUSG00000059316	26569	Slc27a4	solute carrier family 27 (fatty acid transporter), member 4	52.88	30	31	10.0324	12.2402	11.8099	10.5878	12.546	13.3817	13.7511	13.7313	12.8171	11.3608	12.1718	13.4332	0.810964	2.07233	-1.26136	2.07233	0.150114	0.663947	0.134818	0.403586	not sig		NO
Q91VH2	ENSMUSG00000002365	66616	Snx9	sorting nexin 9	58.82	36	36	13.3726	10.7936	10.2232	12.818	11.5542	13.5572	12.5026	12.6734	12.9692	11.4631	12.6431	12.7151	1.17999	1.25197	-0.0719811	1.25197	0.380209	0.46107	0.423773	0.996709	not sig		NO
Q91VM5	ENSMUSG00000037070	19656	Rbmxl1	RNA binding motif protein, X-linked like-1	56.7	6	25	16.6153	16.5215	16.207	16.2589	16.5915	16.3968	16.4816	16.6509	16.9288	16.4479	16.4157	16.6871	-0.0321835	0.239198	-0.271382	0.271382	0.279668	0.979664	0.382082	0.304554	not sig		NO
Q91VN4	ENSMUSG00000030086	66098	Chchd6	coiled-coil-helix-coiled-coil-helix domain containing 6	61.17	24	24	18.5532	18.2654	18.213	18.5523	18.5468	18.5251	18.4834	18.3148	18.9659	18.3439	18.5414	18.588	0.197485	0.24415	-0.046665	0.24415	0.415037	0.554222	0.423183	0.964361	not sig		NO
Q91VR2	ENSMUSG00000025781	11949	Atp5c1	ATP synthase, H+ transporting, mitochondrial F1 complex, gamma polypeptide 1	38.93	14	14	18.7917	18.2501	18.6185	19.1197	18.7927	9.20804	18.7105	18.8957	19.3126	18.5535	15.7068	18.9729	-2.84664	0.419463	-3.2661	3.2661	0.458107	0.564898	0.98643	0.481477	not sig		NO
Q91VR5	ENSMUSG00000037149	104721	Ddx1	DEAD box helicase 1	68.24	53	53	17.5651	17.3334	17.339	16.9313	17.3366	17.2526	17.8007	17.017	17.6561	17.4125	17.1735	17.4913	-0.239031	0.0787493	-0.317781	0.317781	0.409698	0.580551	0.937856	0.405764	not sig		NO
Q91VR8	ENSMUSG00000033940	101314	Brk1	BRICK1, SCAR/WAVE actin-nucleating complex subunit	77.33	9	9	14.893	14.916	14.9524	10.5013	13.8205	12.3292	14.9294	15.1792	12.3313	14.9205	12.217	14.1466	-2.70345	-0.773849	-1.9296	2.70345	0.106856	0.101754	0.763375	0.25203	not sig		NO
Q91VT8	ENSMUSG00000037822	68552	Smim14	small integral membrane protein 14	62.63	4	4	12.8964	11.6218	10.8434	12.5907	12.9696	11.3546	13.7352	12.3204	12.3272	11.7872	12.3049	12.7943	0.517755	1.00708	-0.489326	1.00708	0.444456	0.771513	0.414839	0.792335	not sig		NO
Q91VU0	ENSMUSG00000029672	27999	Fam3c	family with sequence similarity 3, member C	64.32	14	14	17.4762	17.1497	17.1347	16.8391	17.4151	16.3296	17.1885	17.2301	17.1905	17.2536	16.8613	17.203	-0.392269	-0.0505231	-0.341746	0.392269	0.356318	0.379799	0.981209	0.466608	not sig		NO
Q91VU6	ENSMUSG00000022214	28199	Dcaf11	DDB1 and CUL4 associated factor 11	60.84	29	29	16.0744	16.1914	15.9489	14.3476	15.4413	15.897	16.3044	15.8131	16.3056	16.0715	15.2286	16.141	-0.842934	0.0694919	-0.912426	0.912426	0.114235	0.171393	0.983756	0.137569	not sig		NO
Q91VW3	ENSMUSG00000028843	73723	Sh3bgrl3	SH3 domain binding glutamic acid-rich protein-like 3	32.26	4	4	20.0637	19.6839	19.652	18.7097	19.5837	19.5675	19.9632	20.161	20.007	19.7999	19.287	20.0437	-0.512915	0.243834	-0.756749	0.756749	0.0697979	0.207063	0.646278	0.0641037	not sig		NO
Q91VX2	ENSMUSG00000028433	68926	Ubap2	ubiquitin-associated protein 2	35.95	24	24	14.3481	14.5645	14.5746	13.392	12.5698	12.7487	14.0917	14.4007	14.1589	14.4957	12.9035	14.2171	-1.59222	-0.278617	-1.3136	1.59222	0.000878382	0.000996718	0.478496	0.0027514	Fresh&MG132 vs.Aged	Cluster 3	YES
Q91VX9	ENSMUSG00000029569	101118	Tmem168	transmembrane protein 168	26.54	15	15	15.2564	14.7035	14.506	13.1414	13.6346	14.7568	14.8028	14.8856	14.8762	14.822	13.8443	14.8548	-0.977683	0.0328946	-1.01058	1.01058	0.0966078	0.137834	0.996806	0.125057	not sig		NO
Q91W18	ENSMUSG00000022019	219249	Tdrd3	tudor domain containing 3	45.09	27	27	11.9895	12.5203	16.4548	12.9658	11.765	16.5466	12.0794	16.3272	12.3443	13.6548	13.7591	13.5837	0.104296	-0.0711903	0.175486	0.175486	0.996072	0.998486	0.999294	0.99572	not sig		NO
Q91W45	ENSMUSG00000045896	232164	Paip2b	poly(A) binding protein interacting protein 2B	99.26	8	10	15.9244	15.353	15.1302	14.7224	10.8497	12.7079	15.4451	14.9289	15.6243	15.4692	12.76	15.3328	-2.70918	-0.13642	-2.57276	2.70918	0.0493802	0.0650943	0.988685	0.0779971	not sig		NO
Q91W50	ENSMUSG00000068823	229663	Csde1	cold shock domain containing E1, RNA binding	66.04	58	58	10.8909	17.6712	17.2002	13.5332	9.83064	17.593	17.9593	12.4573	17.4429	15.2541	13.6523	15.9532	-1.60181	0.699096	-2.3009	2.3009	0.735099	0.851929	0.96927	0.725037	not sig		NO
Q91W89	ENSMUSG00000032295	73744	Man2c1	mannosidase, alpha, class 2C, member 1	58.04	44	44	14.5959	14.4555	12.5107	10.5547	14.5353	13.587	14.5806	14.3748	14.9615	13.854	12.8923	14.639	-0.961682	0.784927	-1.74661	1.74661	0.366109	0.688818	0.776043	0.338244	not sig		NO
Q91W90	ENSMUSG00000038991	105245	Txndc5	thioredoxin domain containing 5	65.95	24	24	17.8939	17.9513	18.1598	17.7469	18.0579	17.5773	18.1532	17.9634	18.4741	18.0017	17.794	18.1969	-0.207676	0.195252	-0.402927	0.402927	0.161489	0.519213	0.556293	0.142291	not sig		NO
Q91WC9	ENSMUSG00000039206	231871	Daglb	diacylglycerol lipase, beta	36.92	27	27	20.1314	19.9436	19.9359	19.9493	19.4737	19.6774	20.1109	19.647	20.1098	20.0036	19.7001	19.9559	-0.303502	-0.0477127	-0.25579	0.303502	0.259549	0.274672	0.960933	0.378191	not sig		NO
Q91WD5	ENSMUSG00000013593	226646	Ndufs2	NADH:ubiquinone oxidoreductase core subunit S2	61.99	24	24	14.8705	13.7467	14.9962	11.7025	9.09031	13.7416	12.91	14.8707	15.263	14.5378	11.5115	14.3479	-3.02635	-0.189883	-2.83647	3.02635	0.100679	0.12449	0.988166	0.150199	not sig		NO
Q91WJ8	ENSMUSG00000028034	51886	Fubp1	far upstream element (FUSE) binding protein 1	51.15	27	31	15.528	15.1812	15.5174	15.1971	13.0311	14.8442	15.5516	15.6728	14.5425	15.4089	14.3575	15.2557	-1.0514	-0.153202	-0.898197	1.0514	0.270956	0.288977	0.967897	0.385153	not sig		NO
Q91WK0	ENSMUSG00000032497	71268	Lrrfip2	leucine rich repeat (in FLII) interacting protein 2	68.67	25	25	11.8651	16.5221	15.798	9.9493	11.5507	15.8125	15.7556	12.8734	15.1924	14.7284	12.4375	14.6071	-2.29092	-0.121258	-2.16966	2.29092	0.476719	0.520507	0.997953	0.553223	not sig		NO
Q91WK2	ENSMUSG00000022312	68135	Eif3h	eukaryotic translation initiation factor 3, subunit H	75	25	25	14.4369	14.0768	14.8156	14.5415	14.9139	13.2503	14.0102	14.3552	14.702	14.4431	14.2352	14.3558	-0.207881	-0.0873169	-0.120564	0.207881	0.909574	0.901747	0.981655	0.965414	not sig		NO
Q91WN1	ENSMUSG00000021811	108671	Dnajc9	DnaJ heat shock protein family (Hsp40) member C9	56.37	18	18	11.0681	9.81999	10.3987	12.9222	12.7302	10.3211	13.7193	12.4486	13.3952	10.4289	11.9912	13.1877	1.56224	2.75876	-1.19652	2.75876	0.0385022	0.208879	0.0326334	0.362293	Fresh vs.MG132	Cluster 1	YES
Q91WS7	ENSMUSG00000027173	211896	Depdc7	DEP domain containing 7	58.9	31	31	18.1348	18.2674	18.0537	17.5235	17.645	17.6364	17.7182	18.0498	17.7149	18.152	17.6016	17.8276	-0.550326	-0.324351	-0.225975	0.550326	0.00668043	0.00555183	0.0556801	0.17504	not sig		NO
Q91X21	ENSMUSG00000044496	77034	2510039O18Rik	RIKEN cDNA 2510039O18 gene	41.64	16	16	13.5104	12.1889	11.864	13.0856	13.9441	12.9869	12.6446	13.1705	12.9726	12.5211	13.3388	12.9292	0.817734	0.408136	0.409598	0.817734	0.326266	0.298324	0.704004	0.702336	not sig		NO
Q91X46	ENSMUSG00000021895	71704	Arhgef3	Rho guanine nucleotide exchange factor (GEF) 3	2.29	1	1	20.5231	20.7153	20.3301	20.5565	20.7372	20.3263	20.5195	20.5405	20.466	20.5229	20.54	20.5087	0.0171336	-0.01419	0.0313236	0.0313236	0.973149	0.99106	0.993856	0.970536	not sig		NO
Q91X52	ENSMUSG00000039450	67880	Dcxr	dicarbonyl L-xylulose reductase	57.79	14	14	16.0586	12.704	11.1034	18.3766	15.4732	12.835	16.166	15.4711	17.365	13.2887	15.5616	16.334	2.27293	3.04536	-0.772426	3.04536	0.29549	0.472443	0.291092	0.907489	not sig		NO
Q91X83	ENSMUSG00000037798	11720	Mat1a	methionine adenosyltransferase I, alpha	54.8	16	16	12.0099	12.1764	15.0314	13.7156	10.6978	12.8686	15.3108	15.3863	11.9773	13.0725	12.4273	14.2248	-0.645241	1.15228	-1.79752	1.79752	0.484242	0.894594	0.710823	0.462893	not sig		NO
Q91XF0	ENSMUSG00000018659	103711	Pnpo	pyridoxine 5'-phosphate oxidase	41.76	11	11	15.9485	16.1178	15.2323	13.4053	14.8154	15.7107	15.6835	16.1145	16.4454	15.7662	14.6438	16.0811	-1.12238	0.314957	-1.43734	1.43734	0.125583	0.242721	0.869479	0.12739	not sig		NO
Q91XU3	ENSMUSG00000025417	117150	Pip4k2c	phosphatidylinositol-5-phosphate 4-kinase, type II, gamma	48.93	19	19	12.0977	16.5064	15.8628	15.9514	10.5285	16.3037	16.3503	11.1185	16.4373	14.8223	14.2612	14.6353	-0.561144	-0.186993	-0.374152	0.561144	0.971654	0.969903	0.996596	0.986467	not sig		NO
Q91Y86	ENSMUSG00000021936	26419	Mapk8	mitogen-activated protein kinase 8	69.79	14	28	15.63	15.8993	16.3561	16.0105	14.4924	15.3796	16.0216	15.747	16.2138	15.9618	15.2942	15.9941	-0.667658	0.0323151	-0.699973	0.699973	0.24087	0.311227	0.996649	0.283288	not sig		NO
Q91YD3	ENSMUSG00000021962	75901	Dcp1a	decapping mRNA 1A	69.77	32	32	15.6049	15.2701	14.5961	17.6291	15.4682	16.5688	16.0816	16.0752	15.5569	15.157	16.5554	15.9046	1.39835	0.747551	0.650795	1.39835	0.131805	0.115331	0.452497	0.538098	not sig		NO
Q91YD9	ENSMUSG00000029684	73178	Wasl	WASP like actin nucleation promoting factor	68.26	31	31	14.6302	11.3643	12.926	10.6967	13.5298	10.9734	14.8984	15.4313	12.3082	12.9735	11.7333	14.2126	-1.24021	1.23911	-2.47933	2.47933	0.251781	0.639505	0.639973	0.226765	not sig		NO
Q91YE3	ENSMUSG00000031987	112405	Egln1	egl-9 family hypoxia-inducible factor 1	62	21	23	14.5993	14.8296	13.1928	14.6982	14.7682	12.9872	14.9566	15.2398	15.4603	14.2072	14.1512	15.2189	-0.0560136	1.01169	-1.0677	1.0677	0.253283	0.99584	0.327015	0.29471	not sig		NO
Q91YE6	ENSMUSG00000041879	226432	Ipo9	importin 9	38.33	32	32	17.9093	17.911	17.9085	17.8151	17.1255	17.6713	17.7853	18.0366	17.6227	17.9096	17.5373	17.8149	-0.372359	-0.0947361	-0.277623	0.372359	0.227166	0.223311	0.883425	0.396638	not sig		NO
Q91YH5	ENSMUSG00000024759	109168	Atl3	atlastin GTPase 3	66.36	29	31	16.9767	17.7115	17.4114	17.7974	17.3735	17.823	16.9673	17.1977	17.5599	17.3666	17.6646	17.2416	0.29808	-0.124921	0.423001	0.423001	0.302622	0.508255	0.877423	0.291249	not sig		NO
Q91YP2	ENSMUSG00000021710	75805	Nln	neurolysin (metallopeptidase M3 family)	59.8	48	48	15.4556	15.4057	15.0676	14.0067	14.75	14.5212	15.9944	15.5551	15.6261	15.3096	14.426	15.7252	-0.88365	0.415592	-1.29924	1.29924	0.00383456	0.0212986	0.253713	0.0034347	Aged vs.MG132	Cluster 2	YES
Q91YQ5	ENSMUSG00000030062	103963	Rpn1	ribophorin I	70.89	44	44	18.3175	18.1181	18.0531	18.2446	17.7792	18.2698	18.2049	18.2726	18.4033	18.1629	18.0979	18.2936	-0.0650706	0.130651	-0.195721	0.195721	0.473972	0.906713	0.686479	0.455896	not sig		NO
Q91YR1	ENSMUSG00000022451	19230	Twf1	twinfilin actin binding protein 1	72.29	21	24	13.2331	15.6985	15.3513	15.2317	13.9115	6.68559	15.5783	14.2874	15.0118	14.7609	11.9429	14.9592	-2.818	0.198253	-3.01625	3.01625	0.392791	0.476674	0.995838	0.433962	not sig		NO
Q91YR7	ENSMUSG00000002455	68879	Prpf6	pre-mRNA splicing factor 6	63.34	48	48	16.352	12.7376	16.0803	15.9	12.0793	16.2544	15.4363	16.0997	16.0649	15.0566	14.7445	15.867	-0.312081	0.810363	-1.12244	1.12244	0.740279	0.975123	0.847226	0.733302	not sig		NO
Q91YR9	ENSMUSG00000028378	67103	Ptgr1	prostaglandin reductase 1	58.05	16	16	17.1343	17.359	17.6891	16.6656	17.6654	17.5072	17.4519	17.6532	17.5085	17.3941	17.2794	17.5379	-0.114713	0.143751	-0.258464	0.258464	0.687048	0.918306	0.875694	0.664311	not sig		NO
Q91YT0	ENSMUSG00000037916	17995	Ndufv1	NADH:ubiquinone oxidoreductase core subunit V1	69.4	28	28	17.04	17.1101	16.8593	17.2158	17.0644	17.7869	17.1329	16.9489	17.654	17.0031	17.3557	17.2453	0.352525	0.242129	0.110395	0.352525	0.425176	0.409872	0.634706	0.904386	not sig		NO
Q91YW3	ENSMUSG00000022136	100037258	Dnajc3	DnaJ heat shock protein family (Hsp40) member C3	65.87	37	37	16.9403	16.7151	17.0278	16.3737	10.6296	16.9579	17.3805	16.7922	17.1034	16.8944	14.6537	17.0921	-2.24065	0.197666	-2.43832	2.43832	0.330885	0.420187	0.992188	0.367052	not sig		NO
Q91Z31	ENSMUSG00000028134	56195	Ptbp2	polypyrimidine tract binding protein 2	76.08	27	29	16.6966	16.7909	16.5612	16.1696	16.4974	16.5113	16.629	16.6126	16.6692	16.6829	16.3928	16.6369	-0.290109	-0.0459396	-0.244169	0.290109	0.0710192	0.078173	0.905	0.13498	not sig		NO
Q91Z38	ENSMUSG00000041278	66827	Ttc1	tetratricopeptide repeat domain 1	74.32	14	14	5.70208	14.1058	13.3651	13.5101	11.2406	14.2814	13.6626	14.3324	11.3411	11.0577	13.0107	13.112	1.95305	2.05438	-0.101329	2.05438	0.655535	0.714941	0.691349	0.999043	not sig		NO
Q91Z53	ENSMUSG00000035637	76238	Grhpr	glyoxylate reductase/hydroxypyruvate reductase	62.5	22	22	13.1684	12.0553	14.9063	15.675	11.2957	10.9233	15.3093	16.2418	15.9976	13.3767	12.6313	15.8496	-0.745353	2.47289	-3.21824	3.21824	0.141871	0.865153	0.272702	0.142074	not sig		NO
Q91ZA3	ENSMUSG00000041650	110821	Pcca	propionyl-Coenzyme A carboxylase, alpha polypeptide	61.6	43	43	15.231	15.7854	16.3365	15.9944	11.857	15.0261	15.9945	15.4749	15.2386	15.7843	14.2925	15.5693	-1.49178	-0.214955	-1.27683	1.49178	0.380758	0.400384	0.97802	0.498032	not sig		NO
Q91ZR2	ENSMUSG00000042364	170625	Snx18	sorting nexin 18	39.74	25	25	18.209	17.7423	18.5442	18.3052	18.2009	17.3253	18.719	18.302	18.3426	18.1652	17.9438	18.4545	-0.221404	0.289347	-0.51075	0.51075	0.372413	0.793328	0.680456	0.345196	not sig		NO
Q91ZV0	ENSMUSG00000021000	338320	Mia2	MIA SH3 domain ER export factor 2	35.89	45	45	12.0684	16.1475	15.8095	15.8168	15.7855	16.2438	16.4348	11.5042	16.1269	14.6751	15.9487	14.6886	1.27358	0.013482	1.2601	1.27358	0.701955	0.742197	0.999965	0.746645	not sig		NO
Q920B9	ENSMUSG00000035726	114741	Supt16	SPT16, facilitates chromatin remodeling subunit	52.15	63	63	16.4059	16.7177	16.2522	15.8062	16.1301	16.3582	16.099	15.9315	16.9632	16.4586	16.0982	16.3312	-0.360452	-0.127371	-0.233082	0.360452	0.540106	0.51994	0.913826	0.747196	not sig		NO
Q921F2	ENSMUSG00000041459	230908	Tardbp	TAR DNA binding protein	56.52	16	16	16.5472	15.7136	16.3085	16.9145	16.7332	16.7987	16.6946	16.7103	16.1944	16.1898	16.8155	16.5331	0.625684	0.343304	0.28238	0.625684	0.115003	0.100326	0.408058	0.529823	not sig		NO
Q921H8	ENSMUSG00000036138	113868	Acaa1a	acetyl-Coenzyme A acyltransferase 1A	65.57	9	20	15.221	10.8744	13.0932	12.2003	13.1711	12.0924	14.8419	9.54735	12.0409	13.0629	12.4879	12.1434	-0.574912	-0.919492	0.344581	0.919492	0.855174	0.935163	0.844936	0.976033	not sig		NO
Q921I0	ENSMUSG00000026097	227102	Ormdl1	ORM1-like 1 (S. cerevisiae)	33.33	2	4	11.4272	10.3652	13.1991	10.1586	13.6213	10.7491	11.4526	13.2547	12.4635	11.6638	11.5097	12.3903	-0.154171	0.726435	-0.880606	0.880606	0.740429	0.990694	0.818047	0.747839	not sig		NO
Q921J4	ENSMUSG00000060860	77891	Ube2s	ubiquitin-conjugating enzyme E2S	84.3	15	15	16.8063	16.6141	16.2341	16.1307	16.1435	16.1653	16.7248	16.9152	16.3718	16.5515	16.1465	16.6706	-0.404958	0.119159	-0.524118	0.524118	0.0718406	0.161534	0.809902	0.0725032	not sig		NO
Q921M3	ENSMUSG00000033732	101943	Sf3b3	splicing factor 3b, subunit 3	45.85	48	48	14.9156	14.5087	15.3512	14.9498	15.162	15.4614	14.9012	13.8269	14.7683	14.9252	15.1911	14.4988	0.265876	-0.426388	0.692264	0.692264	0.23359	0.752283	0.505249	0.21407	not sig		NO
Q921M4	ENSMUSG00000002546	99412	Golga2	golgi autoantigen, golgin subfamily a, 2	62.76	48	48	16.5267	16.1198	16.3577	16.4655	16.2097	16.8413	16.29	16.6093	17.2091	16.3347	16.5055	16.7028	0.17079	0.36806	-0.19727	0.36806	0.474246	0.823544	0.445154	0.773963	not sig		NO
Q921X9	ENSMUSG00000022844	72599	Pdia5	protein disulfide isomerase associated 5	68.67	40	40	11.4712	14.2804	10.7415	14.3557	12.9235	12.8881	14.2793	15.0025	14.375	12.1644	13.3891	14.5523	1.22474	2.3879	-1.16316	2.3879	0.128035	0.471915	0.11166	0.503957	not sig		NO
Q922B2	ENSMUSG00000026356	226414	Dars	aspartyl-tRNA synthetase	76.25	38	38	15.0999	15.1935	14.2504	14.5971	13.5062	14.7121	15.4328	15.818	14.5129	14.8479	14.2718	15.2546	-0.576151	0.406631	-0.982781	0.982781	0.231218	0.530301	0.7167	0.209791	not sig		NO
Q922D8	ENSMUSG00000021048	108156	Mthfd1	methylenetetrahydrofolate dehydrogenase (NADP+ dependent), methenyltetrahydrofolate cyclohydrolase, formyltetrahydrofolate synthase	75.08	59	60	18.6912	18.704	18.6588	18.4508	18.5015	18.8877	18.4674	18.8114	19.0109	18.6847	18.6133	18.7632	-0.0713217	0.0785828	-0.149904	0.149904	0.699336	0.910992	0.89334	0.676335	not sig		NO
Q922F4	ENSMUSG00000001473	67951	Tubb6	tubulin, beta 6 class V	83.89	19	23	20.3633	20.2007	20.2103	20.3777	19.5589	19.7902	20.0186	19.9831	20.5428	20.2581	19.9089	20.1815	-0.34917	-0.0766038	-0.272566	0.34917	0.402073	0.403974	0.950574	0.557243	not sig		NO
Q922H2	ENSMUSG00000035232	236900	Pdk3	pyruvate dehydrogenase kinase, isoenzyme 3	55.18	21	23	13.1271	13.4066	13.3922	13.6734	13.9742	10.034	12.6094	11.1427	12.7617	13.3086	12.5606	12.1713	-0.748056	-1.13733	0.389276	1.13733	0.611891	0.789345	0.5943	0.936154	not sig		NO
Q922Q1	ENSMUSG00000073481	67247	Mtarc2	mitochondrial amidoxime reducing component 2	55.62	17	19	16.4464	16.2889	11.9269	16.8659	11.1503	9.82326	16.7849	12.8842	16.8567	14.8874	12.6131	15.5086	-2.27428	0.621175	-2.89546	2.89546	0.487377	0.631219	0.963734	0.490056	not sig		NO
Q922Q8	ENSMUSG00000020869	98238	Lrrc59	leucine rich repeat containing 59	53.75	15	15	15.5055	15.7539	12.9012	14.3654	15.5543	15.443	15.622	15.3886	15.6398	14.7202	15.1209	15.5502	0.400682	0.829958	-0.429276	0.829958	0.615914	0.876267	0.589274	0.859751	not sig		NO
Q922R8	ENSMUSG00000020571	71853	Pdia6	protein disulfide isomerase associated 6	58.18	26	26	18.431	17.3182	17.4225	18.3675	16.9852	17.7338	17.9068	17.9705	18.2932	17.7239	17.6955	18.0569	-0.028429	0.33297	-0.361399	0.361399	0.684492	0.997774	0.747643	0.711978	not sig		NO
Q922S8	ENSMUSG00000028678	73804	Kif2c	kinesin family member 2C	58.53	34	35	14.3191	14.2836	14.2586	14.4794	14.298	14.0017	14.5749	14.555	14.641	14.2871	14.2597	14.5903	-0.0273791	0.303209	-0.330588	0.330588	0.0535842	0.970179	0.0896728	0.0666634	not sig		NO
Q922U2	ENSMUSG00000061527	110308	Krt5	keratin 5	41.38	15	21	20.2581	19.9783	18.2726	17.4781	21.1894	17.6659	20.0851	19.5281	18.2013	19.503	18.7778	19.2715	-0.72521	-0.231525	-0.493686	0.72521	0.830894	0.822647	0.979702	0.912015	not sig		NO
Q923A2	ENSMUSG00000069910	70385	Spdl1	spindle apparatus coiled-coil protein 1	62.34	42	43	14.3627	14.2231	14.8113	13.3637	13.2771	13.4469	13.0484	11.3643	14.4156	14.4657	13.3626	12.9428	-1.10312	-1.52292	0.419797	1.52292	0.182966	0.355938	0.176782	0.840245	not sig		NO
Q923Q2	ENSMUSG00000016128	243362	Stard13	StAR-related lipid transfer (START) domain containing 13	45.46	46	48	13.7033	10.2442	12.1166	11.1082	9.76604	13.3253	11.5643	15.4196	13.9418	12.0214	11.3999	13.6419	-0.621521	1.62048	-2.242	2.242	0.363307	0.910119	0.555728	0.354186	not sig		NO
Q923T9	ENSMUSG00000021820	12325	Camk2g	calcium/calmodulin-dependent protein kinase II gamma	61.44	17	28	16.8071	17.3915	16.9334	16.8891	16.2657	16.7001	16.9595	17.1568	17.5994	17.044	16.6183	17.2386	-0.425676	0.194612	-0.620287	0.620287	0.12636	0.302086	0.745507	0.11804	not sig		NO
Q924S2	ENSMUSG00000001166	114643	Oas1c	2'-5' oligoadenylate synthetase 1C	81.49	27	27	19.2028	19.0189	19.5803	19.3029	18.1118	18.1656	19.234	18.8024	19.1631	19.2673	18.5268	19.0665	-0.740592	-0.200837	-0.539755	0.740592	0.187108	0.181426	0.847558	0.358288	not sig		NO
Q925U0	ENSMUSG00000041857	170834	Oosp1	oocyte secreted protein 1	61.39	9	9	19.1359	18.8752	18.8339	19.0327	18.4143	18.5786	18.9805	18.724	19.004	18.9483	18.6752	18.9028	-0.273132	-0.0455189	-0.227613	0.273132	0.350415	0.36433	0.967257	0.478908	not sig		NO
Q93092	ENSMUSG00000025503	21351	Taldo1	transaldolase 1	59.05	26	26	16.0492	16.0373	16.4059	16.6787	11.6964	16.4255	16.3492	16.2032	16.2866	16.1641	14.9336	16.2797	-1.23057	0.11554	-1.34611	1.34611	0.563478	0.644481	0.995832	0.595451	not sig		NO
Q99J39	ENSMUSG00000074064	56690	Mlycd	malonyl-CoA decarboxylase	61.99	25	25	15.8941	15.8293	15.0699	15.5911	15.4887	15.8477	15.7426	16.2336	16.06	15.5978	15.6425	16.012	0.0447543	0.414287	-0.369533	0.414287	0.292472	0.983947	0.320419	0.391188	not sig		NO
Q99J45	ENSMUSG00000029148	192292	Nrbp1	nuclear receptor binding protein 1	39.81	19	19	9.99371	12.3957	12.5789	14.3674	8.98546	9.70997	13.7998	14.3534	14.4944	11.6561	11.021	14.2159	-0.635154	2.55976	-3.19491	3.19491	0.171878	0.912398	0.295264	0.17717	not sig		NO
Q99J77	ENSMUSG00000028334	94181	Nans	N-acetylneuraminic acid synthase (sialic acid synthase)	65.18	23	23	13.9896	13.5593	11.3039	13.886	12.41	12.1797	13.9595	13.2056	14.2124	12.9509	12.8252	13.7925	-0.125705	0.841574	-0.967279	0.967279	0.501908	0.987896	0.605693	0.52428	not sig		NO
Q99J83	ENSMUSG00000038160	11793	Atg5	autophagy related 5	60.36	24	24	17.3686	17.4046	17.3558	17.2712	16.723	17.0575	17.156	17.3512	17.5483	17.3763	17.0172	17.3518	-0.359091	-0.0245036	-0.334588	0.359091	0.116763	0.141886	0.987207	0.172397	not sig		NO
Q99J99	ENSMUSG00000071711	246221	Mpst	mercaptopyruvate sulfurtransferase	70.71	18	18	17.0845	16.8357	17.0875	16.8212	17.0971	17.3704	16.5104	16.8585	17.2035	17.0026	17.0963	16.8575	0.0936798	-0.145115	0.238795	0.238795	0.577686	0.905812	0.792967	0.554309	not sig		NO
Q99JB2	ENSMUSG00000028455	66592	Stoml2	stomatin (Epb7.2)-like 2	70.25	26	26	17.7821	17.4971	17.3655	16.8335	17.0231	16.8183	17.4384	17.567	17.8845	17.5482	16.8916	17.6299	-0.656618	0.0817138	-0.738331	0.738331	0.00626645	0.0137419	0.864652	0.00794153	not sig		NO
Q99JI4	ENSMUSG00000021737	66413	Psmd6	proteasome (prosome, macropain) 26S subunit, non-ATPase, 6	64.78	37	37	15.3285	13.4693	10.5688	12.6009	12.9416	13.4806	15.1845	14.5326	14.8717	13.1222	13.0077	14.8629	-0.114524	1.74073	-1.85525	1.85525	0.276314	0.994647	0.355294	0.316292	not sig		NO
Q99JI6	ENSMUSG00000052681	215449	Rap1b	RAS related protein 1b	84.24	8	17	13.441	14.072	11.0889	16.1792	12.9596	14.422	14.6253	15.0794	14.8864	12.8673	14.5203	14.8637	1.65297	1.99642	-0.343445	1.99642	0.215758	0.335499	0.226792	0.944992	not sig		NO
Q99JX3	ENSMUSG00000014959	70231	Gorasp2	golgi reassembly stacking protein 2	35.48	13	14	16.8818	17.1671	16.8384	17.1043	16.9459	17.0132	16.7793	16.9038	17.3624	16.9624	17.0211	17.0151	0.058698	0.0527089	0.00598906	0.058698	0.932364	0.938189	0.94975	0.999329	not sig		NO
Q99JY0	ENSMUSG00000059447	231086	Hadhb	hydroxyacyl-CoA dehydrogenase trifunctional multienzyme complex subunit beta	67.16	33	33	17.1323	16.754	16.9825	17.066	16.618	17.2148	16.797	16.8814	17.0852	16.9563	16.9663	16.9212	0.010012	-0.0350285	0.0450404	0.0450404	0.968166	0.998395	0.980587	0.968176	not sig		NO
Q99JY9	ENSMUSG00000026341	74117	Actr3	ARP3 actin-related protein 3	66.75	22	25	16.3145	16.6482	16.3236	16.1108	16.9231	16.2894	15.8253	16.6327	16.0935	16.4288	16.4411	16.1838	0.0123361	-0.244939	0.257275	0.257275	0.635688	0.999026	0.697079	0.673205	not sig		NO
Q99JZ0	ENSMUSG00000027456	228765	Sdcbp2	syndecan binding protein (syntenin) 2	55.14	10	10	12.2334	12.7785	14.5818	14.0188	14.0204	12.2754	14.3978	14.2917	13.989	13.1979	13.4382	14.2262	0.240268	1.02822	-0.787952	1.02822	0.417724	0.94629	0.416595	0.579716	not sig		NO
Q99K01	ENSMUSG00000022680	94184	Pdxdc1	pyridoxal-dependent decarboxylase domain containing 1	67.85	50	50	15.6562	15.408	14.6863	13.3616	10.8153	13.1836	14.1752	14.8882	15.6296	15.2502	12.4535	14.8977	-2.79665	-0.352485	-2.44417	2.79665	0.0236758	0.0282277	0.897691	0.048286	Fresh&MG132 vs.Aged	Cluster 3	YES
Q99K43	ENSMUSG00000038943	233406	Prc1	protein regulator of cytokinesis 1	65.17	37	38	15.6913	15.9939	15.9828	15.3458	14.3942	15.6218	16.3871	16.3229	16.1373	15.8893	15.1206	16.2824	-0.768766	0.393082	-1.16185	1.16185	0.0285396	0.115718	0.481069	0.0255147	Aged vs.MG132	Cluster 2	YES
Q99K48	ENSMUSG00000031311	53610	Nono	non-POU-domain-containing, octamer binding protein	58.35	29	31	12.9229	8.32425	16.8289	10.629	18.2748	17.4723	16.8049	17.7548	13.2322	12.692	15.4587	15.9306	2.76669	3.23864	-0.471954	3.23864	0.548725	0.653483	0.566368	0.986791	not sig		NO
Q99K67	ENSMUSG00000029695	30956	Aass	aminoadipate-semialdehyde synthase	63.28	62	62	20.1181	19.486	19.466	19.5128	19.1624	19.8302	19.4121	19.8031	19.9572	19.69	19.5018	19.7241	-0.188242	0.0340885	-0.222331	0.222331	0.691009	0.77386	0.991264	0.703467	not sig		NO
Q99K70	ENSMUSG00000028646	54170	Rragc	Ras-related GTP binding C	56.78	11	20	14.905	14.9298	15.3443	15.501	14.9193	15.6623	14.2419	15.1054	15.6756	15.0597	15.3609	15.0076	0.301151	-0.052109	0.35326	0.35326	0.660085	0.747337	0.990886	0.674586	not sig		NO
Q99KE1	ENSMUSG00000024556	107029	Me2	malic enzyme 2, NAD(+)-dependent, mitochondrial	75.38	38	39	16.5437	16.5305	15.0347	11.4282	15.3483	14.0468	16.8375	15.9592	16.3337	16.0363	13.6078	16.3768	-2.4285	0.340522	-2.76902	2.76902	0.0735574	0.128525	0.943894	0.0849334	not sig		NO
Q99KF1	ENSMUSG00000058569	67511	Tmed9	transmembrane p24 trafficking protein 9	43.4	15	16	16.8289	16.5199	16.6691	17.0869	15.9148	16.4096	16.4613	17.1377	17.5781	16.6727	16.4704	17.059	-0.202243	0.386385	-0.588628	0.588628	0.371667	0.865729	0.609527	0.35256	not sig		NO
Q99KI0	ENSMUSG00000022477	11429	Aco2	aconitase 2, mitochondrial	66.03	51	51	16.3062	16.4671	16.1215	16.2387	16.0994	16.3045	16.3095	16.6808	16.4635	16.2983	16.2142	16.4846	-0.0840833	0.186326	-0.270409	0.270409	0.183659	0.80008	0.38228	0.173213	not sig		NO
Q99KJ8	ENSMUSG00000025410	69654	Dctn2	dynactin 2	71.39	27	27	15.9711	15.0715	14.6909	15.1478	13.611	14.601	15.5307	14.9245	15.8556	15.2445	14.4533	15.437	-0.791203	0.192493	-0.983696	0.983696	0.224262	0.35798	0.930594	0.230756	not sig		NO
Q99KK7	ENSMUSG00000063904	75221	Dpp3	dipeptidylpeptidase 3	57.32	35	35	14.7123	12.1306	13.0384	10.7252	13.1019	13.6021	13.3447	14.3465	14.6424	13.2938	12.4764	14.1112	-0.817377	0.817434	-1.63481	1.63481	0.333865	0.708941	0.70891	0.305707	not sig		NO
Q99KN1	ENSMUSG00000026972	215705	Arrdc1	arrestin domain containing 1	50.69	14	14	13.5297	13.5597	14.1456	11.6492	13.1461	12.363	14.5884	13.4564	12.6264	13.745	12.3861	13.5571	-1.3589	-0.187943	-1.17096	1.3589	0.127843	0.14164	0.948764	0.209912	not sig		NO
Q99KN2	ENSMUSG00000003662	26371	Ciao1	cytosolic iron-sulfur protein assembly 1	74.34	18	18	15.26	15.2185	15.7913	15.4439	15.1425	15.4538	15.0325	15.2952	15.8654	15.4233	15.3467	15.3977	-0.076545	-0.0255404	-0.0510047	0.076545	0.957783	0.955196	0.994874	0.979766	not sig		NO
Q99KP3	ENSMUSG00000021947	68631	Cryl1	crystallin, lambda 1	93.1	29	29	20.7383	20.6982	20.3406	20.1026	20.1736	20.5107	19.9489	19.9847	20.0859	20.5924	20.2623	20.0065	-0.330062	-0.585859	0.255798	0.585859	0.0218993	0.148124	0.0183125	0.276232	not sig		NO
Q99KP6	ENSMUSG00000024735	28000	Prpf19	pre-mRNA processing factor 19	77.98	23	23	15.5135	15.8015	15.1505	12.9322	12.4859	15.687	15.9084	16.1188	16.3709	15.4885	13.7017	16.1327	-1.7868	0.644205	-2.431	2.431	0.0637608	0.163588	0.734669	0.0617288	not sig		NO
Q99KR6	ENSMUSG00000029474	80751	Rnf34	ring finger protein 34	68.35	16	17	13.9447	14.9356	14.2272	13.2715	14.0509	13.842	14.6119	15.1167	15.7813	14.3692	13.7215	15.17	-0.647727	0.800802	-1.44853	1.44853	0.0349501	0.327947	0.208272	0.0294246	Aged vs.MG132	Cluster 2	YES
Q99KV1	ENSMUSG00000004460	67838	Dnajb11	DnaJ heat shock protein family (Hsp40) member B11	48.04	23	23	16.529	16.9446	16.6846	16.3954	16.7988	17.1153	16.1702	17.1242	17.3861	16.7194	16.7698	16.8935	0.0504347	0.174116	-0.123681	0.174116	0.885812	0.989268	0.881554	0.93773	not sig		NO
Q99KX1	ENSMUSG00000030120	30853	Mlf2	myeloid leukemia factor 2	48.18	9	9	16.3886	14.5782	14.7928	15.8123	14.1827	15.7741	15.0699	15.7799	16.5161	15.2532	15.2564	15.7886	0.00314268	0.535408	-0.532266	0.535408	0.710942	0.99999	0.751214	0.753615	not sig		NO
Q99L00	ENSMUSG00000035439	76478	Haus8	4HAUS augmin-like complex, subunit 8	41.02	13	13	14.1303	14.2913	13.421	12.526	11.4166	14.5641	11.0321	12.2354	14.9211	13.9475	12.8356	12.7295	-1.11196	-1.21801	0.106053	1.21801	0.574384	0.654613	0.605619	0.995864	not sig		NO
Q99L04	ENSMUSG00000002332	52585	Dhrs1	dehydrogenase/reductase (SDR family) member 1	69.65	21	21	16.4102	15.6648	15.3939	16.4175	15.8687	16.0839	15.9079	16.115	16.2653	15.823	16.1234	16.0961	0.300389	0.273103	0.0272859	0.300389	0.557996	0.5889	0.641295	0.995225	not sig		NO
Q99L13	ENSMUSG00000029776	58875	Hibadh	3-hydroxyisobutyrate dehydrogenase	59.4	18	18	16.7231	16.1658	15.6762	16.5657	15.4262	15.827	16.6137	16.7085	17.0125	16.1884	15.9396	16.7782	-0.24878	0.589815	-0.838595	0.838595	0.156997	0.797305	0.33537	0.149061	not sig		NO
Q99L45	ENSMUSG00000074656	67204	Eif2s2	eukaryotic translation initiation factor 2, subunit 2 (beta)	67.67	30	30	18.1468	18.2637	18.0596	17.1875	17.5322	17.9377	17.8033	18.1302	17.9419	18.1567	17.5525	17.9585	-0.604221	-0.198196	-0.406025	0.604221	0.0571976	0.052114	0.606039	0.183614	not sig		NO
Q99L47	ENSMUSG00000022403	70356	St13	suppression of tumorigenicity 13	36.93	19	19	22.0286	21.7238	21.9597	21.7777	21.2308	21.5059	22.0423	21.9519	22.1489	21.904	21.5048	22.0477	-0.399251	0.14367	-0.54292	0.54292	0.0317796	0.0954251	0.649377	0.0307143	not sig		NO
Q99LB6	ENSMUSG00000042032	108645	Mat2b	methionine adenosyltransferase II, beta	75.45	29	29	17.6887	17.6765	18.3807	18.0743	16.9648	16.7129	18.1216	17.543	17.6314	17.9153	17.2507	17.7653	-0.664663	-0.149997	-0.514666	0.664663	0.318105	0.318897	0.932092	0.478603	not sig		NO
Q99LC3	ENSMUSG00000026260	67273	Ndufa10	NADH:ubiquinone oxidoreductase subunit A10	68.45	22	22	13.1496	11.5238	12.5257	12.7732	12.8939	11.6261	12.3727	12.8775	12.5643	12.3997	12.4311	12.6048	0.0314007	0.205179	-0.173778	0.205179	0.915525	0.998009	0.919538	0.941372	not sig		NO
Q99LC5	ENSMUSG00000032314	110842	Etfa	electron transferring flavoprotein, alpha polypeptide	66.37	19	19	16.9946	17.124	16.7755	16.2872	16.9101	16.6151	15.6808	15.9847	16.4405	16.9647	16.6042	16.0354	-0.360549	-0.92936	0.568811	0.92936	0.0254202	0.372139	0.0218462	0.131113	not sig		NO
Q99LC8	ENSMUSG00000029388	209354	Eif2b1	eukaryotic translation initiation factor 2B, subunit 1 (alpha)	52.46	18	18	14.996	15.589	15.8229	14.2607	14.3852	15.0523	14.8596	15.4646	15.8395	15.4693	14.5661	15.3879	-0.903254	-0.081437	-0.821817	0.903254	0.0897817	0.107586	0.973392	0.142773	not sig		NO
Q99LD4	ENSMUSG00000025156	209318	Gps1	G protein pathway suppressor 1	52.65	27	27	19.5114	19.4934	19.3054	19.6971	19.3426	19.6836	19.5662	19.4842	19.62	19.4367	19.5744	19.5568	0.137706	0.120076	0.0176298	0.137706	0.465692	0.489082	0.571769	0.986837	not sig		NO
Q99LF4	ENSMUSG00000001783	28088	Rtcb	RNA 2',3'-cyclic phosphate and 5'-OH ligase	69.5	38	38	17.0393	16.8623	17.2006	16.9772	17.2118	16.8781	17.1173	16.6475	16.9604	17.0341	17.0224	16.9084	-0.0117183	-0.12571	0.113991	0.12571	0.70129	0.997049	0.724812	0.765546	not sig		NO
Q99LP6	ENSMUSG00000029198	17713	Grpel1	GrpE-like 1, mitochondrial	70.97	17	17	12.7698	14.7631	14.0007	9.6099	12.8206	10.1798	15.203	12.6133	13.1152	13.8445	10.8701	13.6438	-2.97442	-0.200713	-2.77371	2.97442	0.0704285	0.0884469	0.983058	0.110698	not sig		NO
Q99LR1	ENSMUSG00000032046	76192	Abhd12	abhydrolase domain containing 12	65.83	24	24	16.3392	16.1931	16.1443	16.0587	15.5641	16.0201	16.0868	15.5893	16.0682	16.2255	15.881	15.9148	-0.344587	-0.310773	-0.0338138	0.344587	0.220929	0.248648	0.308201	0.98305	not sig		NO
Q99LX0	ENSMUSG00000028964	57320	Park7	Parkinson disease (autosomal recessive, early onset) 7	85.19	20	20	20.5332	20.2946	20.255	19.6302	20.5291	20.4518	20.0322	20.2356	20.4994	20.3609	20.2037	20.2557	-0.157262	-0.1052	-0.0520624	0.157262	0.841717	0.833139	0.920253	0.979636	not sig		NO
Q99M01	ENSMUSG00000021420	69955	Fars2	phenylalanine-tRNA synthetase 2 (mitochondrial)	56.98	26	26	11.3127	12.6254	15.1283	14.7872	10.8403	14.2698	9.32999	14.6919	11.6613	13.0221	13.2991	11.8944	0.277008	-1.12773	1.40474	1.40474	0.738043	0.987886	0.822255	0.742082	not sig		NO
Q99M08	ENSMUSG00000054091	67704	1810037I17Rik	RIKEN cDNA 1810037I17 gene	47.69	4	4	13.0575	13.3904	13.1256	14.4703	13.932	12.0702	13.0143	12.2071	12.6035	13.1911	13.4908	12.6083	0.299699	-0.582848	0.882547	0.882547	0.416106	0.884631	0.64479	0.397133	not sig		NO
Q99M31	ENSMUSG00000109865	50497	Hspa14	heat shock protein 14	59.14	25	25	11.6894	9.82929	8.28003	9.52164	13.8771	8.21682	9.35531	13.2287	14.201	9.93291	10.5385	12.2617	0.605609	2.32875	-1.72315	2.32875	0.524867	0.951818	0.518519	0.68546	not sig		NO
Q99M87	ENSMUSG00000004069	83945	Dnaja3	DnaJ heat shock protein family (Hsp40) member A3	44.79	23	23	15.4085	16.1821	16.0695	15.8651	10.9627	14.2167	15.9014	14.9787	14.7884	15.8867	13.6815	15.2228	-2.20518	-0.663889	-1.54129	2.20518	0.259077	0.247692	0.854186	0.46586	not sig		NO
Q99MB7	ENSMUSG00000030788	67150	Rnf141	ring finger protein 141	76.96	11	11	16.2107	15.627	15.4024	10.8321	13.0065	13.8576	16.0372	15.77	15.6497	15.7467	12.5654	15.819	-3.18128	0.0722735	-3.25356	3.25356	0.00844151	0.0142247	0.995121	0.0128398	Fresh&MG132 vs.Aged	Cluster 3	YES
Q99MD9	ENSMUSG00000028693	50927	Nasp	nuclear autoantigenic sperm protein (histone-binding)	75.94	64	65	18.5414	18.3492	17.8605	17.9286	17.7961	18.144	18.3325	18.4652	18.448	18.2503	17.9562	18.4152	-0.294136	0.164908	-0.459044	0.459044	0.121609	0.329974	0.67332	0.110202	not sig		NO
Q99MN1	ENSMUSG00000031948	85305	Kars	lysyl-tRNA synthetase	55.97	31	31	15.1931	15.5881	15.3903	14.7637	15.008	12.6548	15.8119	15.9739	15.4817	15.3905	14.1422	15.7558	-1.24832	0.365341	-1.61366	1.61366	0.0927216	0.196124	0.834654	0.0935408	not sig		NO
Q99MN9	ENSMUSG00000032527	66904	Pccb	propionyl Coenzyme A carboxylase, beta polypeptide	65.8	31	31	15.2808	11.0953	12.2575	10.0031	12.2142	12.8213	14.762	15.3274	15.571	12.8779	11.6795	15.2201	-1.19833	2.34228	-3.54061	3.54061	0.074003	0.627088	0.226413	0.0671835	not sig		NO
Q99MP8	ENSMUSG00000029458	72399	Brap	BRCA1 associated protein	69.04	33	33	11.0124	7.75427	11.7339	12.2526	13.4097	13.1397	12.558	12.3634	11.3221	10.1669	12.934	12.0812	2.76713	1.91429	0.852832	2.76713	0.102627	0.0959221	0.259227	0.724836	not sig		NO
Q99MR3	ENSMUSG00000037344	83704	Slc12a9	solute carrier family 12 (potassium/chloride transporters), member 9	43.22	28	28	17.614	17.8868	17.356	17.3924	17.0043	17.7026	17.5045	17.9031	18.0924	17.6189	17.3664	17.8333	-0.25251	0.214387	-0.466897	0.466897	0.253949	0.599552	0.685562	0.229416	not sig		NO
Q99MR6	ENSMUSG00000037364	83701	Srrt	serrate RNA effector molecule homolog (Arabidopsis)	31.43	25	25	15.6736	12.1114	12.8849	13.125	15.6282	15.7745	15.5337	15.8574	12.6022	13.5566	14.8426	14.6644	1.28596	1.1078	0.178161	1.28596	0.636014	0.653095	0.724728	0.991248	not sig		NO
Q99MU3	ENSMUSG00000027951	56417	Adar	adenosine deaminase, RNA-specific	2.04	3	3	17.7589	18.1576	17.155	17.0732	10.7941	17.4897	17.8173	17.7891	18.1384	17.6905	15.119	17.915	-2.57152	0.224458	-2.79598	2.79598	0.293912	0.381212	0.991349	0.329376	not sig		NO
Q99MZ7	ENSMUSG00000026189	111175	Pecr	peroxisomal trans-2-enoyl-CoA reductase	78.88	25	25	21.7769	21.7238	21.4837	21.6754	21.1842	21.6262	22.0322	21.8287	21.8366	21.6615	21.4952	21.8992	-0.166209	0.237715	-0.403924	0.403924	0.105672	0.570783	0.34952	0.0929865	not sig		NO
Q99NB9	ENSMUSG00000025982	81898	Sf3b1	splicing factor 3b, subunit 1	55.6	61	61	12.4698	11.0989	12.6986	12.4478	11.5115	12.8613	14.2143	14.8018	12.7114	12.0891	12.2735	13.9092	0.18444	1.82013	-1.63569	1.82013	0.0865812	0.965494	0.102333	0.141356	not sig		NO
Q99P30	ENSMUSG00000031767	67528	Nudt7	nudix (nucleoside diphosphate linked moiety X)-type motif 7	52.12	13	13	12.202	11.7219	11.7808	15.6075	13.1547	16.2278	17.0821	16.2507	16.9076	11.9016	14.9967	16.7468	3.0951	4.84523	-1.75013	4.84523	0.00265283	0.0197119	0.00226961	0.153657	Fresh vs.Aged&MG132	Cluster 1	YES
Q99P31	ENSMUSG00000063802	66245	Hspbp1	HSPA (heat shock 70kDa) binding protein, cytoplasmic cochaperone 1	81.23	22	22	15.4088	15.4486	14.9916	9.35079	12.853	12.1171	15.5	15.0025	14.9636	15.283	11.4403	15.1554	-3.8427	-0.127608	-3.71509	3.8427	0.00794846	0.0118242	0.988749	0.0138051	Fresh&MG132 vs.Aged	Cluster 3	YES
Q99PG2	ENSMUSG00000049401	72075	Ogfr	opioid growth factor receptor	59.56	29	29	10.2569	14.3096	11.9023	13.2821	10.0018	13.6111	14.5047	14.5865	13.6908	12.1563	12.2983	14.2607	0.142026	2.10438	-1.96235	2.10438	0.299254	0.994054	0.338466	0.381872	not sig		NO
Q99PI5	ENSMUSG00000024052	64898	Lpin2	lipin 2	61.59	44	48	19.3063	19.1053	19.3367	19.4597	19.3534	19.1476	19.1366	19.2668	19.6557	19.2494	19.3202	19.353	0.0707997	0.103573	-0.0327732	0.103573	0.807695	0.898388	0.798756	0.976975	not sig		NO
Q99PT1	ENSMUSG00000025132	192662	Arhgdia	Rho GDP dissociation inhibitor (GDI) alpha	81.86	16	16	18.7833	18.9855	18.7849	18.1059	18.7091	18.7589	18.3814	18.8088	18.8457	18.8512	18.5246	18.6787	-0.326556	-0.172537	-0.154019	0.326556	0.382778	0.35391	0.719809	0.767272	not sig		NO
Q99PV0	ENSMUSG00000020850	192159	Prpf8	pre-mRNA processing factor 8	50.45	107	107	14.8472	15.0963	14.6649	15.0261	10.6585	14.9607	14.6024	15.0554	14.9657	14.8695	13.5484	14.8745	-1.32102	0.00503038	-1.32605	1.32605	0.482436	0.542724	0.99999	0.540446	not sig		NO
Q9CPN8	ENSMUSG00000029814	140488	Igf2bp3	insulin-like growth factor 2 mRNA binding protein 3	55.61	29	30	17.1936	17.2439	16.7568	16.9129	16.9136	17.1054	17.1958	17.1655	17.1753	17.0648	16.9773	17.1789	-0.087454	0.114088	-0.201542	0.201542	0.394561	0.805103	0.69777	0.367006	not sig		NO
Q9CPQ1	ENSMUSG00000014313	12864	Cox6c	cytochrome c oxidase subunit 6C	64.47	11	11	20.7383	20.1639	20.1758	20.2412	19.8276	19.8804	20.4506	20.1737	20.3967	20.3593	19.9831	20.3403	-0.376251	-0.0189974	-0.357254	0.376251	0.186935	0.223923	0.995041	0.251942	not sig		NO
Q9CPQ8	ENSMUSG00000038717	27425	Atp5l	ATP synthase, H+ transporting, mitochondrial F0 complex, subunit G	61.17	7	7	17.6453	17.8112	17.5303	17.0662	16.588	17.8399	17.61	17.7273	18.4043	17.6623	17.1647	17.9139	-0.497568	0.251635	-0.749203	0.749203	0.195371	0.417168	0.779122	0.181848	not sig		NO
Q9CPR4	ENSMUSG00000062328	319195	Rpl17	ribosomal protein L17	62.5	18	18	14.3146	14.5026	13.5635	13.2658	10.7621	13.6489	13.6193	14.3819	13.3569	14.1269	12.5589	13.786	-1.56796	-0.340839	-1.22713	1.56796	0.209894	0.212312	0.909486	0.353066	not sig		NO
Q9CPU0	ENSMUSG00000024026	109801	Glo1	glyoxalase 1	82.61	15	15	17.942	17.9045	16.987	17.8006	17.0891	17.7612	17.6628	17.9633	17.9417	17.6112	17.5503	17.8559	-0.0608963	0.244724	-0.30562	0.30562	0.635119	0.981097	0.745356	0.639977	not sig		NO
Q9CPU4	ENSMUSG00000026688	66447	Mgst3	microsomal glutathione S-transferase 3	55.56	7	7	18.4519	18.2116	18.3523	18.362	17.7976	18.9	18.2955	18.2459	18.7649	18.3386	18.3532	18.4354	0.014612	0.096841	-0.0822291	0.096841	0.941163	0.998678	0.944093	0.95926	not sig		NO
Q9CPV4	ENSMUSG00000017286	67201	Glod4	glyoxalase domain containing 4	79.53	22	22	15.0369	14.7484	14.9327	14.7354	14.3961	15.2842	15.0976	15.1124	15.5776	14.906	14.8052	15.2625	-0.100776	0.356535	-0.457311	0.457311	0.251739	0.919703	0.40382	0.25366	not sig		NO
Q9CQ36	ENSMUSG00000030042	66979	Pole4	polymerase (DNA-directed), epsilon 4 (p12 subunit)	64.41	6	6	13.8175	9.32051	13.5247	13.0028	14.3465	12.6738	12.1111	13.2771	13.7448	12.2209	13.341	13.0443	1.12011	0.823407	0.296699	1.12011	0.694645	0.688686	0.812664	0.972601	not sig		NO
Q9CQ43	ENSMUSG00000027203	110074	Dut	deoxyuridine triphosphatase	61.73	10	10	14.4788	13.829	14.6656	14.9766	15.3521	15.243	14.3003	14.5296	14.7261	14.3245	15.1906	14.5187	0.866094	0.194212	0.671882	0.866094	0.0291649	0.0296998	0.725241	0.0776857	not sig		NO
Q9CQ56	ENSMUSG00000002395	67023	Use1	unconventional SNARE in the ER 1 homolog (S. cerevisiae)	58.52	18	18	16.6287	17.271	10.6163	11.9243	10.7101	13.1244	16.4402	16.3736	12.8721	14.8386	11.9196	15.2287	-2.91904	0.390018	-3.30906	3.30906	0.288301	0.391043	0.980499	0.313591	not sig		NO
Q9CQ60	ENSMUSG00000031807	66171	Pgls	6-phosphogluconolactonase	72.76	15	15	17.1272	16.6594	16.6336	16.5687	16.1048	16.2957	17.1842	16.9273	17.0898	16.8067	16.3231	17.0671	-0.483667	0.260357	-0.744025	0.744025	0.017108	0.0829828	0.383746	0.0150413	not sig		NO
Q9CQ65	ENSMUSG00000062937	66902	Mtap	methylthioadenosine phosphorylase	88.69	26	26	16.3569	16.1271	15.317	15.5627	15.8555	16.452	15.8311	16.3039	16.6234	15.9337	15.9567	16.2528	0.023053	0.319128	-0.296075	0.319128	0.668992	0.998013	0.698822	0.732706	not sig		NO
Q9CQ69	ENSMUSG00000044894	22272	Uqcrq	ubiquinol-cytochrome c reductase, complex III subunit VII	60.98	9	9	12.4473	14.9414	13.2456	15.7043	13.8171	12.0648	15.0272	12.8498	12.0141	13.5448	13.8621	13.297	0.317305	-0.247751	0.565056	0.565056	0.907921	0.966798	0.97958	0.89964	not sig		NO
Q9CQ71	ENSMUSG00000012483	68240	Rpa3	replication protein A3	90.08	9	9	17.04	11.8103	16.7578	17.179	16.4717	17.3515	16.9273	17.5701	17.7741	15.2027	17.0007	17.4238	1.79804	2.22116	-0.423117	2.22116	0.321072	0.461552	0.329326	0.952565	not sig		NO
Q9CQ92	ENSMUSG00000019054	66437	Fis1	fission, mitochondrial 1	38.16	8	8	16.7087	16.0452	16.5675	16.4826	16.9372	16.7289	16.6914	16.5772	17.3661	16.4405	16.7163	16.8782	0.27578	0.437764	-0.161984	0.437764	0.354377	0.614234	0.332498	0.837383	not sig		NO
Q9CQA3	ENSMUSG00000009863	67680	Sdhb	succinate dehydrogenase complex, subunit B, iron sulfur (Ip)	70.21	20	21	15.6329	15.9176	15.9742	16.1083	15.8811	15.9464	16.2235	15.9914	16.3349	15.8416	15.9786	16.1833	0.137013	0.341696	-0.204683	0.341696	0.1021	0.580259	0.0901254	0.332794	not sig		NO
Q9CQC7	ENSMUSG00000022820	100042503	Ndufb4	NADH:ubiquinone oxidoreductase subunit B4	54.26	7	7	13.8913	12.8296	10.649	11.9977	12.63	13.8287	14.2697	14.0573	15.2881	12.4567	12.8188	14.5384	0.36215	2.08171	-1.71956	2.08171	0.141126	0.923452	0.149751	0.242606	not sig		NO
Q9CQD1	ENSMUSG00000017831	271457	Rab5a	RAB5A, member RAS oncogene family	78.14	8	8	14.92	15.0887	14.9477	15.3586	15.0355	16.0206	15.2296	15.5445	15.7163	14.9855	15.4715	15.4968	0.486075	0.511323	-0.0252483	0.511323	0.178639	0.241962	0.215087	0.995094	not sig		NO
Q9CQE5	ENSMUSG00000030844	67865	Rgs10	regulator of G-protein signalling 10	51.93	9	9	15.306	16.1918	15.5311	15.1669	13.7296	14.7687	14.5011	14.8035	15.4528	15.6763	14.5551	14.9191	-1.12118	-0.757145	-0.364038	1.12118	0.128386	0.119053	0.313379	0.73213	not sig		NO
Q9CQE6	ENSMUSG00000019857	66403	Asf1a	anti-silencing function 1A histone chaperone	48.04	5	6	17.3623	17.2628	17.3396	17.6748	17.473	17.9131	17.323	17.6961	17.9577	17.3216	17.6869	17.6589	0.365357	0.337336	0.0280212	0.365357	0.168454	0.197527	0.23889	0.987376	not sig		NO
Q9CQE7	ENSMUSG00000005881	66366	Ergic3	ERGIC and golgi 3	32.11	16	16	14.8335	15.3969	12.8574	13.6741	12.8662	14.5331	10.9707	14.5816	13.2737	14.3626	13.6911	12.942	-0.671456	-1.42063	0.74917	1.42063	0.499266	0.830056	0.470149	0.79444	not sig		NO
Q9CQF9	ENSMUSG00000029998	66881	Pcyox1	prenylcysteine oxidase 1	60.59	22	22	15.3477	14.9279	15.0454	16.1954	11.7029	11.7676	14.0318	13.9844	15.8457	15.107	13.222	14.6206	-1.88506	-0.486405	-1.39865	1.88506	0.390522	0.384701	0.928442	0.56907	not sig		NO
Q9CQH3	ENSMUSG00000027673	66046	Ndufb5	NADH:ubiquinone oxidoreductase subunit B5	37.04	11	11	17.3301	11.6556	13.4707	13.002	11.7366	10.0122	15.5573	15.688	11.6445	14.1522	11.5836	14.2966	-2.56854	0.144435	-2.71297	2.71297	0.335776	0.414502	0.996758	0.380072	not sig		NO
Q9CQH7	ENSMUSG00000114133	70533	Gm20075	predicted gene, 20075	72.78	13	13	18.1861	18.4634	18.2116	18.0678	18.0498	18.2943	18.0248	18.1621	18.4127	18.287	18.1373	18.1999	-0.149716	-0.08715	-0.062566	0.149716	0.564398	0.538813	0.798931	0.888828	not sig		NO
Q9CQI3	ENSMUSG00000062014	63985	Gmfb	glia maturation factor, beta	74.65	6	8	14.6052	14.9973	13.878	11.9808	11.6208	14.6393	14.356	15.1948	14.975	14.4935	12.747	14.8419	-1.74653	0.348416	-2.09494	2.09494	0.0978131	0.178514	0.912303	0.105686	not sig		NO
Q9CQI6	ENSMUSG00000031827	72042	Cotl1	coactosin-like 1 (Dictyostelium)	66.9	11	11	15.7466	15.9427	13.3495	12.4198	10.8556	15.6877	15.0424	15.4892	15.822	15.0129	12.9877	15.4512	-2.02525	0.438279	-2.46353	2.46353	0.233911	0.359714	0.944835	0.244081	not sig		NO
Q9CQJ6	ENSMUSG00000023106	68184	Denr	density-regulated protein	56.57	9	9	13.8758	13.35	14.1795	12.7128	13.598	14.0065	13.8281	13.7944	14.0707	13.8018	13.4391	13.8977	-0.36269	0.0959419	-0.458632	0.458632	0.481424	0.623391	0.964953	0.485274	not sig		NO
Q9CQJ7	ENSMUSG00000020415	30939	Pttg1	pituitary tumor-transforming gene 1	41.21	10	10	14.2189	14.4313	14.2283	15.0009	16.1692	15.5633	15.0789	15.6182	14.9813	14.2928	15.5778	15.2261	1.28501	0.933266	0.351747	1.28501	0.0183071	0.0174706	0.063379	0.556802	Fresh vs.Aged	Cluster 1	YES
Q9CQJ8	ENSMUSG00000022354	66218	Ndufb9	NADH:ubiquinone oxidoreductase subunit B9	70.95	11	11	14.7164	15.3396	8.87632	14.6057	10.7843	14.4361	15.0917	14.6944	15.6801	12.9775	13.2754	15.1554	0.297913	2.17796	-1.88004	2.17796	0.527745	0.987606	0.547948	0.631547	not sig		NO
Q9CQM5	ENSMUSG00000020803	52700	Txndc17	thioredoxin domain containing 17	63.41	8	8	14.2127	10.779	12.0067	12.7199	11.8566	13.5579	13.1622	14.1613	14.3561	12.3328	12.7115	13.8932	0.378656	1.5604	-1.18175	1.5604	0.30999	0.9192	0.307506	0.480622	not sig		NO
Q9CQM9	ENSMUSG00000031068	30926	Glrx3	glutaredoxin 3	82.49	30	30	15.1082	15.3274	16.3195	16.0014	9.87915	11.9552	16.3521	15.1938	15.9689	15.585	12.6119	15.8383	-2.97311	0.253249	-3.22635	3.22635	0.140563	0.205449	0.98494	0.166519	not sig		NO
Q9CQN1	ENSMUSG00000005981	68015	Trap1	TNF receptor-associated protein 1	63.03	48	48	16.1784	16.194	16.3574	15.9671	15.9165	16.0107	12.3205	15.7749	15.3954	16.2433	15.9647	14.497	-0.278532	-1.74632	1.46779	1.74632	0.191991	0.948408	0.204909	0.300845	not sig		NO
Q9CQQ0	ENSMUSG00000028295	66291	Smim8	small integral membrane protein 8	40.21	4	4	13.7253	13.5525	12.8256	11.85	12.9742	13.7004	12.486	13.6189	12.093	13.3678	12.8415	12.7326	-0.526274	-0.635151	0.108877	0.635151	0.577725	0.688352	0.589008	0.983142	not sig		NO
Q9CQQ7	ENSMUSG00000000563	11950	Atp5pb	ATP synthase peripheral stalk-membrane subunit b	53.12	18	18	16.1861	15.8696	10.8942	12.447	16.263	15.4556	16.2024	13.2547	15.9756	14.3167	14.7219	15.1442	0.405225	0.827576	-0.422351	0.827576	0.907062	0.974246	0.898248	0.972066	not sig		NO
Q9CQQ8	ENSMUSG00000035215	66094	Lsm7	LSM7 homolog, U6 small nuclear RNA and mRNA degradation associated	49.51	5	5	18.1429	18.3383	17.7509	17.7509	17.1922	17.3322	17.9015	17.8029	18.3916	18.0774	17.4251	18.032	-0.652267	-0.0453822	-0.606885	0.652267	0.0675411	0.0847533	0.981541	0.107112	not sig		NO
Q9CQR2	ENSMUSG00000039001	66481	Rps21	ribosomal protein S21	60.24	6	6	13.9861	12.2185	14.5258	12.4671	12.0526	13.1497	14.0513	13.6498	13.2972	13.5768	12.5565	13.6661	-1.02032	0.0893063	-1.10963	1.10963	0.244935	0.328236	0.989689	0.278355	not sig		NO
Q9CQR4	ENSMUSG00000006717	66834	Acot13	acyl-CoA thioesterase 13	72.14	7	7	14.2884	14.5671	12.3939	12.9593	12.27	14.6187	13.2825	13.9286	12.683	13.7498	13.2827	13.298	-0.467169	-0.451838	-0.0153303	0.467169	0.827514	0.850175	0.8589	0.99982	not sig		NO
Q9CQR6	ENSMUSG00000026753	67857	Ppp6c	protein phosphatase 6, catalytic subunit	51.15	16	16	15.1446	12.7114	12.9721	14.7038	12.2864	9.5836	14.0439	14.9341	15.5708	13.6094	12.1913	14.8496	-1.41808	1.24025	-2.65833	2.65833	0.246845	0.59988	0.671218	0.222469	not sig		NO
Q9CQR7	ENSMUSG00000036835	66340	Psenen	presenilin enhancer gamma secretase subunit	10.89	1	1	14.8257	15.0116	14.3875	14.7011	10.9706	11.3182	10.2003	14.755	15.4619	14.7416	12.33	13.4724	-2.41163	-1.2692	-1.14243	2.41163	0.407201	0.377986	0.738386	0.780287	not sig		NO
Q9CQS7	ENSMUSG00000060461	434423	Dppa5a	developmental pluripotency associated 5A	92.37	9	15	19.4507	18.6753	18.9353	18.7039	18.7633	18.0753	19.2177	19.2258	19.4818	19.0205	18.5142	19.3084	-0.50626	0.28796	-0.79422	0.79422	0.0641192	0.222187	0.562644	0.0570658	not sig		NO
Q9CQS8	ENSMUSG00000053317	66212	Sec61b	Sec61 beta subunit	37.5	3	3	17.456	17.1076	17.2839	16.8519	16.3779	16.9483	17.3671	17.1288	17.3499	17.2825	16.726	17.2819	-0.556494	-0.000573475	-0.555921	0.556494	0.0307899	0.0457154	0.999994	0.0458969	not sig		NO
Q9CQU0	ENSMUSG00000028567	66073	Txndc12	thioredoxin domain containing 12 (endoplasmic reticulum)	72.35	10	10	14.8738	13.2146	14.8182	13.7671	12.2709	12.8405	15.3807	13.2511	12.8815	14.3022	12.9595	13.8378	-1.34273	-0.46446	-0.878272	1.34273	0.345148	0.326135	0.853103	0.587262	not sig		NO
Q9CQV1	ENSMUSG00000014301	66449	Pam16	presequence translocase-asssociated motor 16 homolog (S. cerevisiae)	68.8	8	8	11.9949	11.4379	13.0199	12.2144	12.4367	13.677	12.5004	10.3751	14.9177	12.1509	12.776	12.5977	0.625118	0.446838	0.17828	0.625118	0.867857	0.863308	0.926792	0.987839	not sig		NO
Q9CQV7	ENSMUSG00000027679	67713	Dnajc19	DnaJ heat shock protein family (Hsp40) member C19	66.38	10	11	14.2846	11.9266	9.94758	13.7977	12.2224	14.3691	13.5342	14.4833	15.0447	12.0529	13.4631	14.3541	1.41013	2.30114	-0.891008	2.30114	0.236007	0.510849	0.216137	0.750597	not sig		NO
Q9CQV8	ENSMUSG00000018326	54401	Ywhab	tyrosine 3-monooxygenase/tryptophan 5-monooxygenase activation protein, beta polypeptide	70.33	11	11	19.6259	19.4736	19.3987	19.259	19.3698	19.379	19.2576	19.3275	19.7008	19.4994	19.3359	19.4286	-0.163471	-0.070753	-0.0927183	0.163471	0.487981	0.460327	0.850572	0.761361	not sig		NO
Q9CQW1	ENSMUSG00000002741	56418	Ykt6	YKT6 v-SNARE homolog (S. cerevisiae)	80.81	15	16	16.7042	16.3665	16.6928	13.5389	16.6467	12.761	15.0907	10.8046	11.946	16.5878	14.3155	12.6138	-2.27232	-3.97406	1.70174	3.97406	0.0824478	0.319735	0.0715274	0.500187	not sig		NO
Q9CQW2	ENSMUSG00000030105	67166	Arl8b	ADP-ribosylation factor-like 8B	72.04	7	14	18.8795	18.916	18.6451	18.5464	18.4013	18.664	19.2365	19.0616	19.3189	18.8135	18.5373	19.2057	-0.276266	0.392149	-0.668415	0.668415	0.00288608	0.105729	0.0293699	0.00237391	not sig		NO
Q9CQW9	ENSMUSG00000025492	66141	Ifitm3	interferon induced transmembrane protein 3	48.91	4	5	12.0379	16.0504	14.9846	10.9415	13.6136	12.9865	12.9819	15.1722	15.3035	14.3576	12.5138	14.4859	-1.84377	0.128249	-1.97202	1.97202	0.322585	0.405326	0.994899	0.36315	not sig		NO
Q9CQX8	ENSMUSG00000061474	66128	Mrps36	mitochondrial ribosomal protein S36	74.51	7	7	13.9829	13.4032	13.579	13.606	12.292	12.5313	12.3032	12.5344	13.3932	13.655	12.8098	12.7436	-0.845281	-0.911449	0.0661682	0.911449	0.157075	0.223815	0.185978	0.988132	not sig		NO
Q9CQY1	ENSMUSG00000032905	67526	Atg12	autophagy related 12	24.11	5	5	17.3116	17.416	17.0452	17.4772	13.7935	17.4767	16.8237	17.2501	17.5133	17.2576	16.2491	17.1957	-1.00848	-0.0619221	-0.946556	1.00848	0.571834	0.609713	0.99797	0.64399	not sig		NO
Q9CQY6	ENSMUSG00000024208	67267	Uqcc2	ubiquinol-cytochrome c reductase complex assembly factor 2	63.24	8	8	14.5779	14.3711	11.1921	14.6432	14.963	14.9405	14.201	14.5272	14.8217	13.3804	14.8489	14.5166	1.46853	1.13628	0.332257	1.46853	0.310407	0.311102	0.470982	0.930055	not sig		NO
Q9CQZ5	ENSMUSG00000022450	67130	Ndufa6	NADH:ubiquinone oxidoreductase subunit A6	58.78	8	8	12.8908	13.1496	11.8011	12.2868	13.5412	14.2969	11.5968	11.9653	13.435	12.6139	13.375	12.3324	0.761133	-0.281485	1.04262	1.04262	0.405803	0.590373	0.925024	0.397718	not sig		NO
Q9CQZ6	ENSMUSG00000026032	66495	Ndufb3	NADH:ubiquinone oxidoreductase subunit B3	42.31	5	5	10.7777	12.7947	13.126	9.80963	11.4111	11.402	14.4726	13.253	13.9954	12.2328	10.8742	13.907	-1.35855	1.67422	-3.03277	3.03277	0.0246733	0.276991	0.168655	0.0206044	Aged vs.MG132	Cluster 2	YES
Q9CR00	ENSMUSG00000029440	67151	Psmd9	proteasome (prosome, macropain) 26S subunit, non-ATPase, 9	51.8	13	13	19.4675	19.2801	19.348	18.7434	19.2334	19.0184	19.2638	19.5025	19.9325	19.3652	18.9984	19.5663	-0.366818	0.201061	-0.567879	0.567879	0.0770143	0.243782	0.606956	0.0692128	not sig		NO
Q9CR16	ENSMUSG00000027804	67738	Ppid	peptidylprolyl isomerase D (cyclophilin D)	78.11	31	31	14.8609	14.6179	15.1464	15.2857	16.4131	14.7914	12.6336	14.7125	14.9577	14.8751	15.4968	14.1013	0.621688	-0.773797	1.39549	1.39549	0.238227	0.686809	0.569375	0.214929	not sig		NO
Q9CR26	ENSMUSG00000019868	66201	Vta1	vesicle (multivesicular body) trafficking 1	41.42	12	12	16.2381	15.4427	15.4938	16.6299	14.2961	16.3731	15.7708	16.1642	16.367	15.7249	15.7663	16.1006	0.0414492	0.375765	-0.334316	0.375765	0.825392	0.997792	0.838387	0.86901	not sig		NO
Q9CR41	ENSMUSG00000027245	67693	Hypk	huntingtin interacting protein K	76.03	10	10	16.3051	15.6202	15.175	14.8174	15.7398	15.7608	15.1539	16.4645	16.0217	15.7001	15.4393	15.88	-0.260747	0.179921	-0.440668	0.440668	0.676578	0.85632	0.927852	0.655166	not sig		NO
Q9CR51	ENSMUSG00000039105	66290	Atp6v1g1	ATPase, H+ transporting, lysosomal V1 subunit G1	54.24	9	9	16.0275	15.6924	15.2466	15.2384	16.0317	15.7546	15.4415	16.1749	16.2404	15.6555	15.6749	15.9523	0.0194124	0.296775	-0.277363	0.296775	0.638319	0.998177	0.671584	0.704244	not sig		NO
Q9CR57	ENSMUSG00000025794	67115	Rpl14	ribosomal protein L14	35.94	8	8	17.9125	17.5868	17.4343	17.1574	17.6441	17.308	17.326	17.7618	17.2896	17.6445	17.3699	17.4591	-0.274694	-0.185408	-0.0892862	0.274694	0.446139	0.429059	0.659744	0.903158	not sig		NO
Q9CR62	ENSMUSG00000014606	67863	Slc25a11	solute carrier family 25 (mitochondrial carrier oxoglutarate carrier), member 11	65.29	18	18	11.3177	16.7714	17.2984	17.4993	12.6119	17.1295	12.6556	12.977	17.0049	15.1292	15.7469	14.2125	0.617733	-0.916677	1.53441	1.53441	0.80776	0.961952	0.918746	0.793345	not sig		NO
Q9CR68	ENSMUSG00000038462	66694	Uqcrfs1	ubiquinol-cytochrome c reductase, Rieske iron-sulfur polypeptide 1	62.41	18	18	12.5489	13.1723	12.876	12.2647	10.5205	16.9148	11.2769	12.7481	16.843	12.8657	13.2333	13.6227	0.367629	0.756937	-0.389308	0.756937	0.936187	0.982864	0.929989	0.98081	not sig		NO
Q9CR86	ENSMUSG00000008393	52502	Carhsp1	calcium regulated heat stable protein 1	86.49	12	12	18.1401	17.521	17.9724	17.3902	17.0778	17.6359	18.1936	18.2117	17.9336	17.8779	17.368	18.1129	-0.509899	0.235077	-0.744976	0.744976	0.0328361	0.117582	0.547538	0.0300324	not sig		NO
Q9CRB9	ENSMUSG00000053768	66075	Chchd3	coiled-coil-helix-coiled-coil-helix domain containing 3	59.47	18	18	16.9651	17.1843	17.2324	17.3378	16.693	17.2958	16.9593	17.2837	17.3435	17.1273	17.1089	17.1955	-0.0183769	0.0682441	-0.086621	0.086621	0.908925	0.995676	0.942521	0.909567	not sig		NO
Q9CRC0	ENSMUSG00000096145	27973	Vkorc1	vitamin K epoxide reductase complex, subunit 1	8.07	1	1	14.9623	15.3193	15.5521	15.9924	12.5067	12.279	15.514	11.9596	16.3037	15.2779	13.5927	14.5924	-1.68523	-0.685475	-0.999759	1.68523	0.550116	0.525018	0.889687	0.784068	not sig		NO
Q9CRC9	ENSMUSG00000029209	67980	Gnpda2	glucosamine-6-phosphate deaminase 2	89.49	20	22	13.0145	9.28912	12.8561	12.5844	11.257	12.1791	11.8852	12.7589	11.8133	11.7199	12.0069	12.1525	0.286947	0.432547	-0.1456	0.432547	0.920316	0.961569	0.915488	0.989911	not sig		NO
Q9CRD0	ENSMUSG00000029152	68095	Ociad1	OCIA domain containing 1	78.95	19	19	18.8189	18.7813	18.3029	17.8277	18.0101	17.8009	17.9536	18.6983	19.1185	18.6344	17.8796	18.5901	-0.754809	-0.0442345	-0.710574	0.754809	0.0922439	0.115405	0.989139	0.138145	not sig		NO
Q9CRY7	ENSMUSG00000061666	66569	Gdpd1	glycerophosphodiester phosphodiesterase domain containing 1	73.89	29	29	21.3058	21.0541	20.887	20.9693	20.6407	21.1461	21.0589	21.2477	21.2473	21.0823	20.9187	21.1846	-0.163568	0.102372	-0.26594	0.26594	0.333373	0.607345	0.814179	0.31046	not sig		NO
Q9CT10	ENSMUSG00000002372	71810	Ranbp3	RAN binding protein 3	42.36	17	17	11.4465	13.069	17.5039	13.6028	17.3362	16.6456	10.6312	10.6717	11.5736	14.0065	15.8615	10.9588	1.85502	-3.04765	4.90267	4.90267	0.0814127	0.576013	0.271994	0.0721853	not sig		NO
Q9CWD8	ENSMUSG00000035142	76826	Nubpl	nucleotide binding protein-like	51.1	14	14	15.0595	14.8071	15.2226	15.0751	14.8853	14.7062	14.9247	14.482	15.3547	15.0297	14.8889	14.9205	-0.140847	-0.109215	-0.0316313	0.140847	0.837071	0.837	0.897375	0.990803	not sig		NO
Q9CWE6	ENSMUSG00000032346	67968	Ooep	oocyte expressed protein	47.56	14	14	21.7599	21.1451	21.8619	21.9727	21.3101	21.0567	21.8682	21.6029	21.6948	21.5889	21.4465	21.722	-0.14246	0.133005	-0.275465	0.275465	0.665879	0.881937	0.896003	0.641202	not sig		NO
Q9CWF2	ENSMUSG00000045136	73710	Tubb2b	tubulin, beta 2B class IIB	86.52	2	3	18.7475	16.7162	18.7933	18.7902	18.1917	18.5415	18.4164	18.2691	18.6894	18.0857	18.5078	18.4583	0.422132	0.372633	0.0494989	0.422132	0.74411	0.760849	0.806428	0.996071	not sig		NO
Q9CWJ9	ENSMUSG00000026192	108147	Atic	5-aminoimidazole-4-carboxamide ribonucleotide formyltransferase/IMP cyclohydrolase	74.49	36	36	16.0062	15.7648	15.9088	15.4959	15.5608	16.0901	15.9256	15.8401	16.3765	15.8933	15.7156	16.0474	-0.177637	0.154119	-0.331756	0.331756	0.360379	0.697351	0.759277	0.332094	not sig		NO
Q9CWM4	ENSMUSG00000024346	67199	Pfdn1	prefoldin 1	82.79	12	12	17.807	17.2042	17.9461	17.5361	10.9853	13.5474	17.6547	17.7819	17.8709	17.6524	14.0229	17.7692	-3.62949	0.116747	-3.74623	3.74623	0.0901674	0.129322	0.99695	0.117594	not sig		NO
Q9CWN7	ENSMUSG00000003135	52846	Cnot11	CCR4-NOT transcription complex, subunit 11	38.42	13	13	15.1047	14.2903	14.8344	12.2516	14.3225	13.6059	15.1459	15.1026	12.6225	14.7431	13.3933	14.2903	-1.34978	-0.452766	-0.897015	1.34978	0.348705	0.330946	0.862989	0.582686	not sig		NO
Q9CWU5	ENSMUSG00000092622	66991	Khdc3	KH domain containing 3, subcortical maternal complex member	93.41	48	48	22.1181	21.6413	22.0702	22.2631	21.5939	21.6656	22.2274	22.0688	21.9934	21.9432	21.8409	22.0965	-0.102369	0.153287	-0.255655	0.255655	0.540494	0.889776	0.774423	0.515714	not sig		NO
Q9CWU9	ENSMUSG00000035351	69736	Nup37	nucleoporin 37	51.23	12	12	13.0377	12.8616	11.757	14.1474	12.1595	13.1566	14.4537	11.0327	14.4831	12.5521	13.1545	13.3232	0.602375	0.77105	-0.168675	0.77105	0.76964	0.850461	0.770374	0.987054	not sig		NO
Q9CWW6	ENSMUSG00000079480	69713	Pin4	protein (peptidyl-prolyl cis/trans isomerase) NIMA-interacting, 4 (parvulin)	54.96	7	7	16.0248	13.2975	10.2379	13.4428	6.90773	15.9136	14.8759	15.6651	15.4766	13.1867	12.088	15.3392	-1.09867	2.15247	-3.25114	3.25114	0.486288	0.907103	0.699271	0.467534	not sig		NO
Q9CWZ3	ENSMUSG00000038374	60365	Rbm8a	RNA binding motif protein 8a	62.64	8	8	12.2307	13.7875	11.4499	7.48372	12.7052	12.0329	12.7579	13.8185	12.5442	12.4894	10.7406	13.0402	-1.74878	0.550791	-2.29957	2.29957	0.33867	0.507844	0.928045	0.336646	not sig		NO
Q9CX00	ENSMUSG00000031729	71955	Ist1	increased sodium tolerance 1 homolog (yeast)	50.28	17	18	17.5516	17.2762	17.3917	16.946	17.2578	17.2374	17.3798	17.5769	17.4154	17.4065	17.147	17.4574	-0.259447	0.0508929	-0.31034	0.31034	0.0749561	0.142973	0.901064	0.0817759	not sig		NO
Q9CX34	ENSMUSG00000022024	67955	Sugt1	SGT1, suppressor of G2 allele of SKP1 (S. cerevisiae)	83.04	46	46	20.5727	20.4248	20.3612	20.0152	20.0634	20.1148	19.9632	20.1988	20.7788	20.4529	20.0644	20.3136	-0.388469	-0.13931	-0.249159	0.388469	0.239602	0.222049	0.784725	0.489718	not sig		NO
Q9CX56	ENSMUSG00000030591	57296	Psmd8	proteasome (prosome, macropain) 26S subunit, non-ATPase, 8	42.21	15	15	17.0484	11.6651	12.8916	14.5865	11.5306	10.0744	15.0933	12.874	14.8036	13.8684	12.0638	14.2569	-1.80456	0.388559	-2.19312	2.19312	0.477803	0.60472	0.97498	0.488906	not sig		NO
Q9CX66	ENSMUSG00000020255	28109	D10Wsu102e	DNA segment, Chr 10, Wayne State University 102, expressed	95.14	14	14	17.639	17.3272	17.0034	17.408	17.1752	18.3359	16.8846	16.4319	17.0333	17.3232	17.6397	16.7833	0.31652	-0.539898	0.856417	0.856417	0.129548	0.668767	0.351827	0.116956	not sig		NO
Q9CXF4	ENSMUSG00000020130	66687	Tbc1d15	TBC1 domain family, member 15	64.08	42	42	18.2754	17.9701	18.0519	19.3119	19.4623	19.0598	18.6181	18.4824	18.331	18.0991	19.278	18.4772	1.17885	0.378072	0.800779	1.17885	0.000406357	0.000360798	0.0772274	0.00288358	Fresh vs.Aged	Cluster 1	YES
[truncated: 347 more rows]
