# Supplementary material for: Single-Cell Multi-Omics Analysis of In Vitro Post-Ovulatory–Aged Oocytes Revealed Aging-Dependent Protein Degradation
Source: Mol Cell Proteomics. 2024 Nov 20;24(1):100882. doi: 10.1016/j.mcpro.2024.100882 (PMC11728983; doi:10.1016/j.mcpro.2024.100882)
Supplement: Supplementary Table S9 [file mmc12.xlsx]

## Sheet: Header annotation
Colum name	Annotation
Fresh_mean	Mean Log2 quantitative values of Fresh group oocytes by single-cell phosphoproteomics
Aged_mean	Mean Log2 quantitative values of Aged group oocytes by single-cell phosphoproteomics
MG132_mean	Mean Log2 Normalized quantitative values of MG132 group oocytes by single-cell phosphoproteomics
Log2FC (Aged/Fresh)	Log2 fold change of ratio of phosphopeptide quantitative values in the Aged/Fresh group oocyte
Log2FC (MG132/Fresh)	Log2 fold change of ratio of phosphopeptide quantitative values in the MG132/Fresh group oocyte
Log2FC (Aged/MG132)	Log2 fold change of ratio of phosphopeptide quantitative values in the Aged/MG132 group oocyte
MaxFC	Maximal ratio between groups of quantitative values of phosphopeptides in oocytes
FDR-q	FDR q value of one-way ANOVA test adjusted by the Benjamini–Hochberg method
Aged/Fresh-posthoc	p value of post-hoc Tukey’s Honestly Significant Difference (HSD) test performed between Aged/Fresh group
MG132/Fresh-posthoc	p value of post-hoc Tukey’s Honestly Significant Difference (HSD) test performed between MG132/Fresh group
Aged/MG132-posthoc	p value of post-hoc Tukey’s Honestly Significant Difference (HSD) test performed between Aged/MG132 group
DE_groups	The group of differential gene that filtered based on p value of post-hoc Tukey’s Honestly Significant Difference (HSD) test and Log2FC
	for instance, "Fresh vs. Aged" means that the phosphopeptide is a differential phosphopeptide between the Fresh and Aged groups,
	and the "Fresh & MG132 vs. Aged" refers to phosphopeptides that are differentially expressed between Fresh and Aged groups and between MG132 and Aged groups, but are not differentially expressed between Fresh and MG132 groups.
Cluster	Cluster corresponding to patterns of differentially expressed phosphopeptides in the heatmap
Diff	Differential phosphopeptides

## Sheet: S9
Supplementary Table S9. Quantification of mouse fresh, aged and MG132-treated oocyte phosphopeptides by single-cell phosphoproteomic analysis
Protein.ID	ENSEMBL	ENTREZID	SYMBOL	GENENAME	Stripped.Sequence	Modified.Sequence	Precursor.Charge	Precursor.Id	Mass/Charge	Probability	Score	Multiplicity	Fresh.R1	Fresh.R2	Fresh.R3	Aged.R1	Aged.R2	Aged.R3	MG132.R1	MG132.R2	MG132.R3	Fresh_mean	Aged_mean	MG132_mean	Log2FC (Aged/Fresh)	Log2FC (MG132/Fresh)	Log2FC (Aged/MG132)	MaxFC	FDR-q	Aged/Fresh-posthoc	MG132/Fresh-posthoc	Aged/MG132-posthoc	DE_groups	Cluster	Diff
Q9CR57	ENSMUSG00000025794	67115	Rpl14	ribosomal protein L14	AAILKASPK	AAILKAS(Phospho)PK	2	AAILKAS(Phospho)PK2	489.774	1	28.528	___1	0.863492	1.00351	1.17391	0.997983	1.1541	0.94885	0.933821	0.954991	0.969345	1.01364	1.03365	0.952719	0.0282022	-0.089416	0.117618	0.117618	0.660659	0.97289	0.782456	0.657064	not sig		NO
Q8VEL2	ENSMUSG00000030269	97287	Mtmr14	myotubularin related protein 14	AATPSPSGAIGGLLEQFAR	AAT(Phospho)PSPSGAIGGLLEQFAR	2	AAT(Phospho)PSPSGAIGGLLEQFAR2	921.993	1	42.99	___1	0.035026	0.0541843	0.00513981	5.96116	0.00191698	0.0692333	0.946488	0.957075	0.969772	0.0314501	2.01077	0.957778	5.99854	4.92856	1.06999	5.99854	0.510348	0.481478	0.838271	0.797713	not sig		NO
P09405	ENSMUSG00000026234	17975	Ncl	nucleolin	AAVPTPAKK	AAVPT(Phospho)PAKK	2	AAVPT(Phospho)PAKK2	441.774	0.9957	17.691	___1	0.892162	0.911427	0.7603	0.791839	1.83953	1.18483	0.787993	1.09999	0.731929	0.85463	1.27207	0.873304	0.573802	0.031185	0.542617	0.573802	0.289674	0.335072	0.997352	0.363344	not sig		NO
Q8VDF2	ENSMUSG00000001228	18140	Uhrf1	ubiquitin-like, containing PHD and RING finger domains, 1	ALEQGPSSSKTGK	ALEQGPS(Phospho)SSKTGK	2	ALEQGPS(Phospho)SSKTGK2	685.322	1	24.084	___1	0.383676	1.84558	1.46188	1.45207	0.0419829	1.81393	0.414348	0.796345	0.790193	1.23038	1.10266	0.666962	-0.158116	-0.883426	0.72531	0.883426	0.61697	0.973482	0.616825	0.741991	not sig		NO
P09405	ENSMUSG00000026234	17975	Ncl	nucleolin	ALVPTPGKK	ALVPT(Phospho)PGKK	2	ALVPT(Phospho)PGKK2	455.791	1	18.783	___1	0.681939	1.10564	0.872271	1.44455	1.73539	1.24841	0.562904	0.850568	0.797358	0.886616	1.47612	0.736943	0.735426	-0.266757	1.00218	1.00218	0.0105082	0.0301039	0.66808	0.0111374	Aged vs. MG132	Cluster 1	YES
Q60949	ENSMUSG00000029174	57915	Tbc1d1	TBC1 domain family, member 1	ANHLGDTDGTPVKTR	ANHLGDTDGT(Phospho)PVKTR	3	ANHLGDTDGT(Phospho)PVKTR3	554.593	1	31.21	___1	0.0549925	0.574535	0.52943	0.0139442	1.60026	3.14353	0.218624	0.13957	2.72511	0.386319	1.58591	1.02777	2.03745	1.41165	0.625798	2.03745	0.53699	0.508615	0.810788	0.851995	not sig		NO
Q3UX83	ENSMUSG00000075023	381411	Accsl	1-aminocyclopropane-1-carboxylate synthase (non-functional)-like	ANSDTQTPSHFK	ANSDTQT(Phospho)PSHFK	2	ANSDTQT(Phospho)PSHFK2	706.798	1	26.779	___1	0.358382	3.70586	0.308034	0.403806	0.0548424	0.623988	0.116418	0.0336075	3.39506	1.45743	0.360879	1.1817	-2.01384	-0.302565	-1.71127	2.01384	0.694387	0.69036	0.975432	0.807852	not sig		NO
Q8VIK3	ENSMUSG00000042279	171506	H1f8	H1.8 linker histone	APGSVSSVSSSSFPSRDTSPSGSCGLPGADKPGPSCR	APGSVSSVSSSSFPS(Phospho)RDTSPSGSC(Carbamidomethyl)GLPGADKPGPSC(Carbamidomethyl)R	4	APGSVSSVSSSSFPS(Phospho)RDTSPSGSC(Carbamidomethyl)GLPGADKPGPSC(Carbamidomethyl)R4	926.404	1	48.35	___1	0.823465	0.371633	0.819915	1.18037	2.07574	0.874522	0.831811	1.1124	0.910138	0.671671	1.37688	0.951451	1.03557	0.502375	0.533199	1.03557	0.174034	0.156843	0.68369	0.442894	not sig		NO
O89079	ENSMUSG00000055681	59042	Cope	coatomer protein complex, subunit epsilon	APPVPGAVSGGSGEVDELFDVK	APPVPGAVS(Phospho)GGSGEVDELFDVK	2	APPVPGAVS(Phospho)GGSGEVDELFDVK2	1104.02	1	31.068	___1	0.469092	0.270538	0.0684236	1.05369	0.00413112	1.60297	5.11697	0.289989	0.124192	0.269351	0.886932	1.84372	1.71933	2.77506	-1.05572	2.77506	0.556263	0.899179	0.532441	0.779692	not sig		NO
Q9R1M5	ENSMUSG00000015721	23968	Nlrp5	NLR family, pyrin domain containing 5	ARGLEEEQKSESTMSPSENVSR	ARGLEEEQKSEST(Phospho)MSPSENVSR	3	ARGLEEEQKSEST(Phospho)MSPSENVSR3	849.708	1	49.469	___1	1.25375	0.136597	1.60028	0.132987	0.000793944	4.95611	0.343879	0.0851368	0.490468	0.996875	1.69663	0.306495	0.767187	-1.70155	2.46874	2.46874	0.626717	0.871146	0.874277	0.600354	not sig		NO
Q7M753	ENSMUSG00000037514	74450	Pank2	pantothenate kinase 2	ASSAAPSGSGEAESVRR	ASS(Phospho)AAPSGSGEAESVRR	3	ASS(Phospho)AAPSGSGEAESVRR3	566.921	1	34.916	___1	1.57293	3.17007	3.93019	0.0768342	0.0104641	0.0350703	0.0405044	0.0119318	0.152012	2.89106	0.0407895	0.0681493	-6.14726	-5.40676	-0.740501	6.14726	0.00358532	0.00579662	0.0060774	0.998724	Fresh vs. Aged&MG132	Cluster 2	YES
Q80W85	ENSMUSG00000047911	328440	Npm2	nucleophosmin/nucleoplasmin 2	ASVLPMVTVSGIELSPPVTFR	ASVLPMVTVSGIELS(Phospho)PPVTFR	2	ASVLPMVTVSGIELS(Phospho)PPVTFR2	1108.61	1	51.472	___1	0.00875764	0.0156247	0.0435411	0.0184766	0.254774	0.601985	2.31735	2.02638	3.71311	0.0226412	0.291745	2.68561	3.68769	6.89016	-3.20247	6.89016	0.00183518	0.824317	0.00242728	0.00418226	Fresh&Aged vs. MG132	Cluster 2	YES
P57776	ENSMUSG00000055762	66656	Eef1d	eukaryotic translation elongation factor 1 delta (guanine nucleotide exchange protein)	ATAPQTQHVSPMR	ATAPQTQHVS(Phospho)PM(Oxidation)R	2	ATAPQTQHVS(Phospho)PM(Oxidation)R2	760.341	1	36.345	___1	0.850148	1.20107	0.217066	1.76296	0.0484723	2.5873	0.765177	0.0112803	1.55654	0.756093	1.46624	0.777664	0.955488	0.0405831	0.914904	0.955488	0.587497	0.632547	0.999543	0.648869	not sig		NO
Q9JJ11	ENSMUSG00000037313	21335	Tacc3	transforming, acidic coiled-coil containing protein 3	ATNVTFQTPPRDPQTHR	ATNVTFQT(Phospho)PPRDPQTHR	3	ATNVTFQT(Phospho)PPRDPQTHR3	683.325	1	13.621	___1	0.127498	0.0202307	3.73827	0.441808	0.019303	0.161583	3.99636	0.0089239	0.486019	1.29533	0.207565	1.4971	-2.64169	0.20885	-2.85054	2.85054	0.647725	0.74027	0.98918	0.660762	not sig		NO
Q80VC9	ENSMUSG00000044433	69697	Camsap3	calmodulin regulated spectrin-associated protein family, member 3	AVASSPAANNSEVK	AVASS(Phospho)PAANNSEVK	2	AVASS(Phospho)PAANNSEVK2	712.826	1	34.502	___1	0.317836	0.576791	1.10451	0.422452	5.75391	0.0122132	0.0799216	0.12629	0.606074	0.666379	2.06286	0.270762	1.63023	-1.29932	2.92955	2.92955	0.508189	0.652047	0.963937	0.509487	not sig		NO
Q9D350	ENSMUSG00000054310	71468	Obox1	oocyte specific homeobox 1	AVSESTHFPVVASDNGESMCSGTFGEDSIPK	AVSESTHFPVVAS(Phospho)DNGESMC(Carbamidomethyl)SGTFGEDSIPK	3	AVSESTHFPVVAS(Phospho)DNGESMC(Carbamidomethyl)SGTFGEDSIPK3	1113.47	1	31.07	___1	1.57713	2.09921	0.00282614	0.010452	1.6057	1.27437	1.39379	1.03042	0.00609729	1.22639	0.963508	0.810103	-0.348048	-0.598239	0.250191	0.598239	0.851608	0.932327	0.841448	0.976235	not sig		NO
P68368	ENSMUSG00000026202	22145	Tuba4a	tubulin, alpha 4A	AYHEQLSVAEITNACFEPANQMVK	AYHEQLS(Phospho)VAEITNAC(Carbamidomethyl)FEPANQMVK	3	AYHEQLS(Phospho)VAEITNAC(Carbamidomethyl)FEPANQMVK3	917.423	1	19.062	___1	0.69683	0.947354	0.891179	0.952535	1.84285	1.14858	0.956543	0.926221	0.637908	0.845121	1.31466	0.840224	0.637455	-0.00838352	0.645838	0.645838	0.162051	0.211415	0.999777	0.206147	not sig		NO
Q6ZQF0	ENSMUSG00000032555	235559	Topbp1	topoisomerase (DNA) II binding protein 1	DLGGSVIEK	DLGGS(Phospho)VIEK	2	DLGGS(Phospho)VIEK2	499.738	0.9371	12.404	___1	5.07e-05	2.92484	0.000851867	0.219603	0.000593658	0.678259	2.99734	2.17569	0.00276757	0.975248	0.299485	1.72527	-1.70328	0.822978	-2.52626	2.52626	0.47187	0.815543	0.779417	0.442508	not sig		NO
P62259	ENSMUSG00000020849	22627	Ywhae	tyrosine 3-monooxygenase/tryptophan 5-monooxygenase activation protein, epsilon polypeptide	DNLTLWTSDMQGDGEEQNKEALQDVEDENQ	DNLTLWT(Phospho)SDMQGDGEEQNKEALQDVEDENQ	3	DNLTLWT(Phospho)SDMQGDGEEQNKEALQDVEDENQ3	1156.5	1	22.388	___1	0.16865	2.36479	0.234292	0.773876	2.37289	0.438809	1.72102	0.914674	0.0109915	0.922579	1.19519	0.882229	0.373498	-0.06452	0.438019	0.438019	0.926245	0.947105	0.998799	0.931077	not sig		NO
Q9CWU5	ENSMUSG00000092622	66991	Khdc3	KH domain containing 3, subcortical maternal complex member	EAAPRPASVKVPETATQPAPVK	EAAPRPAS(Phospho)VKVPETATQPAPVK	3	EAAPRPAS(Phospho)VKVPETATQPAPVK3	561.815	1	24.558	___1	2.13644	1.17926	1.19004	0.0864608	2.12618	0.192897	1.09849	0.688677	0.301551	1.50191	0.801845	0.69624	-0.905407	-1.10915	0.203739	1.10915	0.431536	0.541087	0.454436	0.984608	not sig		NO
Q9CWU5	ENSMUSG00000092622	66991	Khdc3	KH domain containing 3, subcortical maternal complex member	EAATQPASGKVR	EAATQPAS(Phospho)GKVR	2	EAATQPAS(Phospho)GKVR2	647.813	1	23.155	___1	0.0268316	1.18045	0.574528	0.058815	4.85249	0.119366	0.110934	0.238738	1.83784	0.593936	1.67689	0.729172	1.49741	0.295951	1.20146	1.49741	0.714848	0.731665	0.994875	0.78489	not sig		NO
P13864	ENSMUSG00000004099	13433	Dnmt1	DNA methyltransferase (cytosine-5) 1	EAEPEQVAPETPEDRDEDEREEK	EAEPEQVAPET(Phospho)PEDRDEDEREEK	3	EAEPEQVAPET(Phospho)PEDRDEDEREEK3	936.392	1	31.311	___1	0.109478	0.658691	0.733919	0.76894	1.78182	2.60667	0.707523	0.672378	0.960579	0.500696	1.71914	0.78016	1.77968	0.639835	1.13985	1.77968	0.0893528	0.0898718	0.827151	0.192039	not sig		NO
O35685	ENSMUSG00000028851	18221	Nudc	nudC nuclear distribution protein	EAKAETPGPQIK	EAKAET(Phospho)PGPQIK	2	EAKAET(Phospho)PGPQIK2	674.83	1	32.475	___1	0.0859863	0.538963	2.86691	0.502917	0.345455	0.393406	0.0656148	1.80586	2.39489	1.16395	0.413926	1.42212	-1.49159	0.289011	-1.7806	1.7806	0.547464	0.701335	0.956613	0.541894	not sig		NO
Q8BTI8	ENSMUSG00000039218	75956	Srrm2	serine/arginine repetitive matrix 2	EGRPQEPTPAKR	EGRPQEPT(Phospho)PAKR	3	EGRPQEPT(Phospho)PAKR3	482.569	0.9953	13.783	___1	1.26672	1.70405	0.188318	0.00757226	0.236773	2.39109	0.189236	1.38667	1.62958	1.05303	0.878478	1.06849	-0.261463	0.0210381	-0.282501	0.282501	0.966587	0.974662	0.999798	0.970067	not sig		NO
P16125	ENSMUSG00000030246	16832	Ldhb	lactate dehydrogenase B	EKLIASVADDEAAVPNNKITVVGVGQVGMACAISILGK	EKLIAS(Phospho)VADDEAAVPNNKITVVGVGQVGM(Oxidation)AC(Carbamidomethyl)AISILGK	4	EKLIAS(Phospho)VADDEAAVPNNKITVVGVGQVGM(Oxidation)AC(Carbamidomethyl)AISILGK4	960.267	1	21.963	___1	0.014744	0.000134018	8.95378	0.000377688	0.000777988	2.95e-05	0.00515961	0.00843852	0.0165624	2.98955	0.000395059	0.0100535	-12.8856	-8.21609	-4.66949	12.8856	0.421404	0.481259	0.483274	0.999991	not sig		NO
B1B0V2	ENSMUSG00000073294	102991	Ezhip	EZH inhibitory protein	ELGLTPK	ELGLT(Phospho)PK	2	ELGLT(Phospho)PK2	419.21	0.9986	15.218	___1	0.000247611	0.0332347	3.0891	1.30807	0.000770667	1.56548	1.44662	0.0050745	1.55141	1.04086	0.958106	1.00103	-0.119521	-0.0562901	-0.0632304	0.119521	0.996654	0.996313	0.999144	0.999006	not sig		NO
Q9WU78	ENSMUSG00000032504	18571	Pdcd6ip	programmed cell death 6 interacting protein	EPSAPSIPPPAYQSSPAAGHAAAPPTPAPR	EPSAPSIPPPAY(Phospho)QSSPAAGHAAAPPTPAPR	3	EPSAPSIPPPAY(Phospho)QSSPAAGHAAAPPTPAPR3	990.811	1	40.758	___1	0.434538	4.04882	0.344096	0.0592523	0.0257192	1.32723	0.239546	0.29205	2.22876	1.60915	0.470733	0.920118	-1.77332	-0.806408	-0.966911	1.77332	0.646451	0.624839	0.834294	0.924556	not sig		NO
Q922R8	ENSMUSG00000020571	71853	Pdia6	protein disulfide isomerase associated 6	EPWDGKDGELPVEDDIDLSDVELDDLEKDEL	EPWDGKDGELPVEDDIDLS(Phospho)DVELDDLEKDEL	3	EPWDGKDGELPVEDDIDLS(Phospho)DVELDDLEKDEL3	1208.53	1	28.675	___1	0.1592	3.67709	3.31741	0.00242393	0.442419	0.0299002	0.0160641	1.23716	0.118329	2.38457	0.158248	0.457185	-3.91347	-2.38288	-1.5306	3.91347	0.120114	0.134045	0.198007	0.949793	not sig		NO
Q8VDF2	ENSMUSG00000001228	18140	Uhrf1	ubiquitin-like, containing PHD and RING finger domains, 1	ERDSELSDSDSGYGVGHSESDK	ERDSELSDSDS(Phospho)GYGVGHSESDK	3	ERDSELSDSDS(Phospho)GYGVGHSESDK3	786	1	72.132	___1	0.527593	2.73314	0.102972	0.240527	0.86938	1.60131	0.353357	1.91928	0.652437	1.12124	0.903741	0.975023	-0.311109	-0.201582	-0.109528	0.311109	0.965667	0.963641	0.983344	0.996007	not sig		NO
Q7M753	ENSMUSG00000037514	74450	Pank2	pantothenate kinase 2	ERPGSLGGSTSAGRPR	ERPGS(Phospho)LGGSTSAGRPR	3	ERPGS(Phospho)LGGSTSAGRPR3	555.601	1	26.698	___1	0.418348	2.15678	0.848188	0.00889803	0.0638174	0.353237	2.08455	2.78994	0.276242	1.14111	0.141984	1.71691	-3.00663	0.589383	-3.59601	3.59601	0.186119	0.430427	0.735167	0.170374	not sig		NO
Q9JKX6	ENSMUSG00000025817	53893	Nudt5	nudix (nucleoside diphosphate linked moiety X)-type motif 5	ESTESSPGKHLVTSEELISEGK	ES(Phospho)TESSPGKHLVTSEELISEGK	3	ES(Phospho)TESSPGKHLVTSEELISEGK3	808.713	1	35.847	___1	0.000868934	0.994474	0.0186786	0.030525	2.93905	2.35429	0.00821529	2.63996	0.0139413	0.338007	1.77462	0.887372	2.39238	1.39249	0.999899	2.39238	0.439091	0.415162	0.863979	0.6928	not sig		NO
Q9WVB3	ENSMUSG00000034758	114606	Tle6	transducin-like enhancer of split 6	FKSTPGPQLPTR	FKS(Phospho)TPGPQLPTR	2	FKS(Phospho)TPGPQLPTR2	470.238	1	26.163	___1	8.69932	0.00952791	0.00948294	0.0725478	0.00236122	0.000120652	0.0871203	0.110781	0.00873662	2.90611	0.0250099	0.0688794	-6.86045	-5.39887	-1.46157	6.86045	0.430108	0.486123	0.495642	0.99981	not sig		NO
Q9WVB3	ENSMUSG00000034758	114606	Tle6	transducin-like enhancer of split 6	FKSTPGPQLPTRR	FKST(Phospho)PGPQLPTRR	3	FKST(Phospho)PGPQLPTRR3	522.273	1	25.254	___1	0.599728	0.576846	0.90617	1.77218	1.65725	0.817761	1.08061	0.77218	0.817272	0.694248	1.41573	0.890021	1.02803	0.358389	0.669637	1.02803	0.0873315	0.0841442	0.761558	0.210082	not sig		NO
Q9WVB3	ENSMUSG00000034758	114606	Tle6	transducin-like enhancer of split 6	FLKPLSWGSEVLESSCNQPSTALWQLER	FLKPLS(Phospho)WGSEVLESSC(Carbamidomethyl)NQPSTALWQLER	3	FLKPLS(Phospho)WGSEVLESSC(Carbamidomethyl)NQPSTALWQLER3	1114.87	1	39.794	___1	0.0180156	0.152708	0.0460697	0.118032	0.0124207	0.0249391	0.0866386	8.41789	0.123291	0.0722643	0.0517972	2.87594	-0.480411	5.31461	-5.79502	5.79502	0.412254	0.999955	0.475528	0.470981	not sig		NO
Q80W47	ENSMUSG00000029578	74781	Wipi2	WD repeat domain, phosphoinositide interacting 2	GAYVPSSPTR	GAYVPSS(Phospho)PTR	2	GAYVPSS(Phospho)PTR2	557.751	1	21.408	___1	1.27753	3.08933	0.762754	0.716465	0.749286	0.738354	0.656521	0.738729	0.271028	1.70987	0.734702	0.555426	-1.21866	-1.62222	0.403564	1.62222	0.188478	0.294589	0.20211	0.950471	not sig		NO
B1B0V2	ENSMUSG00000073294	102991	Ezhip	EZH inhibitory protein	GGPSGAGSALR	GGPSGAGS(Phospho)ALR	2	GGPSGAGS(Phospho)ALR2	465.245	1	28.27	___1	2.16013	0.546246	0.233105	0.220872	0.00367192	3.75941	0.87905	0.23268	0.964837	0.979828	1.32798	0.692189	0.438637	-0.501362	0.939999	0.939999	0.855056	0.948842	0.964692	0.842346	not sig		NO
Q99MD9	ENSMUSG00000028693	50927	Nasp	nuclear autoantigenic sperm protein (histone-binding)	GGREDMDISEPEEKLQETVEPTSK	GGREDM(Oxidation)DIS(Phospho)EPEEKLQETVEPTSK	3	GGREDM(Oxidation)DIS(Phospho)EPEEKLQETVEPTSK3	934.082	1	38.846	___1	1.46553	0.110181	0.334911	2.81041	0.529663	0.149841	0.0846197	2.32977	1.18507	0.636872	1.16331	1.19982	0.869153	0.913744	-0.0445909	0.913744	0.800158	0.841182	0.82123	0.999143	not sig		NO
Q9JM58	ENSMUSG00000007888	12931	Crlf1	cytokine receptor-like factor 1	GGSGAHTAVISPQDPTLLIGSSLQATCSIHGDTPGATAEGLYWTLNGR	GGSGAHTAVISPQDPT(Phospho)LLIGSSLQATC(Carbamidomethyl)SIHGDTPGATAEGLYWTLNGR	5	GGSGAHTAVISPQDPT(Phospho)LLIGSSLQATC(Carbamidomethyl)SIHGDTPGATAEGLYWTLNGR5	984.274	0.9807	11.169	___1	0.692827	0.870895	1.40052	1.35484	0.622588	1.02702	0.971237	1.18349	0.87658	0.988079	1.00149	1.01044	0.0194438	0.0322784	-0.0128346	0.0322784	0.996144	0.998489	0.995805	0.999326	not sig		NO
Q9R1M5	ENSMUSG00000015721	23968	Nlrp5	NLR family, pyrin domain containing 5	GLEEEQKSESTMSPSENVSR	GLEEEQKSES(Phospho)TM(Oxidation)SPSENVSR	2	GLEEEQKSES(Phospho)TM(Oxidation)SPSENVSR2	773.995	1	22.939	___1	0.0960979	1.43091	1.57828	0.0541733	3.40937	0.044896	0.0100984	0.280533	2.09563	1.0351	1.16948	0.795421	0.176099	-0.379979	0.556077	0.556077	0.945531	0.992203	0.975477	0.941662	not sig		NO
Q7TQH0	ENSMUSG00000032637	233871	Atxn2l	ataxin 2-like	GPHHLDNSSPGPGSEAR	GPHHLDNSS(Phospho)PGPGSEAR	3	GPHHLDNSS(Phospho)PGPGSEAR3	598.925	1	26.439	___1	0.95874	0.430354	5.57987	0.422702	0.0712761	0.276391	0.60809	0.242251	0.41033	2.32299	0.25679	0.420223	-3.17732	-2.46675	-0.710569	3.17732	0.302745	0.338801	0.39008	0.991853	not sig		NO
Q3UH66	ENSMUSG00000037989	75607	Wnk2	WNK lysine deficient protein kinase 2	GRPAAPAPAAPAAPPGSPSVPSDPGPER	GRPAAPAPAAPAAPPGS(Phospho)PSVPSDPGPER	3	GRPAAPAPAAPAAPPGS(Phospho)PSVPSDPGPER3	885.43	1	48.98	___1	0.69444	0.272054	0.69729	0.0357164	4.99669	0.17929	0.803293	0.5224	0.798826	0.554595	1.73723	0.708173	1.64729	0.352668	1.29462	1.64729	0.650806	0.669228	0.992774	0.73415	not sig		NO
Q8K3V4	ENSMUSG00000040935	242726	Padi6	peptidyl arginine deiminase, type VI	GSSAYELVVGPNKPVYLLPTFENR	GS(Phospho)SAYELVVGPNKPVYLLPTFENR	3	GS(Phospho)SAYELVVGPNKPVYLLPTFENR3	911.128	1	21.14	___1	0.0272387	0.0182381	4.35492	3.95861	0.0067516	0.00467635	0.0212659	0.00229287	0.606008	1.4668	1.32335	0.209856	-0.148481	-2.8052	2.65672	2.8052	0.706814	0.995605	0.726008	0.775553	not sig		NO
Q8CIE6	ENSMUSG00000026553	12847	Copa	coatomer protein complex subunit alpha	GTSPTQIWCNNSQLPVDHILAGSFETAMR	GT(Phospho)SPTQIWC(Carbamidomethyl)NNSQLPVDHILAGSFETAMR	3	GT(Phospho)SPTQIWC(Carbamidomethyl)NNSQLPVDHILAGSFETAMR3	1110.18	1	16.793	___1	1.02717	1.46445	0.0062705	0.0569836	1.48104	1.41187	1.28859	1.41001	0.853607	0.832633	0.983299	1.18407	0.23995	0.508	-0.26805	0.508	0.811109	0.9576	0.795882	0.926361	not sig		NO
Q61990	ENSMUSG00000056851	18521	Pcbp2	poly(rC) binding protein 2	GVTIPYRPKPSSSPVIFAGGQDR	GVTIPYRPKPSSS(Phospho)PVIFAGGQDR	3	GVTIPYRPKPSSS(Phospho)PVIFAGGQDR3	837.094	1	39.969	___1	0.137788	2.28642	0.18106	0.396621	0.000973172	0.932261	0.697119	1.93118	2.43657	0.868423	0.443285	1.68829	-0.970164	0.959094	-1.92926	1.92926	0.311404	0.841797	0.551615	0.293574	not sig		NO
Q99PI5	ENSMUSG00000024052	64898	Lpin2	lipin 2	HIETPLVK	HIET(Phospho)PLVK	2	HIET(Phospho)PLVK2	508.762	0.9996	23.975	___1	0.148209	0.0811642	0.901033	1.7965	0.0788843	3.70444	2.05024	0.218853	0.0206809	0.376802	1.85994	0.763257	2.30338	1.01836	1.28501	2.30338	0.385523	0.379252	0.925886	0.56599	not sig		NO
Q61142	ENSMUSG00000021395	20729	Spin1	spindlin 1	HRTSVGPSKPVSQPR	HRTS(Phospho)VGPSKPVSQPR	4	HRTS(Phospho)VGPSKPVSQPR4	428.971	1	32.059	___1	0.00985001	0.438604	7.9422	0.0510473	0.0109946	0.000278319	0.161196	0.3349	0.0509301	2.79688	0.0207734	0.182342	-7.07294	-3.9391	-3.13384	7.07294	0.392647	0.436027	0.473705	0.996756	not sig		NO
O35737	ENSMUSG00000007850	59013	Hnrnph1	heterogeneous nuclear ribonucleoprotein H1	HTGPNSPDTANDGFVR	HTGPNS(Phospho)PDTANDGFVR	2	HTGPNS(Phospho)PDTANDGFVR2	882.876	1	20.745	___1	0.484099	0.258833	5.68276	2.00317	0.00571548	0.0512258	0.201913	0.0234294	0.288852	2.1419	0.686705	0.171398	-1.64113	-3.64347	2.00234	3.64347	0.463825	0.636052	0.457161	0.941074	not sig		NO
Q61699	ENSMUSG00000029657	15505	Hsph1	heat shock 105kDa/110kDa protein 1	IESPKLER	IES(Phospho)PKLER	2	IES(Phospho)PKLER2	526.264	0.9998	20.908	___1	0.879528	0.657659	1.08129	1.70439	1.85531	1.73168	0.697346	0.8943	0.898492	0.872825	1.7638	0.830046	1.01492	-0.0725009	1.08742	1.08742	0.000371464	0.000743812	0.932887	0.000575421	Fresh&MG132 vs. Aged	Cluster 1	YES
P35979	ENSMUSG00000038900	269261	Rpl12	ribosomal protein L12	IGPLGLSPK	IGPLGLS(Phospho)PK	2	IGPLGLS(Phospho)PK2	441.277	1	24.772	___1	0.248602	0.0347649	0.330052	0.0239609	4.48455	1.08384	1.91565	0.337488	0.541084	0.204473	1.86412	0.931409	3.18851	2.18751	1.00101	3.18851	0.419929	0.39193	0.815115	0.719415	not sig		NO
P00761					IITHPNFNGNTLDNDIMLIKLSSPATLNSR	IIT(Phospho)HPNFNGNTLDNDIMLIKLSSPATLNSR	3	IIT(Phospho)HPNFNGNTLDNDIMLIKLSSPATLNSR3	832.187	1	66.719	___1	3.17517	6.92e-05	9.26e-05	0.000332086	3.90749	0.00617168	2.88e-05	1.90908	0.00156967	1.05845	1.30466	0.636892	0.30173	-0.732827	1.03456	1.03456	0.900809	0.984584	0.955702	0.8937	not sig		NO
Q9WTQ5	ENSMUSG00000038587	83397	Akap12	A kinase (PRKA) anchor protein (gravin) 12	IKVQGSPLK	IKVQGS(Phospho)PLK	2	IKVQGS(Phospho)PLK2	525.293	0.9972	14.982	___1	0.524332	0.00041623	0.339978	0.117698	1.75356	0.00393906	2.85961	3.06995	0.330507	0.288242	0.625067	2.08669	1.11673	2.85586	-1.73913	2.85586	0.166491	0.920578	0.173621	0.282406	not sig		NO
Q99KD5	ENSMUSG00000030533	101869	Unc45a	unc-45 myosin chaperone A	ILEVGGSLQDAAGELTVTANSRMSASILLSK	ILEVGGSLQDAAGELTVTANSRMS(Phospho)ASILLSK	3	ILEVGGSLQDAAGELTVTANSRMS(Phospho)ASILLSK3	1071.21	0.9401	12.564	___1	0.00226193	0.0237456	3.76849	0.0022685	0.0201905	0.00187518	0.00650275	2.7311	2.44356	1.26483	0.0081114	1.72706	-7.28478	0.449368	-7.73415	7.73415	0.413807	0.596888	0.927402	0.405887	not sig		NO
Q5VCS6	ENSMUSG00000060985	214575	Tdrd5	tudor domain containing 5	ILGYRSTMELVLDMPDVVSVCPGGDGTVILK	ILGYRSTM(Oxidation)ELVLDMPDVVS(Phospho)VC(Carbamidomethyl)PGGDGTVILK	3	ILGYRSTM(Oxidation)ELVLDMPDVVS(Phospho)VC(Carbamidomethyl)PGGDGTVILK3	1144.24	0.7626	12.008	___1	0.882603	0.53777	1.07765	1.44888	0.648121	1.39299	1.16156	1.2387	0.61171	0.832676	1.16333	1.00399	0.482437	0.26992	0.212517	0.482437	0.565115	0.536988	0.835025	0.855036	not sig		NO
Q9JJ11	ENSMUSG00000037313	21335	Tacc3	transforming, acidic coiled-coil containing protein 3	ILSPNMTNKR	ILS(Phospho)PNMTNKR	2	ILS(Phospho)PNMTNKR2	635.306	0.9999	20.626	___1	1.89713	0.652573	1.35374	0.654972	0.0317281	0.019068	1.11864	1.78524	1.48691	1.30115	0.235256	1.4636	-2.46748	0.169735	-2.63721	2.63721	0.0332382	0.0662279	0.90335	0.0388469	Aged vs. MG132	Cluster 2	YES
Q61142	ENSMUSG00000021395	20729	Spin1	spindlin 1	IMPDSNDSPPAEREPGEVVDSLVGK	IMPDS(Phospho)NDSPPAEREPGEVVDSLVGK	3	IMPDS(Phospho)NDSPPAEREPGEVVDSLVGK3	912.085	1	32.468	___1	1.31592	1.04825	0.391723	0.750749	1.52294	1.22404	0.790889	0.928225	1.02725	0.918633	1.16591	0.915456	0.343896	-0.00499787	0.348893	0.348893	0.643846	0.695207	0.999936	0.689098	not sig		NO
P16125	ENSMUSG00000030246	16832	Ldhb	lactate dehydrogenase B	IVADKDYSVTANSK	IVADKDY(Phospho)SVTANSK	3	IVADKDY(Phospho)SVTANSK3	504.265	1	29.908	___1	0.731904	0.110944	0.0986034	0.118272	0.0200623	7.19755	0.0530581	0.296012	0.373593	0.313817	2.44529	0.240888	2.96201	-0.381563	3.34357	3.34357	0.482362	0.551885	0.999229	0.531725	not sig		NO
P00761					IVGGYTCAANSIPYQVSLNSGSHFCGGSLINSQWVVSAAHCYKSR	IVGGYTC(Carbamidomethyl)AANSIPY(Phospho)QVSLNSGSHFC(Carbamidomethyl)GGSLINSQWVVSAAHC(Carbamidomethyl)YKSR	4	IVGGYTC(Carbamidomethyl)AANSIPY(Phospho)QVSLNSGSHFC(Carbamidomethyl)GGSLINSQWVVSAAHC(Carbamidomethyl)YKSR4	1226.58	1	37.1	___1	1.44231	1.17298	1.80131	1.37218	0.000980062	0.499444	0.765635	0.695693	1.24947	1.4722	0.6242	0.903601	-1.23789	-0.704216	-0.533676	1.23789	0.162201	0.150769	0.367437	0.759701	not sig		NO
Q9CQ37	ENSMUSG00000026429	67196	Ube2t	ubiquitin-conjugating enzyme E2T	KFSPDVQR	KFS(Phospho)PDVQR	2	KFS(Phospho)PDVQR2	528.749	0.9997	25.947	___1	2.74548	0.366378	0.117462	0.0973302	0.665167	0.0235557	0.619217	1.81362	2.55179	1.07644	0.262018	1.66154	-2.03853	0.626255	-2.66479	2.66479	0.31725	0.620923	0.774428	0.292198	not sig		NO
Q80VC9	ENSMUSG00000044433	69697	Camsap3	calmodulin regulated spectrin-associated protein family, member 3	KFSPSQVPVQTR	KFS(Phospho)PSQVPVQTR	2	KFS(Phospho)PSQVPVQTR2	727.356	1	28.617	___1	0.0965732	0.0302559	0.070354	0.137735	7.65765	0.677887	0.207394	0.0256416	0.0965077	0.0657277	2.82442	0.109848	5.42531	0.740931	4.68438	5.42531	0.34519	0.400941	0.999726	0.411105	not sig		NO
Q8VDD5	ENSMUSG00000022443	17886	Myh9	myosin, heavy polypeptide 9, non-muscle	KGTGDCSDEEVDGKADGADAK	KGTGDC(Carbamidomethyl)S(Phospho)DEEVDGKADGADAK	3	KGTGDC(Carbamidomethyl)S(Phospho)DEEVDGKADGADAK3	735.629	1	52.423	___1	1.18375	0.0364444	0.228154	1.04161	1.15563	1.47245	2.17506	1.18709	0.519811	0.482784	1.22323	1.29399	1.34125	1.42237	-0.0811263	1.42237	0.27367	0.362322	0.306551	0.989003	not sig		NO
Q99KD5	ENSMUSG00000030533	101869	Unc45a	unc-45 myosin chaperone A	KILEVGGSLQDAAGELTVTANSRMSASILLSK	KILEVGGSLQDAAGELT(Phospho)VTANSRM(Oxidation)SASILLSK	3	KILEVGGSLQDAAGELT(Phospho)VTANSRM(Oxidation)SASILLSK3	1119.26	0.8426	9.939	___1	4.2199	0.0465051	0.0134346	0.0479617	5.94e-05	0.0195459	4.63567	0.013972	0.0029567	1.42661	0.0225223	1.55087	-5.98509	0.120481	-6.10557	6.10557	0.630184	0.701767	0.997057	0.660233	not sig		NO
Q922D8	ENSMUSG00000021048	108156	Mthfd1	methylenetetrahydrofolate dehydrogenase (NADP+ dependent), methenyltetrahydrofolate cyclohydrolase, formyltetrahydrofolate synthase	KITIGQSPTEK	KITIGQS(Phospho)PTEK	2	KITIGQS(Phospho)PTEK2	641.328	1	28.488	___1	2.75598	0.0672126	0.214555	0.437769	0.34577	0.602191	2.15875	1.37607	1.0417	1.01258	0.46191	1.52551	-1.13235	0.59125	-1.7236	1.7236	0.43217	0.761225	0.788096	0.402632	not sig		NO
P13864	ENSMUSG00000004099	13433	Dnmt1	DNA methyltransferase (cytosine-5) 1	KKLESHTVPVQSR	KKLES(Phospho)HTVPVQSR	3	KKLES(Phospho)HTVPVQSR3	530.28	1	10.869	___1	1.41056	0.0552083	1.1127	1.45423	0.0164299	1.48203	2.06646	0.00233458	1.40005	0.859489	0.98423	1.15628	0.195515	0.427941	-0.232425	0.427941	0.918561	0.983542	0.911451	0.969002	not sig		NO
Q62393	ENSMUSG00000027506	21985	Tpd52	tumor protein D52	KLEDVKNSPTFK	KLEDVKNS(Phospho)PTFK	3	KLEDVKNS(Phospho)PTFK3	495.918	1	31.293	___1	0.794511	0.783003	0.91417	1.99578	1.9866	1.95193	0.786381	0.943664	0.903961	0.830561	1.9781	0.878002	1.25196	0.0801378	1.17182	1.25196	9.37655e-07	1.52834e-06	0.659918	1.86838e-06	Fresh&MG132 vs. Aged	Cluster 1	YES
P13864	ENSMUSG00000004099	13433	Dnmt1	DNA methyltransferase (cytosine-5) 1	KLESHTVPVQSR	KLES(Phospho)HTVPVQSR	3	KLES(Phospho)HTVPVQSR3	460.925	1	22.241	___1	0.846484	0.881968	0.740183	1.02349	1.2939	0.882673	1.31265	1.09915	0.91951	0.822878	1.06669	1.11044	0.374384	0.432374	-0.0579898	0.432374	0.165934	0.265146	0.179304	0.947854	not sig		NO
Q9R1M5	ENSMUSG00000015721	23968	Nlrp5	NLR family, pyrin domain containing 5	KMTSPENDSK	KMT(Phospho)SPENDSK	2	KMT(Phospho)SPENDSK2	616.748	1	21.395	___1	2.16356	2.46249	0.0350234	0.559863	0.305976	1.07038	0.451057	0.77032	1.18134	1.55369	0.645406	0.800904	-1.26742	-0.955998	-0.311423	1.26742	0.408787	0.421656	0.538246	0.971133	not sig		NO
P52927	ENSMUSG00000056758	15364	Hmga2	high mobility group AT-hook 2	KQQQEPTCEPSPK	KQQQEPTC(Carbamidomethyl)EPS(Phospho)PK	2	KQQQEPTC(Carbamidomethyl)EPS(Phospho)PK2	818.857	1	43.448	___1	1.80764	0.248732	0.828694	0.0307277	0.0184462	1.845	2.27291	0.408324	1.53953	0.961687	0.63139	1.40692	-0.607036	0.548903	-1.15594	1.15594	0.617631	0.903045	0.832984	0.593011	not sig		NO
Q80UJ7	ENSMUSG00000036104	226407	Rab3gap1	RAB3 GTPase activating protein subunit 1	KTSLSDSTTSAYPGDAGK	KTS(Phospho)LSDSTTSAYPGDAGK	2	KTS(Phospho)LSDSTTSAYPGDAGK2	933.417	1	47.316	___1	0.760987	1.2097	1.30677	0.09572	1.3234	1.67694	0.893297	0.640099	1.0931	1.09248	1.03202	0.875499	-0.0821452	-0.319435	0.23729	0.319435	0.874801	0.989086	0.870883	0.929833	not sig		NO
Q9EST3	ENSMUSG00000020454	74203	Eif4enif1	eukaryotic translation initiation factor 4E nuclear import factor 1	LAGLEQAVLSPGQNSGNYFAPIPSEDHAENKVDILEMLQK	LAGLEQAVLS(Phospho)PGQNSGNYFAPIPSEDHAENKVDILEMLQK	4	LAGLEQAVLS(Phospho)PGQNSGNYFAPIPSEDHAENKVDILEMLQK4	1474.38	1	24.475	___1	1.19883	1.09051	1.24415	1.84835	0.124557	0.0560325	0.919342	1.35109	1.16714	1.17783	0.676314	1.14586	-0.800363	-0.0396981	-0.760665	0.800363	0.553346	0.591457	0.997666	0.627999	not sig		NO
B1B0V2	ENSMUSG00000073294	102991	Ezhip	EZH inhibitory protein	LDLQVDREPESEAEQEEQELESEPGPSSRPQASR	LDLQVDREPES(Phospho)EAEQEEQELESEPGPSSRPQASR	4	LDLQVDREPES(Phospho)EAEQEEQELESEPGPSSRPQASR4	983.694	1	42.322	___1	0.0414633	2.04625	0.75701	1.11334	0.992533	1.29937	0.701746	1.16503	0.88326	0.948241	1.13508	0.916679	0.259467	-0.0488373	0.308304	0.308304	0.89508	0.925931	0.997778	0.900639	not sig		NO
Q64455	ENSMUSG00000025314	19271	Ptprj	protein tyrosine phosphatase, receptor type, J	LIGISLPK	LIGIS(Phospho)LPK	2	LIGIS(Phospho)LPK2	460.765	0.9813	15.093	___1	0.0415358	1.91553	1.41012	1.60379	0.13309	0.0181577	1.44045	0.0239714	2.41334	1.1224	0.585014	1.29259	-0.94004	0.203679	-1.14372	1.14372	0.694393	0.804142	0.97764	0.692	not sig		NO
Q8BJ71	ENSMUSG00000032939	71805	Nup93	nucleoporin 93	LKGTSPSSATRPQR	LKGT(Phospho)SPSSATRPQR	3	LKGT(Phospho)SPSSATRPQR3	522.599	1	25.037	___1	0.767363	0.887948	1.33803	1.2326	1.72592	0.661482	0.799776	1.02796	0.558917	0.997779	1.20667	0.795551	0.274237	-0.326766	0.601004	0.601004	0.460088	0.785142	0.796694	0.430426	not sig		NO
O70493	ENSMUSG00000046032	55988	Snx12	sorting nexin 12	LNSKPQDLTDAYGPPSNFLEIDIFNPQTVGVGR	LNSKPQDLTDAYGPPS(Phospho)NFLEIDIFNPQTVGVGR	3	LNSKPQDLTDAYGPPS(Phospho)NFLEIDIFNPQTVGVGR3	1228.6	1	46.571	___1	0.0724643	0.203224	3.19723	2.04306	0.0573242	0.102919	0.0700529	1.78368	1.47005	1.15764	0.734435	1.10792	-0.65648	-0.063327	-0.593153	0.65648	0.913472	0.919833	0.998831	0.936797	not sig		NO
B2RQC2	ENSMUSG00000051306	76800	Usp42	ubiquitin specific peptidase 42	LSPAPSVLTGDGCEQKLLLYLSAEGSEETEDSSRSSAVSADTMPPK	LSPAPSVLTGDGC(Carbamidomethyl)EQKLLLY(Phospho)LSAEGSEETEDSSRSSAVSADTMPPK	5	LSPAPSVLTGDGC(Carbamidomethyl)EQKLLLY(Phospho)LSAEGSEETEDSSRSSAVSADTMPPK5	979.068	0.9762	9.957	___1	8.20298	0.0467626	0.0310369	0.378802	0.0226058	0.141967	0.032423	0.0165933	0.126829	2.76026	0.181125	0.0586151	-3.92975	-5.55739	1.62764	5.55739	0.440989	0.516371	0.487761	0.998329	not sig		NO
P57776	ENSMUSG00000055762	66656	Eef1d	eukaryotic translation elongation factor 1 delta (guanine nucleotide exchange protein)	LSSLEKSSPTPR	LSSLEKS(Phospho)SPTPR	3	LSSLEKS(Phospho)SPTPR3	691.341	1	39.471	___1	0.592876	0.945461	0.444912	0.887982	2.46861	1.25001	0.742029	0.917049	0.751071	0.661083	1.53553	0.803383	1.21584	0.281257	0.934581	1.21584	0.153599	0.164557	0.936852	0.254042	not sig		NO
Q8VEL2	ENSMUSG00000030269	97287	Mtmr14	myotubularin related protein 14	MGSSPLEVPKPR	M(Oxidation)GSS(Phospho)PLEVPKPR	2	M(Oxidation)GSS(Phospho)PLEVPKPR2	438.568	1	24.66	___1	1.84241	0.295904	2.85209	0.158347	0.654463	0.174165	0.431971	1.10987	1.48078	1.66347	0.328991	1.00754	-2.33807	-0.723354	-1.61472	2.33807	0.218102	0.194952	0.615252	0.596327	not sig		NO
P04264					MSGECAPNVSVSVSTSHTTISGGGSR	M(Oxidation)S(Phospho)GEC(Carbamidomethyl)APNVSVSVSTSHTTISGGGSR	3	M(Oxidation)S(Phospho)GEC(Carbamidomethyl)APNVSVSVSTSHTTISGGGSR3	855.726	1	23.558	___1	1.84009	0.127053	0.0704575	0.606178	0.0108528	3.82391	1.33024	1.01836	0.172845	0.679201	1.48031	0.840484	1.12399	0.30738	0.816612	1.12399	0.758421	0.761606	0.98852	0.838098	not sig		NO
Q7TQH0	ENSMUSG00000032637	233871	Atxn2l	ataxin 2-like	MYPPRSPK	MYPPRS(Phospho)PK	2	MYPPRS(Phospho)PK2	536.23	0.9996	19.097	___1	0.198896	0.112562	6.46041	0.197326	1.35159	0.150946	0.236164	0.162463	0.129641	2.25729	0.566622	0.176089	-1.99413	-3.68021	1.68608	3.68021	0.490933	0.621267	0.49952	0.972918	not sig		NO
Q9D7X8	ENSMUSG00000002797	110175	Ggct	gamma-glutamyl cyclotransferase	NPSAVFCCVARLQDFKLDFGNFQGK	NPS(Phospho)AVFC(Carbamidomethyl)C(Carbamidomethyl)VARLQDFKLDFGNFQGK	3	NPS(Phospho)AVFC(Carbamidomethyl)C(Carbamidomethyl)VARLQDFKLDFGNFQGK3	1000.8	0.9572	30.143	___1	0.859408	0.95231	1.34902	0.770724	1.61923	1.0335	0.625902	0.934561	0.855342	1.05358	1.14115	0.805268	0.115192	-0.387757	0.502949	0.502949	0.431889	0.935476	0.608014	0.425422	not sig		NO
Q9WVB3	ENSMUSG00000034758	114606	Tle6	transducin-like enhancer of split 6	NQQEHGGEDSSQESKDSGLCDFKPEPQPR	NQQEHGGEDS(Phospho)SQESKDSGLC(Carbamidomethyl)DFKPEPQPR	4	NQQEHGGEDS(Phospho)SQESKDSGLC(Carbamidomethyl)DFKPEPQPR4	842.356	1	48.168	___1	0.334251	0.233615	7.66611	0.00917891	0.146563	0.526535	0.00517838	0.045521	0.0330533	2.74466	0.227426	0.0279176	-3.59316	-6.61931	3.02615	6.61931	0.382913	0.469834	0.421831	0.994606	not sig		NO
Q8C7E7	ENSMUSG00000047963	52331	Stbd1	starch binding domain 1	NQSPGSHGGEWR	NQS(Phospho)PGSHGGEWR	2	NQS(Phospho)PGSHGGEWR2	696.28	1	28.57	___1	0.0510047	0.00690204	0.567178	0.324924	0.590743	7.11523	0.0141232	0.326829	0.00306548	0.208362	2.67697	0.114673	3.68344	-0.861568	4.54501	4.54501	0.345968	0.418919	0.998542	0.395437	not sig		NO
Q9WVB3	ENSMUSG00000034758	114606	Tle6	transducin-like enhancer of split 6	NSLSDSADPFLIKSPSALLDYYQEDVSRPQPETQESSGR	NSLSDSADPFLIKS(Phospho)PSALLDYYQEDVSRPQPETQESSGR	4	NSLSDSADPFLIKS(Phospho)PSALLDYYQEDVSRPQPETQESSGR4	1102.76	1	26.576	___1	0.00236894	3.2789	0.0565995	1.28215	2.99334	0.0766814	1.29325	0.0146681	0.00203166	1.11262	1.45073	0.436651	0.38281	-1.34941	1.73222	1.73222	0.695611	0.955756	0.837928	0.681217	not sig		NO
P27546	ENSMUSG00000032479	17758	Map4	microtubule-associated protein 4	NTTPTGAAPPAGMTSTR	NTT(Phospho)PTGAAPPAGMTSTR	2	NTT(Phospho)PTGAAPPAGMTSTR2	863.879	1	28.167	___1	4.31922	0.0320314	1.07374	0.192611	1.84329	0.675524	0.309946	0.0706826	0.482958	1.80833	0.903807	0.287862	-1.00057	-2.65121	1.65064	2.65121	0.45049	0.717101	0.424553	0.853066	not sig		NO
P52293	ENSMUSG00000066878	16647	Gm10184	predicted pseudogene 10184	NVSSFPDDATSPLQENR	NVSSFPDDAT(Phospho)SPLQENR	2	NVSSFPDDAT(Phospho)SPLQENR2	978.923	1	41.177	___1	0.838223	1.32418	1.08386	0.631586	1.52949	1.35102	0.539032	0.948261	0.754339	1.08209	1.1707	0.747211	0.113554	-0.534231	0.647785	0.647785	0.322743	0.942714	0.473757	0.326922	not sig		NO
Q9Z2C8	ENSMUSG00000018554	53422	Ybx2	Y box protein 2	PAAPPPMVAEAPSGGTEPGSEGERAEDSGQRPR	PAAPPPMVAEAPSGGT(Phospho)EPGSEGERAEDSGQRPR	4	PAAPPPMVAEAPSGGT(Phospho)EPGSEGERAEDSGQRPR4	846.631	1	47.334	___1	0.103201	0.00100235	0.125895	3.82331	1.0379	0.113911	1.15703	1.18949	1.44826	0.0766994	1.65837	1.26493	4.43441	4.04369	0.390718	4.43441	0.273155	0.269807	0.445275	0.904447	not sig		NO
Q9CQS8	ENSMUSG00000053317	66212	Sec61b	Sec61 beta subunit	PGPTPSGTNVGSSGRSPSK	PGPTPSGTNVGS(Phospho)SGRSPSK	2	PGPTPSGTNVGS(Phospho)SGRSPSK2	617.287	1	37.302	___1	0.92545	0.896948	1.12481	0.93083	0.979098	1.34942	0.908899	0.843836	1.04071	0.982403	1.08645	0.931147	0.145236	-0.0773061	0.222542	0.222542	0.523107	0.721948	0.92084	0.505666	not sig		NO
Q9CQS8	ENSMUSG00000053317	66212	Sec61b	Sec61 beta subunit	PGPTPSGTNVGSSGRSPSKAVAAR	PGPTPSGTNVGS(Phospho)SGRSPSKAVAAR	3	PGPTPSGTNVGS(Phospho)SGRSPSKAVAAR3	773.379	1	27.968	___1	0.0168492	0.191031	1.86467	2.09535	2.99002	0.522208	0.605267	0.460945	0.253667	0.69085	1.86919	0.43996	1.43597	-0.651002	2.08697	2.08697	0.217234	0.339029	0.942977	0.22759	not sig		NO
O88508	ENSMUSG00000020661	13435	Dnmt3a	DNA methyltransferase 3A	PLASTVNDKLELQECLEHGRIAK	PLAST(Phospho)VNDKLELQEC(Carbamidomethyl)LEHGRIAK	3	PLAST(Phospho)VNDKLELQEC(Carbamidomethyl)LEHGRIAK3	901.454	0.7819	10.563	___1	0.216109	0.0663872	0.165638	0.629231	0.917614	6.26178	0.19801	0.19109	0.354144	0.149378	2.60287	0.247748	4.12307	0.729907	3.39316	4.12307	0.256223	0.301294	0.997621	0.325894	not sig		NO
Q9D0L1	ENSMUSG00000041995	72114	Zbed3	zinc finger, BED type containing 3	QALKQEAQSVEQER	QALKQEAQS(Phospho)VEQER	3	QALKQEAQS(Phospho)VEQER3	575.273	1	26.631	___1	1.86502	0.387139	0.00992814	1.43596	0.00404149	1.29781	2.02322	1.73841	0.23848	0.754027	0.912603	1.33337	0.27537	0.822388	-0.547017	0.822388	0.736413	0.975501	0.729891	0.843408	not sig		NO
Q7TQI3	ENSMUSG00000024767	107260	Otub1	OTU domain, ubiquitin aldehyde binding 1	QEPLGSDSEGVNCLAYDEAIMAQQDR	QEPLGS(Phospho)DSEGVNC(Carbamidomethyl)LAYDEAIMAQQDR	3	QEPLGS(Phospho)DSEGVNC(Carbamidomethyl)LAYDEAIMAQQDR3	998.421	1	11.279	___1	2.31511	0.367703	0.112031	2.98018	1.13142	0.128407	0.0268627	1.6965	0.241777	0.931616	1.41334	0.655048	0.601297	-0.508134	1.10943	1.10943	0.749066	0.879095	0.957808	0.733843	not sig		NO
Q505F5	ENSMUSG00000029028	72946	Lrrc47	leucine rich repeat containing 47	QHRESGEGEEEVADSAR	QHRES(Phospho)GEGEEEVADSAR	3	QHRES(Phospho)GEGEEEVADSAR3	656.272	1	47.034	___1	0.941062	1.31696	0.106563	1.63149	0.688739	2.79177	0.0366423	0.267909	1.21886	0.788196	1.704	0.507803	1.1123	-0.634285	1.74659	1.74659	0.234107	0.392076	0.903364	0.233529	not sig		NO
Q8VDF2	ENSMUSG00000001228	18140	Uhrf1	ubiquitin-like, containing PHD and RING finger domains, 1	QKSTGPTLSSPR	QKSTGPT(Phospho)LSSPR	2	QKSTGPT(Phospho)LSSPR2	669.826	1	28.52	___1	3.29696	2.08375	0.134875	0.14156	0.00838083	0.191489	3.08984	0.0194439	0.0337113	1.83853	0.11381	1.04766	-4.01385	-0.811374	-3.20248	4.01385	0.369504	0.341232	0.770223	0.699121	not sig		NO
B1B0V2	ENSMUSG00000073294	102991	Ezhip	EZH inhibitory protein	QQASPRAPDDDDDGDGGPDPR	QQAS(Phospho)PRAPDDDDDGDGGPDPR	3	QQAS(Phospho)PRAPDDDDDGDGGPDPR3	754.298	1	25.854	___1	2.90006	0.0299175	0.125485	2.32193	0.107666	0.0607207	3.07825	0.346289	0.0296879	1.01849	0.830106	1.15141	-0.295059	0.176973	-0.472032	0.472032	0.967837	0.987765	0.993883	0.96496	not sig		NO
P60335	ENSMUSG00000051695	23983	Pcbp1	poly(rC) binding protein 1	QQSHFAMMHGGTGFAGIDSSSPEVK	QQSHFAMMHGGTGFAGIDS(Phospho)SSPEVK	3	QQSHFAMMHGGTGFAGIDS(Phospho)SSPEVK3	906.713	1	9.853	___1	4.56949	0.157803	1.48582	0.29074	0.0314554	0.0708371	1.12791	0.482774	0.783177	2.07104	0.131011	0.797952	-3.98259	-1.37598	-2.60662	3.98259	0.265671	0.248762	0.506264	0.816191	not sig		NO
Q9D350	ENSMUSG00000054310	71468	Obox1	oocyte specific homeobox 1	QSPLVTPGSTTK	QS(Phospho)PLVTPGSTTK	2	QS(Phospho)PLVTPGSTTK2	608.335	1	25.051	___1	1.3435	0.0249603	1.66021	1.27239	0.221291	0.0244385	2.05296	1.41472	0.985524	1.00956	0.50604	1.4844	-0.996398	0.556162	-1.55256	1.55256	0.307418	0.674301	0.702576	0.280158	not sig		NO
Q9WVB3	ENSMUSG00000034758	114606	Tle6	transducin-like enhancer of split 6	QSSDTFGGILPSTLSSR	QS(Phospho)SDTFGGILPSTLSSR	2	QS(Phospho)SDTFGGILPSTLSSR2	876.944	1	54.888	___1	5.8247	0.550898	0.873657	1.02358	0.180402	0.100916	0.254166	0.106547	0.0851386	2.41642	0.434964	0.148617	-2.4739	-4.0232	1.54929	4.0232	0.291647	0.398407	0.314874	0.977756	not sig		NO
Q9D0L1	ENSMUSG00000041995	72114	Zbed3	zinc finger, BED type containing 3	QSPGAQVPEPPSPLPLLPKEDPDIHDNNSDNDMVTK	QSPGAQVPEPPS(Phospho)PLPLLPKEDPDIHDNNSDNDMVTK	4	QSPGAQVPEPPS(Phospho)PLPLLPKEDPDIHDNNSDNDMVTK4	997.715	1	51.98	___1	1.42102	0.0200516	0.65756	1.86346	2.37563	2.55663	0.0818734	0.00555615	0.0182189	0.699545	2.26524	0.0352162	1.69518	-4.31211	6.00728	6.00728	0.0025564	0.0133137	0.252226	0.00234979	Fresh&MG132 vs. Aged	Cluster 1	YES
Q9WTQ5	ENSMUSG00000038587	83397	Akap12	A kinase (PRKA) anchor protein (gravin) 12	QSQVTEEEAAAAQTEGPSTPSSFPAQEEHR	QSQVT(Phospho)EEEAAAAQTEGPSTPSSFPAQEEHR	3	QSQVT(Phospho)EEEAAAAQTEGPSTPSSFPAQEEHR3	1093.81	1	67.061	___1	0.494686	0.793013	0.831687	0.0246552	0.00229292	1.57787	0.583711	2.49429	2.19779	0.706462	0.534939	1.7586	-0.401238	1.31574	-1.71698	1.71698	0.206996	0.962691	0.309904	0.22443	not sig		NO
Q7M753	ENSMUSG00000037514	74450	Pank2	pantothenate kinase 2	RASSAAPSGSGEAESVRR	RASS(Phospho)AAPSGSGEAESVRR	3	RASS(Phospho)AAPSGSGEAESVRR3	618.955	1	43.775	___1	0.425066	0.504656	1.60056	0.00815466	4.15924	0.048812	0.0232497	1.35643	0.873838	0.843426	1.4054	0.751174	0.736649	-0.167114	0.903763	0.903763	0.846285	0.889771	0.996796	0.854549	not sig		NO
Q9CZ13	ENSMUSG00000025651	22273	Uqcrc1	ubiquinol-cytochrome c reductase core protein 1	RLSRTDLTDYLNR	RLS(Phospho)RTDLTDYLNR	3	RLS(Phospho)RTDLTDYLNR3	568.282	1	21.742	___1	0.241673	0.0329501	7.76868	0.218093	0.0433822	0.0306296	0.132622	0.49639	0.0355828	2.6811	0.0973682	0.221531	-4.78323	-3.59724	-1.18599	4.78323	0.428147	0.474304	0.504868	0.99804	not sig		NO
Q8VDF2	ENSMUSG00000001228	18140	Uhrf1	ubiquitin-like, containing PHD and RING finger domains, 1	RPLIASPSQPPPALR	RPLIAS(Phospho)PSQPPPALR	2	RPLIAS(Phospho)PSQPPPALR2	533.984	1	34.664	___1	0.69878	0.417153	0.569917	0.640838	1.84597	1.20216	0.953404	1.42992	1.24186	0.56195	1.22966	1.20839	1.12974	1.10458	0.0251651	1.12974	0.128925	0.163106	0.177796	0.997462	not sig		NO
O08715	ENSMUSG00000018428	11640	Akap1	A kinase (PRKA) anchor protein 1	RRSESSGNLPSVADTR	RRS(Phospho)ESSGNLPSVADTR	3	RRS(Phospho)ESSGNLPSVADTR3	604.619	1	26.566	___1	1.2231	0.0639084	1.36116	1.03481	0.0687907	0.145574	1.52362	2.18451	1.39452	0.882723	0.41639	1.70089	-1.08402	0.946254	-2.03028	2.03028	0.0821625	0.602593	0.261161	0.0735257	not sig		NO
Q9EST3	ENSMUSG00000020454	74203	Eif4enif1	eukaryotic translation initiation factor 4E nuclear import factor 1	RSGSPLEKDSDGLR	RSGS(Phospho)PLEKDSDGLR	3	RSGS(Phospho)PLEKDSDGLR3	532.919	1	24.363	___1	1.65501	0.831415	1.3115	1.18352	0.268317	0.0707251	1.10335	1.46304	1.11313	1.26597	0.50752	1.22651	-1.31871	-0.0456921	-1.27302	1.31871	0.13142	0.161712	0.993199	0.186243	not sig		NO
Q80SU3	ENSMUSG00000063935	317755	Zar1	zygote arrest 1	RTLQPAGCRASPDAR	RT(Phospho)LQPAGC(Carbamidomethyl)RASPDAR	3	RT(Phospho)LQPAGC(Carbamidomethyl)RASPDAR3	579.275	0.9982	15.843	___1	0.654131	0.443852	1.19052	1.86811	0.00406867	0.978657	1.58827	0.96454	1.30785	0.762834	0.950279	1.28689	0.316982	0.754446	-0.437464	0.754446	0.59386	0.925758	0.574158	0.785224	not sig		NO
P00761					SCAAAGTECLISGWGNTK	S(Phospho)C(Carbamidomethyl)AAAGTEC(Carbamidomethyl)LISGWGNTK	2	S(Phospho)C(Carbamidomethyl)AAAGTEC(Carbamidomethyl)LISGWGNTK2	982.913	1	23.794	___1	1.15566	2.41389	0.00389348	1.30365	0.00700294	1.86432	1.05368	0.00643077	1.19147	1.19115	1.05832	0.750527	-0.170571	-0.666379	0.495807	0.666379	0.851321	0.984423	0.845117	0.920047	not sig		NO
Q9JKB3	ENSMUSG00000030189	56449	Ybx3	Y box protein 3	SRPLNAVSQDGKETK	S(Phospho)RPLNAVSQDGKETK	3	S(Phospho)RPLNAVSQDGKETK3	570.611	1	26.383	___1	0.292959	0.208743	0.438613	0.0936476	7.86134	0.0479688	0.00509178	0.0455867	0.00604778	0.313438	2.66765	0.0189087	3.08932	-4.05106	7.14037	7.14037	0.442496	0.542969	0.989445	0.470598	not sig		NO
Q8BG05	ENSMUSG00000059005	229279	Hnrnpa3	heterogeneous nuclear ribonucleoprotein A3	SSGSPYGGGYGSGGGSGGYGSR	S(Phospho)SGSPYGGGYGSGGGSGGYGSR	2	S(Phospho)SGSPYGGGYGSGGGSGGYGSR2	995.884	1	47.06	___1	0.261126	0.161348	0.569489	1.03101	0.0154883	4.27942	1.19615	1.35593	0.130031	0.330654	1.77531	0.894039	2.42467	1.43502	0.989658	2.42467	0.463858	0.439226	0.868475	0.71627	not sig		NO
Q9EST3	ENSMUSG00000020454	74203	Eif4enif1	eukaryotic translation initiation factor 4E nuclear import factor 1	SSPVESLKK	S(Phospho)SPVESLKK	2	S(Phospho)SPVESLKK2	527.763	0.9998	18.546	___1	1.29002	2.42273	0.492225	0.719382	0.0467903	0.101845	1.12993	1.45435	1.34273	1.40166	0.289339	1.309	-2.2763	-0.0986671	-2.17763	2.2763	0.119243	0.141888	0.981017	0.179942	not sig		NO
Q8VDF2	ENSMUSG00000001228	18140	Uhrf1	ubiquitin-like, containing PHD and RING finger domains, 1	STGPTLSSPR	S(Phospho)TGPTLSSPR	2	S(Phospho)TGPTLSSPR2	541.749	1	21.045	___1	2.33395	0.457949	0.0556666	0.558037	1.03421	2.25559	0.178442	2.0252	0.10095	0.949188	1.28262	0.768197	0.434323	-0.305217	0.73954	0.73954	0.840751	0.92378	0.976691	0.830865	not sig		NO
Q9WVB3	ENSMUSG00000034758	114606	Tle6	transducin-like enhancer of split 6	STPGPQLPTR	S(Phospho)TPGPQLPTR	2	S(Phospho)TPGPQLPTR2	527.289	1	20.604	___1	3.39476	1.19706	0.655134	0.107399	0.380536	0.367198	0.144606	0.0160891	2.73721	1.74899	0.285044	0.965969	-2.61726	-0.85647	-1.76079	2.61726	0.3985	0.369595	0.725565	0.782088	not sig		NO
Q8C0J2	ENSMUSG00000026289	77040	Atg16l1	autophagy related 16-like 1 (S. cerevisiae)	SVSSIPVPQDIMDTHPASGKDVR	S(Phospho)VSSIPVPQDIMDTHPASGKDVR	3	S(Phospho)VSSIPVPQDIMDTHPASGKDVR3	839.403	1	49.111	___1	0.330352	0.11748	0.722589	0.688324	5.03512	0.00442942	0.238552	0.549143	1.31401	0.39014	1.90929	0.700567	2.29097	0.84453	1.44644	2.29097	0.516537	0.521265	0.97014	0.651222	not sig		NO
Q7TQH0	ENSMUSG00000032637	233871	Atxn2l	ataxin 2-like	SAAPAPVSASCPEPPIGSAVASSASIPVTSSVVDPGAGSISPASPK	SAAPAPVSASC(Carbamidomethyl)PEPPIGSAVASSASIPVTSSVVDPGAGSISPAS(Phospho)PK	4	SAAPAPVSASC(Carbamidomethyl)PEPPIGSAVASSASIPVTSSVVDPGAGSISPAS(Phospho)PK4	1074.78	1	49.922	___1	0.0290324	0.0293727	6.93067	0.13778	0.952001	0.0715745	0.742808	0.063111	0.043654	2.32969	0.387119	0.283191	-2.58929	-3.04029	0.451	3.04029	0.518291	0.591509	0.561343	0.998355	not sig		NO
Q8BTI8	ENSMUSG00000039218	75956	Srrm2	serine/arginine repetitive matrix 2	SAHGTAPVNIAGSRTPAGLAPTNLSSSR	SAHGTAPVNIAGSRT(Phospho)PAGLAPTNLSSSR	3	SAHGTAPVNIAGSRT(Phospho)PAGLAPTNLSSSR3	924.468	1	30.521	___1	0.42777	0.0228383	0.221605	0.379593	0.155056	7.27559	0.0186205	0.0152052	0.483725	0.224071	2.60341	0.172517	3.53837	-0.377221	3.91559	3.91559	0.405773	0.473677	0.9996	0.460248	not sig		NO
Q8BMS1	ENSMUSG00000025745	97212	Hadha	hydroxyacyl-CoA dehydrogenase trifunctional multienzyme complex subunit alpha	SAVLISSKPGCFVAGADINMLSSCTTPQEATR	SAVLIS(Phospho)SKPGC(Carbamidomethyl)FVAGADINMLSSC(Carbamidomethyl)TTPQEATR	3	SAVLIS(Phospho)SKPGC(Carbamidomethyl)FVAGADINMLSSC(Carbamidomethyl)TTPQEATR3	1123.55	1	14.706	___1	2.19965	0.0178964	0.0743545	0.0990912	2.24103	1.4727	0.0682211	0.750728	2.07633	0.763967	1.27094	0.965092	0.734315	0.337156	0.397159	0.734315	0.859157	0.848273	0.973827	0.940852	not sig		NO
P00761					SCAAAGTECLISGWGNTKSSGSSYPSLLQCLK	SC(Carbamidomethyl)AAAGT(Phospho)EC(Carbamidomethyl)LISGWGNTKSSGSSYPSLLQC(Carbamidomethyl)LK	4	SC(Carbamidomethyl)AAAGT(Phospho)EC(Carbamidomethyl)LISGWGNTKSSGSSYPSLLQC(Carbamidomethyl)LK4	1130.86	1	22.419	___1	0.82371	1.27459	0.986766	0.789376	1.45931	0.945167	0.998	0.858756	0.864324	1.02836	1.06462	0.907027	0.0499944	-0.181123	0.231117	0.231117	0.725779	0.982217	0.822956	0.725011	not sig		NO
P00761					SCAAAGTECLISGWGNTKSSGSSYPSLLQCLKAPVLSDSSCK	SC(Carbamidomethyl)AAAGTEC(Carbamidomethyl)LIS(Phospho)GWGNTKSSGSSYPSLLQC(Carbamidomethyl)LKAPVLSDSSC(Carbamidomethyl)K	4	SC(Carbamidomethyl)AAAGTEC(Carbamidomethyl)LIS(Phospho)GWGNTKSSGSSYPSLLQC(Carbamidomethyl)LKAPVLSDSSC(Carbamidomethyl)K4	1130.03	1	32.751	___1	0.955621	1.07434	1.43853	0.0010049	1.56077	1.06939	1.04572	0.939097	0.915519	1.15617	0.877056	0.966778	-0.398608	-0.258093	-0.140515	0.398608	0.779652	0.769251	0.883626	0.972167	not sig		NO
Q7TPW1	ENSMUSG00000039103	68810	Nexn	nexilin	SESPFTHK	SES(Phospho)PFTHK	2	SES(Phospho)PFTHK2	506.712	0.9962	17.69	___1	4.24269	0.154865	0.484413	0.169228	2.6878	0.0475765	0.482922	0.673054	0.0574586	1.62732	0.968201	0.404478	-0.749121	-2.00837	1.25924	2.00837	0.657041	0.868766	0.63242	0.901615	not sig		NO
P49312	ENSMUSG00000046434	15382	Hnrnpa1	heterogeneous nuclear ribonucleoprotein A1	SESPKEPEQLRK	SES(Phospho)PKEPEQLRK	3	SES(Phospho)PKEPEQLRK3	503.245	1	31.549	___1	1.09229	1.23877	0.970507	0.706559	0.254019	1.41805	0.933259	1.23672	1.14982	1.10052	0.792877	1.1066	-0.473021	0.0079434	-0.480965	0.480965	0.512465	0.576039	0.999763	0.564639	not sig		NO
Q9R1M5	ENSMUSG00000015721	23968	Nlrp5	NLR family, pyrin domain containing 5	SESTMSPSENVSR	SESTM(Oxidation)S(Phospho)PSENVSR	2	SESTM(Oxidation)S(Phospho)PSENVSR2	745.797	1	24.118	___1	1.22853	1.46021	1.45327	1.22868	0.0407536	0.0241906	0.850099	1.20224	1.51203	1.38067	0.431209	1.18812	-1.67891	-0.216685	-1.46222	1.67891	0.0876737	0.0908771	0.862072	0.177533	not sig		NO
Q9EST3	ENSMUSG00000020454	74203	Eif4enif1	eukaryotic translation initiation factor 4E nuclear import factor 1	SGSPLEKDSDGLR	SGS(Phospho)PLEKDSDGLR	2	SGS(Phospho)PLEKDSDGLR2	720.823	1	20.819	___1	0.0859477	0.0203945	2.8053	0.0337194	0.0262009	1.98813	2.13925	1.8118	0.0892673	0.970546	0.682682	1.34677	-0.507582	0.472637	-0.980219	0.980219	0.824778	0.960122	0.933166	0.81032	not sig		NO
Q8VEL2	ENSMUSG00000030269	97287	Mtmr14	myotubularin related protein 14	SHSSSPQSMLWSRPQPSEER	SHSS(Phospho)SPQSMLWSRPQPSEER	3	SHSS(Phospho)SPQSMLWSRPQPSEER3	803.683	1	27.568	___1	0.0360781	0.137854	0.00378649	0.0338263	3.11467	3.26536	0.0118355	2.31634	0.0802514	0.0592395	2.13795	0.80281	5.17353	3.76043	1.4131	5.17353	0.219001	0.20237	0.771286	0.464844	not sig		NO
Q8VBT9	ENSMUSG00000025142	68938	Aspscr1	alveolar soft part sarcoma chromosome region, candidate 1 (human)	SKAPGSPVSSLSADQASSSTLLPLNSGEFSR	SKAPGS(Phospho)PVSSLSADQASSSTLLPLNSGEFSR	3	SKAPGS(Phospho)PVSSLSADQASSSTLLPLNSGEFSR3	1053.5	1	30.285	___1	0.902025	1.01459	1.64568	1.28929	0.000282873	1.48441	0.973748	0.865816	0.824145	1.18743	0.924663	0.887903	-0.360847	-0.419373	0.0585257	0.419373	0.755445	0.816702	0.770695	0.995908	not sig		NO
Q6PGH2	ENSMUSG00000024165	52009	Jpt2	Jupiter microtubule associated homolog 2	SMKPPGGESSDLFGSPEEGISSSKPNR	SMKPPGGESSDLFGS(Phospho)PEEGISSSKPNR	3	SMKPPGGESSDLFGS(Phospho)PEEGISSSKPNR3	958.43	1	38.345	___1	1.6304	0.850984	0.373408	0.266487	1.07514	2.39094	1.0639	0.58963	0.759109	0.951596	1.24419	0.804214	0.386786	-0.242771	0.629557	0.629557	0.764909	0.878959	0.967268	0.75277	not sig		NO
Q61316	ENSMUSG00000020361	15525	Hspa4	heat shock protein 4	SNLAYDIVQLPTGLTGIKVTYMEEER	SNLAYDIVQLPT(Phospho)GLTGIKVTYMEEER	3	SNLAYDIVQLPT(Phospho)GLTGIKVTYMEEER3	1007.82	0.8716	11.075	___1	1.08964	1.20092	0.911918	1.08482	1.69362	0.959306	0.023315	1.12461	0.911859	1.06749	1.24592	0.686594	0.222984	-0.636694	0.859678	0.859678	0.312348	0.861601	0.535405	0.297389	not sig		NO
Q61655	ENSMUSG00000015023	13680	Ddx19a	DEAD box helicase 19a	SNLVDNTNQVEVLQRDPSSPLYSVK	SNLVDNTNQVEVLQRDPSS(Phospho)PLYSVK	3	SNLVDNTNQVEVLQRDPSS(Phospho)PLYSVK3	961.472	1	38.433	___1	0.07438	0.00142726	0.0556197	0.011587	0.141388	3.06541	1.82639	1.95805	1.86576	0.043809	1.07279	1.8834	4.614	5.42597	-0.811965	5.42597	0.157074	0.463624	0.139101	0.606419	not sig		NO
Q99LD4	ENSMUSG00000025156	209318	Gps1	G protein pathway suppressor 1	SPPREGSQGELTPANSQSR	SPPREGS(Phospho)QGELTPANSQSR	3	SPPREGS(Phospho)QGELTPANSQSR3	693.316	1	18.775	___1	2.1965	0.909734	2.30951	0.0794916	0.0365988	0.201863	1.90459	1.33861	0.023106	1.80525	0.105985	1.08877	-4.09027	-0.729502	-3.36077	4.09027	0.0710639	0.0615104	0.48349	0.287703	not sig		NO
Q9WVB3	ENSMUSG00000034758	114606	Tle6	transducin-like enhancer of split 6	SPSALLDYYQEDVSRPQPETQESSGR	SPSALLDY(Phospho)YQEDVSRPQPETQESSGR	3	SPSALLDY(Phospho)YQEDVSRPQPETQESSGR3	1007.12	1	32.75	___1	0.00324373	0.00231257	0.191452	0.543012	0.447267	0.234062	0.0624324	7.33094	0.185279	0.0656694	0.408114	2.52622	2.63568	5.26561	-2.62994	5.26561	0.447828	0.983423	0.468513	0.559991	not sig		NO
Q9JKV1	ENSMUSG00000039041	56436	Adrm1	adhesion regulating molecule 1	SQSAAVTPSSSTSSAR	SQSAAVT(Phospho)PSSSTSSAR	2	SQSAAVT(Phospho)PSSSTSSAR2	802.354	1	40.943	___1	0.300318	0.570971	1.6372	1.57529	0.294801	1.4417	1.40811	0.675222	1.09639	0.836162	1.10393	1.05991	0.400794	0.342083	0.0587106	0.400794	0.852295	0.857895	0.897752	0.995758	not sig		NO
Q9CYG7	ENSMUSG00000018322	67145	Tomm34	translocase of outer mitochondrial membrane 34	SRVPSAGDVER	SRVPS(Phospho)AGDVER	2	SRVPS(Phospho)AGDVER2	626.79	0.9999	16.87	___1	0.498979	0.0572575	0.814137	0.0208482	0.213122	0.804865	4.1303	2.24353	0.216963	0.456791	0.346278	2.19693	-0.399602	2.26588	-2.66548	2.66548	0.177163	0.99272	0.243556	0.210976	not sig		NO
B1B0V2	ENSMUSG00000073294	102991	Ezhip	EZH inhibitory protein	SSASAVSPEARPK	SSASAVS(Phospho)PEARPK	2	SSASAVS(Phospho)PEARPK2	683.823	1	33.309	___1	0.778049	1.09324	1.43761	1.20152	1.2004	1.01743	0.724194	0.832728	0.714825	1.10297	1.13978	0.757249	0.0473693	-0.542551	0.58992	0.58992	0.112021	0.973441	0.174432	0.131553	not sig		NO
B1B0V2	ENSMUSG00000073294	102991	Ezhip	EZH inhibitory protein	SSASVVSPEARPK	SSASVVS(Phospho)PEARPK	2	SSASVVS(Phospho)PEARPK2	697.84	1	30.448	___1	0.750356	1.0825	1.24666	1.0194	1.34257	1.10234	0.828196	0.857187	0.770779	1.02651	1.15477	0.81872	0.169866	-0.3263	0.496166	0.496166	0.141838	0.6672	0.382048	0.127669	not sig		NO
Q9EST3	ENSMUSG00000020454	74203	Eif4enif1	eukaryotic translation initiation factor 4E nuclear import factor 1	SSCSTPLSQTSR	SSC(Carbamidomethyl)ST(Phospho)PLSQTSR	2	SSC(Carbamidomethyl)ST(Phospho)PLSQTSR2	695.788	1	23.311	___1	1.27085	0.82961	1.33314	0.804737	0.0251793	0.613783	1.67435	1.13935	1.30899	1.14453	0.481233	1.37423	-1.24995	0.263868	-1.51382	1.51382	0.0353646	0.101272	0.678223	0.034492	Aged vs. MG132	Cluster 2	YES
B1B0V2	ENSMUSG00000073294	102991	Ezhip	EZH inhibitory protein	SSLAAEDSPPRRPVR	SSLAAEDS(Phospho)PPRRPVR	3	SSLAAEDS(Phospho)PPRRPVR3	573.286	1	22.452	___1	1.15798	1.17734	1.62833	0.952359	1.04023	0.788084	0.9888	0.710122	0.556752	1.32122	0.926892	0.751891	-0.511395	-0.813271	0.301877	0.813271	0.0415519	0.136024	0.0384041	0.598083	not sig		NO
Q3UDK1	ENSMUSG00000042726	231712	Trafd1	TRAF type zinc finger domain containing 1	SSRVSPAAAGYHSR	SSRVS(Phospho)PAAAGYHSR	3	SSRVS(Phospho)PAAAGYHSR3	509.237	1	32.875	___1	1.47112	0.0423902	0.786765	1.23405	1.03875	1.07356	0.25153	0.319985	2.78186	0.766757	1.11545	1.11779	0.540787	0.543808	-0.00302103	0.543808	0.87106	0.892442	0.891103	0.999995	not sig		NO
Q6P1G2	ENSMUSG00000029475	30841	Kdm2b	lysine (K)-specific demethylase 2B	SSSPTAGPSTEGAEGPEEK	SSS(Phospho)PTAGPSTEGAEGPEEK	2	SSS(Phospho)PTAGPSTEGAEGPEEK2	949.889	1	40.328	___1	0.944745	0.226945	1.52086	1.35529	0.0522238	1.68288	1.34183	1.05082	0.82441	0.897517	1.03013	1.07235	0.198818	0.256766	-0.0579487	0.256766	0.941565	0.965398	0.940884	0.996418	not sig		NO
Q9EST3	ENSMUSG00000020454	74203	Eif4enif1	eukaryotic translation initiation factor 4E nuclear import factor 1	SSSPVGLAK	SSS(Phospho)PVGLAK	2	SSS(Phospho)PVGLAK2	463.224	0.9997	21.483	___1	1.37217	1.28163	1.77738	0.808753	0.0833297	0.153777	1.24973	0.992289	1.28094	1.47706	0.34862	1.17432	-2.083	-0.330906	-1.7521	2.083	0.00792281	0.00760205	0.458936	0.0307785	Fresh&MG132 vs. Aged	Cluster 2	YES
B1B0V2	ENSMUSG00000073294	102991	Ezhip	EZH inhibitory protein	SSTSQGSGSTPVPEALR	SSTS(Phospho)QGSGSTPVPEALR	2	SSTS(Phospho)QGSGSTPVPEALR2	830.918	1	39.167	___1	1.02682	1.35645	0.35931	3.67741	0.0153999	0.892219	0.974564	0.121417	0.576413	0.914192	1.52834	0.557465	0.7414	-0.713616	1.45502	1.45502	0.613885	0.802573	0.926752	0.593658	not sig		NO
Q9Z2C8	ENSMUSG00000018554	53422	Ybx2	Y box protein 2	TPGNQATAASGTPAPPAR	T(Phospho)PGNQATAASGTPAPPAR	2	T(Phospho)PGNQATAASGTPAPPAR2	582.273	1	36.979	___1	0.0705787	0.270102	0.521605	0.305044	4.79637	1.31135	0.734123	0.385129	0.605703	0.287428	2.13759	0.574985	2.89471	1.00032	1.89439	2.89471	0.28057	0.29648	0.96448	0.400364	not sig		NO
P27546	ENSMUSG00000032479	17758	Map4	microtubule-associated protein 4	TSPSKPSSAPALKPGPK	T(Phospho)SPSKPSSAPALKPGPK	3	T(Phospho)SPSKPSSAPALKPGPK3	577.301	1	38.796	___1	1.22859	0.759175	1.2596	0.739399	0.98261	1.17969	0.870737	0.980223	0.999968	1.08246	0.967233	0.95031	-0.162376	-0.187841	0.0254654	0.187841	0.716714	0.787225	0.73287	0.994641	not sig		NO
O08796	ENSMUSG00000035064	13631	Eef2k	eukaryotic elongation factor-2 kinase	TECGSTGSPASSFHFK	TEC(Carbamidomethyl)GSTGS(Phospho)PASSFHFK	2	TEC(Carbamidomethyl)GSTGS(Phospho)PASSFHFK2	890.86	1	41.447	___1	0.353524	0.00797657	2.50861	0.170576	2.49547	0.0082256	1.49686	0.939532	1.01923	0.956703	0.891423	1.15187	-0.10196	0.26784	-0.3698	0.3698	0.958409	0.997268	0.975934	0.957682	not sig		NO
Q9CR86	ENSMUSG00000008393	52502	Carhsp1	calcium regulated heat stable protein 1	TFSATVR	TFS(Phospho)ATVR	2	TFS(Phospho)ATVR2	431.198	0.9541	17.183	___1	0.601298	1.23417	0.586665	1.41013	2.19737	1.29171	0.59521	0.38114	0.702305	0.807379	1.63307	0.559552	1.01627	-0.528974	1.54524	1.54524	0.0269348	0.0743676	0.702379	0.0271909	Aged vs. MG132	Cluster 1	YES
P62500	ENSMUSG00000022010	21807	Tsc22d1	TSC22 domain family, member 1	TLASPEQLAQFQAQLQTGSPPATTQPQGTTQPPAQPASQGSGSTA	TLASPEQLAQFQAQLQT(Phospho)GSPPATTQPQGTTQPPAQPASQGSGSTA	4	TLASPEQLAQFQAQLQT(Phospho)GSPPATTQPQGTTQPPAQPASQGSGSTA4	1136.29	1	42.559	___1	0.0262028	0.098059	0.0833454	5.89156	0.000105586	0.526104	0.873557	0.10653	1.39453	0.0692024	2.13926	0.79154	4.95015	3.51577	1.43438	4.95015	0.455494	0.43525	0.891497	0.682689	not sig		NO
Q80SU3	ENSMUSG00000063935	317755	Zar1	zygote arrest 1	TLQPAGCRASPDAR	TLQPAGC(Carbamidomethyl)RAS(Phospho)PDAR	3	TLQPAGC(Carbamidomethyl)RAS(Phospho)PDAR3	527.236	1	13.962	___1	0.900494	0.853033	1.04481	0.0568003	2.30288	0.047215	1.42056	1.34751	1.02669	0.932779	0.802298	1.26492	-0.217397	0.439441	-0.656838	0.656838	0.755549	0.976152	0.858157	0.748412	not sig		NO
Q3UJB9	ENSMUSG00000036270	234699	Edc4	enhancer of mRNA decapping 4	TRSPDVISSASTALSQDIPEIASEALSR	TRS(Phospho)PDVISSASTALSQDIPEIASEALSR	3	TRS(Phospho)PDVISSASTALSQDIPEIASEALSR3	1021.48	1	46.961	___1	0.0175821	2.05157	0.00929655	2.31018	0.0255258	0.0633028	0.153487	2.26035	2.10871	0.692816	0.79967	1.50751	0.206933	1.12163	-0.914695	1.12163	0.690557	0.9937	0.707223	0.767036	not sig		NO
Q61142	ENSMUSG00000021395	20729	Spin1	spindlin 1	TSVGPSKPVSQPR	TS(Phospho)VGPSKPVSQPR	2	TS(Phospho)VGPSKPVSQPR2	447.25	1	30.268	___1	1.93794	1.36825	1.17304	1.09412	0.660107	0.346366	0.603379	0.990921	0.825887	1.49307	0.700197	0.806729	-1.09245	-0.888131	-0.204324	1.09245	0.053758	0.061726	0.100925	0.920874	not sig		NO
Q6PGH2	ENSMUSG00000024165	52009	Jpt2	Jupiter microtubule associated homolog 2	TSDIFGSPVTATAPLAHPNKPK	TSDIFGS(Phospho)PVTATAPLAHPNKPK	3	TSDIFGS(Phospho)PVTATAPLAHPNKPK3	777.058	1	45.674	___1	2.43189	0.996829	0.289627	0.473523	0.139149	0.124546	1.3828	1.52911	1.63252	1.23945	0.245739	1.51481	-2.3345	0.289437	-2.62394	2.62394	0.112286	0.222011	0.863144	0.114263	not sig		NO
P26043	ENSMUSG00000032050	19684	Rdx	radixin	TVMSAPPPPPPPPVIPPTENEHDEQDENSAEASAELSSEGVMNHR	TVMSAPPPPPPPPVIPPTENEHDEQDENS(Phospho)AEASAELSSEGVMNHR	4	TVMSAPPPPPPPPVIPPTENEHDEQDENS(Phospho)AEASAELSSEGVMNHR4	1217.8	1	34.458	___1	0.170088	0.0493741	7.74649	0.216696	0.654329	0.0394514	0.0120789	0.109097	0.00239095	2.65532	0.303492	0.0411891	-3.12915	-6.01048	2.88133	6.01048	0.436734	0.533032	0.46785	0.991318	not sig		NO
P27546	ENSMUSG00000032479	17758	Map4	microtubule-associated protein 4	VAEFNNVTPLSEEEVTSVKDMSPSAETEAPLAK	VAEFNNVT(Phospho)PLSEEEVTSVKDMSPSAETEAPLAK	3	VAEFNNVT(Phospho)PLSEEEVTSVKDMSPSAETEAPLAK3	1205.9	1	41.022	___1	0.137145	0.476053	0.00733117	2.70516	4.5798	0.00332886	0.241851	0.410601	0.438729	0.206843	2.42943	0.363727	3.55401	0.814321	2.73969	3.55401	0.155231	0.184387	0.9887	0.220929	not sig		NO
Q80W85	ENSMUSG00000047911	328440	Npm2	nucleophosmin/nucleoplasmin 2	VAPQKQMSIAK	VAPQKQM(Oxidation)S(Phospho)IAK	2	VAPQKQM(Oxidation)S(Phospho)IAK2	608.841	1	21.155	___1	0.430032	0.0948103	0.635089	3.86485	2.41196	1.3439	0.0753418	0.00857286	0.135449	0.386644	2.54024	0.0731211	2.71588	-2.40265	5.11853	5.11853	0.0132879	0.0288351	0.867883	0.0160402	Fresh&MG132 vs. Aged	Cluster 1	YES
P13864	ENSMUSG00000004099	13433	Dnmt1	DNA methyltransferase (cytosine-5) 1	VASPVKRPK	VAS(Phospho)PVKRPK	2	VAS(Phospho)PVKRPK2	531.298	0.9986	14.36	___1	0.685263	0.52557	0.545754	1.51595	0.959291	1.1658	1.48471	1.63822	0.479447	0.585529	1.21368	1.20079	1.05158	1.03617	0.015403	1.05158	0.171274	0.21404	0.224834	0.999147	not sig		NO
Q3UJD6	ENSMUSG00000006676	71472	Usp19	ubiquitin specific peptidase 19	VAVPTGPTPLDSTPPGGGPHPLTGQEEAR	VAVPTGPTPLDS(Phospho)TPPGGGPHPLTGQEEAR	3	VAVPTGPTPLDS(Phospho)TPPGGGPHPLTGQEEAR3	972.804	1	32.542	___1	0.322743	0.00624806	2.68329	0.201064	0.0225696	0.0188331	1.94375	0.526835	3.27467	1.00409	0.0808222	1.91508	-3.635	0.931513	-4.56651	4.56651	0.233142	0.617775	0.625084	0.209107	not sig		NO
P09405	ENSMUSG00000026234	17975	Ncl	nucleolin	VIPTPGKK	VIPT(Phospho)PGKK	2	VIPT(Phospho)PGKK2	460.255	0.9973	17.615	___1	0.937393	0.851785	1.04364	1.15198	1.46623	0.979331	0.913382	0.822419	0.833833	0.944273	1.19918	0.856545	0.344774	-0.140676	0.485449	0.485449	0.0812893	0.191394	0.777473	0.0794967	not sig		NO
Q6B966	ENSMUSG00000016626	76858	Nlrp14	NLR family, pyrin domain containing 14	VLRSPTCK	VLRS(Phospho)PTC(Carbamidomethyl)K	2	VLRS(Phospho)PTC(Carbamidomethyl)K2	520.753	0.998	20.237	___1	0.745687	0.811381	0.87567	1.1885	1.32414	0.733385	1.15178	1.16543	1.00403	0.810913	1.08201	1.10708	0.416093	0.449139	-0.033046	0.449139	0.186806	0.26349	0.215571	0.985699	not sig		NO
Q6P1G2	ENSMUSG00000029475	30841	Kdm2b	lysine (K)-specific demethylase 2B	VMSRPPPSASPPK	VMSRPPPSAS(Phospho)PPK	3	VMSRPPPSAS(Phospho)PPK3	482.9	1	18.203	___1	0.0168561	0.196888	0.126687	0.00626153	0.0319209	0.205284	8.35093	0.00576098	0.0594111	0.113477	0.0811555	2.80537	-0.483638	4.62772	-5.11136	5.11136	0.437068	0.999888	0.50136	0.493982	not sig		NO
B1B0V2	ENSMUSG00000073294	102991	Ezhip	EZH inhibitory protein	VPVAPSSTTR	VPVAPSS(Phospho)TTR	2	VPVAPSS(Phospho)TTR2	507.784	1	26.839	___1	1.12597	1.76531	1.15828	0.911303	1.06822	0.496314	0.842346	0.932632	0.699619	1.34985	0.82528	0.824866	-0.709848	-0.710573	0.000724356	0.710573	0.0948112	0.129071	0.12877	0.999998	not sig		NO
B1B0V2	ENSMUSG00000073294	102991	Ezhip	EZH inhibitory protein	VPVAPSSTTRSSSDR	VPVAPSSTTRS(Phospho)SSDR	2	VPVAPSSTTRS(Phospho)SSDR2	813.879	1	29.171	___1	0.208165	3.77751	0.0116879	0.98247	1.26201	0.975942	0.784049	0.853172	0.144995	1.33245	1.07347	0.594072	-0.311801	-1.16538	0.853576	1.16538	0.771943	0.965222	0.758805	0.887324	not sig		NO
B1B0V2	ENSMUSG00000073294	102991	Ezhip	EZH inhibitory protein	VPVAPSSTTRSSSDRGSSR	VPVAPSSTTRS(Phospho)SSDRGSSR	3	VPVAPSSTTRS(Phospho)SSDRGSSR3	671.985	1	20.915	___1	0.947647	0.434539	1.64618	2.08456	1.67649	0.544444	0.576943	0.815579	0.273617	1.00946	1.43516	0.55538	0.507639	-0.862032	1.36967	1.36967	0.275121	0.677689	0.644802	0.24912	not sig		NO
Q9JJG0	ENSMUSG00000030852	57752	Tacc2	transforming, acidic coiled-coil containing protein 2	VQNSPPVGR	VQNS(Phospho)PPVGR	2	VQNS(Phospho)PPVGR2	517.246	0.9997	17.246	___1	0.150239	0.000796718	0.331364	0.115632	0.313417	7.62069	0.00439777	0.197641	0.265821	0.1608	2.68325	0.155953	4.06064	-0.0441504	4.10479	4.10479	0.408606	0.470233	0.999997	0.469032	not sig		NO
P35486	ENSMUSG00000031299	18597	Pdha1	pyruvate dehydrogenase E1 alpha 1	YHGHSMSDPGVSYR	YHGHS(Phospho)MSDPGVSYR	3	YHGHS(Phospho)MSDPGVSYR3	563.556	1	22.602	___1	3.1744	1.87082	3.39441	0.100978	0.00314626	0.00414142	0.00157436	0.0198276	0.430706	2.81321	0.0360887	0.150703	-6.28452	-4.22244	-2.06209	6.28452	0.00074993	0.00116315	0.00145661	0.957242	Fresh vs. Aged&MG132	Cluster 2	YES
Q60949	ENSMUSG00000029174	57915	Tbc1d1	TBC1 domain family, member 1	YHSVSTETPHER	YHS(Phospho)VSTETPHER	3	YHS(Phospho)VSTETPHER3	508.217	1	26.142	___1	1.05176	0.118395	0.0593295	0.501117	1.70582	4.81896	0.0682666	0.648999	0.0273484	0.409827	2.34197	0.248205	2.51463	-0.723485	3.23812	3.23812	0.185108	0.258823	0.988084	0.215484	not sig		NO
P56546	ENSMUSG00000030970	13017	Ctbp2	C-terminal binding protein 2	YPPGIVGVAPGGLPPAMEGIIPGGIPVTHNLPTVAHPSQAPSPNQPTK	YPPGIVGVAPGGLPPAMEGIIPGGIPVTHNLPTVAHPSQAPS(Phospho)PNQPTK	4	YPPGIVGVAPGGLPPAMEGIIPGGIPVTHNLPTVAHPSQAPS(Phospho)PNQPTK4	1202.87	1	26.501	___1	0.293244	2.40132	0.396162	0.584523	0.74476	1.66366	0.382293	0.0908694	2.44317	1.03024	0.997646	0.972112	-0.0463825	-0.0837881	0.0374056	0.0837881	0.997754	0.999224	0.997535	0.999524	not sig		NO
